# Supplementary material for: Subtelomeric plasticity contributes to gene family expansion in the human parasitic flatworm Schistosoma mansoni
Source: BMC Genomics. 2024 Feb 27;25:217. doi: 10.1186/s12864-024-10032-8 (PMC10900676; doi:10.1186/s12864-024-10032-8)
Supplement: Supplementary file 7 — Additional file 7: Supplementary file 1. [file 12864_2024_10032_MOESM7_ESM.txt]

##gff-version 3
# gffread - -F -O -o SM_V9_updated_221114.gff3
SM_V9_WSR	Liftoff	gene	11263	11740	.	+	.	ID=sma.nc.W.L1;geneID=sma.nc.W.L1
SM_V9_WSR	Liftoff	ncRNA	11263	11740	.	+	.	ID=sma.nc.W.L1.1;Parent=sma.nc.W.L1;geneID=sma.nc.W.L1
SM_V9_WSR	Liftoff	exon	11263	11740	.	+	.	ID=exon-80169;Parent=sma.nc.W.L1.1
SM_V9_WSR	iris	gene	26496	30317	.	-	.	ID=Smp_325490;Note=MB added new product description: protein kinase based on interpro;date_creation=2022-06-29;date_last_modified=2022-10-03;geneID=Smp_325490;gene_name=Smp_325490;owner=mb4@sanger.ac.uk,irisadmin@local.host
SM_V9_WSR	iris	mRNA	26496	30317	.	-	.	ID=Smp_325490.1;Parent=Smp_325490;Name=Smp_325490.1;date_creation=2022-06-29;date_last_modified=2022-10-03;description=Protein kinase%2C putative;geneID=Smp_325490;gene_name=Smp_325490;orig_id=Smp_325490.1;owner=irisadmin@local.host
SM_V9_WSR	iris	exon	26496	26769	.	-	.	ID=exon-80170;Parent=Smp_325490.1;Name=Smp_325490.1-CDS
SM_V9_WSR	iris	exon	28339	28578	.	-	.	ID=exon-80171;Parent=Smp_325490.1;Name=585096c9-fd7f-4f85-b722-1de7ac8b3455
SM_V9_WSR	iris	exon	30236	30317	.	-	.	ID=exon-80172;Parent=Smp_325490.1;Name=472b0a91-267f-41f4-aafc-4e2e665c7eba
SM_V9_WSR	iris	CDS	26592	26769	.	-	1	ID=cds-77926;Parent=Smp_325490.1
SM_V9_WSR	iris	CDS	28339	28578	.	-	1	ID=cds-77927;Parent=Smp_325490.1
SM_V9_WSR	iris	CDS	30236	30246	.	-	0	ID=cds-77928;Parent=Smp_325490.1
SM_V9_WSR	iris	five_prime_UTR	30247	30317	.	-	.	ID=nbis-five_prime_utr-8621;Parent=Smp_325490.1;Name=Smp_325490.1-CDS
SM_V9_WSR	iris	intron	26770	28338	.	-	.	ID=intron_added-56173;Parent=Smp_325490.1;Name=472b0a91-267f-41f4-aafc-4e2e665c7eba
SM_V9_WSR	iris	intron	28579	30235	.	-	.	ID=intron_added-56174;Parent=Smp_325490.1;Name=472b0a91-267f-41f4-aafc-4e2e665c7eba
SM_V9_WSR	iris	three_prime_UTR	26496	26591	.	-	.	ID=nbis-three_prime_utr-8644;Parent=Smp_325490.1;Name=Smp_325490.1-CDS
SM_V9_WSR	Liftoff	gene	30590	30994	.	-	.	ID=sma.nc.W.E2;geneID=sma.nc.W.E2
SM_V9_WSR	Liftoff	ncRNA	30590	30994	.	-	.	ID=sma.nc.W.E2.1;Parent=sma.nc.W.E2;geneID=sma.nc.W.E2
SM_V9_WSR	Liftoff	exon	30590	30994	.	-	.	ID=exon-80173;Parent=sma.nc.W.E2.1
SM_V9_WSR	iris	gene	263389	264479	.	+	.	ID=Smp_317860;date_creation=2022-10-04;date_last_modified=2022-10-04;geneID=Smp_317860;gene_name=Smp_317860;owner=irisadmin@local.host
SM_V9_WSR	iris	mRNA	263389	264479	.	+	.	ID=Smp_317860.1;Parent=Smp_317860;Name=Smp_317860.1;date_creation=2022-10-04;date_last_modified=2022-10-04;geneID=Smp_317860;gene_name=Smp_317860;orig_id=Smp_317860.1;owner=irisadmin@local.host;product=DnaJ homolog subfamily B member 3
SM_V9_WSR	iris	exon	263389	264479	.	+	.	ID=exon-80174;Parent=Smp_317860.1;Name=Smp_317860.1-CDS
SM_V9_WSR	iris	CDS	263457	264269	.	+	0	ID=cds-77929;Parent=Smp_317860.1
SM_V9_WSR	iris	five_prime_UTR	263389	263456	.	+	.	ID=nbis-five_prime_utr-8240;Parent=Smp_317860.1;Name=Smp_317860.1-CDS
SM_V9_WSR	iris	three_prime_UTR	264270	264479	.	+	.	ID=nbis-three_prime_utr-8260;Parent=Smp_317860.1;Name=Smp_317860.1-CDS
SM_V9_WSR	iris	gene	279097	280187	.	+	.	ID=Smp_317870;date_creation=2022-10-04;date_last_modified=2022-10-04;geneID=Smp_317870;gene_name=Smp_317870;owner=irisadmin@local.host
SM_V9_WSR	iris	mRNA	279097	280187	.	+	.	ID=Smp_317870.1;Parent=Smp_317870;Name=Smp_317870.1;date_creation=2022-10-04;date_last_modified=2022-10-04;geneID=Smp_317870;gene_name=Smp_317870;orig_id=Smp_317870.1;owner=irisadmin@local.host;product=DnaJ homolog subfamily B member 3
SM_V9_WSR	iris	exon	279097	280187	.	+	.	ID=exon-80175;Parent=Smp_317870.1;Name=Smp_317870.1-CDS
SM_V9_WSR	iris	CDS	279165	279977	.	+	0	ID=cds-77930;Parent=Smp_317870.1
SM_V9_WSR	iris	five_prime_UTR	279097	279164	.	+	.	ID=nbis-five_prime_utr-8241;Parent=Smp_317870.1;Name=Smp_317870.1-CDS
SM_V9_WSR	iris	three_prime_UTR	279978	280187	.	+	.	ID=nbis-three_prime_utr-8261;Parent=Smp_317870.1;Name=Smp_317870.1-CDS
SM_V9_WSR	iris	gene	297249	298339	.	+	.	ID=Smp_348710;date_creation=2022-10-04;date_last_modified=2022-10-04;geneID=Smp_348710;gene_name=Smp_348710;owner=irisadmin@local.host
SM_V9_WSR	iris	mRNA	297249	298339	.	+	.	ID=Smp_348710.1;Parent=Smp_348710;Name=Smp_348710.1;date_creation=2022-10-04;date_last_modified=2022-10-04;geneID=Smp_348710;gene_name=Smp_348710;orig_id=Smp_348710.1;owner=irisadmin@local.host;product=DnaJ homolog subfamily B member 3
SM_V9_WSR	iris	exon	297249	298339	.	+	.	ID=exon-80176;Parent=Smp_348710.1;Name=Smp_348710.1-CDS
SM_V9_WSR	iris	CDS	297317	298129	.	+	0	ID=cds-77931;Parent=Smp_348710.1
SM_V9_WSR	iris	five_prime_UTR	297249	297316	.	+	.	ID=nbis-five_prime_utr-10491;Parent=Smp_348710.1;Name=Smp_348710.1-CDS
SM_V9_WSR	iris	three_prime_UTR	298130	298339	.	+	.	ID=nbis-three_prime_utr-10521;Parent=Smp_348710.1;Name=Smp_348710.1-CDS
SM_V9_WSR	iris	pseudogene	323319	323798	.	-	.	ID=c1512432-49d5-4117-8bc2-82a9e7e91aec;date_creation=2022-10-04;date_last_modified=2022-10-04;geneID=c1512432-49d5-4117-8bc2-82a9e7e91aec;gene_name=Smp_324690;owner=irisadmin@local.host
SM_V9_WSR	iris	transcript	323319	323798	.	-	.	ID=3f41e371-e1ce-441d-ad6e-22d58b6d60fd;Parent=c1512432-49d5-4117-8bc2-82a9e7e91aec;Name=Smp_324690.1;date_creation=2022-10-04;date_last_modified=2022-10-04;geneID=c1512432-49d5-4117-8bc2-82a9e7e91aec;gene_name=Smp_324690;orig_id=Smp_324690.1;owner=irisadmin@local.host
SM_V9_WSR	iris	exon	323319	323798	.	-	.	ID=exon-80177;Parent=3f41e371-e1ce-441d-ad6e-22d58b6d60fd;Name=b3641ed0-3bf5-4219-bfda-6010a5fa9975
SM_V9_WSR	iris	gene	362620	399672	.	+	.	ID=Smp_324700;date_creation=2022-07-20;date_last_modified=2022-07-20;geneID=Smp_324700;gene_name=Smp_324700;owner=irisadmin@local.host
SM_V9_WSR	iris	mRNA	362620	399672	.	+	.	ID=Smp_324700.1;Parent=Smp_324700;Name=Smp_324700.1;date_creation=2022-07-20;date_last_modified=2022-07-20;geneID=Smp_324700;gene_name=Smp_324700;orig_id=Smp_324700.1;owner=irisadmin@local.host;product=SWI/SNF-related matrix-associated actin-dependent regulator of chromatin subfamily A containing DEAD/H box 1
SM_V9_WSR	iris	exon	362620	362686	.	+	.	ID=exon-80178;Parent=Smp_324700.1;Name=de46c784-9eb8-44b6-b4a7-fa7b078afe0d
SM_V9_WSR	iris	exon	362731	362868	.	+	.	ID=exon-80179;Parent=Smp_324700.1;Name=c6d98b19-9d6f-437a-8575-4e6797d2e4d4
SM_V9_WSR	iris	exon	367020	367058	.	+	.	ID=exon-80180;Parent=Smp_324700.1;Name=e85a4262-a277-4a8f-ac8f-b3cd73d7b987
SM_V9_WSR	iris	exon	367095	367341	.	+	.	ID=exon-80181;Parent=Smp_324700.1;Name=ca32f919-81a0-4e28-8154-efd10a8700a7
SM_V9_WSR	iris	exon	368859	369088	.	+	.	ID=exon-80182;Parent=Smp_324700.1;Name=7c10d808-21fd-4d14-ba0b-efc45e95e256
SM_V9_WSR	iris	exon	369926	370191	.	+	.	ID=exon-80183;Parent=Smp_324700.1;Name=8804d5e1-f54d-496a-8c60-8e834f70ee25
SM_V9_WSR	iris	exon	378487	378588	.	+	.	ID=exon-80184;Parent=Smp_324700.1;Name=205eb6f5-9086-423f-afdb-87537f99c2f3
SM_V9_WSR	iris	exon	379058	379328	.	+	.	ID=exon-80185;Parent=Smp_324700.1;Name=37d88f79-f574-43e6-a21d-d5f2a4430ff2
SM_V9_WSR	iris	exon	383235	383359	.	+	.	ID=exon-80186;Parent=Smp_324700.1;Name=67d131eb-b8d5-4cbb-994d-0f69763d1e65
SM_V9_WSR	iris	exon	385955	386403	.	+	.	ID=exon-80187;Parent=Smp_324700.1;Name=0b149e93-e153-409a-b151-8aef5ea486f3
SM_V9_WSR	iris	exon	386502	386834	.	+	.	ID=exon-80188;Parent=Smp_324700.1;Name=d45672ed-13ff-4930-88da-fd9c023f1d87
SM_V9_WSR	iris	exon	387254	387527	.	+	.	ID=exon-80189;Parent=Smp_324700.1;Name=9f8926b4-6af0-4ad5-b6ee-107ab7de6888
SM_V9_WSR	iris	exon	389000	389131	.	+	.	ID=exon-80190;Parent=Smp_324700.1;Name=ecf3b4ab-8210-476a-b6c1-f2961f21e266
SM_V9_WSR	iris	exon	391063	391276	.	+	.	ID=exon-80191;Parent=Smp_324700.1;Name=f835657f-9fff-47b5-9203-46b94a0c5bfc
SM_V9_WSR	iris	exon	391884	392149	.	+	.	ID=exon-80192;Parent=Smp_324700.1;Name=820e1af9-aded-4e77-bdb4-8e403a45fe9a
SM_V9_WSR	iris	exon	396243	396484	.	+	.	ID=exon-80193;Parent=Smp_324700.1;Name=3e8fbca1-7a7a-4c30-9ecd-07f64bb0636c
SM_V9_WSR	iris	exon	397453	397605	.	+	.	ID=exon-80194;Parent=Smp_324700.1;Name=93738785-c4b0-410f-9307-4d45d64da8c7
SM_V9_WSR	iris	exon	398651	399672	.	+	.	ID=exon-80195;Parent=Smp_324700.1;Name=c260aeb6-1dd9-4959-829e-e3869db20c60
SM_V9_WSR	iris	CDS	362662	362686	.	+	0	ID=cds-77932;Parent=Smp_324700.1
SM_V9_WSR	iris	CDS	362731	362868	.	+	2	ID=cds-77933;Parent=Smp_324700.1
SM_V9_WSR	iris	CDS	367020	367058	.	+	2	ID=cds-77934;Parent=Smp_324700.1
SM_V9_WSR	iris	CDS	367095	367341	.	+	2	ID=cds-77935;Parent=Smp_324700.1
SM_V9_WSR	iris	CDS	368859	369088	.	+	1	ID=cds-77936;Parent=Smp_324700.1
SM_V9_WSR	iris	CDS	369926	370191	.	+	2	ID=cds-77937;Parent=Smp_324700.1
SM_V9_WSR	iris	CDS	378487	378588	.	+	0	ID=cds-77938;Parent=Smp_324700.1
SM_V9_WSR	iris	CDS	379058	379328	.	+	0	ID=cds-77939;Parent=Smp_324700.1
SM_V9_WSR	iris	CDS	383235	383359	.	+	2	ID=cds-77940;Parent=Smp_324700.1
SM_V9_WSR	iris	CDS	385955	386403	.	+	0	ID=cds-77941;Parent=Smp_324700.1
SM_V9_WSR	iris	CDS	386502	386834	.	+	1	ID=cds-77942;Parent=Smp_324700.1
SM_V9_WSR	iris	CDS	387254	387527	.	+	1	ID=cds-77943;Parent=Smp_324700.1
SM_V9_WSR	iris	CDS	389000	389131	.	+	0	ID=cds-77944;Parent=Smp_324700.1
SM_V9_WSR	iris	CDS	391063	391276	.	+	0	ID=cds-77945;Parent=Smp_324700.1
SM_V9_WSR	iris	CDS	391884	392149	.	+	2	ID=cds-77946;Parent=Smp_324700.1
SM_V9_WSR	iris	CDS	396243	396484	.	+	0	ID=cds-77947;Parent=Smp_324700.1
SM_V9_WSR	iris	CDS	397453	397605	.	+	1	ID=cds-77948;Parent=Smp_324700.1
SM_V9_WSR	iris	CDS	398651	399017	.	+	1	ID=cds-77949;Parent=Smp_324700.1
SM_V9_WSR	iris	five_prime_UTR	362620	362661	.	+	.	ID=nbis-five_prime_utr-8618;Parent=Smp_324700.1;Name=de46c784-9eb8-44b6-b4a7-fa7b078afe0d
SM_V9_WSR	iris	intron	362687	362730	.	+	.	ID=intron_added-56149;Parent=Smp_324700.1;Name=c260aeb6-1dd9-4959-829e-e3869db20c60
SM_V9_WSR	iris	intron	362869	367019	.	+	.	ID=intron_added-56150;Parent=Smp_324700.1;Name=c260aeb6-1dd9-4959-829e-e3869db20c60
SM_V9_WSR	iris	intron	367059	367094	.	+	.	ID=intron_added-56151;Parent=Smp_324700.1;Name=c260aeb6-1dd9-4959-829e-e3869db20c60
SM_V9_WSR	iris	intron	367342	368858	.	+	.	ID=intron_added-56152;Parent=Smp_324700.1;Name=c260aeb6-1dd9-4959-829e-e3869db20c60
SM_V9_WSR	iris	intron	369089	369925	.	+	.	ID=intron_added-56153;Parent=Smp_324700.1;Name=c260aeb6-1dd9-4959-829e-e3869db20c60
SM_V9_WSR	iris	intron	370192	378486	.	+	.	ID=intron_added-56154;Parent=Smp_324700.1;Name=c260aeb6-1dd9-4959-829e-e3869db20c60
SM_V9_WSR	iris	intron	378589	379057	.	+	.	ID=intron_added-56155;Parent=Smp_324700.1;Name=c260aeb6-1dd9-4959-829e-e3869db20c60
SM_V9_WSR	iris	intron	379329	383234	.	+	.	ID=intron_added-56156;Parent=Smp_324700.1;Name=c260aeb6-1dd9-4959-829e-e3869db20c60
SM_V9_WSR	iris	intron	383360	385954	.	+	.	ID=intron_added-56157;Parent=Smp_324700.1;Name=c260aeb6-1dd9-4959-829e-e3869db20c60
SM_V9_WSR	iris	intron	386404	386501	.	+	.	ID=intron_added-56158;Parent=Smp_324700.1;Name=c260aeb6-1dd9-4959-829e-e3869db20c60
SM_V9_WSR	iris	intron	386835	387253	.	+	.	ID=intron_added-56159;Parent=Smp_324700.1;Name=c260aeb6-1dd9-4959-829e-e3869db20c60
SM_V9_WSR	iris	intron	387528	388999	.	+	.	ID=intron_added-56160;Parent=Smp_324700.1;Name=c260aeb6-1dd9-4959-829e-e3869db20c60
SM_V9_WSR	iris	intron	389132	391062	.	+	.	ID=intron_added-56161;Parent=Smp_324700.1;Name=c260aeb6-1dd9-4959-829e-e3869db20c60
SM_V9_WSR	iris	intron	391277	391883	.	+	.	ID=intron_added-56162;Parent=Smp_324700.1;Name=c260aeb6-1dd9-4959-829e-e3869db20c60
SM_V9_WSR	iris	intron	392150	396242	.	+	.	ID=intron_added-56163;Parent=Smp_324700.1;Name=c260aeb6-1dd9-4959-829e-e3869db20c60
SM_V9_WSR	iris	intron	396485	397452	.	+	.	ID=intron_added-56164;Parent=Smp_324700.1;Name=c260aeb6-1dd9-4959-829e-e3869db20c60
SM_V9_WSR	iris	intron	397606	398650	.	+	.	ID=intron_added-56165;Parent=Smp_324700.1;Name=c260aeb6-1dd9-4959-829e-e3869db20c60
SM_V9_WSR	iris	three_prime_UTR	399018	399672	.	+	.	ID=nbis-three_prime_utr-8641;Parent=Smp_324700.1;Name=de46c784-9eb8-44b6-b4a7-fa7b078afe0d
SM_V9_WSR	Liftoff	gene	409578	409732	.	+	.	ID=sma.nc.W.S2;geneID=sma.nc.W.S2
SM_V9_WSR	Liftoff	ncRNA	409578	409732	.	+	.	ID=sma.nc.W.S2.1;Parent=sma.nc.W.S2;geneID=sma.nc.W.S2
SM_V9_WSR	Liftoff	exon	409578	409732	.	+	.	ID=exon-80213;Parent=sma.nc.W.S2.1
SM_V9_WSR	iris	gene	420442	426802	.	-	.	ID=Smp_324710;date_creation=2022-08-15;date_last_modified=2022-08-15;geneID=Smp_324710;gene_name=Smp_324710;owner=irisadmin@local.host
SM_V9_WSR	iris	mRNA	420442	426802	.	-	.	ID=Smp_324710.1;Parent=Smp_324710;Name=Smp_324710.1;date_creation=2022-07-22;date_last_modified=2022-08-15;geneID=Smp_324710;gene_name=Smp_324710;orig_id=Smp_324710.1;owner=irisadmin@local.host;product=Single-stranded DNA-binding protein 3
SM_V9_WSR	iris	exon	420442	421611	.	-	.	ID=exon-80214;Parent=Smp_324710.1;Name=d005e204-91fe-47e3-89a8-d3912a8bb240
SM_V9_WSR	iris	exon	422418	423119	.	-	.	ID=exon-80215;Parent=Smp_324710.1;Name=50f4baad-d945-44a5-9b4e-de1a91ca5129
SM_V9_WSR	iris	exon	424291	424902	.	-	.	ID=exon-80216;Parent=Smp_324710.1;Name=2253311f-6b1c-47c4-bbd8-ed0166812d31
SM_V9_WSR	iris	exon	426231	426269	.	-	.	ID=exon-80217;Parent=Smp_324710.1;Name=c083996e-2b4a-467a-b0c8-d35cbce16ca6
SM_V9_WSR	iris	exon	426304	426388	.	-	.	ID=exon-80218;Parent=Smp_324710.1;Name=cb15ea6e-3203-4bfb-a4e0-c7c2042e5c33
SM_V9_WSR	iris	exon	426422	426483	.	-	.	ID=exon-80219;Parent=Smp_324710.1;Name=402cd7d8-5ccf-4c58-a031-bff98d45ab28
SM_V9_WSR	iris	exon	426518	426590	.	-	.	ID=exon-80220;Parent=Smp_324710.1;Name=805866b4-7916-4af4-9108-dcba48586693
SM_V9_WSR	iris	exon	426623	426802	.	-	.	ID=exon-80221;Parent=Smp_324710.1;Name=5fc846ab-aad2-433a-9f6f-815381615601
SM_V9_WSR	iris	CDS	421582	421611	.	-	0	ID=cds-77967;Parent=Smp_324710.1
SM_V9_WSR	iris	CDS	422418	423119	.	-	0	ID=cds-77968;Parent=Smp_324710.1
SM_V9_WSR	iris	CDS	424291	424902	.	-	0	ID=cds-77969;Parent=Smp_324710.1
SM_V9_WSR	iris	CDS	426231	426269	.	-	0	ID=cds-77970;Parent=Smp_324710.1
SM_V9_WSR	iris	CDS	426304	426388	.	-	1	ID=cds-77971;Parent=Smp_324710.1
SM_V9_WSR	iris	CDS	426422	426483	.	-	0	ID=cds-77972;Parent=Smp_324710.1
SM_V9_WSR	iris	CDS	426518	426590	.	-	1	ID=cds-77973;Parent=Smp_324710.1
SM_V9_WSR	iris	CDS	426623	426678	.	-	0	ID=cds-77974;Parent=Smp_324710.1
SM_V9_WSR	iris	five_prime_UTR	426679	426802	.	-	.	ID=nbis-five_prime_utr-8620;Parent=Smp_324710.1;Name=d005e204-91fe-47e3-89a8-d3912a8bb240
SM_V9_WSR	iris	intron	421612	422417	.	-	.	ID=intron_added-56166;Parent=Smp_324710.1;Name=5fc846ab-aad2-433a-9f6f-815381615601
SM_V9_WSR	iris	intron	423120	424290	.	-	.	ID=intron_added-56167;Parent=Smp_324710.1;Name=5fc846ab-aad2-433a-9f6f-815381615601
SM_V9_WSR	iris	intron	424903	426230	.	-	.	ID=intron_added-56168;Parent=Smp_324710.1;Name=5fc846ab-aad2-433a-9f6f-815381615601
SM_V9_WSR	iris	intron	426270	426303	.	-	.	ID=intron_added-56169;Parent=Smp_324710.1;Name=5fc846ab-aad2-433a-9f6f-815381615601
SM_V9_WSR	iris	intron	426389	426421	.	-	.	ID=intron_added-56170;Parent=Smp_324710.1;Name=5fc846ab-aad2-433a-9f6f-815381615601
SM_V9_WSR	iris	intron	426484	426517	.	-	.	ID=intron_added-56171;Parent=Smp_324710.1;Name=5fc846ab-aad2-433a-9f6f-815381615601
SM_V9_WSR	iris	intron	426591	426622	.	-	.	ID=intron_added-56172;Parent=Smp_324710.1;Name=5fc846ab-aad2-433a-9f6f-815381615601
SM_V9_WSR	iris	three_prime_UTR	420442	421581	.	-	.	ID=nbis-three_prime_utr-8643;Parent=Smp_324710.1;Name=d005e204-91fe-47e3-89a8-d3912a8bb240
SM_V9_WSR	iris	gene	548212	549524	.	-	.	ID=Smp_348770;date_creation=2022-10-04;date_last_modified=2022-10-04;geneID=Smp_348770;gene_name=Smp_348770;owner=irisadmin@local.host
SM_V9_WSR	iris	mRNA	548212	549524	.	-	.	ID=Smp_348770.1;Parent=Smp_348770;Name=Smp_348770.1;date_creation=2022-10-04;date_last_modified=2022-10-04;geneID=Smp_348770;gene_name=Smp_348770;orig_id=Smp_348770.1;owner=irisadmin@local.host;product=Variant surface glycoprotein ILTAT 1.3
SM_V9_WSR	iris	exon	548212	549524	.	-	.	ID=exon-80222;Parent=Smp_348770.1;Name=Smp_348770.1-CDS
SM_V9_WSR	iris	CDS	548557	549420	.	-	0	ID=cds-77975;Parent=Smp_348770.1
SM_V9_WSR	iris	five_prime_UTR	549421	549524	.	-	.	ID=nbis-five_prime_utr-10493;Parent=Smp_348770.1;Name=Smp_348770.1-CDS
SM_V9_WSR	iris	three_prime_UTR	548212	548556	.	-	.	ID=nbis-three_prime_utr-10523;Parent=Smp_348770.1;Name=Smp_348770.1-CDS
SM_V9_WSR	Liftoff	gene	638998	639435	.	-	.	ID=sma.nc.W.S6;geneID=sma.nc.W.S6
SM_V9_WSR	Liftoff	ncRNA	638998	639435	.	-	.	ID=sma.nc.W.S6.1;Parent=sma.nc.W.S6;geneID=sma.nc.W.S6
SM_V9_WSR	Liftoff	exon	638998	639435	.	-	.	ID=exon-80223;Parent=sma.nc.W.S6.1
SM_V9_WSR	iris	gene	651479	683073	.	+	.	ID=Smp_318640;date_creation=2022-10-04;date_last_modified=2022-10-04;geneID=Smp_318640;gene_name=Smp_318640;owner=irisadmin@local.host
SM_V9_WSR	iris	mRNA	651479	683073	.	+	.	ID=Smp_318640.1;Parent=Smp_318640;Name=Smp_318640.1;date_creation=2022-10-04;date_last_modified=2022-11-12;geneID=Smp_318640;gene_name=Smp_318640;orig_id=Smp_318640.1;owner=irisadmin@local.host;product=Hypothetical protein
SM_V9_WSR	iris	exon	651479	651638	.	+	.	ID=exon-80224;Parent=Smp_318640.1;Name=a2abfb56-d9e0-46c8-83e6-b6ae8e82d567
SM_V9_WSR	iris	exon	662818	662976	.	+	.	ID=exon-80225;Parent=Smp_318640.1;Name=c216e430-4c00-476d-8d5d-5e4d022427ad
SM_V9_WSR	iris	exon	664134	664869	.	+	.	ID=exon-80226;Parent=Smp_318640.1;Name=0d6401ee-803d-4630-b433-9a4b5f0143a8
SM_V9_WSR	iris	exon	667687	667840	.	+	.	ID=exon-80227;Parent=Smp_318640.1;Name=eb09121d-f071-4154-ae87-355a68bbfb93
SM_V9_WSR	iris	exon	674596	675012	.	+	.	ID=exon-80228;Parent=Smp_318640.1;Name=3025afc4-a011-4752-a2e5-a41e937bc1e6
SM_V9_WSR	iris	exon	677748	678666	.	+	.	ID=exon-80229;Parent=Smp_318640.1;Name=967d95f4-d342-4b03-9d4d-2b83759ec113
SM_V9_WSR	iris	exon	680307	680576	.	+	.	ID=exon-80230;Parent=Smp_318640.1;Name=d34d128d-adcd-4090-8a85-5c488fd77a8c
SM_V9_WSR	iris	exon	682529	683073	.	+	.	ID=exon-80231;Parent=Smp_318640.1;Name=35e66a5a-8516-45b3-9e86-1392871bc2be
SM_V9_WSR	iris	CDS	662853	662976	.	+	0	ID=cds-77976;Parent=Smp_318640.1
SM_V9_WSR	iris	CDS	664134	664869	.	+	2	ID=cds-77977;Parent=Smp_318640.1
SM_V9_WSR	iris	CDS	667687	667840	.	+	1	ID=cds-77978;Parent=Smp_318640.1
SM_V9_WSR	iris	CDS	674596	675012	.	+	0	ID=cds-77979;Parent=Smp_318640.1
SM_V9_WSR	iris	CDS	677748	678666	.	+	0	ID=cds-77980;Parent=Smp_318640.1
SM_V9_WSR	iris	CDS	680307	680576	.	+	2	ID=cds-77981;Parent=Smp_318640.1
SM_V9_WSR	iris	CDS	682529	682809	.	+	2	ID=cds-77982;Parent=Smp_318640.1
SM_V9_WSR	iris	five_prime_UTR	651479	651638	.	+	.	ID=nbis-five_prime_utr-8289;Parent=Smp_318640.1;Name=a2abfb56-d9e0-46c8-83e6-b6ae8e82d567
SM_V9_WSR	iris	five_prime_UTR	662818	662852	.	+	.	ID=nbis-five_prime_utr-8289;Parent=Smp_318640.1;Name=a2abfb56-d9e0-46c8-83e6-b6ae8e82d567
SM_V9_WSR	iris	intron	651639	662817	.	+	.	ID=intron_added-55223;Parent=Smp_318640.1;Name=35e66a5a-8516-45b3-9e86-1392871bc2be
SM_V9_WSR	iris	intron	662977	664133	.	+	.	ID=intron_added-55224;Parent=Smp_318640.1;Name=35e66a5a-8516-45b3-9e86-1392871bc2be
SM_V9_WSR	iris	intron	664870	667686	.	+	.	ID=intron_added-55225;Parent=Smp_318640.1;Name=35e66a5a-8516-45b3-9e86-1392871bc2be
SM_V9_WSR	iris	intron	667841	674595	.	+	.	ID=intron_added-55226;Parent=Smp_318640.1;Name=35e66a5a-8516-45b3-9e86-1392871bc2be
SM_V9_WSR	iris	intron	675013	677747	.	+	.	ID=intron_added-55227;Parent=Smp_318640.1;Name=35e66a5a-8516-45b3-9e86-1392871bc2be
SM_V9_WSR	iris	intron	678667	680306	.	+	.	ID=intron_added-55228;Parent=Smp_318640.1;Name=35e66a5a-8516-45b3-9e86-1392871bc2be
SM_V9_WSR	iris	intron	680577	682528	.	+	.	ID=intron_added-55229;Parent=Smp_318640.1;Name=35e66a5a-8516-45b3-9e86-1392871bc2be
SM_V9_WSR	iris	three_prime_UTR	682810	683073	.	+	.	ID=nbis-three_prime_utr-8309;Parent=Smp_318640.1;Name=a2abfb56-d9e0-46c8-83e6-b6ae8e82d567
SM_V9_WSR	Liftoff	gene	651624	651931	.	-	.	ID=sma.nc.W.S8;geneID=sma.nc.W.S8
SM_V9_WSR	Liftoff	ncRNA	651624	651931	.	-	.	ID=sma.nc.W.S8.1;Parent=sma.nc.W.S8;geneID=sma.nc.W.S8
SM_V9_WSR	Liftoff	exon	651624	651931	.	-	.	ID=exon-80232;Parent=sma.nc.W.S8.1
SM_V9_WSR	iris	gene	686560	698386	.	-	.	ID=Smp_301330;date_creation=2022-06-30;date_last_modified=2022-06-30;geneID=Smp_301330;gene_name=Smp_301330;owner=irisadmin@local.host
SM_V9_WSR	iris	mRNA	686560	698386	.	-	.	ID=Smp_301330.1;Parent=Smp_301330;Name=Smp_301330.1;date_creation=2022-06-30;date_last_modified=2022-06-30;geneID=Smp_301330;gene_name=Smp_301330;orig_id=Smp_301330.1;owner=irisadmin@local.host;product=Transcription elongation factor 1 homolog
SM_V9_WSR	iris	exon	686560	686909	.	-	.	ID=exon-80233;Parent=Smp_301330.1;Name=27b3ed6e-9ee0-497e-9378-cd31e24fe79b
SM_V9_WSR	iris	exon	686954	687107	.	-	.	ID=exon-80234;Parent=Smp_301330.1;Name=efe3340d-5195-4e7a-b312-a31c4d492aa9
SM_V9_WSR	iris	exon	698361	698386	.	-	.	ID=exon-80235;Parent=Smp_301330.1;Name=26696a03-4d5c-4b26-b01e-e80f74563026
SM_V9_WSR	iris	CDS	686774	686909	.	-	1	ID=cds-77983;Parent=Smp_301330.1
SM_V9_WSR	iris	CDS	686954	687069	.	-	0	ID=cds-77984;Parent=Smp_301330.1
SM_V9_WSR	iris	five_prime_UTR	687070	687107	.	-	.	ID=nbis-five_prime_utr-7574;Parent=Smp_301330.1;Name=27b3ed6e-9ee0-497e-9378-cd31e24fe79b
SM_V9_WSR	iris	five_prime_UTR	698361	698386	.	-	.	ID=nbis-five_prime_utr-7574;Parent=Smp_301330.1;Name=27b3ed6e-9ee0-497e-9378-cd31e24fe79b
SM_V9_WSR	iris	intron	686910	686953	.	-	.	ID=intron_added-50597;Parent=Smp_301330.1;Name=26696a03-4d5c-4b26-b01e-e80f74563026
SM_V9_WSR	iris	intron	687108	698360	.	-	.	ID=intron_added-50598;Parent=Smp_301330.1;Name=26696a03-4d5c-4b26-b01e-e80f74563026
SM_V9_WSR	iris	three_prime_UTR	686560	686773	.	-	.	ID=nbis-three_prime_utr-7593;Parent=Smp_301330.1;Name=27b3ed6e-9ee0-497e-9378-cd31e24fe79b
SM_V9_WSR	Liftoff	gene	712254	712687	.	+	.	ID=sma.nc.W.S10;geneID=sma.nc.W.S10
SM_V9_WSR	Liftoff	ncRNA	712254	712687	.	+	.	ID=sma.nc.W.S10.1;Parent=sma.nc.W.S10;geneID=sma.nc.W.S10
SM_V9_WSR	Liftoff	exon	712254	712489	.	+	.	ID=exon-80236;Parent=sma.nc.W.S10.1
SM_V9_WSR	Liftoff	exon	712525	712687	.	+	.	ID=exon-80237;Parent=sma.nc.W.S10.1
SM_V9_WSR	Liftoff	intron	712490	712524	.	+	.	ID=intron_added-68951;Parent=sma.nc.W.S10.1
SM_V9_WSR	iris	pseudogene	913334	914359	.	+	.	ID=Smp_318650;geneID=Smp_318650
SM_V9_WSR	iris	transcript	913334	914359	.	+	.	ID=Smp_318650.1;Parent=Smp_318650;geneID=Smp_318650
SM_V9_WSR	iris	exon	913334	914271	.	+	.	ID=exon-80238;Parent=Smp_318650.1
SM_V9_WSR	iris	exon	914275	914359	.	+	.	ID=exon-80239;Parent=Smp_318650.1
SM_V9_WSR	iris	intron	914272	914274	.	+	.	ID=intron_added-68971;Parent=Smp_318650.1
SM_V9_WSR	Liftoff	gene	923140	923507	.	+	.	ID=sma.nc.W.S11;geneID=sma.nc.W.S11
SM_V9_WSR	Liftoff	ncRNA	923140	923507	.	+	.	ID=sma.nc.W.S11.1;Parent=sma.nc.W.S11;geneID=sma.nc.W.S11
SM_V9_WSR	Liftoff	exon	923140	923328	.	+	.	ID=exon-80240;Parent=sma.nc.W.S11.1
SM_V9_WSR	Liftoff	exon	923364	923507	.	+	.	ID=exon-80241;Parent=sma.nc.W.S11.1
SM_V9_WSR	Liftoff	intron	923329	923363	.	+	.	ID=intron_added-68952;Parent=sma.nc.W.S11.1
SM_V9_WSR	Liftoff	gene	924539	925642	.	-	.	ID=sma.nc.W.S12;geneID=sma.nc.W.S12
SM_V9_WSR	Liftoff	ncRNA	924539	925642	.	-	.	ID=sma.nc.W.S12.1;Parent=sma.nc.W.S12;geneID=sma.nc.W.S12
SM_V9_WSR	Liftoff	exon	924539	925642	.	-	.	ID=exon-80242;Parent=sma.nc.W.S12.1
SM_V9_WSR	iris	gene	1047723	1050549	.	+	.	ID=Smp_020920;date_creation=2022-07-22;date_last_modified=2022-08-15;geneID=Smp_020920;gene_name=Smp_020920;owner=mb4@sanger.ac.uk,irisadmin@local.host
SM_V9_WSR	iris	mRNA	1047723	1050549	.	+	.	ID=Smp_020920.1;Parent=Smp_020920;Name=Smp_020920.1;date_creation=2022-07-22;date_last_modified=2022-07-25;geneID=Smp_020920;gene_name=Smp_020920;orig_id=Smp_020920.1;owner=mb4@sanger.ac.uk;product=DnaJ homolog subfamily B member 5
SM_V9_WSR	iris	exon	1047723	1047935	.	+	.	ID=exon-80243;Parent=Smp_020920.1;Name=b610da22-1e84-43e2-a173-be386a536712
SM_V9_WSR	iris	exon	1047969	1048217	.	+	.	ID=exon-80244;Parent=Smp_020920.1;Name=0d1594c4-9882-4da2-b81f-6eb3cd5fe829
SM_V9_WSR	iris	exon	1049673	1050549	.	+	.	ID=exon-80245;Parent=Smp_020920.1;Name=8a9f3856-b973-4364-b42a-97bfdce13fdd
SM_V9_WSR	iris	CDS	1047777	1047935	.	+	0	ID=cds-77985;Parent=Smp_020920.1
SM_V9_WSR	iris	CDS	1047969	1048217	.	+	0	ID=cds-77986;Parent=Smp_020920.1
SM_V9_WSR	iris	CDS	1049673	1050272	.	+	0	ID=cds-77987;Parent=Smp_020920.1
SM_V9_WSR	iris	five_prime_UTR	1047723	1047776	.	+	.	ID=nbis-five_prime_utr-677;Parent=Smp_020920.1;Name=b610da22-1e84-43e2-a173-be386a536712
SM_V9_WSR	iris	intron	1047936	1047968	.	+	.	ID=intron_added-3696;Parent=Smp_020920.1;Name=8a9f3856-b973-4364-b42a-97bfdce13fdd
SM_V9_WSR	iris	intron	1048218	1049672	.	+	.	ID=intron_added-3697;Parent=Smp_020920.1;Name=8a9f3856-b973-4364-b42a-97bfdce13fdd
SM_V9_WSR	iris	three_prime_UTR	1050273	1050549	.	+	.	ID=nbis-three_prime_utr-678;Parent=Smp_020920.1;Name=b610da22-1e84-43e2-a173-be386a536712
SM_V9_WSR	Liftoff	gene	1058219	1060169	.	-	.	ID=sma.nc.W.S13;geneID=sma.nc.W.S13
SM_V9_WSR	Liftoff	ncRNA	1058219	1060169	.	-	.	ID=sma.nc.W.S13.1;Parent=sma.nc.W.S13;geneID=sma.nc.W.S13
SM_V9_WSR	Liftoff	exon	1058219	1060169	.	-	.	ID=exon-80246;Parent=sma.nc.W.S13.1
SM_V9_WSR	iris	gene	1142341	1155997	.	+	.	ID=Smp_318660;date_creation=2022-07-21;date_last_modified=2022-10-26;geneID=Smp_318660;gene_name=Smp_318660;owner=mb4@sanger.ac.uk,irisadmin@local.host
SM_V9_WSR	iris	mRNA	1142341	1155997	.	+	.	ID=Smp_318660.1;Parent=Smp_318660;Name=Smp_318660.1;date_creation=2022-07-21;date_last_modified=2022-07-22;geneID=Smp_318660;gene_name=Smp_318660;orig_id=Smp_318660.1;owner=mb4@sanger.ac.uk,irisadmin@local.host;product=Hypothetical protein
SM_V9_WSR	iris	exon	1142341	1142478	.	+	.	ID=exon-80249;Parent=Smp_318660.1;Name=13c2379c-6bf5-4e8d-ae76-ca8d7123c18a
SM_V9_WSR	iris	exon	1142516	1142761	.	+	.	ID=exon-80250;Parent=Smp_318660.1;Name=53a120fb-2f1c-47f5-a29c-79022437ffdd
SM_V9_WSR	iris	exon	1153304	1155997	.	+	.	ID=exon-80251;Parent=Smp_318660.1;Name=39734dbd-ba07-403a-b3fd-3f4de0e69f34
SM_V9_WSR	iris	CDS	1142383	1142478	.	+	0	ID=cds-77990;Parent=Smp_318660.1
SM_V9_WSR	iris	CDS	1142516	1142761	.	+	0	ID=cds-77991;Parent=Smp_318660.1
SM_V9_WSR	iris	CDS	1153304	1155064	.	+	0	ID=cds-77992;Parent=Smp_318660.1
SM_V9_WSR	iris	five_prime_UTR	1142341	1142382	.	+	.	ID=nbis-five_prime_utr-8290;Parent=Smp_318660.1;Name=13c2379c-6bf5-4e8d-ae76-ca8d7123c18a
SM_V9_WSR	iris	intron	1142479	1142515	.	+	.	ID=intron_added-55230;Parent=Smp_318660.1;Name=39734dbd-ba07-403a-b3fd-3f4de0e69f34
SM_V9_WSR	iris	intron	1142762	1153303	.	+	.	ID=intron_added-55231;Parent=Smp_318660.1;Name=39734dbd-ba07-403a-b3fd-3f4de0e69f34
SM_V9_WSR	iris	three_prime_UTR	1155065	1155997	.	+	.	ID=nbis-three_prime_utr-8310;Parent=Smp_318660.1;Name=13c2379c-6bf5-4e8d-ae76-ca8d7123c18a
SM_V9_WSR	Liftoff	gene	1265305	1265838	.	+	.	ID=sma.nc.W.S15;geneID=sma.nc.W.S15
SM_V9_WSR	Liftoff	ncRNA	1265305	1265838	.	+	.	ID=sma.nc.W.S15.1;Parent=sma.nc.W.S15;geneID=sma.nc.W.S15
SM_V9_WSR	Liftoff	exon	1265305	1265321	.	+	.	ID=exon-80252;Parent=sma.nc.W.S15.1
SM_V9_WSR	Liftoff	exon	1265363	1265482	.	+	.	ID=exon-80253;Parent=sma.nc.W.S15.1
SM_V9_WSR	Liftoff	exon	1265540	1265612	.	+	.	ID=exon-80254;Parent=sma.nc.W.S15.1
SM_V9_WSR	Liftoff	exon	1265646	1265838	.	+	.	ID=exon-80255;Parent=sma.nc.W.S15.1
SM_V9_WSR	Liftoff	intron	1265322	1265362	.	+	.	ID=intron_added-68953;Parent=sma.nc.W.S15.1
SM_V9_WSR	Liftoff	intron	1265483	1265539	.	+	.	ID=intron_added-68954;Parent=sma.nc.W.S15.1
SM_V9_WSR	Liftoff	intron	1265613	1265645	.	+	.	ID=intron_added-68955;Parent=sma.nc.W.S15.1
SM_V9_WSR	Liftoff	gene	1279129	1283082	.	+	.	ID=sma.nc.W.S16;geneID=sma.nc.W.S16
SM_V9_WSR	Liftoff	ncRNA	1279129	1283082	.	+	.	ID=sma.nc.W.S16.1;Parent=sma.nc.W.S16;geneID=sma.nc.W.S16
SM_V9_WSR	Liftoff	exon	1279129	1283082	.	+	.	ID=exon-80256;Parent=sma.nc.W.S16.1
SM_V9_WSR	Liftoff	gene	1283775	1288843	.	+	.	ID=sma.nc.W.S17;geneID=sma.nc.W.S17
SM_V9_WSR	Liftoff	ncRNA	1283775	1288843	.	+	.	ID=sma.nc.W.S17.1;Parent=sma.nc.W.S17;geneID=sma.nc.W.S17
SM_V9_WSR	Liftoff	exon	1283775	1284076	.	+	.	ID=exon-80257;Parent=sma.nc.W.S17.1
SM_V9_WSR	Liftoff	exon	1288238	1288843	.	+	.	ID=exon-80258;Parent=sma.nc.W.S17.1
SM_V9_WSR	Liftoff	intron	1284077	1288237	.	+	.	ID=intron_added-68956;Parent=sma.nc.W.S17.1
SM_V9_WSR	Liftoff	gene	1291569	1292804	.	+	.	ID=sma.nc.W.S18;geneID=sma.nc.W.S18
SM_V9_WSR	Liftoff	ncRNA	1291569	1292804	.	+	.	ID=sma.nc.W.S18.1;Parent=sma.nc.W.S18;geneID=sma.nc.W.S18
SM_V9_WSR	Liftoff	exon	1291569	1291964	.	+	.	ID=exon-80259;Parent=sma.nc.W.S18.1
SM_V9_WSR	Liftoff	exon	1292528	1292804	.	+	.	ID=exon-80260;Parent=sma.nc.W.S18.1
SM_V9_WSR	Liftoff	intron	1291965	1292527	.	+	.	ID=intron_added-68957;Parent=sma.nc.W.S18.1
SM_V9_WSR	iris	gene	1328707	1338034	.	-	.	ID=Smp_348730;date_creation=2022-06-30;date_last_modified=2022-06-30;geneID=Smp_348730;gene_name=Smp_348730;owner=irisadmin@local.host
SM_V9_WSR	iris	mRNA	1328707	1338034	.	-	.	ID=Smp_348730.1;Parent=Smp_348730;Name=Smp_348730.1;date_creation=2022-06-30;date_last_modified=2022-08-15;geneID=Smp_348730;gene_name=Smp_348730;orig_id=Smp_348730.1;owner=irisadmin@local.host;product=Myophilin
SM_V9_WSR	iris	exon	1328707	1329697	.	-	.	ID=exon-80261;Parent=Smp_348730.1;Name=442f6694-24ee-4160-82cc-a30b1ad33144
SM_V9_WSR	iris	exon	1333027	1333234	.	-	.	ID=exon-80262;Parent=Smp_348730.1;Name=72d4fb78-a6c0-4574-9911-d0c22b9dc593
SM_V9_WSR	iris	exon	1334969	1335096	.	-	.	ID=exon-80263;Parent=Smp_348730.1;Name=77f103a2-db88-4bf7-955a-d709c72b25ac
SM_V9_WSR	iris	exon	1337900	1338034	.	-	.	ID=exon-80264;Parent=Smp_348730.1;Name=bcb0cca9-9b24-4bef-95cd-56ad9c98c43f
SM_V9_WSR	iris	CDS	1329512	1329697	.	-	0	ID=cds-77993;Parent=Smp_348730.1
SM_V9_WSR	iris	CDS	1333027	1333234	.	-	1	ID=cds-77994;Parent=Smp_348730.1
SM_V9_WSR	iris	CDS	1334969	1335096	.	-	0	ID=cds-77995;Parent=Smp_348730.1
SM_V9_WSR	iris	CDS	1337900	1337950	.	-	0	ID=cds-77996;Parent=Smp_348730.1
SM_V9_WSR	iris	five_prime_UTR	1337951	1338034	.	-	.	ID=nbis-five_prime_utr-10492;Parent=Smp_348730.1;Name=442f6694-24ee-4160-82cc-a30b1ad33144
SM_V9_WSR	iris	intron	1329698	1333026	.	-	.	ID=intron_added-68024;Parent=Smp_348730.1;Name=bcb0cca9-9b24-4bef-95cd-56ad9c98c43f
SM_V9_WSR	iris	intron	1333235	1334968	.	-	.	ID=intron_added-68025;Parent=Smp_348730.1;Name=bcb0cca9-9b24-4bef-95cd-56ad9c98c43f
SM_V9_WSR	iris	intron	1335097	1337899	.	-	.	ID=intron_added-68026;Parent=Smp_348730.1;Name=bcb0cca9-9b24-4bef-95cd-56ad9c98c43f
SM_V9_WSR	iris	three_prime_UTR	1328707	1329511	.	-	.	ID=nbis-three_prime_utr-10522;Parent=Smp_348730.1;Name=442f6694-24ee-4160-82cc-a30b1ad33144
SM_V9_WSR	Liftoff	gene	1338429	1344241	.	+	.	ID=sma.nc.W.S19;geneID=sma.nc.W.S19
SM_V9_WSR	Liftoff	ncRNA	1338429	1344241	.	+	.	ID=sma.nc.W.S19.1;Parent=sma.nc.W.S19;geneID=sma.nc.W.S19
SM_V9_WSR	Liftoff	exon	1338429	1344241	.	+	.	ID=exon-80265;Parent=sma.nc.W.S19.1
SM_V9_WSR	iris	pseudogene	1845548	1850133	.	-	.	ID=Smp_320660;geneID=Smp_320660
SM_V9_WSR	iris	transcript	1845548	1850133	.	-	.	ID=Smp_320660.1;Parent=Smp_320660;geneID=Smp_320660;product=DNA mismatch repair protein Msh2
SM_V9_WSR	iris	exon	1845548	1845678	.	-	.	ID=exon-80266;Parent=Smp_320660.1
SM_V9_WSR	iris	exon	1848413	1848584	.	-	.	ID=exon-80267;Parent=Smp_320660.1
SM_V9_WSR	iris	exon	1850024	1850133	.	-	.	ID=exon-80268;Parent=Smp_320660.1
SM_V9_WSR	iris	intron	1845679	1848412	.	-	.	ID=intron_added-68980;Parent=Smp_320660.1
SM_V9_WSR	iris	intron	1848585	1850023	.	-	.	ID=intron_added-68981;Parent=Smp_320660.1
SM_V9_WSR	iris	gene	1861620	1885637	.	+	.	ID=Smp_320670;date_creation=2022-10-04;date_last_modified=2022-10-04;geneID=Smp_320670;gene_name=Smp_320670;owner=irisadmin@local.host
SM_V9_WSR	iris	mRNA	1861620	1885637	.	+	.	ID=Smp_320670.1;Parent=Smp_320670;Name=Smp_320670.1;date_creation=2022-10-04;date_last_modified=2022-10-04;geneID=Smp_320670;gene_name=Smp_320670;orig_id=Smp_320670.1;owner=irisadmin@local.host;product=Chromatin assembly factor 1 subunit A-A
SM_V9_WSR	iris	exon	1861620	1861667	.	+	.	ID=exon-80269;Parent=Smp_320670.1;Name=4081f0b5-018b-4473-aabd-95340f2e7228
SM_V9_WSR	iris	exon	1864047	1864172	.	+	.	ID=exon-80270;Parent=Smp_320670.1;Name=7e8cea86-4b63-40ea-ab68-e5acbc4eeaba
SM_V9_WSR	iris	exon	1864211	1864341	.	+	.	ID=exon-80271;Parent=Smp_320670.1;Name=2579fbcb-9c8c-4ade-92b3-33c09bf562bf
SM_V9_WSR	iris	exon	1864408	1864546	.	+	.	ID=exon-80272;Parent=Smp_320670.1;Name=5b06d865-2c38-4ebd-ba08-591450c47e4e
SM_V9_WSR	iris	exon	1864585	1864856	.	+	.	ID=exon-80273;Parent=Smp_320670.1;Name=75564e18-129f-4334-b12d-d96c57b2fd10
SM_V9_WSR	iris	exon	1872018	1872309	.	+	.	ID=exon-80274;Parent=Smp_320670.1;Name=8d53ae5c-5f33-46b7-9892-9e37f995284d
SM_V9_WSR	iris	exon	1877171	1877590	.	+	.	ID=exon-80275;Parent=Smp_320670.1;Name=16c3b019-7a73-4c63-9bd5-e43dbcd4bd19
SM_V9_WSR	iris	exon	1880541	1880640	.	+	.	ID=exon-80276;Parent=Smp_320670.1;Name=2d06f011-711f-4ca1-a087-a3ab79a7663f
SM_V9_WSR	iris	exon	1882056	1882332	.	+	.	ID=exon-80277;Parent=Smp_320670.1;Name=40d84393-192a-4d6a-9a49-1305a6346d02
SM_V9_WSR	iris	exon	1884321	1885637	.	+	.	ID=exon-80278;Parent=Smp_320670.1;Name=a6bd005d-e7d0-4de6-8039-32c2cb4ae28f
SM_V9_WSR	iris	CDS	1861650	1861667	.	+	0	ID=cds-77997;Parent=Smp_320670.1
SM_V9_WSR	iris	CDS	1864047	1864172	.	+	0	ID=cds-77998;Parent=Smp_320670.1
SM_V9_WSR	iris	CDS	1864211	1864341	.	+	0	ID=cds-77999;Parent=Smp_320670.1
SM_V9_WSR	iris	CDS	1864408	1864546	.	+	1	ID=cds-78000;Parent=Smp_320670.1
SM_V9_WSR	iris	CDS	1864585	1864856	.	+	0	ID=cds-78001;Parent=Smp_320670.1
SM_V9_WSR	iris	CDS	1872018	1872309	.	+	1	ID=cds-78002;Parent=Smp_320670.1
SM_V9_WSR	iris	CDS	1877171	1877590	.	+	0	ID=cds-78003;Parent=Smp_320670.1
SM_V9_WSR	iris	CDS	1880541	1880640	.	+	0	ID=cds-78004;Parent=Smp_320670.1
SM_V9_WSR	iris	CDS	1882056	1882332	.	+	2	ID=cds-78005;Parent=Smp_320670.1
SM_V9_WSR	iris	CDS	1884321	1885086	.	+	1	ID=cds-78006;Parent=Smp_320670.1
SM_V9_WSR	iris	five_prime_UTR	1861620	1861649	.	+	.	ID=nbis-five_prime_utr-8420;Parent=Smp_320670.1;Name=4081f0b5-018b-4473-aabd-95340f2e7228
SM_V9_WSR	iris	intron	1861668	1864046	.	+	.	ID=intron_added-55596;Parent=Smp_320670.1;Name=a6bd005d-e7d0-4de6-8039-32c2cb4ae28f
SM_V9_WSR	iris	intron	1864173	1864210	.	+	.	ID=intron_added-55597;Parent=Smp_320670.1;Name=a6bd005d-e7d0-4de6-8039-32c2cb4ae28f
SM_V9_WSR	iris	intron	1864342	1864407	.	+	.	ID=intron_added-55598;Parent=Smp_320670.1;Name=a6bd005d-e7d0-4de6-8039-32c2cb4ae28f
SM_V9_WSR	iris	intron	1864547	1864584	.	+	.	ID=intron_added-55599;Parent=Smp_320670.1;Name=a6bd005d-e7d0-4de6-8039-32c2cb4ae28f
SM_V9_WSR	iris	intron	1864857	1872017	.	+	.	ID=intron_added-55600;Parent=Smp_320670.1;Name=a6bd005d-e7d0-4de6-8039-32c2cb4ae28f
SM_V9_WSR	iris	intron	1872310	1877170	.	+	.	ID=intron_added-55601;Parent=Smp_320670.1;Name=a6bd005d-e7d0-4de6-8039-32c2cb4ae28f
SM_V9_WSR	iris	intron	1877591	1880540	.	+	.	ID=intron_added-55602;Parent=Smp_320670.1;Name=a6bd005d-e7d0-4de6-8039-32c2cb4ae28f
SM_V9_WSR	iris	intron	1880641	1882055	.	+	.	ID=intron_added-55603;Parent=Smp_320670.1;Name=a6bd005d-e7d0-4de6-8039-32c2cb4ae28f
SM_V9_WSR	iris	intron	1882333	1884320	.	+	.	ID=intron_added-55604;Parent=Smp_320670.1;Name=a6bd005d-e7d0-4de6-8039-32c2cb4ae28f
SM_V9_WSR	iris	three_prime_UTR	1885087	1885637	.	+	.	ID=nbis-three_prime_utr-8441;Parent=Smp_320670.1;Name=4081f0b5-018b-4473-aabd-95340f2e7228
SM_V9_WSR	iris	pseudogene	1888196	1892479	.	-	.	ID=Smp_320680;geneID=Smp_320680
SM_V9_WSR	iris	transcript	1888196	1892479	.	-	.	ID=Smp_320680.1;Parent=Smp_320680;Ontology_term=GO:0003677,GO:0003918,GO:0005524,GO:0006265;geneID=Smp_320680;polypeptide_domain=InterPro:IPR013757;product=Protein VTS1
SM_V9_WSR	iris	exon	1888196	1888474	.	-	.	ID=exon-80279;Parent=Smp_320680.1
SM_V9_WSR	iris	exon	1890155	1890313	.	-	.	ID=exon-80280;Parent=Smp_320680.1
SM_V9_WSR	iris	exon	1892178	1892479	.	-	.	ID=exon-80281;Parent=Smp_320680.1
SM_V9_WSR	iris	intron	1888475	1890154	.	-	.	ID=intron_added-68982;Parent=Smp_320680.1
SM_V9_WSR	iris	intron	1890314	1892177	.	-	.	ID=intron_added-68983;Parent=Smp_320680.1
SM_V9_WSR	Liftoff	gene	2023418	2025117	.	+	.	ID=sma.nc.W.S21;geneID=sma.nc.W.S21
SM_V9_WSR	Liftoff	ncRNA	2023418	2025117	.	+	.	ID=sma.nc.W.S21.1;Parent=sma.nc.W.S21;geneID=sma.nc.W.S21
SM_V9_WSR	Liftoff	exon	2023418	2023503	.	+	.	ID=exon-80282;Parent=sma.nc.W.S21.1
SM_V9_WSR	Liftoff	exon	2024826	2025117	.	+	.	ID=exon-80283;Parent=sma.nc.W.S21.1
SM_V9_WSR	Liftoff	intron	2023504	2024825	.	+	.	ID=intron_added-68958;Parent=sma.nc.W.S21.1
SM_V9_WSR	iris	gene	2426721	2459232	.	+	.	ID=Smp_335650;date_creation=2022-08-15;date_last_modified=2022-08-15;geneID=Smp_335650;gene_name=Smp_335650;owner=irisadmin@local.host
SM_V9_WSR	iris	mRNA	2426721	2459232	.	+	.	ID=Smp_335650.1;Parent=Smp_335650;Name=Smp_335650.1;date_creation=2022-08-15;date_last_modified=2022-08-15;geneID=Smp_335650;gene_name=Smp_335650;orig_id=Smp_335650.1;owner=irisadmin@local.host;product=Transcription factor jun-B
SM_V9_WSR	iris	exon	2426721	2427230	.	+	.	ID=exon-80284;Parent=Smp_335650.1;Name=9b56b31d-da8d-4133-85cd-234af3d5b9e2
SM_V9_WSR	iris	exon	2443920	2444297	.	+	.	ID=exon-80285;Parent=Smp_335650.1;Name=fed4718c-6c3b-4111-a647-4a632456dc95
SM_V9_WSR	iris	exon	2453352	2454210	.	+	.	ID=exon-80286;Parent=Smp_335650.1;Name=d4c0c51f-2f22-459e-8558-4f54ecd2e880
SM_V9_WSR	iris	exon	2456016	2459232	.	+	.	ID=exon-80287;Parent=Smp_335650.1;Name=fa0e7a60-0d34-4e8a-b352-94d177fc05a0
SM_V9_WSR	iris	CDS	2426863	2427230	.	+	0	ID=cds-78007;Parent=Smp_335650.1
SM_V9_WSR	iris	CDS	2443920	2444297	.	+	1	ID=cds-78008;Parent=Smp_335650.1
SM_V9_WSR	iris	CDS	2453352	2454210	.	+	1	ID=cds-78009;Parent=Smp_335650.1
SM_V9_WSR	iris	CDS	2456016	2457131	.	+	0	ID=cds-78010;Parent=Smp_335650.1
SM_V9_WSR	iris	five_prime_UTR	2426721	2426862	.	+	.	ID=nbis-five_prime_utr-9386;Parent=Smp_335650.1;Name=9b56b31d-da8d-4133-85cd-234af3d5b9e2
SM_V9_WSR	iris	intron	2427231	2443919	.	+	.	ID=intron_added-60229;Parent=Smp_335650.1;Name=fa0e7a60-0d34-4e8a-b352-94d177fc05a0
SM_V9_WSR	iris	intron	2444298	2453351	.	+	.	ID=intron_added-60230;Parent=Smp_335650.1;Name=fa0e7a60-0d34-4e8a-b352-94d177fc05a0
SM_V9_WSR	iris	intron	2454211	2456015	.	+	.	ID=intron_added-60231;Parent=Smp_335650.1;Name=fa0e7a60-0d34-4e8a-b352-94d177fc05a0
SM_V9_WSR	iris	three_prime_UTR	2457132	2459232	.	+	.	ID=nbis-three_prime_utr-9413;Parent=Smp_335650.1;Name=9b56b31d-da8d-4133-85cd-234af3d5b9e2
SM_V9_WSR	Liftoff	gene	2445007	2445443	.	-	.	ID=sma.nc.W.S23;geneID=sma.nc.W.S23
SM_V9_WSR	Liftoff	ncRNA	2445007	2445443	.	-	.	ID=sma.nc.W.S23.1;Parent=sma.nc.W.S23;geneID=sma.nc.W.S23
SM_V9_WSR	Liftoff	exon	2445007	2445443	.	-	.	ID=exon-80288;Parent=sma.nc.W.S23.1
SM_V9_WSR	Liftoff	gene	2460146	2462799	.	-	.	ID=sma.nc.W.S25;geneID=sma.nc.W.S25
SM_V9_WSR	Liftoff	ncRNA	2460146	2462799	.	-	.	ID=sma.nc.W.S25.1;Parent=sma.nc.W.S25;geneID=sma.nc.W.S25
SM_V9_WSR	Liftoff	exon	2460146	2462799	.	-	.	ID=exon-80289;Parent=sma.nc.W.S25.1
SM_V9_WSR	Liftoff	gene	2518015	2520733	.	-	.	ID=sma.nc.W.S26;geneID=sma.nc.W.S26
SM_V9_WSR	Liftoff	ncRNA	2518015	2520733	.	-	.	ID=sma.nc.W.S26.1;Parent=sma.nc.W.S26;geneID=sma.nc.W.S26
SM_V9_WSR	Liftoff	exon	2518015	2520733	.	-	.	ID=exon-80290;Parent=sma.nc.W.S26.1
SM_V9_WSR	iris	gene	2543074	2544889	.	-	.	ID=Smp_320940;date_creation=2022-07-30;date_last_modified=2022-07-31;geneID=Smp_320940;gene_name=Smp_320940;owner=irisadmin@local.host
SM_V9_WSR	iris	mRNA	2543074	2544889	.	-	.	ID=Smp_320940.1;Parent=Smp_320940;Name=Smp_320940.1;date_creation=2022-07-30;date_last_modified=2022-07-31;geneID=Smp_320940;gene_name=Smp_320940;orig_id=Smp_320940.2;owner=irisadmin@local.host;product=tRNA dimethylallyltransferase
SM_V9_WSR	iris	exon	2543074	2544483	.	-	.	ID=exon-80291;Parent=Smp_320940.1;Name=3125d547-c3c0-446b-8c8a-315dfcf98bc2
SM_V9_WSR	iris	exon	2544519	2544889	.	-	.	ID=exon-80292;Parent=Smp_320940.1;Name=f6c2b65e-8dd6-46a4-9e6c-2e71a3eb13f4
SM_V9_WSR	iris	CDS	2543291	2544483	.	-	2	ID=cds-78011;Parent=Smp_320940.1
SM_V9_WSR	iris	CDS	2544519	2544741	.	-	0	ID=cds-78012;Parent=Smp_320940.1
SM_V9_WSR	iris	five_prime_UTR	2544742	2544889	.	-	.	ID=nbis-five_prime_utr-8426;Parent=Smp_320940.1;Name=3125d547-c3c0-446b-8c8a-315dfcf98bc2
SM_V9_WSR	iris	intron	2544484	2544518	.	-	.	ID=intron_added-55612;Parent=Smp_320940.1;Name=f6c2b65e-8dd6-46a4-9e6c-2e71a3eb13f4
SM_V9_WSR	iris	three_prime_UTR	2543074	2543290	.	-	.	ID=nbis-three_prime_utr-8447;Parent=Smp_320940.1;Name=3125d547-c3c0-446b-8c8a-315dfcf98bc2
SM_V9_WSR	Liftoff	gene	2653363	2659329	.	-	.	ID=sma.nc.W.S29;geneID=sma.nc.W.S29
SM_V9_WSR	Liftoff	ncRNA	2653363	2659329	.	-	.	ID=sma.nc.W.S29.1;Parent=sma.nc.W.S29;geneID=sma.nc.W.S29
SM_V9_WSR	Liftoff	exon	2653363	2659329	.	-	.	ID=exon-80299;Parent=sma.nc.W.S29.1
SM_V9_WSR	iris	gene	2704179	2706140	.	-	.	ID=Smp_348790;date_creation=2022-06-30;date_last_modified=2022-06-30;geneID=Smp_348790;gene_name=Smp_348790;owner=irisadmin@local.host
SM_V9_WSR	iris	mRNA	2704179	2706140	.	-	.	ID=Smp_348790.1;Parent=Smp_348790;Name=Smp_348790.1;date_creation=2022-06-30;date_last_modified=2022-11-06;geneID=Smp_348790;gene_name=Smp_348790;orig_id=Smp_348790.1;owner=irisadmin@local.host
SM_V9_WSR	iris	exon	2704179	2705613	.	-	.	ID=exon-80300;Parent=Smp_348790.1;Name=Smp_348790.1-CDS
SM_V9_WSR	iris	exon	2705615	2705937	.	-	.	ID=exon-80301;Parent=Smp_348790.1;Name=e9d8611c-cff7-43a7-a085-0121c15bcede
SM_V9_WSR	iris	exon	2706091	2706140	.	-	.	ID=exon-80302;Parent=Smp_348790.1;Name=cb2f75b3-ab40-4f92-be0b-566315c78d51
SM_V9_WSR	iris	CDS	2704365	2705613	.	-	1	ID=cds-78019;Parent=Smp_348790.1
SM_V9_WSR	iris	CDS	2705615	2705916	.	-	0	ID=cds-78020;Parent=Smp_348790.1
SM_V9_WSR	iris	five_prime_UTR	2705917	2705937	.	-	.	ID=nbis-five_prime_utr-10494;Parent=Smp_348790.1;Name=Smp_348790.1-CDS
SM_V9_WSR	iris	five_prime_UTR	2706091	2706140	.	-	.	ID=nbis-five_prime_utr-10494;Parent=Smp_348790.1;Name=Smp_348790.1-CDS
SM_V9_WSR	iris	intron	2705614	2705614	.	-	.	ID=intron_added-68027;Parent=Smp_348790.1;Name=cb2f75b3-ab40-4f92-be0b-566315c78d51
SM_V9_WSR	iris	intron	2705938	2706090	.	-	.	ID=intron_added-68028;Parent=Smp_348790.1;Name=cb2f75b3-ab40-4f92-be0b-566315c78d51
SM_V9_WSR	iris	three_prime_UTR	2704179	2704364	.	-	.	ID=nbis-three_prime_utr-10524;Parent=Smp_348790.1;Name=Smp_348790.1-CDS
SM_V9_WSR	iris	gene	3038598	3039065	.	+	.	ID=Smp_348800;Note=checked;date_creation=2022-06-30;date_last_modified=2022-10-26;geneID=Smp_348800;gene_name=Smp_348800;owner=mb4@sanger.ac.uk
SM_V9_WSR	iris	mRNA	3038598	3039065	.	+	.	ID=Smp_348800.1;Parent=Smp_348800;Name=Smp_348800.1;date_creation=2022-06-30;date_last_modified=2022-07-01;geneID=Smp_348800;gene_name=Smp_348800;orig_id=Smp_348800.1;owner=mb4@sanger.ac.uk;product=Histone H3.3
SM_V9_WSR	iris	exon	3038598	3039065	.	+	.	ID=exon-80306;Parent=Smp_348800.1;Name=1df22cf0-9c58-4892-ba5c-fa4cacdead7c
SM_V9_WSR	iris	CDS	3038623	3039033	.	+	0	ID=cds-78023;Parent=Smp_348800.1
SM_V9_WSR	iris	five_prime_UTR	3038598	3038622	.	+	.	ID=nbis-five_prime_utr-10496;Parent=Smp_348800.1;Name=1df22cf0-9c58-4892-ba5c-fa4cacdead7c
SM_V9_WSR	iris	three_prime_UTR	3039034	3039065	.	+	.	ID=nbis-three_prime_utr-10526;Parent=Smp_348800.1;Name=1df22cf0-9c58-4892-ba5c-fa4cacdead7c
SM_V9_WSR	iris	gene	3041646	3049704	.	-	.	ID=Smp_348810;date_creation=2022-10-04;date_last_modified=2022-10-04;geneID=Smp_348810;gene_name=Smp_348810;owner=irisadmin@local.host
SM_V9_WSR	iris	mRNA	3041646	3049704	.	-	.	ID=Smp_348810.1;Parent=Smp_348810;Name=Smp_348810.1;date_creation=2022-10-04;date_last_modified=2022-10-04;geneID=Smp_348810;gene_name=Smp_348810;orig_id=Smp_348810.1;owner=irisadmin@local.host;product=Ubiquitin-conjugating enzyme E2 variant 1
SM_V9_WSR	iris	exon	3041646	3042458	.	-	.	ID=exon-80307;Parent=Smp_348810.1;Name=e019e954-7a6b-40e7-bf33-53d4549a118f
SM_V9_WSR	iris	exon	3047134	3047182	.	-	.	ID=exon-80308;Parent=Smp_348810.1;Name=6a5d1280-c3db-4487-a0df-a0a2eb2d0e95
SM_V9_WSR	iris	exon	3047382	3047604	.	-	.	ID=exon-80309;Parent=Smp_348810.1;Name=5442b593-3198-44a7-ab9d-19863c131cf9
SM_V9_WSR	iris	exon	3049645	3049704	.	-	.	ID=exon-80310;Parent=Smp_348810.1;Name=a512152a-b40d-4a45-8925-229b2b93999b
SM_V9_WSR	iris	CDS	3042318	3042458	.	-	0	ID=cds-78024;Parent=Smp_348810.1
SM_V9_WSR	iris	CDS	3047134	3047182	.	-	1	ID=cds-78025;Parent=Smp_348810.1
SM_V9_WSR	iris	CDS	3047382	3047604	.	-	2	ID=cds-78026;Parent=Smp_348810.1
SM_V9_WSR	iris	CDS	3049645	3049681	.	-	0	ID=cds-78027;Parent=Smp_348810.1
SM_V9_WSR	iris	five_prime_UTR	3049682	3049704	.	-	.	ID=nbis-five_prime_utr-10497;Parent=Smp_348810.1;Name=e019e954-7a6b-40e7-bf33-53d4549a118f
SM_V9_WSR	iris	intron	3042459	3047133	.	-	.	ID=intron_added-68029;Parent=Smp_348810.1;Name=a512152a-b40d-4a45-8925-229b2b93999b
SM_V9_WSR	iris	intron	3047183	3047381	.	-	.	ID=intron_added-68030;Parent=Smp_348810.1;Name=a512152a-b40d-4a45-8925-229b2b93999b
SM_V9_WSR	iris	intron	3047605	3049644	.	-	.	ID=intron_added-68031;Parent=Smp_348810.1;Name=a512152a-b40d-4a45-8925-229b2b93999b
SM_V9_WSR	iris	three_prime_UTR	3041646	3042317	.	-	.	ID=nbis-three_prime_utr-10527;Parent=Smp_348810.1;Name=e019e954-7a6b-40e7-bf33-53d4549a118f
SM_V9_WSR	iris	gene	3300517	3302902	.	-	.	ID=Smp_312650;date_creation=2022-07-05;date_last_modified=2022-07-18;geneID=Smp_312650;gene_name=Smp_312650;owner=mb4@sanger.ac.uk
SM_V9_WSR	iris	mRNA	3300517	3302902	.	-	.	ID=Smp_312650.1;Parent=Smp_312650;Name=Smp_312650.1;date_creation=2022-07-05;date_last_modified=2022-08-15;geneID=Smp_312650;gene_name=Smp_312650;orig_id=Smp_312650.1;owner=mb4@sanger.ac.uk,irisadmin@local.host;product=Dipeptide and tripeptide permease B
SM_V9_WSR	iris	exon	3300517	3300738	.	-	.	ID=exon-80311;Parent=Smp_312650.1;Name=a2c52a4e-c286-40df-8bdb-b5fb1e5fd770
SM_V9_WSR	iris	exon	3301776	3301931	.	-	.	ID=exon-80312;Parent=Smp_312650.1;Name=673f97ed-82bd-4a31-a7f0-d2b7117e303f
SM_V9_WSR	iris	exon	3302605	3302902	.	-	.	ID=exon-80313;Parent=Smp_312650.1;Name=3e7ea8a0-c685-43fc-a244-a907190f845d
SM_V9_WSR	iris	CDS	3300605	3300738	.	-	2	ID=cds-78028;Parent=Smp_312650.1
SM_V9_WSR	iris	CDS	3301776	3301931	.	-	2	ID=cds-78029;Parent=Smp_312650.1
SM_V9_WSR	iris	CDS	3302605	3302698	.	-	0	ID=cds-78030;Parent=Smp_312650.1
SM_V9_WSR	iris	five_prime_UTR	3302699	3302902	.	-	.	ID=nbis-five_prime_utr-7980;Parent=Smp_312650.1;Name=a2c52a4e-c286-40df-8bdb-b5fb1e5fd770
SM_V9_WSR	iris	intron	3300739	3301775	.	-	.	ID=intron_added-53579;Parent=Smp_312650.1;Name=3e7ea8a0-c685-43fc-a244-a907190f845d
SM_V9_WSR	iris	intron	3301932	3302604	.	-	.	ID=intron_added-53580;Parent=Smp_312650.1;Name=3e7ea8a0-c685-43fc-a244-a907190f845d
SM_V9_WSR	iris	three_prime_UTR	3300517	3300604	.	-	.	ID=nbis-three_prime_utr-8000;Parent=Smp_312650.1;Name=a2c52a4e-c286-40df-8bdb-b5fb1e5fd770
SM_V9_WSR	iris	gene	3455713	3460436	.	-	.	ID=Smp_310950;date_creation=2022-10-04;date_last_modified=2022-10-06;geneID=Smp_310950;gene_name=Smp_310950;owner=irisadmin@local.host
SM_V9_WSR	iris	mRNA	3455713	3460436	.	-	.	ID=Smp_310950.1;Parent=Smp_310950;Name=Smp_310950.1;date_creation=2022-10-04;date_last_modified=2022-10-04;geneID=Smp_310950;gene_name=Smp_310950;orig_id=Smp_310950.1;owner=irisadmin@local.host;product=Splicing factor 3A subunit 1
SM_V9_WSR	iris	exon	3455713	3457959	.	-	.	ID=exon-80314;Parent=Smp_310950.1;Name=9f3f3409-b403-40ff-be21-66a00617a67d
SM_V9_WSR	iris	exon	3460390	3460436	.	-	.	ID=exon-80315;Parent=Smp_310950.1;Name=8fabd41d-18f2-4a1e-a2e9-3735778ad776
SM_V9_WSR	iris	CDS	3455971	3457959	.	-	0	ID=cds-78031;Parent=Smp_310950.1
SM_V9_WSR	iris	five_prime_UTR	3460390	3460436	.	-	.	ID=nbis-five_prime_utr-7919;Parent=Smp_310950.1;Name=9f3f3409-b403-40ff-be21-66a00617a67d
SM_V9_WSR	iris	intron	3457960	3460389	.	-	.	ID=intron_added-53284;Parent=Smp_310950.1;Name=8fabd41d-18f2-4a1e-a2e9-3735778ad776
SM_V9_WSR	iris	three_prime_UTR	3455713	3455970	.	-	.	ID=nbis-three_prime_utr-7939;Parent=Smp_310950.1;Name=9f3f3409-b403-40ff-be21-66a00617a67d
SM_V9_WSR	iris	gene	3473296	3512558	.	+	.	ID=Smp_323380;Note=checked;date_creation=2022-06-28;date_last_modified=2022-08-15;geneID=Smp_323380;gene_name=Smp_323380;owner=mb4@sanger.ac.uk,irisadmin@local.host
SM_V9_WSR	iris	mRNA	3473296	3512558	.	+	.	ID=Smp_323380.1;Parent=Smp_323380;Name=Smp_323380.1;date_creation=2022-06-28;date_last_modified=2022-10-14;geneID=Smp_323380;gene_name=Smp_323380;orig_id=Smp_323380.1;owner=ta13@sanger.ac.uk,mb4@sanger.ac.uk,irisadmin@local.host;product=Tumor susceptibility gene 101 protein
SM_V9_WSR	iris	exon	3473296	3473371	.	+	.	ID=exon-80316;Parent=Smp_323380.1;Name=7b9fc2ad-00af-4544-9ea6-e939b55a3cc6
SM_V9_WSR	iris	exon	3473417	3473501	.	+	.	ID=exon-80317;Parent=Smp_323380.1;Name=2e8e39d8-6518-436e-9ea7-06819030f1e8
SM_V9_WSR	iris	exon	3473535	3473764	.	+	.	ID=exon-80318;Parent=Smp_323380.1;Name=59888090-ba29-409c-8e3c-3835ac06bcbc
SM_V9_WSR	iris	exon	3486327	3486477	.	+	.	ID=exon-80319;Parent=Smp_323380.1;Name=2adacbef-3a0d-4a81-80bc-e409dd972fff
SM_V9_WSR	iris	exon	3486636	3486893	.	+	.	ID=exon-80320;Parent=Smp_323380.1;Name=c73532d3-ddf5-498f-b39a-3289e20c379a
SM_V9_WSR	iris	exon	3501865	3502052	.	+	.	ID=exon-80321;Parent=Smp_323380.1;Name=64ce5cdd-49de-449f-94a7-0639067c8bd6
SM_V9_WSR	iris	exon	3506014	3506253	.	+	.	ID=exon-80322;Parent=Smp_323380.1;Name=f7f1f83d-a3f0-4a9f-a408-d23889f27dc6
SM_V9_WSR	iris	exon	3511323	3512558	.	+	.	ID=exon-80323;Parent=Smp_323380.1;Name=256bc5eb-fc8d-4e02-998a-9fc0579ea7f3
SM_V9_WSR	iris	CDS	3473330	3473371	.	+	0	ID=cds-78032;Parent=Smp_323380.1
SM_V9_WSR	iris	CDS	3473417	3473501	.	+	0	ID=cds-78033;Parent=Smp_323380.1
SM_V9_WSR	iris	CDS	3473535	3473764	.	+	2	ID=cds-78034;Parent=Smp_323380.1
SM_V9_WSR	iris	CDS	3486327	3486477	.	+	0	ID=cds-78035;Parent=Smp_323380.1
SM_V9_WSR	iris	CDS	3486636	3486893	.	+	2	ID=cds-78036;Parent=Smp_323380.1
SM_V9_WSR	iris	CDS	3501865	3502052	.	+	2	ID=cds-78037;Parent=Smp_323380.1
SM_V9_WSR	iris	CDS	3506014	3506253	.	+	0	ID=cds-78038;Parent=Smp_323380.1
SM_V9_WSR	iris	CDS	3511323	3511409	.	+	0	ID=cds-78039;Parent=Smp_323380.1
SM_V9_WSR	iris	five_prime_UTR	3473296	3473329	.	+	.	ID=nbis-five_prime_utr-8546;Parent=Smp_323380.1;Name=7b9fc2ad-00af-4544-9ea6-e939b55a3cc6
SM_V9_WSR	iris	intron	3473372	3473416	.	+	.	ID=intron_added-55935;Parent=Smp_323380.1;Name=256bc5eb-fc8d-4e02-998a-9fc0579ea7f3
SM_V9_WSR	iris	intron	3473502	3473534	.	+	.	ID=intron_added-55936;Parent=Smp_323380.1;Name=256bc5eb-fc8d-4e02-998a-9fc0579ea7f3
SM_V9_WSR	iris	intron	3473765	3486326	.	+	.	ID=intron_added-55937;Parent=Smp_323380.1;Name=256bc5eb-fc8d-4e02-998a-9fc0579ea7f3
SM_V9_WSR	iris	intron	3486478	3486635	.	+	.	ID=intron_added-55938;Parent=Smp_323380.1;Name=256bc5eb-fc8d-4e02-998a-9fc0579ea7f3
SM_V9_WSR	iris	intron	3486894	3501864	.	+	.	ID=intron_added-55939;Parent=Smp_323380.1;Name=256bc5eb-fc8d-4e02-998a-9fc0579ea7f3
SM_V9_WSR	iris	intron	3502053	3506013	.	+	.	ID=intron_added-55940;Parent=Smp_323380.1;Name=256bc5eb-fc8d-4e02-998a-9fc0579ea7f3
SM_V9_WSR	iris	intron	3506254	3511322	.	+	.	ID=intron_added-55941;Parent=Smp_323380.1;Name=256bc5eb-fc8d-4e02-998a-9fc0579ea7f3
SM_V9_WSR	iris	three_prime_UTR	3511410	3512558	.	+	.	ID=nbis-three_prime_utr-8567;Parent=Smp_323380.1;Name=7b9fc2ad-00af-4544-9ea6-e939b55a3cc6
SM_V9_WSR	iris	gene	4032089	4032760	.	+	.	ID=Smp_348820;Note=Z-gametologue (Smp_031310) has good evidence of alternative splicing from multiple libraries. W copy has no evidence of alternative splicing in 20 RNAseq libraries,Checked;date_creation=2022-06-29;date_last_modified=2022-10-26;geneID=Smp_348820;gene_name=Smp_348820;owner=mb4@sanger.ac.uk,irisadmin@local.host
SM_V9_WSR	iris	mRNA	4032089	4032760	.	+	.	ID=Smp_348820.1;Parent=Smp_348820;Name=Smp_348820.1;date_creation=2022-06-29;date_last_modified=2022-06-30;geneID=Smp_348820;gene_name=Smp_348820;orig_id=Smp_348820.1;owner=mb4@sanger.ac.uk,irisadmin@local.host;product=40S ribosomal protein S26
SM_V9_WSR	iris	exon	4032089	4032134	.	+	.	ID=exon-80324;Parent=Smp_348820.1;Name=b685000d-7fb4-4b36-b308-a14ae56cc673
SM_V9_WSR	iris	exon	4032177	4032354	.	+	.	ID=exon-80325;Parent=Smp_348820.1;Name=5f5b5a2e-5a69-41c5-ba7c-95f73087451b
SM_V9_WSR	iris	exon	4032569	4032760	.	+	.	ID=exon-80326;Parent=Smp_348820.1;Name=bfd1c3ea-8d1f-4b35-93e7-187deea57b6b
SM_V9_WSR	iris	CDS	4032132	4032134	.	+	0	ID=cds-78040;Parent=Smp_348820.1
SM_V9_WSR	iris	CDS	4032177	4032354	.	+	0	ID=cds-78041;Parent=Smp_348820.1
SM_V9_WSR	iris	CDS	4032569	4032732	.	+	2	ID=cds-78042;Parent=Smp_348820.1
SM_V9_WSR	iris	five_prime_UTR	4032089	4032131	.	+	.	ID=nbis-five_prime_utr-10498;Parent=Smp_348820.1;Name=b685000d-7fb4-4b36-b308-a14ae56cc673
SM_V9_WSR	iris	intron	4032135	4032176	.	+	.	ID=intron_added-68032;Parent=Smp_348820.1;Name=bfd1c3ea-8d1f-4b35-93e7-187deea57b6b
SM_V9_WSR	iris	intron	4032355	4032568	.	+	.	ID=intron_added-68033;Parent=Smp_348820.1;Name=bfd1c3ea-8d1f-4b35-93e7-187deea57b6b
SM_V9_WSR	iris	three_prime_UTR	4032733	4032760	.	+	.	ID=nbis-three_prime_utr-10528;Parent=Smp_348820.1;Name=b685000d-7fb4-4b36-b308-a14ae56cc673
SM_V9_WSR	iris	gene	4164640	4195623	.	+	.	ID=Smp_303540;date_creation=2022-06-30;date_last_modified=2022-10-06;geneID=Smp_303540;gene_name=Smp_303540;owner=irisadmin@local.host
SM_V9_WSR	iris	mRNA	4164640	4195623	.	+	.	ID=Smp_303540.1;Parent=Smp_303540;Name=Smp_303540.1;date_creation=2022-06-30;date_last_modified=2022-10-06;geneID=Smp_303540;gene_name=Smp_303540;orig_id=Smp_303540.1;owner=irisadmin@local.host;product=Epsin-2
SM_V9_WSR	iris	exon	4164640	4165086	.	+	.	ID=exon-80329;Parent=Smp_303540.1;Name=2304773a-4a8b-4dd3-9a72-ed7442306606
SM_V9_WSR	iris	exon	4169999	4170272	.	+	.	ID=exon-80330;Parent=Smp_303540.1;Name=38c8dc62-3136-4b4c-9629-cfcf900c7ab0
SM_V9_WSR	iris	exon	4173196	4173392	.	+	.	ID=exon-80331;Parent=Smp_303540.1;Name=b474cc62-a0ea-473c-b4f7-a0e48ee73176
SM_V9_WSR	iris	exon	4176350	4176644	.	+	.	ID=exon-80332;Parent=Smp_303540.1;Name=3c8c1a08-8b5a-4448-9747-a44224c9ab9a
SM_V9_WSR	iris	exon	4182809	4183195	.	+	.	ID=exon-80333;Parent=Smp_303540.1;Name=4d445734-354d-461f-804c-9cf3daf0d81f
SM_V9_WSR	iris	exon	4194723	4195623	.	+	.	ID=exon-80334;Parent=Smp_303540.1;Name=9828172f-a270-4958-bd31-b557eb33da92
SM_V9_WSR	iris	CDS	4164775	4165086	.	+	0	ID=cds-78045;Parent=Smp_303540.1
SM_V9_WSR	iris	CDS	4169999	4170272	.	+	0	ID=cds-78046;Parent=Smp_303540.1
SM_V9_WSR	iris	CDS	4173196	4173392	.	+	2	ID=cds-78047;Parent=Smp_303540.1
SM_V9_WSR	iris	CDS	4176350	4176644	.	+	0	ID=cds-78048;Parent=Smp_303540.1
SM_V9_WSR	iris	CDS	4182809	4183195	.	+	2	ID=cds-78049;Parent=Smp_303540.1
SM_V9_WSR	iris	CDS	4194723	4195048	.	+	2	ID=cds-78050;Parent=Smp_303540.1
SM_V9_WSR	iris	five_prime_UTR	4164640	4164774	.	+	.	ID=nbis-five_prime_utr-7656;Parent=Smp_303540.1;Name=2304773a-4a8b-4dd3-9a72-ed7442306606
SM_V9_WSR	iris	intron	4165087	4169998	.	+	.	ID=intron_added-51082;Parent=Smp_303540.1;Name=9828172f-a270-4958-bd31-b557eb33da92
SM_V9_WSR	iris	intron	4170273	4173195	.	+	.	ID=intron_added-51083;Parent=Smp_303540.1;Name=9828172f-a270-4958-bd31-b557eb33da92
SM_V9_WSR	iris	intron	4173393	4176349	.	+	.	ID=intron_added-51084;Parent=Smp_303540.1;Name=9828172f-a270-4958-bd31-b557eb33da92
SM_V9_WSR	iris	intron	4176645	4182808	.	+	.	ID=intron_added-51085;Parent=Smp_303540.1;Name=9828172f-a270-4958-bd31-b557eb33da92
SM_V9_WSR	iris	intron	4183196	4194722	.	+	.	ID=intron_added-51086;Parent=Smp_303540.1;Name=9828172f-a270-4958-bd31-b557eb33da92
SM_V9_WSR	iris	three_prime_UTR	4195049	4195623	.	+	.	ID=nbis-three_prime_utr-7675;Parent=Smp_303540.1;Name=2304773a-4a8b-4dd3-9a72-ed7442306606
SM_V9_WSR	Liftoff	gene	4165964	4169845	.	-	.	ID=sma.nc.W.A1;geneID=sma.nc.W.A1
SM_V9_WSR	Liftoff	ncRNA	4165964	4169845	.	-	.	ID=sma.nc.W.A1.1;Parent=sma.nc.W.A1;geneID=sma.nc.W.A1
SM_V9_WSR	Liftoff	exon	4165964	4169845	.	-	.	ID=exon-80335;Parent=sma.nc.W.A1.1
SM_V9_WSR	Liftoff	gene	4185296	4188025	.	-	.	ID=sma.nc.W.A2;geneID=sma.nc.W.A2
SM_V9_WSR	Liftoff	ncRNA	4185296	4188025	.	-	.	ID=sma.nc.W.A2.1;Parent=sma.nc.W.A2;geneID=sma.nc.W.A2
SM_V9_WSR	Liftoff	exon	4185296	4188025	.	-	.	ID=exon-80336;Parent=sma.nc.W.A2.1
SM_V9_WSR	iris	gene	4379265	4386067	.	-	.	ID=Smp_348830;date_creation=2022-07-22;date_last_modified=2022-07-22;geneID=Smp_348830;gene_name=Smp_348830;owner=irisadmin@local.host
SM_V9_WSR	iris	mRNA	4379265	4386067	.	-	.	ID=Smp_348830.1;Parent=Smp_348830;Name=Smp_348830.1;date_creation=2022-07-22;date_last_modified=2022-07-22;geneID=Smp_348830;gene_name=Smp_348830;orig_id=Smp_348830.1;owner=irisadmin@local.host;product=Splicing factor U2af 38 kDa subunit
SM_V9_WSR	iris	exon	4379265	4379592	.	-	.	ID=exon-80337;Parent=Smp_348830.1;Name=fd869dd8-7ac8-443d-a4a4-1b7e6e27b62d
SM_V9_WSR	iris	exon	4380414	4380547	.	-	.	ID=exon-80338;Parent=Smp_348830.1;Name=d828dd8d-ed4f-46b4-b68c-3fdb892b2e36
SM_V9_WSR	iris	exon	4380583	4380654	.	-	.	ID=exon-80339;Parent=Smp_348830.1;Name=c671aa2d-27e9-4516-b112-79171de976dd
SM_V9_WSR	iris	exon	4380690	4380766	.	-	.	ID=exon-80340;Parent=Smp_348830.1;Name=e3b1c1f7-5715-41c3-8187-6c0696ef7392
SM_V9_WSR	iris	exon	4385775	4385841	.	-	.	ID=exon-80341;Parent=Smp_348830.1;Name=f36d12fc-17e1-4ba6-a021-ceefab7f13b1
SM_V9_WSR	iris	exon	4385874	4385961	.	-	.	ID=exon-80342;Parent=Smp_348830.1;Name=045f3184-0b4f-46a1-a8f2-1e02426426e1
SM_V9_WSR	iris	exon	4385997	4386067	.	-	.	ID=exon-80343;Parent=Smp_348830.1;Name=179959e3-1ce7-45f5-aa2b-458a4359c898
SM_V9_WSR	iris	CDS	4379409	4379592	.	-	1	ID=cds-78051;Parent=Smp_348830.1
SM_V9_WSR	iris	CDS	4380414	4380547	.	-	0	ID=cds-78052;Parent=Smp_348830.1
SM_V9_WSR	iris	CDS	4380583	4380654	.	-	0	ID=cds-78053;Parent=Smp_348830.1
SM_V9_WSR	iris	CDS	4380690	4380766	.	-	2	ID=cds-78054;Parent=Smp_348830.1
SM_V9_WSR	iris	CDS	4385775	4385841	.	-	0	ID=cds-78055;Parent=Smp_348830.1
SM_V9_WSR	iris	CDS	4385874	4385961	.	-	1	ID=cds-78056;Parent=Smp_348830.1
SM_V9_WSR	iris	CDS	4385997	4386040	.	-	0	ID=cds-78057;Parent=Smp_348830.1
SM_V9_WSR	iris	five_prime_UTR	4386041	4386067	.	-	.	ID=nbis-five_prime_utr-10500;Parent=Smp_348830.1;Name=fd869dd8-7ac8-443d-a4a4-1b7e6e27b62d
SM_V9_WSR	iris	intron	4379593	4380413	.	-	.	ID=intron_added-68034;Parent=Smp_348830.1;Name=179959e3-1ce7-45f5-aa2b-458a4359c898
SM_V9_WSR	iris	intron	4380548	4380582	.	-	.	ID=intron_added-68035;Parent=Smp_348830.1;Name=179959e3-1ce7-45f5-aa2b-458a4359c898
SM_V9_WSR	iris	intron	4380655	4380689	.	-	.	ID=intron_added-68036;Parent=Smp_348830.1;Name=179959e3-1ce7-45f5-aa2b-458a4359c898
SM_V9_WSR	iris	intron	4380767	4385774	.	-	.	ID=intron_added-68037;Parent=Smp_348830.1;Name=179959e3-1ce7-45f5-aa2b-458a4359c898
SM_V9_WSR	iris	intron	4385842	4385873	.	-	.	ID=intron_added-68038;Parent=Smp_348830.1;Name=179959e3-1ce7-45f5-aa2b-458a4359c898
SM_V9_WSR	iris	intron	4385962	4385996	.	-	.	ID=intron_added-68039;Parent=Smp_348830.1;Name=179959e3-1ce7-45f5-aa2b-458a4359c898
SM_V9_WSR	iris	three_prime_UTR	4379265	4379408	.	-	.	ID=nbis-three_prime_utr-10530;Parent=Smp_348830.1;Name=fd869dd8-7ac8-443d-a4a4-1b7e6e27b62d
SM_V9_WSR	iris	gene	4957624	4961514	.	-	.	ID=Smp_348840;date_creation=2022-10-04;date_last_modified=2022-10-04;geneID=Smp_348840;gene_name=Smp_348840;owner=irisadmin@local.host
SM_V9_WSR	iris	mRNA	4957624	4961514	.	-	.	ID=Smp_348840.1;Parent=Smp_348840;Name=Smp_348840.1;date_creation=2022-10-04;date_last_modified=2022-10-04;geneID=Smp_348840;gene_name=Smp_348840;orig_id=Smp_348840.1;owner=irisadmin@local.host;product=Polyadenylate-binding protein 2
SM_V9_WSR	iris	exon	4957624	4957873	.	-	.	ID=exon-80344;Parent=Smp_348840.1;Name=f47e66d4-949a-4d80-8f06-a685c1f92c28
SM_V9_WSR	iris	exon	4957954	4958288	.	-	.	ID=exon-80345;Parent=Smp_348840.1;Name=ec4097b5-086e-40a8-bec0-9af1a2e1b814
SM_V9_WSR	iris	exon	4958322	4958419	.	-	.	ID=exon-80346;Parent=Smp_348840.1;Name=2d01edaf-c64d-4f0b-9315-0cdd4006d9d2
SM_V9_WSR	iris	exon	4961244	4961340	.	-	.	ID=exon-80347;Parent=Smp_348840.1;Name=22f2f83f-7c4c-4c7c-aead-816ce7c0052a
SM_V9_WSR	iris	exon	4961375	4961514	.	-	.	ID=exon-80348;Parent=Smp_348840.1;Name=ba088039-1ca1-4e31-93c1-f5bd448e0df1
SM_V9_WSR	iris	CDS	4957840	4957873	.	-	1	ID=cds-78058;Parent=Smp_348840.1
SM_V9_WSR	iris	CDS	4957954	4958288	.	-	0	ID=cds-78059;Parent=Smp_348840.1
SM_V9_WSR	iris	CDS	4958322	4958419	.	-	2	ID=cds-78060;Parent=Smp_348840.1
SM_V9_WSR	iris	CDS	4961244	4961340	.	-	0	ID=cds-78061;Parent=Smp_348840.1
SM_V9_WSR	iris	CDS	4961375	4961482	.	-	0	ID=cds-78062;Parent=Smp_348840.1
SM_V9_WSR	iris	five_prime_UTR	4961483	4961514	.	-	.	ID=nbis-five_prime_utr-10501;Parent=Smp_348840.1;Name=f47e66d4-949a-4d80-8f06-a685c1f92c28
SM_V9_WSR	iris	intron	4957874	4957953	.	-	.	ID=intron_added-68040;Parent=Smp_348840.1;Name=ba088039-1ca1-4e31-93c1-f5bd448e0df1
SM_V9_WSR	iris	intron	4958289	4958321	.	-	.	ID=intron_added-68041;Parent=Smp_348840.1;Name=ba088039-1ca1-4e31-93c1-f5bd448e0df1
SM_V9_WSR	iris	intron	4958420	4961243	.	-	.	ID=intron_added-68042;Parent=Smp_348840.1;Name=ba088039-1ca1-4e31-93c1-f5bd448e0df1
SM_V9_WSR	iris	intron	4961341	4961374	.	-	.	ID=intron_added-68043;Parent=Smp_348840.1;Name=ba088039-1ca1-4e31-93c1-f5bd448e0df1
SM_V9_WSR	iris	three_prime_UTR	4957624	4957839	.	-	.	ID=nbis-three_prime_utr-10531;Parent=Smp_348840.1;Name=f47e66d4-949a-4d80-8f06-a685c1f92c28
SM_V9_WSR	iris	gene	5095611	5164095	.	+	.	ID=Smp_327030;date_creation=2022-07-09;date_last_modified=2022-07-30;geneID=Smp_327030;gene_name=Smp_327030;owner=irisadmin@local.host
SM_V9_WSR	iris	mRNA	5095611	5164095	.	+	.	ID=Smp_327030.1;Parent=Smp_327030;Name=Smp_327030.1;date_creation=2022-07-09;date_last_modified=2022-07-30;geneID=Smp_327030;gene_name=Smp_327030;orig_id=Smp_327030.1;owner=irisadmin@local.host;product=Band 4.1-like protein 3
SM_V9_WSR	iris	exon	5095611	5095679	.	+	.	ID=exon-80354;Parent=Smp_327030.1;Name=70067442-132d-4ead-901a-68e908bb2c02
SM_V9_WSR	iris	exon	5098901	5099350	.	+	.	ID=exon-80355;Parent=Smp_327030.1;Name=96bbebb7-2695-40e7-a602-9045d6abfcff
SM_V9_WSR	iris	exon	5102656	5102760	.	+	.	ID=exon-80356;Parent=Smp_327030.1;Name=828fb6b5-eabd-4f34-b202-ed9c38914790
SM_V9_WSR	iris	exon	5104884	5104926	.	+	.	ID=exon-80357;Parent=Smp_327030.1;Name=05fcaa0f-c30d-49f8-a428-f097c6d4fe5d
SM_V9_WSR	iris	exon	5107031	5107151	.	+	.	ID=exon-80358;Parent=Smp_327030.1;Name=46a71d44-a182-4442-acb1-f4d6be7ddf91
SM_V9_WSR	iris	exon	5109855	5110037	.	+	.	ID=exon-80359;Parent=Smp_327030.1;Name=b92e2035-12c1-4e15-8791-d66bf76ec806
SM_V9_WSR	iris	exon	5112454	5112541	.	+	.	ID=exon-80360;Parent=Smp_327030.1;Name=538fac2a-c831-46c8-bd8f-c5b5eac26e1c
SM_V9_WSR	iris	exon	5122165	5122412	.	+	.	ID=exon-80361;Parent=Smp_327030.1;Name=6a48448a-49ab-4e6f-a158-98cacd41fd62
SM_V9_WSR	iris	exon	5124769	5124956	.	+	.	ID=exon-80362;Parent=Smp_327030.1;Name=eabeceda-6a13-4e49-9efb-489dd5d2dee0
SM_V9_WSR	iris	exon	5130185	5130214	.	+	.	ID=exon-80363;Parent=Smp_327030.1;Name=f601209d-bd67-4144-ab4a-f685d8ceccc6
SM_V9_WSR	iris	exon	5135537	5135895	.	+	.	ID=exon-80364;Parent=Smp_327030.1;Name=06fbe6a9-120a-4f82-832e-a64aac697fb0
SM_V9_WSR	iris	exon	5138268	5138628	.	+	.	ID=exon-80365;Parent=Smp_327030.1;Name=b3c02580-0872-4051-b548-bf8280394cf8
SM_V9_WSR	iris	exon	5140322	5140563	.	+	.	ID=exon-80366;Parent=Smp_327030.1;Name=f8a29ebf-76cd-47b4-9aeb-9428702ae573
SM_V9_WSR	iris	exon	5145909	5146118	.	+	.	ID=exon-80367;Parent=Smp_327030.1;Name=434db885-4e07-4a09-a15b-34f5f782a9f0
SM_V9_WSR	iris	exon	5148319	5148534	.	+	.	ID=exon-80368;Parent=Smp_327030.1;Name=d59f9de2-aae6-4783-a988-6b99e787c8a4
SM_V9_WSR	iris	exon	5150435	5150503	.	+	.	ID=exon-80369;Parent=Smp_327030.1;Name=8775e725-c2e9-4fe0-94ed-73c38bf64447
SM_V9_WSR	iris	exon	5152138	5152206	.	+	.	ID=exon-80370;Parent=Smp_327030.1;Name=2f72e9ff-78f3-44f9-a669-80e1a37f2392
SM_V9_WSR	iris	exon	5153468	5153620	.	+	.	ID=exon-80371;Parent=Smp_327030.1;Name=8aae44d6-3dae-4137-a16e-9d211e0ccedc
SM_V9_WSR	iris	exon	5156048	5156086	.	+	.	ID=exon-80372;Parent=Smp_327030.1;Name=60532903-0e72-4a21-8c7c-2ea806f5e9ed
SM_V9_WSR	iris	exon	5163914	5164095	.	+	.	ID=exon-80373;Parent=Smp_327030.1;Name=b7a97ea0-1147-4120-8b90-9a16a23d97a6
SM_V9_WSR	iris	CDS	5098928	5099350	.	+	0	ID=cds-78068;Parent=Smp_327030.1
SM_V9_WSR	iris	CDS	5102656	5102760	.	+	0	ID=cds-78069;Parent=Smp_327030.1
SM_V9_WSR	iris	CDS	5104884	5104926	.	+	0	ID=cds-78070;Parent=Smp_327030.1
SM_V9_WSR	iris	CDS	5107031	5107151	.	+	2	ID=cds-78071;Parent=Smp_327030.1
SM_V9_WSR	iris	CDS	5109855	5110037	.	+	1	ID=cds-78072;Parent=Smp_327030.1
SM_V9_WSR	iris	CDS	5112454	5112541	.	+	1	ID=cds-78073;Parent=Smp_327030.1
SM_V9_WSR	iris	CDS	5122165	5122412	.	+	0	ID=cds-78074;Parent=Smp_327030.1
SM_V9_WSR	iris	CDS	5124769	5124956	.	+	1	ID=cds-78075;Parent=Smp_327030.1
SM_V9_WSR	iris	CDS	5130185	5130214	.	+	2	ID=cds-78076;Parent=Smp_327030.1
SM_V9_WSR	iris	CDS	5135537	5135895	.	+	2	ID=cds-78077;Parent=Smp_327030.1
SM_V9_WSR	iris	CDS	5138268	5138628	.	+	0	ID=cds-78078;Parent=Smp_327030.1
SM_V9_WSR	iris	CDS	5140322	5140563	.	+	2	ID=cds-78079;Parent=Smp_327030.1
SM_V9_WSR	iris	CDS	5145909	5146118	.	+	0	ID=cds-78080;Parent=Smp_327030.1
SM_V9_WSR	iris	CDS	5148319	5148534	.	+	0	ID=cds-78081;Parent=Smp_327030.1
SM_V9_WSR	iris	CDS	5150435	5150503	.	+	0	ID=cds-78082;Parent=Smp_327030.1
SM_V9_WSR	iris	CDS	5152138	5152206	.	+	0	ID=cds-78083;Parent=Smp_327030.1
SM_V9_WSR	iris	CDS	5153468	5153620	.	+	0	ID=cds-78084;Parent=Smp_327030.1
SM_V9_WSR	iris	CDS	5156048	5156086	.	+	0	ID=cds-78085;Parent=Smp_327030.1
SM_V9_WSR	iris	CDS	5163914	5164024	.	+	0	ID=cds-78086;Parent=Smp_327030.1
SM_V9_WSR	iris	five_prime_UTR	5095611	5095679	.	+	.	ID=nbis-five_prime_utr-8706;Parent=Smp_327030.1;Name=70067442-132d-4ead-901a-68e908bb2c02
SM_V9_WSR	iris	five_prime_UTR	5098901	5098927	.	+	.	ID=nbis-five_prime_utr-8706;Parent=Smp_327030.1;Name=70067442-132d-4ead-901a-68e908bb2c02
SM_V9_WSR	iris	intron	5095680	5098900	.	+	.	ID=intron_added-56322;Parent=Smp_327030.1;Name=b7a97ea0-1147-4120-8b90-9a16a23d97a6
SM_V9_WSR	iris	intron	5099351	5102655	.	+	.	ID=intron_added-56323;Parent=Smp_327030.1;Name=b7a97ea0-1147-4120-8b90-9a16a23d97a6
SM_V9_WSR	iris	intron	5102761	5104883	.	+	.	ID=intron_added-56324;Parent=Smp_327030.1;Name=b7a97ea0-1147-4120-8b90-9a16a23d97a6
SM_V9_WSR	iris	intron	5104927	5107030	.	+	.	ID=intron_added-56325;Parent=Smp_327030.1;Name=b7a97ea0-1147-4120-8b90-9a16a23d97a6
SM_V9_WSR	iris	intron	5107152	5109854	.	+	.	ID=intron_added-56326;Parent=Smp_327030.1;Name=b7a97ea0-1147-4120-8b90-9a16a23d97a6
SM_V9_WSR	iris	intron	5110038	5112453	.	+	.	ID=intron_added-56327;Parent=Smp_327030.1;Name=b7a97ea0-1147-4120-8b90-9a16a23d97a6
SM_V9_WSR	iris	intron	5112542	5122164	.	+	.	ID=intron_added-56328;Parent=Smp_327030.1;Name=b7a97ea0-1147-4120-8b90-9a16a23d97a6
SM_V9_WSR	iris	intron	5122413	5124768	.	+	.	ID=intron_added-56329;Parent=Smp_327030.1;Name=b7a97ea0-1147-4120-8b90-9a16a23d97a6
SM_V9_WSR	iris	intron	5124957	5130184	.	+	.	ID=intron_added-56330;Parent=Smp_327030.1;Name=b7a97ea0-1147-4120-8b90-9a16a23d97a6
SM_V9_WSR	iris	intron	5130215	5135536	.	+	.	ID=intron_added-56331;Parent=Smp_327030.1;Name=b7a97ea0-1147-4120-8b90-9a16a23d97a6
SM_V9_WSR	iris	intron	5135896	5138267	.	+	.	ID=intron_added-56332;Parent=Smp_327030.1;Name=b7a97ea0-1147-4120-8b90-9a16a23d97a6
SM_V9_WSR	iris	intron	5138629	5140321	.	+	.	ID=intron_added-56333;Parent=Smp_327030.1;Name=b7a97ea0-1147-4120-8b90-9a16a23d97a6
SM_V9_WSR	iris	intron	5140564	5145908	.	+	.	ID=intron_added-56334;Parent=Smp_327030.1;Name=b7a97ea0-1147-4120-8b90-9a16a23d97a6
SM_V9_WSR	iris	intron	5146119	5148318	.	+	.	ID=intron_added-56335;Parent=Smp_327030.1;Name=b7a97ea0-1147-4120-8b90-9a16a23d97a6
SM_V9_WSR	iris	intron	5148535	5150434	.	+	.	ID=intron_added-56336;Parent=Smp_327030.1;Name=b7a97ea0-1147-4120-8b90-9a16a23d97a6
SM_V9_WSR	iris	intron	5150504	5152137	.	+	.	ID=intron_added-56337;Parent=Smp_327030.1;Name=b7a97ea0-1147-4120-8b90-9a16a23d97a6
SM_V9_WSR	iris	intron	5152207	5153467	.	+	.	ID=intron_added-56338;Parent=Smp_327030.1;Name=b7a97ea0-1147-4120-8b90-9a16a23d97a6
SM_V9_WSR	iris	intron	5153621	5156047	.	+	.	ID=intron_added-56339;Parent=Smp_327030.1;Name=b7a97ea0-1147-4120-8b90-9a16a23d97a6
SM_V9_WSR	iris	intron	5156087	5163913	.	+	.	ID=intron_added-56340;Parent=Smp_327030.1;Name=b7a97ea0-1147-4120-8b90-9a16a23d97a6
SM_V9_WSR	iris	three_prime_UTR	5164025	5164095	.	+	.	ID=nbis-three_prime_utr-8729;Parent=Smp_327030.1;Name=70067442-132d-4ead-901a-68e908bb2c02
SM_V9_WSR	Liftoff	gene	5158643	5161977	.	-	.	ID=sma.nc.W.xx1;geneID=sma.nc.W.xx1
SM_V9_WSR	Liftoff	ncRNA	5158643	5161977	.	-	.	ID=sma.nc.W.xx1.1;Parent=sma.nc.W.xx1;geneID=sma.nc.W.xx1
SM_V9_WSR	Liftoff	exon	5158643	5161977	.	-	.	ID=exon-80374;Parent=sma.nc.W.xx1.1
SM_V9_WSR	iris	gene	5198608	5199809	.	-	.	ID=Smp_348850;date_creation=2022-10-04;date_last_modified=2022-10-04;geneID=Smp_348850;gene_name=Smp_348850;owner=irisadmin@local.host
SM_V9_WSR	iris	mRNA	5198608	5199809	.	-	.	ID=Smp_348850.1;Parent=Smp_348850;Name=Smp_348850.1;date_creation=2022-10-04;date_last_modified=2022-10-04;geneID=Smp_348850;gene_name=Smp_348850;orig_id=Smp_348850.1;owner=irisadmin@local.host;product=ADP,ATP carrier protein
SM_V9_WSR	iris	exon	5198608	5198898	.	-	.	ID=exon-80375;Parent=Smp_348850.1;Name=97fb8b80-8917-4a95-9678-3994c5f283dd
SM_V9_WSR	iris	exon	5198934	5199172	.	-	.	ID=exon-80376;Parent=Smp_348850.1;Name=8ec9fa71-631f-4fc5-a1de-5560df2d5b86
SM_V9_WSR	iris	exon	5199208	5199496	.	-	.	ID=exon-80377;Parent=Smp_348850.1;Name=8f894b94-3d07-4f3a-8e2f-53f496ef387f
SM_V9_WSR	iris	exon	5199530	5199809	.	-	.	ID=exon-80378;Parent=Smp_348850.1;Name=6f801d90-6947-4e40-9897-eaf6f6796fcd
SM_V9_WSR	iris	CDS	5198708	5198898	.	-	2	ID=cds-78087;Parent=Smp_348850.1
SM_V9_WSR	iris	CDS	5198934	5199172	.	-	1	ID=cds-78088;Parent=Smp_348850.1
SM_V9_WSR	iris	CDS	5199208	5199496	.	-	2	ID=cds-78089;Parent=Smp_348850.1
SM_V9_WSR	iris	CDS	5199530	5199743	.	-	0	ID=cds-78090;Parent=Smp_348850.1
SM_V9_WSR	iris	five_prime_UTR	5199744	5199809	.	-	.	ID=nbis-five_prime_utr-10503;Parent=Smp_348850.1;Name=97fb8b80-8917-4a95-9678-3994c5f283dd
SM_V9_WSR	iris	intron	5198899	5198933	.	-	.	ID=intron_added-68044;Parent=Smp_348850.1;Name=6f801d90-6947-4e40-9897-eaf6f6796fcd
SM_V9_WSR	iris	intron	5199173	5199207	.	-	.	ID=intron_added-68045;Parent=Smp_348850.1;Name=6f801d90-6947-4e40-9897-eaf6f6796fcd
SM_V9_WSR	iris	intron	5199497	5199529	.	-	.	ID=intron_added-68046;Parent=Smp_348850.1;Name=6f801d90-6947-4e40-9897-eaf6f6796fcd
SM_V9_WSR	iris	three_prime_UTR	5198608	5198707	.	-	.	ID=nbis-three_prime_utr-10533;Parent=Smp_348850.1;Name=97fb8b80-8917-4a95-9678-3994c5f283dd
SM_V9_WSR	iris	pseudogene	5572529	5596031	.	-	.	ID=Smp_318710;geneID=Smp_318710
SM_V9_WSR	iris	transcript	5572529	5596031	.	-	.	ID=Smp_318710.1;Parent=Smp_318710;Ontology_term=GO:0005515;geneID=Smp_318710;polypeptide_domain=InterPro:IPR002110,IPR020683 Pfam:PF12796;product=Ankyrin repeat and KH domain-containing protein mask
SM_V9_WSR	iris	exon	5572529	5572953	.	-	.	ID=exon-80379;Parent=Smp_318710.1
SM_V9_WSR	iris	exon	5573912	5574137	.	-	.	ID=exon-80380;Parent=Smp_318710.1
SM_V9_WSR	iris	exon	5575567	5578838	.	-	.	ID=exon-80381;Parent=Smp_318710.1
SM_V9_WSR	iris	exon	5593120	5593449	.	-	.	ID=exon-80382;Parent=Smp_318710.1
SM_V9_WSR	iris	exon	5595176	5595353	.	-	.	ID=exon-80383;Parent=Smp_318710.1
SM_V9_WSR	iris	exon	5595892	5596031	.	-	.	ID=exon-80384;Parent=Smp_318710.1
SM_V9_WSR	iris	intron	5572954	5573911	.	-	.	ID=intron_added-68972;Parent=Smp_318710.1
SM_V9_WSR	iris	intron	5574138	5575566	.	-	.	ID=intron_added-68973;Parent=Smp_318710.1
SM_V9_WSR	iris	intron	5578839	5593119	.	-	.	ID=intron_added-68974;Parent=Smp_318710.1
SM_V9_WSR	iris	intron	5593450	5595175	.	-	.	ID=intron_added-68975;Parent=Smp_318710.1
SM_V9_WSR	iris	intron	5595354	5595891	.	-	.	ID=intron_added-68976;Parent=Smp_318710.1
SM_V9_WSR	Liftoff	gene	5590347	5591056	.	-	.	ID=sma.nc.W.R2;geneID=sma.nc.W.R2
SM_V9_WSR	Liftoff	ncRNA	5590347	5591056	.	-	.	ID=sma.nc.W.R2.1;Parent=sma.nc.W.R2;geneID=sma.nc.W.R2
SM_V9_WSR	Liftoff	exon	5590347	5591056	.	-	.	ID=exon-80385;Parent=sma.nc.W.R2.1
SM_V9_WSR	iris	gene	5606542	5628027	.	-	.	ID=Smp_318690;date_creation=2022-10-04;date_last_modified=2022-10-04;geneID=Smp_318690;gene_name=Smp_318690;owner=irisadmin@local.host
SM_V9_WSR	iris	mRNA	5606542	5628027	.	-	.	ID=Smp_318690.1;Parent=Smp_318690;Name=Smp_318690.1;date_creation=2022-10-04;date_last_modified=2022-10-04;geneID=Smp_318690;gene_name=Smp_318690;orig_id=Smp_318690.1;owner=irisadmin@local.host;product=Cullin-3
SM_V9_WSR	iris	exon	5606542	5608021	.	-	.	ID=exon-80386;Parent=Smp_318690.1;Name=93f76b98-accf-43b5-9c74-f4111dd7c492
SM_V9_WSR	iris	exon	5611803	5612042	.	-	.	ID=exon-80387;Parent=Smp_318690.1;Name=3a8f0b79-c187-4e7a-8e98-7452da49d321
SM_V9_WSR	iris	exon	5620320	5620638	.	-	.	ID=exon-80388;Parent=Smp_318690.1;Name=b23f3fe4-4527-448d-a19c-024a8f62675a
SM_V9_WSR	iris	exon	5621906	5623521	.	-	.	ID=exon-80389;Parent=Smp_318690.1;Name=c02670db-f189-430c-a419-ec8f2200dd73
SM_V9_WSR	iris	exon	5627817	5627881	.	-	.	ID=exon-80390;Parent=Smp_318690.1;Name=bf411eaa-967b-41ce-8fc5-6e976ba0175c
SM_V9_WSR	iris	exon	5627922	5628027	.	-	.	ID=exon-80391;Parent=Smp_318690.1;Name=87c8aa4a-53d7-4ace-bf39-7aa9d8ab8673
SM_V9_WSR	iris	CDS	5607740	5608021	.	-	0	ID=cds-78091;Parent=Smp_318690.1
SM_V9_WSR	iris	CDS	5611803	5612042	.	-	0	ID=cds-78092;Parent=Smp_318690.1
SM_V9_WSR	iris	CDS	5620320	5620638	.	-	1	ID=cds-78093;Parent=Smp_318690.1
SM_V9_WSR	iris	CDS	5621906	5623512	.	-	0	ID=cds-78094;Parent=Smp_318690.1
SM_V9_WSR	iris	five_prime_UTR	5623513	5623521	.	-	.	ID=nbis-five_prime_utr-8293;Parent=Smp_318690.1;Name=93f76b98-accf-43b5-9c74-f4111dd7c492
SM_V9_WSR	iris	five_prime_UTR	5627817	5627881	.	-	.	ID=nbis-five_prime_utr-8293;Parent=Smp_318690.1;Name=93f76b98-accf-43b5-9c74-f4111dd7c492
SM_V9_WSR	iris	five_prime_UTR	5627922	5628027	.	-	.	ID=nbis-five_prime_utr-8293;Parent=Smp_318690.1;Name=93f76b98-accf-43b5-9c74-f4111dd7c492
SM_V9_WSR	iris	intron	5608022	5611802	.	-	.	ID=intron_added-55238;Parent=Smp_318690.1;Name=87c8aa4a-53d7-4ace-bf39-7aa9d8ab8673
SM_V9_WSR	iris	intron	5612043	5620319	.	-	.	ID=intron_added-55239;Parent=Smp_318690.1;Name=87c8aa4a-53d7-4ace-bf39-7aa9d8ab8673
SM_V9_WSR	iris	intron	5620639	5621905	.	-	.	ID=intron_added-55240;Parent=Smp_318690.1;Name=87c8aa4a-53d7-4ace-bf39-7aa9d8ab8673
SM_V9_WSR	iris	intron	5623522	5627816	.	-	.	ID=intron_added-55241;Parent=Smp_318690.1;Name=87c8aa4a-53d7-4ace-bf39-7aa9d8ab8673
SM_V9_WSR	iris	intron	5627882	5627921	.	-	.	ID=intron_added-55242;Parent=Smp_318690.1;Name=87c8aa4a-53d7-4ace-bf39-7aa9d8ab8673
SM_V9_WSR	iris	three_prime_UTR	5606542	5607739	.	-	.	ID=nbis-three_prime_utr-8313;Parent=Smp_318690.1;Name=93f76b98-accf-43b5-9c74-f4111dd7c492
SM_V9_WSR	Liftoff	gene	5636321	5639212	.	-	.	ID=sma.nc.W.R3;geneID=sma.nc.W.R3
SM_V9_WSR	Liftoff	ncRNA	5636321	5639212	.	-	.	ID=sma.nc.W.R3.1;Parent=sma.nc.W.R3;geneID=sma.nc.W.R3
SM_V9_WSR	Liftoff	exon	5636321	5639212	.	-	.	ID=exon-80392;Parent=sma.nc.W.R3.1
SM_V9_WSR	iris	gene	5647559	5667878	.	-	.	ID=Smp_318680;date_creation=2022-10-04;date_last_modified=2022-10-04;geneID=Smp_318680;gene_name=Smp_318680;owner=irisadmin@local.host
SM_V9_WSR	iris	mRNA	5647559	5667878	.	-	.	ID=Smp_318680.1;Parent=Smp_318680;Name=Smp_318680.1;date_creation=2022-10-04;date_last_modified=2022-10-04;geneID=Smp_318680;gene_name=Smp_318680;orig_id=Smp_318680.1;owner=irisadmin@local.host;product=Hypothetical protein
SM_V9_WSR	iris	exon	5647559	5648508	.	-	.	ID=exon-80393;Parent=Smp_318680.1;Name=08f696de-a8d1-48ed-a6f1-73a830373bc5
SM_V9_WSR	iris	exon	5649715	5650746	.	-	.	ID=exon-80394;Parent=Smp_318680.1;Name=df520d40-d422-4658-9e6d-5db5e9207e26
SM_V9_WSR	iris	exon	5654064	5654610	.	-	.	ID=exon-80395;Parent=Smp_318680.1;Name=2b1ab360-f9be-447a-8d90-66d5252fe3af
SM_V9_WSR	iris	exon	5660126	5660485	.	-	.	ID=exon-80396;Parent=Smp_318680.1;Name=e0814fc0-29cd-471e-a60f-c695b1fb5593
SM_V9_WSR	iris	exon	5662957	5667049	.	-	.	ID=exon-80397;Parent=Smp_318680.1;Name=1fa9b880-e347-41da-8aef-0ff33f4d1c6a
SM_V9_WSR	iris	exon	5667470	5667500	.	-	.	ID=exon-80398;Parent=Smp_318680.1;Name=1853f9a1-ddc4-49c7-a559-67455451752b
SM_V9_WSR	iris	exon	5667769	5667878	.	-	.	ID=exon-80399;Parent=Smp_318680.1;Name=fd8582c4-3d37-417c-bc98-39992c43a448
SM_V9_WSR	iris	CDS	5649728	5650746	.	-	2	ID=cds-78095;Parent=Smp_318680.1
SM_V9_WSR	iris	CDS	5654064	5654610	.	-	0	ID=cds-78096;Parent=Smp_318680.1
SM_V9_WSR	iris	CDS	5660126	5660485	.	-	0	ID=cds-78097;Parent=Smp_318680.1
SM_V9_WSR	iris	CDS	5662957	5667049	.	-	1	ID=cds-78098;Parent=Smp_318680.1
SM_V9_WSR	iris	CDS	5667470	5667480	.	-	0	ID=cds-78099;Parent=Smp_318680.1
SM_V9_WSR	iris	five_prime_UTR	5667481	5667500	.	-	.	ID=nbis-five_prime_utr-8292;Parent=Smp_318680.1;Name=08f696de-a8d1-48ed-a6f1-73a830373bc5
SM_V9_WSR	iris	five_prime_UTR	5667769	5667878	.	-	.	ID=nbis-five_prime_utr-8292;Parent=Smp_318680.1;Name=08f696de-a8d1-48ed-a6f1-73a830373bc5
SM_V9_WSR	iris	intron	5648509	5649714	.	-	.	ID=intron_added-55232;Parent=Smp_318680.1;Name=fd8582c4-3d37-417c-bc98-39992c43a448
SM_V9_WSR	iris	intron	5650747	5654063	.	-	.	ID=intron_added-55233;Parent=Smp_318680.1;Name=fd8582c4-3d37-417c-bc98-39992c43a448
SM_V9_WSR	iris	intron	5654611	5660125	.	-	.	ID=intron_added-55234;Parent=Smp_318680.1;Name=fd8582c4-3d37-417c-bc98-39992c43a448
SM_V9_WSR	iris	intron	5660486	5662956	.	-	.	ID=intron_added-55235;Parent=Smp_318680.1;Name=fd8582c4-3d37-417c-bc98-39992c43a448
SM_V9_WSR	iris	intron	5667050	5667469	.	-	.	ID=intron_added-55236;Parent=Smp_318680.1;Name=fd8582c4-3d37-417c-bc98-39992c43a448
SM_V9_WSR	iris	intron	5667501	5667768	.	-	.	ID=intron_added-55237;Parent=Smp_318680.1;Name=fd8582c4-3d37-417c-bc98-39992c43a448
SM_V9_WSR	iris	three_prime_UTR	5647559	5648508	.	-	.	ID=nbis-three_prime_utr-8312;Parent=Smp_318680.1;Name=08f696de-a8d1-48ed-a6f1-73a830373bc5
SM_V9_WSR	iris	three_prime_UTR	5649715	5649727	.	-	.	ID=nbis-three_prime_utr-8312;Parent=Smp_318680.1;Name=08f696de-a8d1-48ed-a6f1-73a830373bc5
SM_V9_WSR	iris	gene	5689198	5694868	.	-	.	ID=Smp_348860;date_creation=2022-10-04;date_last_modified=2022-10-04;geneID=Smp_348860;gene_name=Smp_348860;owner=irisadmin@local.host
SM_V9_WSR	iris	mRNA	5689198	5694868	.	-	.	ID=Smp_348860.1;Parent=Smp_348860;Name=Smp_348860.1;date_creation=2022-10-04;date_last_modified=2022-10-04;geneID=Smp_348860;gene_name=Smp_348860;orig_id=Smp_348860.1;owner=irisadmin@local.host;product=Fibroblast growth factor receptor homolog 2
SM_V9_WSR	iris	exon	5689198	5694059	.	-	.	ID=exon-80400;Parent=Smp_348860.1;Name=c877afac-cf42-4834-ae70-f3eb709a0bf8
SM_V9_WSR	iris	exon	5694480	5694510	.	-	.	ID=exon-80401;Parent=Smp_348860.1;Name=8c984aef-158a-4293-ac65-b9a4fdd423e8
SM_V9_WSR	iris	exon	5694779	5694868	.	-	.	ID=exon-80402;Parent=Smp_348860.1;Name=8416377c-8718-4102-af38-36490f9c93ba
SM_V9_WSR	iris	CDS	5689892	5694059	.	-	1	ID=cds-78100;Parent=Smp_348860.1
SM_V9_WSR	iris	CDS	5694480	5694490	.	-	0	ID=cds-78101;Parent=Smp_348860.1
SM_V9_WSR	iris	five_prime_UTR	5694491	5694510	.	-	.	ID=nbis-five_prime_utr-10504;Parent=Smp_348860.1;Name=c877afac-cf42-4834-ae70-f3eb709a0bf8
SM_V9_WSR	iris	five_prime_UTR	5694779	5694868	.	-	.	ID=nbis-five_prime_utr-10504;Parent=Smp_348860.1;Name=c877afac-cf42-4834-ae70-f3eb709a0bf8
SM_V9_WSR	iris	intron	5694060	5694479	.	-	.	ID=intron_added-68047;Parent=Smp_348860.1;Name=8416377c-8718-4102-af38-36490f9c93ba
SM_V9_WSR	iris	intron	5694511	5694778	.	-	.	ID=intron_added-68048;Parent=Smp_348860.1;Name=8416377c-8718-4102-af38-36490f9c93ba
SM_V9_WSR	iris	three_prime_UTR	5689198	5689891	.	-	.	ID=nbis-three_prime_utr-10534;Parent=Smp_348860.1;Name=c877afac-cf42-4834-ae70-f3eb709a0bf8
SM_V9_WSR	iris	gene	5716277	5741398	.	+	.	ID=Smp_348670;date_creation=2022-10-04;date_last_modified=2022-10-06;geneID=Smp_348670;gene_name=Smp_348670;owner=mb4@sanger.ac.uk,irisadmin@local.host
SM_V9_WSR	iris	mRNA	5716277	5741398	.	+	.	ID=Smp_348670.1;Parent=Smp_348670;Name=Smp_348670.1;date_creation=2022-10-04;date_last_modified=2022-10-04;geneID=Smp_348670;gene_name=Smp_348670;orig_id=Smp_348670.1;owner=irisadmin@local.host;product=Tyrosine-protein kinase Src-2
SM_V9_WSR	iris	exon	5716277	5717012	.	+	.	ID=exon-80403;Parent=Smp_348670.1;Name=8c6de144-339c-4a6e-9214-0106c3befd1e
SM_V9_WSR	iris	exon	5723088	5723249	.	+	.	ID=exon-80404;Parent=Smp_348670.1;Name=86287472-2607-4f27-aa61-aa40c991e7d4
SM_V9_WSR	iris	exon	5724420	5724832	.	+	.	ID=exon-80405;Parent=Smp_348670.1;Name=5aab1782-df99-4d5d-96b9-f241ab1e34fc
SM_V9_WSR	iris	exon	5731979	5732129	.	+	.	ID=exon-80406;Parent=Smp_348670.1;Name=55759f5f-579e-4d00-8cf9-f3c77d084003
SM_V9_WSR	iris	exon	5732929	5733060	.	+	.	ID=exon-80407;Parent=Smp_348670.1;Name=e3c680fa-2fb0-4cb9-8b4a-721a58ec150b
SM_V9_WSR	iris	exon	5739728	5741398	.	+	.	ID=exon-80408;Parent=Smp_348670.1;Name=b008a7b6-622d-42e0-8245-058545acd964
SM_V9_WSR	iris	CDS	5716385	5717012	.	+	0	ID=cds-78102;Parent=Smp_348670.1
SM_V9_WSR	iris	CDS	5723088	5723249	.	+	2	ID=cds-78103;Parent=Smp_348670.1
SM_V9_WSR	iris	CDS	5724420	5724832	.	+	2	ID=cds-78104;Parent=Smp_348670.1
SM_V9_WSR	iris	CDS	5731979	5732129	.	+	0	ID=cds-78105;Parent=Smp_348670.1
SM_V9_WSR	iris	CDS	5732929	5733060	.	+	2	ID=cds-78106;Parent=Smp_348670.1
SM_V9_WSR	iris	CDS	5739728	5739939	.	+	2	ID=cds-78107;Parent=Smp_348670.1
SM_V9_WSR	iris	five_prime_UTR	5716277	5716384	.	+	.	ID=nbis-five_prime_utr-10490;Parent=Smp_348670.1;Name=8c6de144-339c-4a6e-9214-0106c3befd1e
SM_V9_WSR	iris	intron	5717013	5723087	.	+	.	ID=intron_added-68019;Parent=Smp_348670.1;Name=b008a7b6-622d-42e0-8245-058545acd964
SM_V9_WSR	iris	intron	5723250	5724419	.	+	.	ID=intron_added-68020;Parent=Smp_348670.1;Name=b008a7b6-622d-42e0-8245-058545acd964
SM_V9_WSR	iris	intron	5724833	5731978	.	+	.	ID=intron_added-68021;Parent=Smp_348670.1;Name=b008a7b6-622d-42e0-8245-058545acd964
SM_V9_WSR	iris	intron	5732130	5732928	.	+	.	ID=intron_added-68022;Parent=Smp_348670.1;Name=b008a7b6-622d-42e0-8245-058545acd964
SM_V9_WSR	iris	intron	5733061	5739727	.	+	.	ID=intron_added-68023;Parent=Smp_348670.1;Name=b008a7b6-622d-42e0-8245-058545acd964
SM_V9_WSR	iris	three_prime_UTR	5739940	5741398	.	+	.	ID=nbis-three_prime_utr-10520;Parent=Smp_348670.1;Name=8c6de144-339c-4a6e-9214-0106c3befd1e
SM_V9_WSR	iris	gene	5784802	5827539	.	-	.	ID=Smp_331650;date_creation=2022-07-20;date_last_modified=2022-10-07;geneID=Smp_331650;gene_name=Smp_331650;owner=mb4@sanger.ac.uk,irisadmin@local.host
SM_V9_WSR	iris	mRNA	5784802	5827539	.	-	.	ID=Smp_331650.1;Parent=Smp_331650;Name=Smp_331650.1;date_creation=2022-10-07;date_last_modified=2022-10-07;geneID=Smp_331650;gene_name=Smp_331650;owner=irisadmin@local.host;product=Rho GTPase-activating protein 1
SM_V9_WSR	iris	exon	5784802	5785683	.	-	.	ID=exon-80409;Parent=Smp_331650.1;Name=b1b80063-18ab-4187-9956-6e6aa6b8fbb2
SM_V9_WSR	iris	exon	5787516	5787622	.	-	.	ID=exon-80410;Parent=Smp_331650.1;Name=4d48edab-837b-4b2f-86f1-96a82b29ebc6
SM_V9_WSR	iris	exon	5788326	5788454	.	-	.	ID=exon-80411;Parent=Smp_331650.1;Name=08257c1e-7eb4-4424-a2a0-bfcba44096a7
SM_V9_WSR	iris	exon	5792229	5792306	.	-	.	ID=exon-80412;Parent=Smp_331650.1;Name=4d079ff8-8c1d-425e-a40d-bd9cad903963
SM_V9_WSR	iris	exon	5794482	5794555	.	-	.	ID=exon-80413;Parent=Smp_331650.1;Name=25700b54-e236-4864-a0ca-ac1c3bdc2e5f
SM_V9_WSR	iris	exon	5795086	5795220	.	-	.	ID=exon-80414;Parent=Smp_331650.1;Name=0b72bfb1-b46e-4287-b002-a0da4a3ddaaf
SM_V9_WSR	iris	exon	5799613	5799669	.	-	.	ID=exon-80415;Parent=Smp_331650.1;Name=0e3b66d4-3e10-40d2-a98e-4e391218fcb3
SM_V9_WSR	iris	exon	5803981	5804079	.	-	.	ID=exon-80416;Parent=Smp_331650.1;Name=13f78dd9-fd1f-43e7-839f-e47200a80818
SM_V9_WSR	iris	exon	5810307	5810393	.	-	.	ID=exon-80417;Parent=Smp_331650.1;Name=0f3ceac1-bc97-4a3d-89ef-8f36c0b8ffcb
SM_V9_WSR	iris	exon	5811761	5811892	.	-	.	ID=exon-80418;Parent=Smp_331650.1;Name=6077b9c0-9376-4a0e-b614-e70190e3afb1
SM_V9_WSR	iris	exon	5815316	5815476	.	-	.	ID=exon-80419;Parent=Smp_331650.1;Name=58f37a72-342f-4037-84b5-95900c0a6ebb
SM_V9_WSR	iris	exon	5827442	5827539	.	-	.	ID=exon-80420;Parent=Smp_331650.1;Name=bfb0ab93-b35d-4e74-8e5e-6588eed260ce
SM_V9_WSR	iris	CDS	5785516	5785683	.	-	0	ID=cds-78108;Parent=Smp_331650.1
SM_V9_WSR	iris	CDS	5787516	5787622	.	-	2	ID=cds-78109;Parent=Smp_331650.1
SM_V9_WSR	iris	CDS	5788326	5788454	.	-	2	ID=cds-78110;Parent=Smp_331650.1
SM_V9_WSR	iris	CDS	5792229	5792306	.	-	2	ID=cds-78111;Parent=Smp_331650.1
SM_V9_WSR	iris	CDS	5794482	5794555	.	-	1	ID=cds-78112;Parent=Smp_331650.1
SM_V9_WSR	iris	CDS	5795086	5795220	.	-	1	ID=cds-78113;Parent=Smp_331650.1
SM_V9_WSR	iris	CDS	5799613	5799669	.	-	1	ID=cds-78114;Parent=Smp_331650.1
SM_V9_WSR	iris	CDS	5803981	5804079	.	-	1	ID=cds-78115;Parent=Smp_331650.1
SM_V9_WSR	iris	CDS	5810307	5810393	.	-	1	ID=cds-78116;Parent=Smp_331650.1
SM_V9_WSR	iris	CDS	5811761	5811892	.	-	1	ID=cds-78117;Parent=Smp_331650.1
SM_V9_WSR	iris	CDS	5815316	5815476	.	-	0	ID=cds-78118;Parent=Smp_331650.1
SM_V9_WSR	iris	CDS	5827442	5827501	.	-	0	ID=cds-78119;Parent=Smp_331650.1
SM_V9_WSR	iris	five_prime_UTR	5827502	5827539	.	-	.	ID=nbis-five_prime_utr-9025;Parent=Smp_331650.1;Name=b1b80063-18ab-4187-9956-6e6aa6b8fbb2
SM_V9_WSR	iris	intron	5785684	5787515	.	-	.	ID=intron_added-57378;Parent=Smp_331650.1;Name=bfb0ab93-b35d-4e74-8e5e-6588eed260ce
SM_V9_WSR	iris	intron	5787623	5788325	.	-	.	ID=intron_added-57379;Parent=Smp_331650.1;Name=bfb0ab93-b35d-4e74-8e5e-6588eed260ce
SM_V9_WSR	iris	intron	5788455	5792228	.	-	.	ID=intron_added-57380;Parent=Smp_331650.1;Name=bfb0ab93-b35d-4e74-8e5e-6588eed260ce
SM_V9_WSR	iris	intron	5792307	5794481	.	-	.	ID=intron_added-57381;Parent=Smp_331650.1;Name=bfb0ab93-b35d-4e74-8e5e-6588eed260ce
SM_V9_WSR	iris	intron	5794556	5795085	.	-	.	ID=intron_added-57382;Parent=Smp_331650.1;Name=bfb0ab93-b35d-4e74-8e5e-6588eed260ce
SM_V9_WSR	iris	intron	5795221	5799612	.	-	.	ID=intron_added-57383;Parent=Smp_331650.1;Name=bfb0ab93-b35d-4e74-8e5e-6588eed260ce
SM_V9_WSR	iris	intron	5799670	5803980	.	-	.	ID=intron_added-57384;Parent=Smp_331650.1;Name=bfb0ab93-b35d-4e74-8e5e-6588eed260ce
SM_V9_WSR	iris	intron	5804080	5810306	.	-	.	ID=intron_added-57385;Parent=Smp_331650.1;Name=bfb0ab93-b35d-4e74-8e5e-6588eed260ce
SM_V9_WSR	iris	intron	5810394	5811760	.	-	.	ID=intron_added-57386;Parent=Smp_331650.1;Name=bfb0ab93-b35d-4e74-8e5e-6588eed260ce
SM_V9_WSR	iris	intron	5811893	5815315	.	-	.	ID=intron_added-57387;Parent=Smp_331650.1;Name=bfb0ab93-b35d-4e74-8e5e-6588eed260ce
SM_V9_WSR	iris	intron	5815477	5827441	.	-	.	ID=intron_added-57388;Parent=Smp_331650.1;Name=bfb0ab93-b35d-4e74-8e5e-6588eed260ce
SM_V9_WSR	iris	three_prime_UTR	5784802	5785515	.	-	.	ID=nbis-three_prime_utr-9048;Parent=Smp_331650.1;Name=b1b80063-18ab-4187-9956-6e6aa6b8fbb2
SM_V9_WSR	iris	gene	5829049	5829418	.	-	.	ID=Smp_349550;date_creation=2022-07-20;date_last_modified=2022-08-02;geneID=Smp_349550;gene_name=Smp_349550;owner=irisadmin@local.host
SM_V9_WSR	iris	mRNA	5829049	5829418	.	-	.	ID=Smp_349550.1;Parent=Smp_349550;Name=Smp_349550.1;date_creation=2022-07-20;date_last_modified=2022-08-02;geneID=Smp_349550;gene_name=Smp_349550;orig_id=Smp_331650.1;owner=irisadmin@local.host
SM_V9_WSR	iris	exon	5829049	5829418	.	-	.	ID=exon-80443;Parent=Smp_349550.1;Name=Smp_349550.1-CDS
SM_V9_WSR	iris	CDS	5829056	5829358	.	-	0	ID=cds-78141;Parent=Smp_349550.1
SM_V9_WSR	iris	five_prime_UTR	5829359	5829418	.	-	.	ID=nbis-five_prime_utr-10557;Parent=Smp_349550.1;Name=Smp_349550.1-CDS
SM_V9_WSR	iris	three_prime_UTR	5829049	5829055	.	-	.	ID=nbis-three_prime_utr-10587;Parent=Smp_349550.1;Name=Smp_349550.1-CDS
SM_V9_ZSR	Liftoff	gene	1875	7150	.	-	.	ID=Smp_153160;geneID=Smp_153160
SM_V9_ZSR	Liftoff	mRNA	1875	7150	.	-	.	ID=Smp_153160.1;Parent=Smp_153160;Ontology_term=GO:0004017,GO:0005524,GO:0006139,GO:0016776,GO:0019205;geneID=Smp_153160;polypeptide_domain=InterPro:IPR000850,IPR006259,IPR007862,IPR027417,IPR033690 Pfam:PF00406,PF05191;product=Adenylate kinase 4, mitochondrial
SM_V9_ZSR	Liftoff	exon	1875	2156	.	-	.	ID=exon-80444;Parent=Smp_153160.1
SM_V9_ZSR	Liftoff	exon	4041	4159	.	-	.	ID=exon-80445;Parent=Smp_153160.1
SM_V9_ZSR	Liftoff	exon	6632	6924	.	-	.	ID=exon-80446;Parent=Smp_153160.1
SM_V9_ZSR	Liftoff	exon	6961	7150	.	-	.	ID=exon-80447;Parent=Smp_153160.1
SM_V9_ZSR	Liftoff	CDS	2036	2156	.	-	1	ID=cds-78142;Parent=Smp_153160.1
SM_V9_ZSR	Liftoff	CDS	4041	4159	.	-	0	ID=cds-78143;Parent=Smp_153160.1
SM_V9_ZSR	Liftoff	CDS	6632	6924	.	-	2	ID=cds-78144;Parent=Smp_153160.1
SM_V9_ZSR	Liftoff	CDS	6961	7120	.	-	0	ID=cds-78145;Parent=Smp_153160.1
SM_V9_ZSR	Liftoff	five_prime_UTR	7121	7150	.	-	.	ID=nbis-five_prime_utr-4997;Parent=Smp_153160.1
SM_V9_ZSR	Liftoff	intron	2157	4040	.	-	.	ID=intron_added-30836;Parent=Smp_153160.1
SM_V9_ZSR	Liftoff	intron	4160	6631	.	-	.	ID=intron_added-30837;Parent=Smp_153160.1
SM_V9_ZSR	Liftoff	intron	6925	6960	.	-	.	ID=intron_added-30838;Parent=Smp_153160.1
SM_V9_ZSR	Liftoff	three_prime_UTR	1875	2035	.	-	.	ID=nbis-three_prime_utr-5004;Parent=Smp_153160.1
SM_V9_ZSR	iris	gene	24349	26146	.	-	.	ID=Smp_349450;date_creation=2022-06-30;date_last_modified=2022-08-02;geneID=Smp_349450;gene_name=Smp_349450;owner=irisadmin@local.host
SM_V9_ZSR	iris	mRNA	24349	26146	.	-	.	ID=Smp_349450.1;Parent=Smp_349450;Name=Smp_349450.1;date_creation=2022-06-30;date_last_modified=2022-08-02;geneID=Smp_349450;gene_name=Smp_349450;owner=irisadmin@local.host
SM_V9_ZSR	iris	exon	24349	24723	.	-	.	ID=exon-80448;Parent=Smp_349450.1;Name=Smp_349450.1-CDS
SM_V9_ZSR	iris	exon	25951	26146	.	-	.	ID=exon-80449;Parent=Smp_349450.1;Name=49df7286-4ec8-458e-96a6-81a4bd2cc801
SM_V9_ZSR	iris	CDS	24659	24723	.	-	2	ID=cds-78146;Parent=Smp_349450.1
SM_V9_ZSR	iris	CDS	25951	26050	.	-	0	ID=cds-78147;Parent=Smp_349450.1
SM_V9_ZSR	iris	five_prime_UTR	26051	26146	.	-	.	ID=nbis-five_prime_utr-10547;Parent=Smp_349450.1;Name=Smp_349450.1-CDS
SM_V9_ZSR	iris	intron	24724	25950	.	-	.	ID=intron_added-68419;Parent=Smp_349450.1;Name=49df7286-4ec8-458e-96a6-81a4bd2cc801
SM_V9_ZSR	iris	three_prime_UTR	24349	24658	.	-	.	ID=nbis-three_prime_utr-10577;Parent=Smp_349450.1;Name=Smp_349450.1-CDS
SM_V9_ZSR	iris	gene	33745	53622	.	+	.	ID=Smp_153150;date_creation=2022-07-17;date_last_modified=2022-07-17;geneID=Smp_153150;gene_name=Smp_153150;owner=irisadmin@local.host
SM_V9_ZSR	iris	mRNA	33745	53622	.	+	.	ID=Smp_153150.1;Parent=Smp_153150;Name=Smp_153150.1;date_creation=2022-07-17;date_last_modified=2022-07-17;geneID=Smp_153150;gene_name=Smp_153150;orig_id=Smp_153150.1;owner=irisadmin@local.host;product=Biotin--protein ligase
SM_V9_ZSR	iris	exon	33745	33794	.	+	.	ID=exon-80450;Parent=Smp_153150.1;Name=be418143-909c-44b3-9a5e-0be594d295d0
SM_V9_ZSR	iris	exon	36433	36786	.	+	.	ID=exon-80451;Parent=Smp_153150.1;Name=6fb0a723-738a-4259-9cca-7eaae378604c
SM_V9_ZSR	iris	exon	39306	39563	.	+	.	ID=exon-80452;Parent=Smp_153150.1;Name=320f4cae-1241-4266-a85a-092f1794e44d
SM_V9_ZSR	iris	exon	42599	42784	.	+	.	ID=exon-80453;Parent=Smp_153150.1;Name=4359cc50-1745-4610-8033-29fedffcb0d2
SM_V9_ZSR	iris	exon	43289	43482	.	+	.	ID=exon-80454;Parent=Smp_153150.1;Name=b1628b55-c0a3-46b3-816d-d207987c6463
SM_V9_ZSR	iris	exon	44441	44508	.	+	.	ID=exon-80455;Parent=Smp_153150.1;Name=600cdb6d-653e-4649-8848-e98dbf946202
SM_V9_ZSR	iris	exon	46505	46728	.	+	.	ID=exon-80456;Parent=Smp_153150.1;Name=7b45661c-9581-4902-b07f-714820e3e468
SM_V9_ZSR	iris	exon	47813	48002	.	+	.	ID=exon-80457;Parent=Smp_153150.1;Name=3c022966-8ecf-4f4e-9f02-ec23a1a18446
SM_V9_ZSR	iris	exon	48985	49204	.	+	.	ID=exon-80458;Parent=Smp_153150.1;Name=d2c17f2b-2ccf-4e41-b536-9319419eab9a
SM_V9_ZSR	iris	exon	52778	53622	.	+	.	ID=exon-80459;Parent=Smp_153150.1;Name=e94d7af5-458f-4814-bee4-0d7703b2ed58
SM_V9_ZSR	iris	CDS	36439	36786	.	+	0	ID=cds-78148;Parent=Smp_153150.1
SM_V9_ZSR	iris	CDS	39306	39563	.	+	0	ID=cds-78149;Parent=Smp_153150.1
SM_V9_ZSR	iris	CDS	42599	42784	.	+	0	ID=cds-78150;Parent=Smp_153150.1
SM_V9_ZSR	iris	CDS	43289	43482	.	+	0	ID=cds-78151;Parent=Smp_153150.1
SM_V9_ZSR	iris	CDS	44441	44508	.	+	1	ID=cds-78152;Parent=Smp_153150.1
SM_V9_ZSR	iris	CDS	46505	46728	.	+	2	ID=cds-78153;Parent=Smp_153150.1
SM_V9_ZSR	iris	CDS	47813	48002	.	+	0	ID=cds-78154;Parent=Smp_153150.1
SM_V9_ZSR	iris	CDS	48985	49204	.	+	2	ID=cds-78155;Parent=Smp_153150.1
SM_V9_ZSR	iris	CDS	52778	52997	.	+	1	ID=cds-78156;Parent=Smp_153150.1
SM_V9_ZSR	iris	five_prime_UTR	33745	33794	.	+	.	ID=nbis-five_prime_utr-4996;Parent=Smp_153150.1;Name=be418143-909c-44b3-9a5e-0be594d295d0
SM_V9_ZSR	iris	five_prime_UTR	36433	36438	.	+	.	ID=nbis-five_prime_utr-4996;Parent=Smp_153150.1;Name=be418143-909c-44b3-9a5e-0be594d295d0
SM_V9_ZSR	iris	intron	33795	36432	.	+	.	ID=intron_added-30827;Parent=Smp_153150.1;Name=e94d7af5-458f-4814-bee4-0d7703b2ed58
SM_V9_ZSR	iris	intron	36787	39305	.	+	.	ID=intron_added-30828;Parent=Smp_153150.1;Name=e94d7af5-458f-4814-bee4-0d7703b2ed58
SM_V9_ZSR	iris	intron	39564	42598	.	+	.	ID=intron_added-30829;Parent=Smp_153150.1;Name=e94d7af5-458f-4814-bee4-0d7703b2ed58
SM_V9_ZSR	iris	intron	42785	43288	.	+	.	ID=intron_added-30830;Parent=Smp_153150.1;Name=e94d7af5-458f-4814-bee4-0d7703b2ed58
SM_V9_ZSR	iris	intron	43483	44440	.	+	.	ID=intron_added-30831;Parent=Smp_153150.1;Name=e94d7af5-458f-4814-bee4-0d7703b2ed58
SM_V9_ZSR	iris	intron	44509	46504	.	+	.	ID=intron_added-30832;Parent=Smp_153150.1;Name=e94d7af5-458f-4814-bee4-0d7703b2ed58
SM_V9_ZSR	iris	intron	46729	47812	.	+	.	ID=intron_added-30833;Parent=Smp_153150.1;Name=e94d7af5-458f-4814-bee4-0d7703b2ed58
SM_V9_ZSR	iris	intron	48003	48984	.	+	.	ID=intron_added-30834;Parent=Smp_153150.1;Name=e94d7af5-458f-4814-bee4-0d7703b2ed58
SM_V9_ZSR	iris	intron	49205	52777	.	+	.	ID=intron_added-30835;Parent=Smp_153150.1;Name=e94d7af5-458f-4814-bee4-0d7703b2ed58
SM_V9_ZSR	iris	three_prime_UTR	52998	53622	.	+	.	ID=nbis-three_prime_utr-5003;Parent=Smp_153150.1;Name=be418143-909c-44b3-9a5e-0be594d295d0
SM_V9_ZSR	iris	gene	57286	190600	.	+	.	ID=Smp_153140;date_creation=2022-08-20;date_last_modified=2022-08-20;geneID=Smp_153140;gene_name=Smp_153140;owner=irisadmin@local.host
SM_V9_ZSR	iris	mRNA	57286	190600	.	+	.	ID=Smp_153140.1;Parent=Smp_153140;Name=Smp_153140.1;date_creation=2022-08-20;date_last_modified=2022-08-20;geneID=Smp_153140;gene_name=Smp_153140;orig_id=Smp_153140.1;owner=irisadmin@local.host;product=Dynein heavy chain 5, axonemal
SM_V9_ZSR	iris	exon	57286	57372	.	+	.	ID=exon-80460;Parent=Smp_153140.1;Name=8570a1a7-690f-44b7-9745-e83928106100
SM_V9_ZSR	iris	exon	57428	57576	.	+	.	ID=exon-80461;Parent=Smp_153140.1;Name=7c2f703f-545c-4930-bc7d-70ca429c0771
SM_V9_ZSR	iris	exon	57611	57723	.	+	.	ID=exon-80462;Parent=Smp_153140.1;Name=c158a037-4205-49a3-8185-8d0c7193130a
SM_V9_ZSR	iris	exon	61927	61999	.	+	.	ID=exon-80463;Parent=Smp_153140.1;Name=48625167-1ddf-4a0d-94fb-82ad2fddeec1
SM_V9_ZSR	iris	exon	63982	64010	.	+	.	ID=exon-80464;Parent=Smp_153140.1;Name=d04cf69c-ae90-4da6-a077-da27e2bc1560
SM_V9_ZSR	iris	exon	66163	66261	.	+	.	ID=exon-80465;Parent=Smp_153140.1;Name=b001f471-392b-41b3-8bf5-c22159491491
SM_V9_ZSR	iris	exon	68520	68552	.	+	.	ID=exon-80466;Parent=Smp_153140.1;Name=537613f0-4bd0-4842-be5f-7836b0a806c7
SM_V9_ZSR	iris	exon	70768	70830	.	+	.	ID=exon-80467;Parent=Smp_153140.1;Name=2d7ac09b-2833-4dfb-8213-8b40a3d00d0f
SM_V9_ZSR	iris	exon	72693	72758	.	+	.	ID=exon-80468;Parent=Smp_153140.1;Name=8df4f528-2d5c-4d87-aad2-9dab9cb4577e
SM_V9_ZSR	iris	exon	74255	74305	.	+	.	ID=exon-80469;Parent=Smp_153140.1;Name=2e21c7f1-0cdd-48d5-989c-c29cf4fda5f1
SM_V9_ZSR	iris	exon	75024	75197	.	+	.	ID=exon-80470;Parent=Smp_153140.1;Name=3e2b32f0-e13b-4de7-850d-20bd4ad9736c
SM_V9_ZSR	iris	exon	76600	76789	.	+	.	ID=exon-80471;Parent=Smp_153140.1;Name=044156af-1bd0-4550-8e4b-725b9acbbf41
SM_V9_ZSR	iris	exon	77628	77793	.	+	.	ID=exon-80472;Parent=Smp_153140.1;Name=ed254f64-92f1-4e95-8022-bb07624842fd
SM_V9_ZSR	iris	exon	79686	79779	.	+	.	ID=exon-80473;Parent=Smp_153140.1;Name=5161c33a-1cd4-4546-bd97-d8406b26a063
SM_V9_ZSR	iris	exon	80466	80564	.	+	.	ID=exon-80474;Parent=Smp_153140.1;Name=d435573e-0a7f-4600-ac70-985d0f1fec22
SM_V9_ZSR	iris	exon	82481	82662	.	+	.	ID=exon-80475;Parent=Smp_153140.1;Name=703ef723-b758-48ad-a5a9-12a2db186654
SM_V9_ZSR	iris	exon	83717	83836	.	+	.	ID=exon-80476;Parent=Smp_153140.1;Name=ef2e0aed-02cf-4661-8bca-a2b8b26b3131
SM_V9_ZSR	iris	exon	86048	86249	.	+	.	ID=exon-80477;Parent=Smp_153140.1;Name=231bd071-0760-4d91-acc8-39b49b0c69ee
SM_V9_ZSR	iris	exon	87274	87369	.	+	.	ID=exon-80478;Parent=Smp_153140.1;Name=974a5e1c-22bc-4562-8747-46f2c200c2fc
SM_V9_ZSR	iris	exon	89683	89949	.	+	.	ID=exon-80479;Parent=Smp_153140.1;Name=1a73635a-d9ae-4de5-a8f6-556dc966f142
SM_V9_ZSR	iris	exon	92043	92338	.	+	.	ID=exon-80480;Parent=Smp_153140.1;Name=d2dc2426-e9c9-440b-adea-8d03249d575d
SM_V9_ZSR	iris	exon	93875	94026	.	+	.	ID=exon-80481;Parent=Smp_153140.1;Name=d8cb59b0-fb0f-4588-bf95-8c92b429f52b
SM_V9_ZSR	iris	exon	95407	95614	.	+	.	ID=exon-80482;Parent=Smp_153140.1;Name=7c53582f-374d-4afc-8615-f77d7c8589d9
SM_V9_ZSR	iris	exon	97963	98177	.	+	.	ID=exon-80483;Parent=Smp_153140.1;Name=41f268bc-cd6d-40da-bbbd-53c92e96caa1
SM_V9_ZSR	iris	exon	100175	100440	.	+	.	ID=exon-80484;Parent=Smp_153140.1;Name=08155bbb-28d3-4cb8-911f-81f76463e04b
SM_V9_ZSR	iris	exon	102416	102616	.	+	.	ID=exon-80485;Parent=Smp_153140.1;Name=b4db77a2-a118-4e01-a979-94ff544396e2
SM_V9_ZSR	iris	exon	104779	104859	.	+	.	ID=exon-80486;Parent=Smp_153140.1;Name=236a2c74-27df-4c11-ac2a-bc718d30371b
SM_V9_ZSR	iris	exon	106817	107340	.	+	.	ID=exon-80487;Parent=Smp_153140.1;Name=412e4983-8ab0-4eb9-9ea4-b1e8459fbd6a
SM_V9_ZSR	iris	exon	108496	108795	.	+	.	ID=exon-80488;Parent=Smp_153140.1;Name=87aa0098-3d62-4bd1-bb08-f76d1b354346
SM_V9_ZSR	iris	exon	109585	109825	.	+	.	ID=exon-80489;Parent=Smp_153140.1;Name=53e86603-4cf8-4be7-a947-7bf2e2bff074
SM_V9_ZSR	iris	exon	110548	110877	.	+	.	ID=exon-80490;Parent=Smp_153140.1;Name=3fe3e37d-ed5d-43e8-b117-8b6257b0c4e1
SM_V9_ZSR	iris	exon	111526	111921	.	+	.	ID=exon-80491;Parent=Smp_153140.1;Name=c6b9c574-ad68-407b-b7fa-22c263458178
SM_V9_ZSR	iris	exon	115226	115588	.	+	.	ID=exon-80492;Parent=Smp_153140.1;Name=a96ffee5-ff77-4cd8-b186-c1a55ae7a138
SM_V9_ZSR	iris	exon	116529	116701	.	+	.	ID=exon-80493;Parent=Smp_153140.1;Name=7b9cf59f-f855-4ba3-9e23-3ab7567e0641
SM_V9_ZSR	iris	exon	118414	118780	.	+	.	ID=exon-80494;Parent=Smp_153140.1;Name=9735ffbd-a4b0-4248-945f-7d2a29b6d3af
SM_V9_ZSR	iris	exon	121389	121583	.	+	.	ID=exon-80495;Parent=Smp_153140.1;Name=dcdda797-8dee-4a3b-9eb6-a3d6269a3214
SM_V9_ZSR	iris	exon	129231	129473	.	+	.	ID=exon-80496;Parent=Smp_153140.1;Name=5d64e7e0-bd00-429a-8eb6-3274be088cc2
SM_V9_ZSR	iris	exon	131449	131992	.	+	.	ID=exon-80497;Parent=Smp_153140.1;Name=b45ff017-e4c6-4c7e-8b5a-62074c006b75
SM_V9_ZSR	iris	exon	134045	134157	.	+	.	ID=exon-80498;Parent=Smp_153140.1;Name=3d386b4a-1395-406f-a9cc-d4098eb04857
SM_V9_ZSR	iris	exon	136484	136903	.	+	.	ID=exon-80499;Parent=Smp_153140.1;Name=f72eb679-9c8e-49c5-9163-7fe55b919ff5
SM_V9_ZSR	iris	exon	139238	139564	.	+	.	ID=exon-80500;Parent=Smp_153140.1;Name=668558d5-5287-42c8-aa35-60843091ef25
SM_V9_ZSR	iris	exon	140756	141203	.	+	.	ID=exon-80501;Parent=Smp_153140.1;Name=e907ffcf-7cdb-4a27-a584-94b057d30881
SM_V9_ZSR	iris	exon	143180	143573	.	+	.	ID=exon-80502;Parent=Smp_153140.1;Name=aa275b75-da63-4391-836c-313f0c14069d
SM_V9_ZSR	iris	exon	147897	148404	.	+	.	ID=exon-80503;Parent=Smp_153140.1;Name=43ea0616-9acc-4084-8b6d-4c9af7cf7d30
SM_V9_ZSR	iris	exon	151484	151949	.	+	.	ID=exon-80504;Parent=Smp_153140.1;Name=880c386a-ad33-4b86-89fb-d221204b7ffe
SM_V9_ZSR	iris	exon	155246	155433	.	+	.	ID=exon-80505;Parent=Smp_153140.1;Name=2adce7b7-8326-440d-84ba-5323b504e9d9
SM_V9_ZSR	iris	exon	156607	156774	.	+	.	ID=exon-80506;Parent=Smp_153140.1;Name=312a58b2-2d29-46cb-adc5-3dcfb1f13f91
SM_V9_ZSR	iris	exon	158337	158547	.	+	.	ID=exon-80507;Parent=Smp_153140.1;Name=4614e853-39d2-42d8-8f42-9786f45b7608
SM_V9_ZSR	iris	exon	159663	159847	.	+	.	ID=exon-80508;Parent=Smp_153140.1;Name=aa60a7f5-fc21-4d56-a2c0-6e3472b7a1e2
SM_V9_ZSR	iris	exon	162497	162691	.	+	.	ID=exon-80509;Parent=Smp_153140.1;Name=5964f5c5-8cbd-4086-9d55-e4567faf9de8
SM_V9_ZSR	iris	exon	163699	164037	.	+	.	ID=exon-80510;Parent=Smp_153140.1;Name=c7e2abd9-403d-41db-95e7-2a0f1bf7d34c
SM_V9_ZSR	iris	exon	164734	165283	.	+	.	ID=exon-80511;Parent=Smp_153140.1;Name=74a09e16-de21-4f20-b083-016fd877e845
SM_V9_ZSR	iris	exon	171050	171189	.	+	.	ID=exon-80512;Parent=Smp_153140.1;Name=4ea90eaf-5023-462e-ba90-1e38affdd2e3
SM_V9_ZSR	iris	exon	172776	173076	.	+	.	ID=exon-80513;Parent=Smp_153140.1;Name=ab9d33f6-1650-4b3b-9093-925001b88198
SM_V9_ZSR	iris	exon	175076	175215	.	+	.	ID=exon-80514;Parent=Smp_153140.1;Name=d0fd51d6-4797-473c-967e-e89450108829
SM_V9_ZSR	iris	exon	180823	181182	.	+	.	ID=exon-80515;Parent=Smp_153140.1;Name=73fc4cb3-ab3e-423c-8d4e-cc47e02623e2
SM_V9_ZSR	iris	exon	184755	185017	.	+	.	ID=exon-80516;Parent=Smp_153140.1;Name=e1a35b96-bca0-4e6c-b038-e4c6ed1aefa8
SM_V9_ZSR	iris	exon	186553	186709	.	+	.	ID=exon-80517;Parent=Smp_153140.1;Name=c00a1585-ea25-4bf2-baf5-641b3ff9bcd3
SM_V9_ZSR	iris	exon	188157	188369	.	+	.	ID=exon-80518;Parent=Smp_153140.1;Name=a9a36f7d-a9f1-48c4-a5ec-db7b322e65ec
SM_V9_ZSR	iris	exon	189200	189328	.	+	.	ID=exon-80519;Parent=Smp_153140.1;Name=e5ea690a-ab12-4a35-91f1-ac0c44f9d79b
SM_V9_ZSR	iris	exon	190136	190600	.	+	.	ID=exon-80520;Parent=Smp_153140.1;Name=fd8ff342-5c1b-4707-a48c-e10beb3af103
SM_V9_ZSR	iris	CDS	61951	61999	.	+	0	ID=cds-78157;Parent=Smp_153140.1
SM_V9_ZSR	iris	CDS	63982	64010	.	+	2	ID=cds-78158;Parent=Smp_153140.1
SM_V9_ZSR	iris	CDS	66163	66261	.	+	0	ID=cds-78159;Parent=Smp_153140.1
SM_V9_ZSR	iris	CDS	68520	68552	.	+	0	ID=cds-78160;Parent=Smp_153140.1
SM_V9_ZSR	iris	CDS	70768	70830	.	+	0	ID=cds-78161;Parent=Smp_153140.1
SM_V9_ZSR	iris	CDS	72693	72758	.	+	0	ID=cds-78162;Parent=Smp_153140.1
SM_V9_ZSR	iris	CDS	74255	74305	.	+	0	ID=cds-78163;Parent=Smp_153140.1
SM_V9_ZSR	iris	CDS	75024	75197	.	+	0	ID=cds-78164;Parent=Smp_153140.1
SM_V9_ZSR	iris	CDS	76600	76789	.	+	0	ID=cds-78165;Parent=Smp_153140.1
SM_V9_ZSR	iris	CDS	77628	77793	.	+	2	ID=cds-78166;Parent=Smp_153140.1
SM_V9_ZSR	iris	CDS	79686	79779	.	+	1	ID=cds-78167;Parent=Smp_153140.1
SM_V9_ZSR	iris	CDS	80466	80564	.	+	0	ID=cds-78168;Parent=Smp_153140.1
SM_V9_ZSR	iris	CDS	82481	82662	.	+	0	ID=cds-78169;Parent=Smp_153140.1
SM_V9_ZSR	iris	CDS	83717	83836	.	+	1	ID=cds-78170;Parent=Smp_153140.1
SM_V9_ZSR	iris	CDS	86048	86249	.	+	1	ID=cds-78171;Parent=Smp_153140.1
SM_V9_ZSR	iris	CDS	87274	87369	.	+	0	ID=cds-78172;Parent=Smp_153140.1
SM_V9_ZSR	iris	CDS	89683	89949	.	+	0	ID=cds-78173;Parent=Smp_153140.1
SM_V9_ZSR	iris	CDS	92043	92338	.	+	0	ID=cds-78174;Parent=Smp_153140.1
SM_V9_ZSR	iris	CDS	93875	94026	.	+	1	ID=cds-78175;Parent=Smp_153140.1
SM_V9_ZSR	iris	CDS	95407	95614	.	+	2	ID=cds-78176;Parent=Smp_153140.1
SM_V9_ZSR	iris	CDS	97963	98177	.	+	1	ID=cds-78177;Parent=Smp_153140.1
SM_V9_ZSR	iris	CDS	100175	100440	.	+	2	ID=cds-78178;Parent=Smp_153140.1
SM_V9_ZSR	iris	CDS	102416	102616	.	+	0	ID=cds-78179;Parent=Smp_153140.1
SM_V9_ZSR	iris	CDS	104779	104859	.	+	0	ID=cds-78180;Parent=Smp_153140.1
SM_V9_ZSR	iris	CDS	106817	107340	.	+	0	ID=cds-78181;Parent=Smp_153140.1
SM_V9_ZSR	iris	CDS	108496	108795	.	+	1	ID=cds-78182;Parent=Smp_153140.1
SM_V9_ZSR	iris	CDS	109585	109825	.	+	1	ID=cds-78183;Parent=Smp_153140.1
SM_V9_ZSR	iris	CDS	110548	110877	.	+	0	ID=cds-78184;Parent=Smp_153140.1
SM_V9_ZSR	iris	CDS	111526	111921	.	+	0	ID=cds-78185;Parent=Smp_153140.1
SM_V9_ZSR	iris	CDS	115226	115588	.	+	0	ID=cds-78186;Parent=Smp_153140.1
SM_V9_ZSR	iris	CDS	116529	116701	.	+	0	ID=cds-78187;Parent=Smp_153140.1
SM_V9_ZSR	iris	CDS	118414	118780	.	+	1	ID=cds-78188;Parent=Smp_153140.1
SM_V9_ZSR	iris	CDS	121389	121583	.	+	0	ID=cds-78189;Parent=Smp_153140.1
SM_V9_ZSR	iris	CDS	129231	129473	.	+	0	ID=cds-78190;Parent=Smp_153140.1
SM_V9_ZSR	iris	CDS	131449	131992	.	+	0	ID=cds-78191;Parent=Smp_153140.1
SM_V9_ZSR	iris	CDS	134045	134157	.	+	2	ID=cds-78192;Parent=Smp_153140.1
SM_V9_ZSR	iris	CDS	136484	136903	.	+	0	ID=cds-78193;Parent=Smp_153140.1
SM_V9_ZSR	iris	CDS	139238	139564	.	+	0	ID=cds-78194;Parent=Smp_153140.1
SM_V9_ZSR	iris	CDS	140756	141203	.	+	0	ID=cds-78195;Parent=Smp_153140.1
SM_V9_ZSR	iris	CDS	143180	143573	.	+	2	ID=cds-78196;Parent=Smp_153140.1
SM_V9_ZSR	iris	CDS	147897	148404	.	+	1	ID=cds-78197;Parent=Smp_153140.1
SM_V9_ZSR	iris	CDS	151484	151949	.	+	0	ID=cds-78198;Parent=Smp_153140.1
SM_V9_ZSR	iris	CDS	155246	155433	.	+	2	ID=cds-78199;Parent=Smp_153140.1
SM_V9_ZSR	iris	CDS	156607	156774	.	+	0	ID=cds-78200;Parent=Smp_153140.1
SM_V9_ZSR	iris	CDS	158337	158547	.	+	0	ID=cds-78201;Parent=Smp_153140.1
SM_V9_ZSR	iris	CDS	159663	159847	.	+	2	ID=cds-78202;Parent=Smp_153140.1
SM_V9_ZSR	iris	CDS	162497	162691	.	+	0	ID=cds-78203;Parent=Smp_153140.1
SM_V9_ZSR	iris	CDS	163699	164037	.	+	0	ID=cds-78204;Parent=Smp_153140.1
SM_V9_ZSR	iris	CDS	164734	165283	.	+	0	ID=cds-78205;Parent=Smp_153140.1
SM_V9_ZSR	iris	CDS	171050	171189	.	+	2	ID=cds-78206;Parent=Smp_153140.1
SM_V9_ZSR	iris	CDS	172776	173076	.	+	0	ID=cds-78207;Parent=Smp_153140.1
SM_V9_ZSR	iris	CDS	175076	175215	.	+	2	ID=cds-78208;Parent=Smp_153140.1
SM_V9_ZSR	iris	CDS	180823	181182	.	+	0	ID=cds-78209;Parent=Smp_153140.1
SM_V9_ZSR	iris	CDS	184755	185017	.	+	0	ID=cds-78210;Parent=Smp_153140.1
SM_V9_ZSR	iris	CDS	186553	186709	.	+	1	ID=cds-78211;Parent=Smp_153140.1
SM_V9_ZSR	iris	CDS	188157	188369	.	+	0	ID=cds-78212;Parent=Smp_153140.1
SM_V9_ZSR	iris	CDS	189200	189328	.	+	0	ID=cds-78213;Parent=Smp_153140.1
SM_V9_ZSR	iris	CDS	190136	190552	.	+	0	ID=cds-78214;Parent=Smp_153140.1
SM_V9_ZSR	iris	five_prime_UTR	57286	57372	.	+	.	ID=nbis-five_prime_utr-4995;Parent=Smp_153140.1;Name=8570a1a7-690f-44b7-9745-e83928106100
SM_V9_ZSR	iris	five_prime_UTR	57428	57576	.	+	.	ID=nbis-five_prime_utr-4995;Parent=Smp_153140.1;Name=8570a1a7-690f-44b7-9745-e83928106100
SM_V9_ZSR	iris	five_prime_UTR	57611	57723	.	+	.	ID=nbis-five_prime_utr-4995;Parent=Smp_153140.1;Name=8570a1a7-690f-44b7-9745-e83928106100
SM_V9_ZSR	iris	five_prime_UTR	61927	61950	.	+	.	ID=nbis-five_prime_utr-4995;Parent=Smp_153140.1;Name=8570a1a7-690f-44b7-9745-e83928106100
SM_V9_ZSR	iris	intron	57373	57427	.	+	.	ID=intron_added-30767;Parent=Smp_153140.1;Name=fd8ff342-5c1b-4707-a48c-e10beb3af103
SM_V9_ZSR	iris	intron	57577	57610	.	+	.	ID=intron_added-30768;Parent=Smp_153140.1;Name=fd8ff342-5c1b-4707-a48c-e10beb3af103
SM_V9_ZSR	iris	intron	57724	61926	.	+	.	ID=intron_added-30769;Parent=Smp_153140.1;Name=fd8ff342-5c1b-4707-a48c-e10beb3af103
SM_V9_ZSR	iris	intron	62000	63981	.	+	.	ID=intron_added-30770;Parent=Smp_153140.1;Name=fd8ff342-5c1b-4707-a48c-e10beb3af103
SM_V9_ZSR	iris	intron	64011	66162	.	+	.	ID=intron_added-30771;Parent=Smp_153140.1;Name=fd8ff342-5c1b-4707-a48c-e10beb3af103
SM_V9_ZSR	iris	intron	66262	68519	.	+	.	ID=intron_added-30772;Parent=Smp_153140.1;Name=fd8ff342-5c1b-4707-a48c-e10beb3af103
SM_V9_ZSR	iris	intron	68553	70767	.	+	.	ID=intron_added-30773;Parent=Smp_153140.1;Name=fd8ff342-5c1b-4707-a48c-e10beb3af103
SM_V9_ZSR	iris	intron	70831	72692	.	+	.	ID=intron_added-30774;Parent=Smp_153140.1;Name=fd8ff342-5c1b-4707-a48c-e10beb3af103
SM_V9_ZSR	iris	intron	72759	74254	.	+	.	ID=intron_added-30775;Parent=Smp_153140.1;Name=fd8ff342-5c1b-4707-a48c-e10beb3af103
SM_V9_ZSR	iris	intron	74306	75023	.	+	.	ID=intron_added-30776;Parent=Smp_153140.1;Name=fd8ff342-5c1b-4707-a48c-e10beb3af103
SM_V9_ZSR	iris	intron	75198	76599	.	+	.	ID=intron_added-30777;Parent=Smp_153140.1;Name=fd8ff342-5c1b-4707-a48c-e10beb3af103
SM_V9_ZSR	iris	intron	76790	77627	.	+	.	ID=intron_added-30778;Parent=Smp_153140.1;Name=fd8ff342-5c1b-4707-a48c-e10beb3af103
SM_V9_ZSR	iris	intron	77794	79685	.	+	.	ID=intron_added-30779;Parent=Smp_153140.1;Name=fd8ff342-5c1b-4707-a48c-e10beb3af103
SM_V9_ZSR	iris	intron	79780	80465	.	+	.	ID=intron_added-30780;Parent=Smp_153140.1;Name=fd8ff342-5c1b-4707-a48c-e10beb3af103
SM_V9_ZSR	iris	intron	80565	82480	.	+	.	ID=intron_added-30781;Parent=Smp_153140.1;Name=fd8ff342-5c1b-4707-a48c-e10beb3af103
SM_V9_ZSR	iris	intron	82663	83716	.	+	.	ID=intron_added-30782;Parent=Smp_153140.1;Name=fd8ff342-5c1b-4707-a48c-e10beb3af103
SM_V9_ZSR	iris	intron	83837	86047	.	+	.	ID=intron_added-30783;Parent=Smp_153140.1;Name=fd8ff342-5c1b-4707-a48c-e10beb3af103
SM_V9_ZSR	iris	intron	86250	87273	.	+	.	ID=intron_added-30784;Parent=Smp_153140.1;Name=fd8ff342-5c1b-4707-a48c-e10beb3af103
SM_V9_ZSR	iris	intron	87370	89682	.	+	.	ID=intron_added-30785;Parent=Smp_153140.1;Name=fd8ff342-5c1b-4707-a48c-e10beb3af103
SM_V9_ZSR	iris	intron	89950	92042	.	+	.	ID=intron_added-30786;Parent=Smp_153140.1;Name=fd8ff342-5c1b-4707-a48c-e10beb3af103
SM_V9_ZSR	iris	intron	92339	93874	.	+	.	ID=intron_added-30787;Parent=Smp_153140.1;Name=fd8ff342-5c1b-4707-a48c-e10beb3af103
SM_V9_ZSR	iris	intron	94027	95406	.	+	.	ID=intron_added-30788;Parent=Smp_153140.1;Name=fd8ff342-5c1b-4707-a48c-e10beb3af103
SM_V9_ZSR	iris	intron	95615	97962	.	+	.	ID=intron_added-30789;Parent=Smp_153140.1;Name=fd8ff342-5c1b-4707-a48c-e10beb3af103
SM_V9_ZSR	iris	intron	98178	100174	.	+	.	ID=intron_added-30790;Parent=Smp_153140.1;Name=fd8ff342-5c1b-4707-a48c-e10beb3af103
SM_V9_ZSR	iris	intron	100441	102415	.	+	.	ID=intron_added-30791;Parent=Smp_153140.1;Name=fd8ff342-5c1b-4707-a48c-e10beb3af103
SM_V9_ZSR	iris	intron	102617	104778	.	+	.	ID=intron_added-30792;Parent=Smp_153140.1;Name=fd8ff342-5c1b-4707-a48c-e10beb3af103
SM_V9_ZSR	iris	intron	104860	106816	.	+	.	ID=intron_added-30793;Parent=Smp_153140.1;Name=fd8ff342-5c1b-4707-a48c-e10beb3af103
SM_V9_ZSR	iris	intron	107341	108495	.	+	.	ID=intron_added-30794;Parent=Smp_153140.1;Name=fd8ff342-5c1b-4707-a48c-e10beb3af103
SM_V9_ZSR	iris	intron	108796	109584	.	+	.	ID=intron_added-30795;Parent=Smp_153140.1;Name=fd8ff342-5c1b-4707-a48c-e10beb3af103
SM_V9_ZSR	iris	intron	109826	110547	.	+	.	ID=intron_added-30796;Parent=Smp_153140.1;Name=fd8ff342-5c1b-4707-a48c-e10beb3af103
SM_V9_ZSR	iris	intron	110878	111525	.	+	.	ID=intron_added-30797;Parent=Smp_153140.1;Name=fd8ff342-5c1b-4707-a48c-e10beb3af103
SM_V9_ZSR	iris	intron	111922	115225	.	+	.	ID=intron_added-30798;Parent=Smp_153140.1;Name=fd8ff342-5c1b-4707-a48c-e10beb3af103
SM_V9_ZSR	iris	intron	115589	116528	.	+	.	ID=intron_added-30799;Parent=Smp_153140.1;Name=fd8ff342-5c1b-4707-a48c-e10beb3af103
SM_V9_ZSR	iris	intron	116702	118413	.	+	.	ID=intron_added-30800;Parent=Smp_153140.1;Name=fd8ff342-5c1b-4707-a48c-e10beb3af103
SM_V9_ZSR	iris	intron	118781	121388	.	+	.	ID=intron_added-30801;Parent=Smp_153140.1;Name=fd8ff342-5c1b-4707-a48c-e10beb3af103
SM_V9_ZSR	iris	intron	121584	129230	.	+	.	ID=intron_added-30802;Parent=Smp_153140.1;Name=fd8ff342-5c1b-4707-a48c-e10beb3af103
SM_V9_ZSR	iris	intron	129474	131448	.	+	.	ID=intron_added-30803;Parent=Smp_153140.1;Name=fd8ff342-5c1b-4707-a48c-e10beb3af103
SM_V9_ZSR	iris	intron	131993	134044	.	+	.	ID=intron_added-30804;Parent=Smp_153140.1;Name=fd8ff342-5c1b-4707-a48c-e10beb3af103
SM_V9_ZSR	iris	intron	134158	136483	.	+	.	ID=intron_added-30805;Parent=Smp_153140.1;Name=fd8ff342-5c1b-4707-a48c-e10beb3af103
SM_V9_ZSR	iris	intron	136904	139237	.	+	.	ID=intron_added-30806;Parent=Smp_153140.1;Name=fd8ff342-5c1b-4707-a48c-e10beb3af103
SM_V9_ZSR	iris	intron	139565	140755	.	+	.	ID=intron_added-30807;Parent=Smp_153140.1;Name=fd8ff342-5c1b-4707-a48c-e10beb3af103
SM_V9_ZSR	iris	intron	141204	143179	.	+	.	ID=intron_added-30808;Parent=Smp_153140.1;Name=fd8ff342-5c1b-4707-a48c-e10beb3af103
SM_V9_ZSR	iris	intron	143574	147896	.	+	.	ID=intron_added-30809;Parent=Smp_153140.1;Name=fd8ff342-5c1b-4707-a48c-e10beb3af103
SM_V9_ZSR	iris	intron	148405	151483	.	+	.	ID=intron_added-30810;Parent=Smp_153140.1;Name=fd8ff342-5c1b-4707-a48c-e10beb3af103
SM_V9_ZSR	iris	intron	151950	155245	.	+	.	ID=intron_added-30811;Parent=Smp_153140.1;Name=fd8ff342-5c1b-4707-a48c-e10beb3af103
SM_V9_ZSR	iris	intron	155434	156606	.	+	.	ID=intron_added-30812;Parent=Smp_153140.1;Name=fd8ff342-5c1b-4707-a48c-e10beb3af103
SM_V9_ZSR	iris	intron	156775	158336	.	+	.	ID=intron_added-30813;Parent=Smp_153140.1;Name=fd8ff342-5c1b-4707-a48c-e10beb3af103
SM_V9_ZSR	iris	intron	158548	159662	.	+	.	ID=intron_added-30814;Parent=Smp_153140.1;Name=fd8ff342-5c1b-4707-a48c-e10beb3af103
SM_V9_ZSR	iris	intron	159848	162496	.	+	.	ID=intron_added-30815;Parent=Smp_153140.1;Name=fd8ff342-5c1b-4707-a48c-e10beb3af103
SM_V9_ZSR	iris	intron	162692	163698	.	+	.	ID=intron_added-30816;Parent=Smp_153140.1;Name=fd8ff342-5c1b-4707-a48c-e10beb3af103
SM_V9_ZSR	iris	intron	164038	164733	.	+	.	ID=intron_added-30817;Parent=Smp_153140.1;Name=fd8ff342-5c1b-4707-a48c-e10beb3af103
SM_V9_ZSR	iris	intron	165284	171049	.	+	.	ID=intron_added-30818;Parent=Smp_153140.1;Name=fd8ff342-5c1b-4707-a48c-e10beb3af103
SM_V9_ZSR	iris	intron	171190	172775	.	+	.	ID=intron_added-30819;Parent=Smp_153140.1;Name=fd8ff342-5c1b-4707-a48c-e10beb3af103
SM_V9_ZSR	iris	intron	173077	175075	.	+	.	ID=intron_added-30820;Parent=Smp_153140.1;Name=fd8ff342-5c1b-4707-a48c-e10beb3af103
SM_V9_ZSR	iris	intron	175216	180822	.	+	.	ID=intron_added-30821;Parent=Smp_153140.1;Name=fd8ff342-5c1b-4707-a48c-e10beb3af103
SM_V9_ZSR	iris	intron	181183	184754	.	+	.	ID=intron_added-30822;Parent=Smp_153140.1;Name=fd8ff342-5c1b-4707-a48c-e10beb3af103
SM_V9_ZSR	iris	intron	185018	186552	.	+	.	ID=intron_added-30823;Parent=Smp_153140.1;Name=fd8ff342-5c1b-4707-a48c-e10beb3af103
SM_V9_ZSR	iris	intron	186710	188156	.	+	.	ID=intron_added-30824;Parent=Smp_153140.1;Name=fd8ff342-5c1b-4707-a48c-e10beb3af103
SM_V9_ZSR	iris	intron	188370	189199	.	+	.	ID=intron_added-30825;Parent=Smp_153140.1;Name=fd8ff342-5c1b-4707-a48c-e10beb3af103
SM_V9_ZSR	iris	intron	189329	190135	.	+	.	ID=intron_added-30826;Parent=Smp_153140.1;Name=fd8ff342-5c1b-4707-a48c-e10beb3af103
SM_V9_ZSR	iris	three_prime_UTR	190553	190600	.	+	.	ID=nbis-three_prime_utr-5002;Parent=Smp_153140.1;Name=8570a1a7-690f-44b7-9745-e83928106100
SM_V9_ZSR	iris	gene	193607	198420	.	-	.	ID=Smp_344560;date_creation=2022-07-23;date_last_modified=2022-08-20;geneID=Smp_344560;gene_name=Smp_344560;owner=irisadmin@local.host
SM_V9_ZSR	iris	mRNA	193607	198420	.	-	.	ID=Smp_344560.1;Parent=Smp_344560;Name=Smp_344560.1;date_creation=2022-08-20;date_last_modified=2022-08-20;geneID=Smp_344560;gene_name=Smp_344560;orig_id=Smp_344560.1;owner=irisadmin@local.host;product=Zinc finger CCCH domain-containing protein 6
SM_V9_ZSR	iris	exon	193607	194250	.	-	.	ID=exon-80521;Parent=Smp_344560.1;Name=6526e137-e9c3-4687-8508-a6cead173793
SM_V9_ZSR	iris	exon	195252	195328	.	-	.	ID=exon-80522;Parent=Smp_344560.1;Name=39e4540e-7ac5-4cf7-890a-a78d2caf39d4
SM_V9_ZSR	iris	exon	197185	197288	.	-	.	ID=exon-80523;Parent=Smp_344560.1;Name=14ded212-2e62-4872-a21c-0b81ba018e00
SM_V9_ZSR	iris	exon	198061	198420	.	-	.	ID=exon-80524;Parent=Smp_344560.1;Name=bd2ae144-fb15-43f5-b364-6caab706594f
SM_V9_ZSR	iris	CDS	193892	194250	.	-	2	ID=cds-78215;Parent=Smp_344560.1
SM_V9_ZSR	iris	CDS	195252	195328	.	-	1	ID=cds-78216;Parent=Smp_344560.1
SM_V9_ZSR	iris	CDS	197185	197288	.	-	0	ID=cds-78217;Parent=Smp_344560.1
SM_V9_ZSR	iris	CDS	198061	198096	.	-	0	ID=cds-78218;Parent=Smp_344560.1
SM_V9_ZSR	iris	five_prime_UTR	198097	198420	.	-	.	ID=nbis-five_prime_utr-10072;Parent=Smp_344560.1;Name=6526e137-e9c3-4687-8508-a6cead173793
SM_V9_ZSR	iris	intron	194251	195251	.	-	.	ID=intron_added-64924;Parent=Smp_344560.1;Name=bd2ae144-fb15-43f5-b364-6caab706594f
SM_V9_ZSR	iris	intron	195329	197184	.	-	.	ID=intron_added-64925;Parent=Smp_344560.1;Name=bd2ae144-fb15-43f5-b364-6caab706594f
SM_V9_ZSR	iris	intron	197289	198060	.	-	.	ID=intron_added-64926;Parent=Smp_344560.1;Name=bd2ae144-fb15-43f5-b364-6caab706594f
SM_V9_ZSR	iris	three_prime_UTR	193607	193891	.	-	.	ID=nbis-three_prime_utr-10100;Parent=Smp_344560.1;Name=6526e137-e9c3-4687-8508-a6cead173793
SM_V9_ZSR	iris	gene	207842	213588	.	+	.	ID=Smp_057650;date_creation=2022-06-30;date_last_modified=2022-07-18;geneID=Smp_057650;gene_name=Smp_057650;owner=irisadmin@local.host
SM_V9_ZSR	iris	mRNA	207842	213588	.	+	.	ID=Smp_057650.1;Parent=Smp_057650;Name=Smp_057650.1;date_creation=2022-06-30;date_last_modified=2022-07-18;geneID=Smp_057650;gene_name=Smp_057650;orig_id=Smp_057650.1;owner=irisadmin@local.host;product=IST1 homolog
SM_V9_ZSR	iris	exon	207842	208171	.	+	.	ID=exon-80525;Parent=Smp_057650.1;Name=1536cf7c-55ce-4518-a0c8-d81bd7a95e8e
SM_V9_ZSR	iris	exon	208205	208430	.	+	.	ID=exon-80526;Parent=Smp_057650.1;Name=a712b150-b5d7-4cc5-b836-bed513fd46f1
SM_V9_ZSR	iris	exon	210160	210430	.	+	.	ID=exon-80527;Parent=Smp_057650.1;Name=1b28c253-01b8-4177-84db-d29f323244cb
SM_V9_ZSR	iris	exon	212996	213588	.	+	.	ID=exon-80528;Parent=Smp_057650.1;Name=cde675de-c968-4218-909c-2f26fda8d1ec
SM_V9_ZSR	iris	CDS	207903	208171	.	+	0	ID=cds-78219;Parent=Smp_057650.1
SM_V9_ZSR	iris	CDS	208205	208430	.	+	1	ID=cds-78220;Parent=Smp_057650.1
SM_V9_ZSR	iris	CDS	210160	210430	.	+	0	ID=cds-78221;Parent=Smp_057650.1
SM_V9_ZSR	iris	CDS	212996	213243	.	+	2	ID=cds-78222;Parent=Smp_057650.1
SM_V9_ZSR	iris	five_prime_UTR	207842	207902	.	+	.	ID=nbis-five_prime_utr-1824;Parent=Smp_057650.1;Name=1536cf7c-55ce-4518-a0c8-d81bd7a95e8e
SM_V9_ZSR	iris	intron	208172	208204	.	+	.	ID=intron_added-9486;Parent=Smp_057650.1;Name=cde675de-c968-4218-909c-2f26fda8d1ec
SM_V9_ZSR	iris	intron	208431	210159	.	+	.	ID=intron_added-9487;Parent=Smp_057650.1;Name=cde675de-c968-4218-909c-2f26fda8d1ec
SM_V9_ZSR	iris	intron	210431	212995	.	+	.	ID=intron_added-9488;Parent=Smp_057650.1;Name=cde675de-c968-4218-909c-2f26fda8d1ec
SM_V9_ZSR	iris	three_prime_UTR	213244	213588	.	+	.	ID=nbis-three_prime_utr-1826;Parent=Smp_057650.1;Name=1536cf7c-55ce-4518-a0c8-d81bd7a95e8e
SM_V9_ZSR	Liftoff	gene	232403	276448	.	-	.	ID=Smp_344550;geneID=Smp_344550;previous_systematic_id=Smp_153120
SM_V9_ZSR	Liftoff	mRNA	232403	276448	.	-	.	ID=Smp_344550.1;Parent=Smp_344550;Ontology_term=GO:0005515;geneID=Smp_344550;polypeptide_domain=InterPro:IPR001680,IPR015943,IPR017986;product=Polyadenylation factor subunit 2
SM_V9_ZSR	Liftoff	exon	232403	233480	.	-	.	ID=exon-80529;Parent=Smp_344550.1
SM_V9_ZSR	Liftoff	exon	239911	240330	.	-	.	ID=exon-80530;Parent=Smp_344550.1
SM_V9_ZSR	Liftoff	exon	245029	246966	.	-	.	ID=exon-80531;Parent=Smp_344550.1
SM_V9_ZSR	Liftoff	exon	258318	259327	.	-	.	ID=exon-80532;Parent=Smp_344550.1
SM_V9_ZSR	Liftoff	exon	260849	261137	.	-	.	ID=exon-80533;Parent=Smp_344550.1
SM_V9_ZSR	Liftoff	exon	266495	266785	.	-	.	ID=exon-80534;Parent=Smp_344550.1
SM_V9_ZSR	Liftoff	exon	267875	268357	.	-	.	ID=exon-80535;Parent=Smp_344550.1
SM_V9_ZSR	Liftoff	exon	270051	270638	.	-	.	ID=exon-80536;Parent=Smp_344550.1
SM_V9_ZSR	Liftoff	exon	272926	273041	.	-	.	ID=exon-80537;Parent=Smp_344550.1
SM_V9_ZSR	Liftoff	exon	275230	275350	.	-	.	ID=exon-80538;Parent=Smp_344550.1
SM_V9_ZSR	Liftoff	exon	276124	276271	.	-	.	ID=exon-80539;Parent=Smp_344550.1
SM_V9_ZSR	Liftoff	exon	276322	276448	.	-	.	ID=exon-80540;Parent=Smp_344550.1
SM_V9_ZSR	Liftoff	CDS	232842	233480	.	-	0	ID=cds-78223;Parent=Smp_344550.1
SM_V9_ZSR	Liftoff	CDS	239911	240330	.	-	0	ID=cds-78224;Parent=Smp_344550.1
SM_V9_ZSR	Liftoff	CDS	245029	246966	.	-	0	ID=cds-78225;Parent=Smp_344550.1
SM_V9_ZSR	Liftoff	CDS	258318	259327	.	-	2	ID=cds-78226;Parent=Smp_344550.1
SM_V9_ZSR	Liftoff	CDS	260849	261137	.	-	0	ID=cds-78227;Parent=Smp_344550.1
SM_V9_ZSR	Liftoff	CDS	266495	266785	.	-	0	ID=cds-78228;Parent=Smp_344550.1
SM_V9_ZSR	Liftoff	CDS	267875	268357	.	-	0	ID=cds-78229;Parent=Smp_344550.1
SM_V9_ZSR	Liftoff	CDS	270051	270638	.	-	0	ID=cds-78230;Parent=Smp_344550.1
SM_V9_ZSR	Liftoff	CDS	272926	273041	.	-	2	ID=cds-78231;Parent=Smp_344550.1
SM_V9_ZSR	Liftoff	CDS	275230	275350	.	-	0	ID=cds-78232;Parent=Smp_344550.1
SM_V9_ZSR	Liftoff	CDS	276124	276271	.	-	1	ID=cds-78233;Parent=Smp_344550.1
SM_V9_ZSR	Liftoff	CDS	276322	276392	.	-	0	ID=cds-78234;Parent=Smp_344550.1
SM_V9_ZSR	Liftoff	five_prime_UTR	276393	276448	.	-	.	ID=nbis-five_prime_utr-10071;Parent=Smp_344550.1
SM_V9_ZSR	Liftoff	intron	233481	239910	.	-	.	ID=intron_added-64913;Parent=Smp_344550.1
SM_V9_ZSR	Liftoff	intron	240331	245028	.	-	.	ID=intron_added-64914;Parent=Smp_344550.1
SM_V9_ZSR	Liftoff	intron	246967	258317	.	-	.	ID=intron_added-64915;Parent=Smp_344550.1
SM_V9_ZSR	Liftoff	intron	259328	260848	.	-	.	ID=intron_added-64916;Parent=Smp_344550.1
SM_V9_ZSR	Liftoff	intron	261138	266494	.	-	.	ID=intron_added-64917;Parent=Smp_344550.1
SM_V9_ZSR	Liftoff	intron	266786	267874	.	-	.	ID=intron_added-64918;Parent=Smp_344550.1
SM_V9_ZSR	Liftoff	intron	268358	270050	.	-	.	ID=intron_added-64919;Parent=Smp_344550.1
SM_V9_ZSR	Liftoff	intron	270639	272925	.	-	.	ID=intron_added-64920;Parent=Smp_344550.1
SM_V9_ZSR	Liftoff	intron	273042	275229	.	-	.	ID=intron_added-64921;Parent=Smp_344550.1
SM_V9_ZSR	Liftoff	intron	275351	276123	.	-	.	ID=intron_added-64922;Parent=Smp_344550.1
SM_V9_ZSR	Liftoff	intron	276272	276321	.	-	.	ID=intron_added-64923;Parent=Smp_344550.1
SM_V9_ZSR	Liftoff	three_prime_UTR	232403	232841	.	-	.	ID=nbis-three_prime_utr-10099;Parent=Smp_344550.1
SM_V9_ZSR	iris	gene	293679	301088	.	-	.	ID=Smp_057630;date_creation=2022-07-17;date_last_modified=2022-07-17;geneID=Smp_057630;gene_name=Smp_057630;owner=irisadmin@local.host
SM_V9_ZSR	iris	mRNA	293679	301088	.	-	.	ID=Smp_057630.1;Parent=Smp_057630;Name=Smp_057630.1;date_creation=2022-07-17;date_last_modified=2022-07-17;geneID=Smp_057630;gene_name=Smp_057630;orig_id=Smp_057630.1;owner=irisadmin@local.host;product=Activating signal cointegrator 1 complex subunit 1
SM_V9_ZSR	iris	exon	293679	294657	.	-	.	ID=exon-80541;Parent=Smp_057630.1;Name=d0e96ba4-58c1-465d-b6f2-ba9bb458e2d0
SM_V9_ZSR	iris	exon	295676	296458	.	-	.	ID=exon-80542;Parent=Smp_057630.1;Name=35673587-10a4-493c-a175-95aa05c68268
SM_V9_ZSR	iris	exon	300977	301088	.	-	.	ID=exon-80543;Parent=Smp_057630.1;Name=def1fba4-a394-42cb-a02a-c75e9ac1b46a
SM_V9_ZSR	iris	CDS	294265	294657	.	-	0	ID=cds-78235;Parent=Smp_057630.1
SM_V9_ZSR	iris	CDS	295676	296443	.	-	0	ID=cds-78236;Parent=Smp_057630.1
SM_V9_ZSR	iris	five_prime_UTR	296444	296458	.	-	.	ID=nbis-five_prime_utr-1823;Parent=Smp_057630.1;Name=d0e96ba4-58c1-465d-b6f2-ba9bb458e2d0
SM_V9_ZSR	iris	five_prime_UTR	300977	301088	.	-	.	ID=nbis-five_prime_utr-1823;Parent=Smp_057630.1;Name=d0e96ba4-58c1-465d-b6f2-ba9bb458e2d0
SM_V9_ZSR	iris	intron	294658	295675	.	-	.	ID=intron_added-9484;Parent=Smp_057630.1;Name=def1fba4-a394-42cb-a02a-c75e9ac1b46a
SM_V9_ZSR	iris	intron	296459	300976	.	-	.	ID=intron_added-9485;Parent=Smp_057630.1;Name=def1fba4-a394-42cb-a02a-c75e9ac1b46a
SM_V9_ZSR	iris	three_prime_UTR	293679	294264	.	-	.	ID=nbis-three_prime_utr-1825;Parent=Smp_057630.1;Name=d0e96ba4-58c1-465d-b6f2-ba9bb458e2d0
SM_V9_ZSR	Liftoff	gene	314182	316515	.	+	.	ID=Smp_322040;geneID=Smp_322040
SM_V9_ZSR	Liftoff	mRNA	314182	316515	.	+	.	ID=Smp_322040.1;Parent=Smp_322040;Ontology_term=GO:0003714;geneID=Smp_322040;polypeptide_domain=InterPro:IPR009643 Pfam:PF06825;product=Heat shock factor-binding protein 1
SM_V9_ZSR	Liftoff	exon	314182	314311	.	+	.	ID=exon-80544;Parent=Smp_322040.1
SM_V9_ZSR	Liftoff	exon	314347	314413	.	+	.	ID=exon-80545;Parent=Smp_322040.1
SM_V9_ZSR	Liftoff	exon	316260	316515	.	+	.	ID=exon-80546;Parent=Smp_322040.1
SM_V9_ZSR	Liftoff	CDS	314231	314311	.	+	0	ID=cds-78237;Parent=Smp_322040.1
SM_V9_ZSR	Liftoff	CDS	314347	314413	.	+	0	ID=cds-78238;Parent=Smp_322040.1
SM_V9_ZSR	Liftoff	CDS	316260	316342	.	+	2	ID=cds-78239;Parent=Smp_322040.1
SM_V9_ZSR	Liftoff	five_prime_UTR	314182	314230	.	+	.	ID=nbis-five_prime_utr-8453;Parent=Smp_322040.1
SM_V9_ZSR	Liftoff	intron	314312	314346	.	+	.	ID=intron_added-55724;Parent=Smp_322040.1
SM_V9_ZSR	Liftoff	intron	314414	316259	.	+	.	ID=intron_added-55725;Parent=Smp_322040.1
SM_V9_ZSR	Liftoff	three_prime_UTR	316343	316515	.	+	.	ID=nbis-three_prime_utr-8474;Parent=Smp_322040.1
SM_V9_ZSR	Liftoff	gene	317922	355798	.	-	.	ID=Smp_304030;geneID=Smp_304030;previous_systematic_id=Smp_057600,Smp_179540,Smp_191980
SM_V9_ZSR	Liftoff	mRNA	317922	355798	.	-	.	ID=Smp_304030.1;Parent=Smp_304030;geneID=Smp_304030;polypeptide_domain=InterPro:IPR021622 Pfam:PF11559;product=Afadin- and alpha-actinin-binding protein B
SM_V9_ZSR	Liftoff	exon	317922	328896	.	-	.	ID=exon-80547;Parent=Smp_304030.1
SM_V9_ZSR	Liftoff	exon	331477	331635	.	-	.	ID=exon-80548;Parent=Smp_304030.1
SM_V9_ZSR	Liftoff	exon	334128	334252	.	-	.	ID=exon-80549;Parent=Smp_304030.1
SM_V9_ZSR	Liftoff	exon	335066	335573	.	-	.	ID=exon-80550;Parent=Smp_304030.1
SM_V9_ZSR	Liftoff	exon	337414	337791	.	-	.	ID=exon-80551;Parent=Smp_304030.1
SM_V9_ZSR	Liftoff	exon	342358	342526	.	-	.	ID=exon-80552;Parent=Smp_304030.1
SM_V9_ZSR	Liftoff	exon	348202	348347	.	-	.	ID=exon-80553;Parent=Smp_304030.1
SM_V9_ZSR	Liftoff	exon	353106	355798	.	-	.	ID=exon-80554;Parent=Smp_304030.1
SM_V9_ZSR	Liftoff	CDS	328843	328896	.	-	0	ID=cds-78240;Parent=Smp_304030.1
SM_V9_ZSR	Liftoff	CDS	331477	331635	.	-	0	ID=cds-78241;Parent=Smp_304030.1
SM_V9_ZSR	Liftoff	CDS	334128	334252	.	-	2	ID=cds-78242;Parent=Smp_304030.1
SM_V9_ZSR	Liftoff	CDS	335066	335573	.	-	0	ID=cds-78243;Parent=Smp_304030.1
SM_V9_ZSR	Liftoff	CDS	337414	337791	.	-	0	ID=cds-78244;Parent=Smp_304030.1
SM_V9_ZSR	Liftoff	CDS	342358	342526	.	-	1	ID=cds-78245;Parent=Smp_304030.1
SM_V9_ZSR	Liftoff	CDS	348202	348347	.	-	0	ID=cds-78246;Parent=Smp_304030.1
SM_V9_ZSR	Liftoff	CDS	353106	353264	.	-	0	ID=cds-78247;Parent=Smp_304030.1
SM_V9_ZSR	Liftoff	five_prime_UTR	353265	355798	.	-	.	ID=nbis-five_prime_utr-7666;Parent=Smp_304030.1
SM_V9_ZSR	Liftoff	intron	328897	331476	.	-	.	ID=intron_added-51300;Parent=Smp_304030.1
SM_V9_ZSR	Liftoff	intron	331636	334127	.	-	.	ID=intron_added-51301;Parent=Smp_304030.1
SM_V9_ZSR	Liftoff	intron	334253	335065	.	-	.	ID=intron_added-51302;Parent=Smp_304030.1
SM_V9_ZSR	Liftoff	intron	335574	337413	.	-	.	ID=intron_added-51303;Parent=Smp_304030.1
SM_V9_ZSR	Liftoff	intron	337792	342357	.	-	.	ID=intron_added-51304;Parent=Smp_304030.1
SM_V9_ZSR	Liftoff	intron	342527	348201	.	-	.	ID=intron_added-51305;Parent=Smp_304030.1
SM_V9_ZSR	Liftoff	intron	348348	353105	.	-	.	ID=intron_added-51306;Parent=Smp_304030.1
SM_V9_ZSR	Liftoff	three_prime_UTR	317922	328842	.	-	.	ID=nbis-three_prime_utr-7685;Parent=Smp_304030.1
SM_V9_ZSR	Liftoff	gene	373817	376198	.	-	.	ID=Smp_304040;geneID=Smp_304040
SM_V9_ZSR	Liftoff	mRNA	373817	376198	.	-	.	ID=Smp_304040.1;Parent=Smp_304040;geneID=Smp_304040;product=Afadin- and alpha-actinin-binding protein
SM_V9_ZSR	Liftoff	exon	373817	374357	.	-	.	ID=exon-80555;Parent=Smp_304040.1
SM_V9_ZSR	Liftoff	exon	375768	376198	.	-	.	ID=exon-80556;Parent=Smp_304040.1
SM_V9_ZSR	Liftoff	CDS	373908	374357	.	-	0	ID=cds-78248;Parent=Smp_304040.1
SM_V9_ZSR	Liftoff	CDS	375768	375962	.	-	0	ID=cds-78249;Parent=Smp_304040.1
SM_V9_ZSR	Liftoff	five_prime_UTR	375963	376198	.	-	.	ID=nbis-five_prime_utr-7667;Parent=Smp_304040.1
SM_V9_ZSR	Liftoff	intron	374358	375767	.	-	.	ID=intron_added-51307;Parent=Smp_304040.1
SM_V9_ZSR	Liftoff	three_prime_UTR	373817	373907	.	-	.	ID=nbis-three_prime_utr-7686;Parent=Smp_304040.1
SM_V9_ZSR	Liftoff	gene	387942	388859	.	+	.	ID=Smp_057590;geneID=Smp_057590
SM_V9_ZSR	Liftoff	mRNA	387942	388859	.	+	.	ID=Smp_057590.1;Parent=Smp_057590;geneID=Smp_057590;product=UPF0051 protein ML0593
SM_V9_ZSR	Liftoff	exon	387942	388859	.	+	.	ID=exon-80557;Parent=Smp_057590.1
SM_V9_ZSR	Liftoff	CDS	388059	388802	.	+	0	ID=cds-78250;Parent=Smp_057590.1
SM_V9_ZSR	Liftoff	five_prime_UTR	387942	388058	.	+	.	ID=nbis-five_prime_utr-1820;Parent=Smp_057590.1
SM_V9_ZSR	Liftoff	three_prime_UTR	388803	388859	.	+	.	ID=nbis-three_prime_utr-1822;Parent=Smp_057590.1
SM_V9_ZSR	iris	gene	390068	400298	.	-	.	ID=Smp_335020;date_creation=2022-06-30;date_last_modified=2022-07-18;geneID=Smp_335020;gene_name=Smp_335020;owner=irisadmin@local.host
SM_V9_ZSR	iris	mRNA	390068	400298	.	-	.	ID=Smp_335020.1;Parent=Smp_335020;Name=Smp_335020.1;date_creation=2022-06-30;date_last_modified=2022-07-18;geneID=Smp_335020;gene_name=Smp_335020;orig_id=Smp_335020.1;owner=irisadmin@local.host;product=O(6)-methylguanine-induced apoptosis 2
SM_V9_ZSR	iris	exon	390068	390503	.	-	.	ID=exon-80558;Parent=Smp_335020.1;Name=a8044c0e-061b-4271-9732-f85e61c5163c
SM_V9_ZSR	iris	exon	391569	391645	.	-	.	ID=exon-80559;Parent=Smp_335020.1;Name=8dfd8206-1e8c-4184-93fe-caced5bbe150
SM_V9_ZSR	iris	exon	391719	391816	.	-	.	ID=exon-80560;Parent=Smp_335020.1;Name=63e02a4b-1bf4-41aa-9263-8e5d6a1c486f
SM_V9_ZSR	iris	exon	394028	394133	.	-	.	ID=exon-80561;Parent=Smp_335020.1;Name=70213feb-76e1-4a32-9254-40f7ba372e92
SM_V9_ZSR	iris	exon	396813	396995	.	-	.	ID=exon-80562;Parent=Smp_335020.1;Name=8e7d2e1d-cdee-470e-ba88-304e0f3c85f6
SM_V9_ZSR	iris	exon	400214	400298	.	-	.	ID=exon-80563;Parent=Smp_335020.1;Name=814a5fca-47b0-418a-829b-86ff0ea4baad
SM_V9_ZSR	iris	CDS	390182	390503	.	-	1	ID=cds-78251;Parent=Smp_335020.1
SM_V9_ZSR	iris	CDS	391569	391645	.	-	0	ID=cds-78252;Parent=Smp_335020.1
SM_V9_ZSR	iris	CDS	391719	391816	.	-	2	ID=cds-78253;Parent=Smp_335020.1
SM_V9_ZSR	iris	CDS	394028	394133	.	-	0	ID=cds-78254;Parent=Smp_335020.1
SM_V9_ZSR	iris	CDS	396813	396995	.	-	0	ID=cds-78255;Parent=Smp_335020.1
SM_V9_ZSR	iris	CDS	400214	400264	.	-	0	ID=cds-78256;Parent=Smp_335020.1
SM_V9_ZSR	iris	five_prime_UTR	400265	400298	.	-	.	ID=nbis-five_prime_utr-9344;Parent=Smp_335020.1;Name=a8044c0e-061b-4271-9732-f85e61c5163c
SM_V9_ZSR	iris	intron	390504	391568	.	-	.	ID=intron_added-60004;Parent=Smp_335020.1;Name=814a5fca-47b0-418a-829b-86ff0ea4baad
SM_V9_ZSR	iris	intron	391646	391718	.	-	.	ID=intron_added-60005;Parent=Smp_335020.1;Name=814a5fca-47b0-418a-829b-86ff0ea4baad
SM_V9_ZSR	iris	intron	391817	394027	.	-	.	ID=intron_added-60006;Parent=Smp_335020.1;Name=814a5fca-47b0-418a-829b-86ff0ea4baad
SM_V9_ZSR	iris	intron	394134	396812	.	-	.	ID=intron_added-60007;Parent=Smp_335020.1;Name=814a5fca-47b0-418a-829b-86ff0ea4baad
SM_V9_ZSR	iris	intron	396996	400213	.	-	.	ID=intron_added-60008;Parent=Smp_335020.1;Name=814a5fca-47b0-418a-829b-86ff0ea4baad
SM_V9_ZSR	iris	three_prime_UTR	390068	390181	.	-	.	ID=nbis-three_prime_utr-9369;Parent=Smp_335020.1;Name=a8044c0e-061b-4271-9732-f85e61c5163c
SM_V9_ZSR	iris	gene	443112	497004	.	-	.	ID=Smp_332850;date_creation=2022-06-30;date_last_modified=2022-07-18;geneID=Smp_332850;gene_name=Smp_332850;owner=irisadmin@local.host
SM_V9_ZSR	iris	mRNA	443112	497004	.	-	.	ID=Smp_332850.1;Parent=Smp_332850;Name=Smp_332850.1;date_creation=2022-06-30;date_last_modified=2022-07-18;geneID=Smp_332850;gene_name=Smp_332850;orig_id=Smp_332850.1;owner=irisadmin@local.host;product=SH3 domain-containing kinase-binding protein 1
SM_V9_ZSR	iris	exon	443112	444390	.	-	.	ID=exon-80564;Parent=Smp_332850.1;Name=d980dbfc-a8f4-40da-bd85-e4de0d639541
SM_V9_ZSR	iris	exon	446567	446769	.	-	.	ID=exon-80565;Parent=Smp_332850.1;Name=ae9324cd-6d9d-4c06-bc70-f6ca220a6577
SM_V9_ZSR	iris	exon	455044	455275	.	-	.	ID=exon-80566;Parent=Smp_332850.1;Name=9c15d351-81fb-4d3a-84ce-b9b59e007e0e
SM_V9_ZSR	iris	exon	460429	460556	.	-	.	ID=exon-80567;Parent=Smp_332850.1;Name=4134b988-5772-4cfa-bffd-1b8067d8b951
SM_V9_ZSR	iris	exon	461144	461600	.	-	.	ID=exon-80568;Parent=Smp_332850.1;Name=90447271-a612-4664-a50d-1a35afd91310
SM_V9_ZSR	iris	exon	471832	472079	.	-	.	ID=exon-80569;Parent=Smp_332850.1;Name=9a27eb86-a436-469a-986f-d142002a1520
SM_V9_ZSR	iris	exon	474315	474354	.	-	.	ID=exon-80570;Parent=Smp_332850.1;Name=78356415-9d02-45a6-8c08-c36e9bb717ad
SM_V9_ZSR	iris	exon	481928	482158	.	-	.	ID=exon-80571;Parent=Smp_332850.1;Name=fc44e70a-b51b-43f5-b23a-a7e1dee72622
SM_V9_ZSR	iris	exon	496552	496581	.	-	.	ID=exon-80572;Parent=Smp_332850.1;Name=fbb391e0-7225-40bc-af5d-26f92f2a2ceb
SM_V9_ZSR	iris	exon	496617	497004	.	-	.	ID=exon-80573;Parent=Smp_332850.1;Name=de933d72-7c8c-462b-bd51-a496fa38f239
SM_V9_ZSR	iris	CDS	443932	444390	.	-	0	ID=cds-78257;Parent=Smp_332850.1
SM_V9_ZSR	iris	CDS	446567	446769	.	-	2	ID=cds-78258;Parent=Smp_332850.1
SM_V9_ZSR	iris	CDS	455044	455275	.	-	0	ID=cds-78259;Parent=Smp_332850.1
SM_V9_ZSR	iris	CDS	460429	460556	.	-	2	ID=cds-78260;Parent=Smp_332850.1
SM_V9_ZSR	iris	CDS	461144	461600	.	-	0	ID=cds-78261;Parent=Smp_332850.1
SM_V9_ZSR	iris	CDS	471832	472079	.	-	2	ID=cds-78262;Parent=Smp_332850.1
SM_V9_ZSR	iris	CDS	474315	474354	.	-	0	ID=cds-78263;Parent=Smp_332850.1
SM_V9_ZSR	iris	CDS	481928	482158	.	-	0	ID=cds-78264;Parent=Smp_332850.1
SM_V9_ZSR	iris	CDS	496552	496581	.	-	0	ID=cds-78265;Parent=Smp_332850.1
SM_V9_ZSR	iris	CDS	496617	496775	.	-	0	ID=cds-78266;Parent=Smp_332850.1
SM_V9_ZSR	iris	five_prime_UTR	496776	497004	.	-	.	ID=nbis-five_prime_utr-9136;Parent=Smp_332850.1;Name=d980dbfc-a8f4-40da-bd85-e4de0d639541
SM_V9_ZSR	iris	intron	444391	446566	.	-	.	ID=intron_added-58142;Parent=Smp_332850.1;Name=de933d72-7c8c-462b-bd51-a496fa38f239
SM_V9_ZSR	iris	intron	446770	455043	.	-	.	ID=intron_added-58143;Parent=Smp_332850.1;Name=de933d72-7c8c-462b-bd51-a496fa38f239
SM_V9_ZSR	iris	intron	455276	460428	.	-	.	ID=intron_added-58144;Parent=Smp_332850.1;Name=de933d72-7c8c-462b-bd51-a496fa38f239
SM_V9_ZSR	iris	intron	460557	461143	.	-	.	ID=intron_added-58145;Parent=Smp_332850.1;Name=de933d72-7c8c-462b-bd51-a496fa38f239
SM_V9_ZSR	iris	intron	461601	471831	.	-	.	ID=intron_added-58146;Parent=Smp_332850.1;Name=de933d72-7c8c-462b-bd51-a496fa38f239
SM_V9_ZSR	iris	intron	472080	474314	.	-	.	ID=intron_added-58147;Parent=Smp_332850.1;Name=de933d72-7c8c-462b-bd51-a496fa38f239
SM_V9_ZSR	iris	intron	474355	481927	.	-	.	ID=intron_added-58148;Parent=Smp_332850.1;Name=de933d72-7c8c-462b-bd51-a496fa38f239
SM_V9_ZSR	iris	intron	482159	496551	.	-	.	ID=intron_added-58149;Parent=Smp_332850.1;Name=de933d72-7c8c-462b-bd51-a496fa38f239
SM_V9_ZSR	iris	intron	496582	496616	.	-	.	ID=intron_added-58150;Parent=Smp_332850.1;Name=de933d72-7c8c-462b-bd51-a496fa38f239
SM_V9_ZSR	iris	three_prime_UTR	443112	443931	.	-	.	ID=nbis-three_prime_utr-9159;Parent=Smp_332850.1;Name=d980dbfc-a8f4-40da-bd85-e4de0d639541
SM_V9_ZSR	iris	gene	506782	520986	.	+	.	ID=Smp_057620;date_creation=2022-06-30;date_last_modified=2022-06-30;geneID=Smp_057620;gene_name=Smp_057620;owner=irisadmin@local.host
SM_V9_ZSR	iris	mRNA	506782	520986	.	+	.	ID=Smp_057620.1;Parent=Smp_057620;Name=Smp_057620.1;date_creation=2022-06-30;date_last_modified=2022-06-30;geneID=Smp_057620;gene_name=Smp_057620;orig_id=Smp_057620.2;owner=irisadmin@local.host;product=Putative polypeptide N-acetylgalactosaminyltransferase 10
SM_V9_ZSR	iris	exon	506782	507952	.	+	.	ID=exon-80574;Parent=Smp_057620.1;Name=966140b5-bd6c-4ead-84db-c8f5c030f5b4
SM_V9_ZSR	iris	exon	512130	512501	.	+	.	ID=exon-80575;Parent=Smp_057620.1;Name=63706486-3ec6-4700-b91f-f1f57c5a7d32
SM_V9_ZSR	iris	exon	520381	520986	.	+	.	ID=exon-80576;Parent=Smp_057620.1;Name=19f64030-11b5-45a0-96cc-c7034d2b186a
SM_V9_ZSR	iris	CDS	507045	507952	.	+	0	ID=cds-78267;Parent=Smp_057620.1
SM_V9_ZSR	iris	CDS	512130	512501	.	+	1	ID=cds-78268;Parent=Smp_057620.1
SM_V9_ZSR	iris	CDS	520381	520645	.	+	1	ID=cds-78269;Parent=Smp_057620.1
SM_V9_ZSR	iris	five_prime_UTR	506782	507044	.	+	.	ID=nbis-five_prime_utr-1821;Parent=Smp_057620.1;Name=966140b5-bd6c-4ead-84db-c8f5c030f5b4
SM_V9_ZSR	iris	intron	507953	512129	.	+	.	ID=intron_added-9482;Parent=Smp_057620.1;Name=19f64030-11b5-45a0-96cc-c7034d2b186a
SM_V9_ZSR	iris	intron	512502	520380	.	+	.	ID=intron_added-9483;Parent=Smp_057620.1;Name=19f64030-11b5-45a0-96cc-c7034d2b186a
SM_V9_ZSR	iris	three_prime_UTR	520646	520986	.	+	.	ID=nbis-three_prime_utr-1823;Parent=Smp_057620.1;Name=966140b5-bd6c-4ead-84db-c8f5c030f5b4
SM_V9_ZSR	iris	gene	531968	563724	.	+	.	ID=Smp_125930;date_creation=2022-10-01;date_last_modified=2022-10-01;geneID=Smp_125930;gene_name=Smp_125930;owner=irisadmin@local.host
SM_V9_ZSR	iris	mRNA	531968	563724	.	+	.	ID=Smp_125930.1;Parent=Smp_125930;Name=Smp_125930.1;date_creation=2022-10-01;date_last_modified=2022-10-01;geneID=Smp_125930;gene_name=Smp_125930;orig_id=Smp_125930.1;owner=irisadmin@local.host;product=Centrosomal protein of 72 kDa
SM_V9_ZSR	iris	exon	531968	532113	.	+	.	ID=exon-80579;Parent=Smp_125930.1;Name=9fc77c9c-8b6b-4fef-a01e-b0da04b4c3af
SM_V9_ZSR	iris	exon	532146	532273	.	+	.	ID=exon-80580;Parent=Smp_125930.1;Name=a0b908c1-33f7-40ba-9ca7-7346fbda762b
SM_V9_ZSR	iris	exon	532308	532500	.	+	.	ID=exon-80581;Parent=Smp_125930.1;Name=9cae29c6-c832-4aeb-b0ae-d5c7cbcd49dc
SM_V9_ZSR	iris	exon	534115	534531	.	+	.	ID=exon-80582;Parent=Smp_125930.1;Name=7712fdad-7b63-4094-a803-f1ad34e10822
SM_V9_ZSR	iris	exon	538735	538784	.	+	.	ID=exon-80583;Parent=Smp_125930.1;Name=1593140c-21f2-42c5-bc74-8f5768ae2e78
SM_V9_ZSR	iris	exon	539761	539815	.	+	.	ID=exon-80584;Parent=Smp_125930.1;Name=2b29d6fe-6414-4798-afe1-342c92f82526
SM_V9_ZSR	iris	exon	540220	540425	.	+	.	ID=exon-80585;Parent=Smp_125930.1;Name=ad5819d8-d860-4bc7-8016-9a3b750450a3
SM_V9_ZSR	iris	exon	549556	550015	.	+	.	ID=exon-80586;Parent=Smp_125930.1;Name=65c25b47-8ff8-4d39-a1f3-ec221bd0605d
SM_V9_ZSR	iris	exon	554522	554595	.	+	.	ID=exon-80587;Parent=Smp_125930.1;Name=d4324b93-40f3-4ceb-a982-bdd1eb0b949f
SM_V9_ZSR	iris	exon	561593	561933	.	+	.	ID=exon-80588;Parent=Smp_125930.1;Name=bd261a31-4189-4f88-8be9-eaffa2100876
SM_V9_ZSR	iris	exon	562975	563724	.	+	.	ID=exon-80589;Parent=Smp_125930.1;Name=a802bfe2-4e4a-4bda-b465-973bb9ca3f46
SM_V9_ZSR	iris	CDS	532044	532113	.	+	0	ID=cds-78272;Parent=Smp_125930.1
SM_V9_ZSR	iris	CDS	532146	532273	.	+	2	ID=cds-78273;Parent=Smp_125930.1
SM_V9_ZSR	iris	CDS	532308	532500	.	+	0	ID=cds-78274;Parent=Smp_125930.1
SM_V9_ZSR	iris	CDS	534115	534531	.	+	2	ID=cds-78275;Parent=Smp_125930.1
SM_V9_ZSR	iris	CDS	538735	538784	.	+	2	ID=cds-78276;Parent=Smp_125930.1
SM_V9_ZSR	iris	CDS	539761	539815	.	+	0	ID=cds-78277;Parent=Smp_125930.1
SM_V9_ZSR	iris	CDS	540220	540425	.	+	2	ID=cds-78278;Parent=Smp_125930.1
SM_V9_ZSR	iris	CDS	549556	550015	.	+	0	ID=cds-78279;Parent=Smp_125930.1
SM_V9_ZSR	iris	CDS	554522	554595	.	+	2	ID=cds-78280;Parent=Smp_125930.1
SM_V9_ZSR	iris	CDS	561593	561784	.	+	0	ID=cds-78281;Parent=Smp_125930.1
SM_V9_ZSR	iris	five_prime_UTR	531968	532043	.	+	.	ID=nbis-five_prime_utr-3448;Parent=Smp_125930.1;Name=9fc77c9c-8b6b-4fef-a01e-b0da04b4c3af
SM_V9_ZSR	iris	intron	532114	532145	.	+	.	ID=intron_added-18105;Parent=Smp_125930.1;Name=a802bfe2-4e4a-4bda-b465-973bb9ca3f46
SM_V9_ZSR	iris	intron	532274	532307	.	+	.	ID=intron_added-18106;Parent=Smp_125930.1;Name=a802bfe2-4e4a-4bda-b465-973bb9ca3f46
SM_V9_ZSR	iris	intron	532501	534114	.	+	.	ID=intron_added-18107;Parent=Smp_125930.1;Name=a802bfe2-4e4a-4bda-b465-973bb9ca3f46
SM_V9_ZSR	iris	intron	534532	538734	.	+	.	ID=intron_added-18108;Parent=Smp_125930.1;Name=a802bfe2-4e4a-4bda-b465-973bb9ca3f46
SM_V9_ZSR	iris	intron	538785	539760	.	+	.	ID=intron_added-18109;Parent=Smp_125930.1;Name=a802bfe2-4e4a-4bda-b465-973bb9ca3f46
SM_V9_ZSR	iris	intron	539816	540219	.	+	.	ID=intron_added-18110;Parent=Smp_125930.1;Name=a802bfe2-4e4a-4bda-b465-973bb9ca3f46
SM_V9_ZSR	iris	intron	540426	549555	.	+	.	ID=intron_added-18111;Parent=Smp_125930.1;Name=a802bfe2-4e4a-4bda-b465-973bb9ca3f46
SM_V9_ZSR	iris	intron	550016	554521	.	+	.	ID=intron_added-18112;Parent=Smp_125930.1;Name=a802bfe2-4e4a-4bda-b465-973bb9ca3f46
SM_V9_ZSR	iris	intron	554596	561592	.	+	.	ID=intron_added-18113;Parent=Smp_125930.1;Name=a802bfe2-4e4a-4bda-b465-973bb9ca3f46
SM_V9_ZSR	iris	intron	561934	562974	.	+	.	ID=intron_added-18114;Parent=Smp_125930.1;Name=a802bfe2-4e4a-4bda-b465-973bb9ca3f46
SM_V9_ZSR	iris	three_prime_UTR	561785	561933	.	+	.	ID=nbis-three_prime_utr-3451;Parent=Smp_125930.1;Name=9fc77c9c-8b6b-4fef-a01e-b0da04b4c3af
SM_V9_ZSR	iris	three_prime_UTR	562975	563724	.	+	.	ID=nbis-three_prime_utr-3451;Parent=Smp_125930.1;Name=9fc77c9c-8b6b-4fef-a01e-b0da04b4c3af
SM_V9_ZSR	iris	gene	565946	577022	.	-	.	ID=Smp_125940;date_creation=2022-06-30;date_last_modified=2022-06-30;geneID=Smp_125940;gene_name=Smp_125940;owner=irisadmin@local.host
SM_V9_ZSR	iris	mRNA	565946	577022	.	-	.	ID=Smp_125940.1;Parent=Smp_125940;Name=Smp_125940.1;date_creation=2022-06-30;date_last_modified=2022-06-30;geneID=Smp_125940;gene_name=Smp_125940;orig_id=Smp_125940.1;owner=irisadmin@local.host;product=Synaptotagmin-15
SM_V9_ZSR	iris	exon	565946	566928	.	-	.	ID=exon-80590;Parent=Smp_125940.1;Name=3eb58e2e-9584-4366-b97a-ddaf44152be7
SM_V9_ZSR	iris	exon	570748	570889	.	-	.	ID=exon-80591;Parent=Smp_125940.1;Name=d43df564-ef8a-4abc-b61a-884d6f35e83a
SM_V9_ZSR	iris	exon	572691	574443	.	-	.	ID=exon-80592;Parent=Smp_125940.1;Name=10811087-f2ca-407c-92f6-af802b289c11
SM_V9_ZSR	iris	exon	575150	575319	.	-	.	ID=exon-80593;Parent=Smp_125940.1;Name=1c9a7d7f-d6fc-469e-81cd-095b034fd531
SM_V9_ZSR	iris	exon	576731	577022	.	-	.	ID=exon-80594;Parent=Smp_125940.1;Name=d1250ed4-3a7e-46cf-bf0b-4f2f6008c305
SM_V9_ZSR	iris	CDS	566498	566928	.	-	2	ID=cds-78282;Parent=Smp_125940.1
SM_V9_ZSR	iris	CDS	570748	570889	.	-	0	ID=cds-78283;Parent=Smp_125940.1
SM_V9_ZSR	iris	CDS	572691	574310	.	-	0	ID=cds-78284;Parent=Smp_125940.1
SM_V9_ZSR	iris	five_prime_UTR	574311	574443	.	-	.	ID=nbis-five_prime_utr-3449;Parent=Smp_125940.1;Name=3eb58e2e-9584-4366-b97a-ddaf44152be7
SM_V9_ZSR	iris	five_prime_UTR	575150	575319	.	-	.	ID=nbis-five_prime_utr-3449;Parent=Smp_125940.1;Name=3eb58e2e-9584-4366-b97a-ddaf44152be7
SM_V9_ZSR	iris	five_prime_UTR	576731	577022	.	-	.	ID=nbis-five_prime_utr-3449;Parent=Smp_125940.1;Name=3eb58e2e-9584-4366-b97a-ddaf44152be7
SM_V9_ZSR	iris	intron	566929	570747	.	-	.	ID=intron_added-18115;Parent=Smp_125940.1;Name=d1250ed4-3a7e-46cf-bf0b-4f2f6008c305
SM_V9_ZSR	iris	intron	570890	572690	.	-	.	ID=intron_added-18116;Parent=Smp_125940.1;Name=d1250ed4-3a7e-46cf-bf0b-4f2f6008c305
SM_V9_ZSR	iris	intron	574444	575149	.	-	.	ID=intron_added-18117;Parent=Smp_125940.1;Name=d1250ed4-3a7e-46cf-bf0b-4f2f6008c305
SM_V9_ZSR	iris	intron	575320	576730	.	-	.	ID=intron_added-18118;Parent=Smp_125940.1;Name=d1250ed4-3a7e-46cf-bf0b-4f2f6008c305
SM_V9_ZSR	iris	three_prime_UTR	565946	566497	.	-	.	ID=nbis-three_prime_utr-3452;Parent=Smp_125940.1;Name=3eb58e2e-9584-4366-b97a-ddaf44152be7
SM_V9_ZSR	iris	gene	612255	625448	.	-	.	ID=Smp_304060;date_creation=2022-06-30;date_last_modified=2022-07-18;geneID=Smp_304060;gene_name=Smp_304060;owner=irisadmin@local.host
SM_V9_ZSR	iris	mRNA	612255	625448	.	-	.	ID=Smp_304060.1;Parent=Smp_304060;Name=Smp_304060.1;date_creation=2022-06-30;date_last_modified=2022-07-18;geneID=Smp_304060;gene_name=Smp_304060;orig_id=Smp_304060.1;owner=irisadmin@local.host;product=Synaptotagmin 2
SM_V9_ZSR	iris	exon	612255	615380	.	-	.	ID=exon-80595;Parent=Smp_304060.1;Name=cbc3fdf4-afb5-405c-bc70-e5948344bbaa
SM_V9_ZSR	iris	exon	616662	616800	.	-	.	ID=exon-80596;Parent=Smp_304060.1;Name=0de75663-bc00-445e-a9a8-e16c8c3a1ed6
SM_V9_ZSR	iris	exon	620334	621503	.	-	.	ID=exon-80597;Parent=Smp_304060.1;Name=0814f729-738b-4d93-95d7-c70d8b933a66
SM_V9_ZSR	iris	exon	625341	625448	.	-	.	ID=exon-80598;Parent=Smp_304060.1;Name=371f2188-4b1e-4353-bae2-616e2196258c
SM_V9_ZSR	iris	CDS	616748	616800	.	-	2	ID=cds-78285;Parent=Smp_304060.1
SM_V9_ZSR	iris	CDS	620334	621147	.	-	0	ID=cds-78286;Parent=Smp_304060.1
SM_V9_ZSR	iris	five_prime_UTR	621148	621503	.	-	.	ID=nbis-five_prime_utr-7668;Parent=Smp_304060.1;Name=cbc3fdf4-afb5-405c-bc70-e5948344bbaa
SM_V9_ZSR	iris	five_prime_UTR	625341	625448	.	-	.	ID=nbis-five_prime_utr-7668;Parent=Smp_304060.1;Name=cbc3fdf4-afb5-405c-bc70-e5948344bbaa
SM_V9_ZSR	iris	intron	615381	616661	.	-	.	ID=intron_added-51308;Parent=Smp_304060.1;Name=371f2188-4b1e-4353-bae2-616e2196258c
SM_V9_ZSR	iris	intron	616801	620333	.	-	.	ID=intron_added-51309;Parent=Smp_304060.1;Name=371f2188-4b1e-4353-bae2-616e2196258c
SM_V9_ZSR	iris	intron	621504	625340	.	-	.	ID=intron_added-51310;Parent=Smp_304060.1;Name=371f2188-4b1e-4353-bae2-616e2196258c
SM_V9_ZSR	iris	three_prime_UTR	612255	615380	.	-	.	ID=nbis-three_prime_utr-7687;Parent=Smp_304060.1;Name=cbc3fdf4-afb5-405c-bc70-e5948344bbaa
SM_V9_ZSR	iris	three_prime_UTR	616662	616747	.	-	.	ID=nbis-three_prime_utr-7687;Parent=Smp_304060.1;Name=cbc3fdf4-afb5-405c-bc70-e5948344bbaa
SM_V9_ZSR	iris	gene	646995	661423	.	-	.	ID=Smp_125960;date_creation=2022-10-04;date_last_modified=2022-10-04;geneID=Smp_125960;gene_name=Smp_125960;owner=irisadmin@local.host
SM_V9_ZSR	iris	mRNA	646995	661423	.	-	.	ID=Smp_125960.1;Parent=Smp_125960;Name=Smp_125960.1;date_creation=2022-10-04;date_last_modified=2022-10-04;geneID=Smp_125960;gene_name=Smp_125960;orig_id=Smp_125960.1;owner=irisadmin@local.host;product=Hypothetical protein
SM_V9_ZSR	iris	exon	646995	647686	.	-	.	ID=exon-80599;Parent=Smp_125960.1;Name=1e342216-97ae-4450-8a2a-b68f3e6536c0
SM_V9_ZSR	iris	exon	648804	649835	.	-	.	ID=exon-80600;Parent=Smp_125960.1;Name=1701b777-9b23-48ba-b81e-cd1fc1e64afc
SM_V9_ZSR	iris	exon	652149	652695	.	-	.	ID=exon-80601;Parent=Smp_125960.1;Name=9aecf1ec-f68e-45e2-8104-9c599d6cf558
SM_V9_ZSR	iris	exon	655322	655681	.	-	.	ID=exon-80602;Parent=Smp_125960.1;Name=b57a1ea0-6d37-4aef-a758-56aca899e61f
SM_V9_ZSR	iris	exon	656477	660599	.	-	.	ID=exon-80603;Parent=Smp_125960.1;Name=e68375f4-6b9b-4d1a-a82a-0943107e984c
SM_V9_ZSR	iris	exon	661022	661052	.	-	.	ID=exon-80604;Parent=Smp_125960.1;Name=81eca128-13c7-4e60-8dfd-b2a65730d977
SM_V9_ZSR	iris	exon	661306	661423	.	-	.	ID=exon-80605;Parent=Smp_125960.1;Name=eb78fa32-171e-4726-91fe-547ee73f5a36
SM_V9_ZSR	iris	CDS	648817	649835	.	-	2	ID=cds-78287;Parent=Smp_125960.1
SM_V9_ZSR	iris	CDS	652149	652695	.	-	0	ID=cds-78288;Parent=Smp_125960.1
SM_V9_ZSR	iris	CDS	655322	655681	.	-	0	ID=cds-78289;Parent=Smp_125960.1
SM_V9_ZSR	iris	CDS	656477	660599	.	-	1	ID=cds-78290;Parent=Smp_125960.1
SM_V9_ZSR	iris	CDS	661022	661032	.	-	0	ID=cds-78291;Parent=Smp_125960.1
SM_V9_ZSR	iris	five_prime_UTR	661033	661052	.	-	.	ID=nbis-five_prime_utr-3450;Parent=Smp_125960.1;Name=1e342216-97ae-4450-8a2a-b68f3e6536c0
SM_V9_ZSR	iris	five_prime_UTR	661306	661423	.	-	.	ID=nbis-five_prime_utr-3450;Parent=Smp_125960.1;Name=1e342216-97ae-4450-8a2a-b68f3e6536c0
SM_V9_ZSR	iris	intron	647687	648803	.	-	.	ID=intron_added-18119;Parent=Smp_125960.1;Name=eb78fa32-171e-4726-91fe-547ee73f5a36
SM_V9_ZSR	iris	intron	649836	652148	.	-	.	ID=intron_added-18120;Parent=Smp_125960.1;Name=eb78fa32-171e-4726-91fe-547ee73f5a36
SM_V9_ZSR	iris	intron	652696	655321	.	-	.	ID=intron_added-18121;Parent=Smp_125960.1;Name=eb78fa32-171e-4726-91fe-547ee73f5a36
SM_V9_ZSR	iris	intron	655682	656476	.	-	.	ID=intron_added-18122;Parent=Smp_125960.1;Name=eb78fa32-171e-4726-91fe-547ee73f5a36
SM_V9_ZSR	iris	intron	660600	661021	.	-	.	ID=intron_added-18123;Parent=Smp_125960.1;Name=eb78fa32-171e-4726-91fe-547ee73f5a36
SM_V9_ZSR	iris	intron	661053	661305	.	-	.	ID=intron_added-18124;Parent=Smp_125960.1;Name=eb78fa32-171e-4726-91fe-547ee73f5a36
SM_V9_ZSR	iris	three_prime_UTR	646995	647686	.	-	.	ID=nbis-three_prime_utr-3453;Parent=Smp_125960.1;Name=1e342216-97ae-4450-8a2a-b68f3e6536c0
SM_V9_ZSR	iris	three_prime_UTR	648804	648816	.	-	.	ID=nbis-three_prime_utr-3453;Parent=Smp_125960.1;Name=1e342216-97ae-4450-8a2a-b68f3e6536c0
SM_V9_ZSR	Liftoff	gene	673495	676275	.	+	.	ID=Smp_322070;geneID=Smp_322070
SM_V9_ZSR	Liftoff	mRNA	673495	676275	.	+	.	ID=Smp_322070.1;Parent=Smp_322070;geneID=Smp_322070;product=Leucyl/phenylalanyl-tRNA--protein transferase
SM_V9_ZSR	Liftoff	exon	673495	673955	.	+	.	ID=exon-80606;Parent=Smp_322070.1
SM_V9_ZSR	Liftoff	exon	673994	674054	.	+	.	ID=exon-80607;Parent=Smp_322070.1
SM_V9_ZSR	Liftoff	exon	674996	675047	.	+	.	ID=exon-80608;Parent=Smp_322070.1
SM_V9_ZSR	Liftoff	exon	675106	675152	.	+	.	ID=exon-80609;Parent=Smp_322070.1
SM_V9_ZSR	Liftoff	exon	675202	675267	.	+	.	ID=exon-80610;Parent=Smp_322070.1
SM_V9_ZSR	Liftoff	exon	676210	676275	.	+	.	ID=exon-80611;Parent=Smp_322070.1
SM_V9_ZSR	Liftoff	CDS	673870	673955	.	+	0	ID=cds-78292;Parent=Smp_322070.1
SM_V9_ZSR	Liftoff	CDS	673994	674054	.	+	1	ID=cds-78293;Parent=Smp_322070.1
SM_V9_ZSR	Liftoff	CDS	674996	675047	.	+	0	ID=cds-78294;Parent=Smp_322070.1
SM_V9_ZSR	Liftoff	CDS	675106	675152	.	+	2	ID=cds-78295;Parent=Smp_322070.1
SM_V9_ZSR	Liftoff	CDS	675202	675267	.	+	0	ID=cds-78296;Parent=Smp_322070.1
SM_V9_ZSR	Liftoff	CDS	676210	676251	.	+	0	ID=cds-78297;Parent=Smp_322070.1
SM_V9_ZSR	Liftoff	five_prime_UTR	673495	673869	.	+	.	ID=nbis-five_prime_utr-8454;Parent=Smp_322070.1
SM_V9_ZSR	Liftoff	intron	673956	673993	.	+	.	ID=intron_added-55727;Parent=Smp_322070.1
SM_V9_ZSR	Liftoff	intron	674055	674995	.	+	.	ID=intron_added-55728;Parent=Smp_322070.1
SM_V9_ZSR	Liftoff	intron	675048	675105	.	+	.	ID=intron_added-55729;Parent=Smp_322070.1
SM_V9_ZSR	Liftoff	intron	675153	675201	.	+	.	ID=intron_added-55730;Parent=Smp_322070.1
SM_V9_ZSR	Liftoff	intron	675268	676209	.	+	.	ID=intron_added-55731;Parent=Smp_322070.1
SM_V9_ZSR	Liftoff	three_prime_UTR	676252	676275	.	+	.	ID=nbis-three_prime_utr-8476;Parent=Smp_322070.1
SM_V9_ZSR	iris	gene	678485	698801	.	+	.	ID=Smp_006920;date_creation=2022-10-04;date_last_modified=2022-10-04;geneID=Smp_006920;gene_name=Smp_006920;owner=irisadmin@local.host
SM_V9_ZSR	iris	mRNA	678485	698801	.	+	.	ID=Smp_006920.1;Parent=Smp_006920;Name=Smp_006920.1;date_creation=2022-10-04;date_last_modified=2022-10-04;geneID=Smp_006920;gene_name=Smp_006920;orig_id=Smp_006920.1;owner=irisadmin@local.host;product=Proto oncogene tyrosine protein kinase FYN
SM_V9_ZSR	iris	exon	678485	679230	.	+	.	ID=exon-80612;Parent=Smp_006920.1;Name=dfa969cc-b7b1-4aab-92c1-e95e37020e59
SM_V9_ZSR	iris	exon	687626	687787	.	+	.	ID=exon-80613;Parent=Smp_006920.1;Name=5d58a90c-1a31-4b0b-b969-5700e9f4214f
SM_V9_ZSR	iris	exon	692360	692772	.	+	.	ID=exon-80614;Parent=Smp_006920.1;Name=5803a180-902f-46db-acbb-b0dd5dad8ce3
SM_V9_ZSR	iris	exon	694115	694265	.	+	.	ID=exon-80615;Parent=Smp_006920.1;Name=8015a5c3-6619-4f6f-b1e1-bbfebaaabdb9
SM_V9_ZSR	iris	exon	695095	695226	.	+	.	ID=exon-80616;Parent=Smp_006920.1;Name=58393d11-25fc-4491-9e23-e5180fb7d723
SM_V9_ZSR	iris	exon	697178	698801	.	+	.	ID=exon-80617;Parent=Smp_006920.1;Name=4ed4e4d1-8b37-4a79-acfe-d7952ead7589
SM_V9_ZSR	iris	CDS	678603	679230	.	+	0	ID=cds-78298;Parent=Smp_006920.1
SM_V9_ZSR	iris	CDS	687626	687787	.	+	2	ID=cds-78299;Parent=Smp_006920.1
SM_V9_ZSR	iris	CDS	692360	692772	.	+	2	ID=cds-78300;Parent=Smp_006920.1
SM_V9_ZSR	iris	CDS	694115	694265	.	+	0	ID=cds-78301;Parent=Smp_006920.1
SM_V9_ZSR	iris	CDS	695095	695226	.	+	2	ID=cds-78302;Parent=Smp_006920.1
SM_V9_ZSR	iris	CDS	697178	697389	.	+	2	ID=cds-78303;Parent=Smp_006920.1
SM_V9_ZSR	iris	five_prime_UTR	678485	678602	.	+	.	ID=nbis-five_prime_utr-249;Parent=Smp_006920.1;Name=dfa969cc-b7b1-4aab-92c1-e95e37020e59
SM_V9_ZSR	iris	intron	679231	687625	.	+	.	ID=intron_added-1452;Parent=Smp_006920.1;Name=4ed4e4d1-8b37-4a79-acfe-d7952ead7589
SM_V9_ZSR	iris	intron	687788	692359	.	+	.	ID=intron_added-1453;Parent=Smp_006920.1;Name=4ed4e4d1-8b37-4a79-acfe-d7952ead7589
SM_V9_ZSR	iris	intron	692773	694114	.	+	.	ID=intron_added-1454;Parent=Smp_006920.1;Name=4ed4e4d1-8b37-4a79-acfe-d7952ead7589
SM_V9_ZSR	iris	intron	694266	695094	.	+	.	ID=intron_added-1455;Parent=Smp_006920.1;Name=4ed4e4d1-8b37-4a79-acfe-d7952ead7589
SM_V9_ZSR	iris	intron	695227	697177	.	+	.	ID=intron_added-1456;Parent=Smp_006920.1;Name=4ed4e4d1-8b37-4a79-acfe-d7952ead7589
SM_V9_ZSR	iris	three_prime_UTR	697390	698801	.	+	.	ID=nbis-three_prime_utr-250;Parent=Smp_006920.1;Name=dfa969cc-b7b1-4aab-92c1-e95e37020e59
SM_V9_ZSR	Liftoff	gene	787736	793695	.	-	.	ID=Smp_006930;geneID=Smp_006930
SM_V9_ZSR	Liftoff	mRNA	787736	793695	.	-	.	ID=Smp_006930.1;Parent=Smp_006930;Ontology_term=GO:0006486,GO:0008378,GO:0016020;geneID=Smp_006930;polypeptide_domain=InterPro:IPR002659 Pfam:PF01762;product=Beta-1,3-galactosyltransferase brn
SM_V9_ZSR	Liftoff	exon	787736	789954	.	-	.	ID=exon-80618;Parent=Smp_006930.1
SM_V9_ZSR	Liftoff	exon	793502	793695	.	-	.	ID=exon-80619;Parent=Smp_006930.1
SM_V9_ZSR	Liftoff	CDS	788712	789947	.	-	0	ID=cds-78304;Parent=Smp_006930.1
SM_V9_ZSR	Liftoff	five_prime_UTR	789948	789954	.	-	.	ID=nbis-five_prime_utr-250;Parent=Smp_006930.1
SM_V9_ZSR	Liftoff	five_prime_UTR	793502	793695	.	-	.	ID=nbis-five_prime_utr-250;Parent=Smp_006930.1
SM_V9_ZSR	Liftoff	intron	789955	793501	.	-	.	ID=intron_added-1457;Parent=Smp_006930.1
SM_V9_ZSR	Liftoff	three_prime_UTR	787736	788711	.	-	.	ID=nbis-three_prime_utr-251;Parent=Smp_006930.1
SM_V9_ZSR	Liftoff	gene	832100	840191	.	-	.	ID=Smp_342210;geneID=Smp_342210;previous_systematic_id=Smp_125970
SM_V9_ZSR	Liftoff	mRNA	832100	840191	.	-	.	ID=Smp_342210.1;Parent=Smp_342210;Ontology_term=GO:0003676;geneID=Smp_342210;polypeptide_domain=InterPro:IPR013083,IPR013087;product=Zinc-responsive transcriptional regulator ZAP1
SM_V9_ZSR	Liftoff	exon	832100	833510	.	-	.	ID=exon-80620;Parent=Smp_342210.1
SM_V9_ZSR	Liftoff	exon	835074	840191	.	-	.	ID=exon-80621;Parent=Smp_342210.1
SM_V9_ZSR	Liftoff	CDS	833004	833510	.	-	0	ID=cds-78305;Parent=Smp_342210.1
SM_V9_ZSR	Liftoff	CDS	835074	836213	.	-	0	ID=cds-78306;Parent=Smp_342210.1
SM_V9_ZSR	Liftoff	five_prime_UTR	836214	840191	.	-	.	ID=nbis-five_prime_utr-9817;Parent=Smp_342210.1
SM_V9_ZSR	Liftoff	intron	833511	835073	.	-	.	ID=intron_added-62792;Parent=Smp_342210.1
SM_V9_ZSR	Liftoff	three_prime_UTR	832100	833003	.	-	.	ID=nbis-three_prime_utr-9845;Parent=Smp_342210.1
SM_V9_ZSR	iris	gene	859085	907217	.	-	.	ID=Smp_332860;date_creation=2022-07-20;date_last_modified=2022-10-05;geneID=Smp_332860;gene_name=Smp_332860;owner=irisadmin@local.host
SM_V9_ZSR	iris	mRNA	859085	907217	.	-	.	ID=Smp_332860.1;Parent=Smp_332860;Name=Smp_332860.1;date_creation=2022-07-20;date_last_modified=2022-10-04;geneID=Smp_332860;gene_name=Smp_332860;orig_id=Smp_332860.1;owner=irisadmin@local.host;product=Rho GTPase-activating protein 8
SM_V9_ZSR	iris	exon	859085	860124	.	-	.	ID=exon-80622;Parent=Smp_332860.1;Name=a79a19a1-3dfe-4656-94f9-8fa20285b5dc
SM_V9_ZSR	iris	exon	861967	862073	.	-	.	ID=exon-80623;Parent=Smp_332860.1;Name=5efb7567-9d49-41fe-9d60-a06fe5c531ee
SM_V9_ZSR	iris	exon	862768	862896	.	-	.	ID=exon-80624;Parent=Smp_332860.1;Name=45381567-73cc-4281-914f-990a061ad335
SM_V9_ZSR	iris	exon	870300	870377	.	-	.	ID=exon-80625;Parent=Smp_332860.1;Name=c6cea2bc-f8b3-46f5-a975-fc982fdd8c6d
SM_V9_ZSR	iris	exon	871343	871416	.	-	.	ID=exon-80626;Parent=Smp_332860.1;Name=cbc811a2-96ad-48fe-b319-07f9e931c3c1
SM_V9_ZSR	iris	exon	871962	872096	.	-	.	ID=exon-80627;Parent=Smp_332860.1;Name=371b92d6-3e55-44bc-8c1d-d961f686da00
SM_V9_ZSR	iris	exon	874550	874609	.	-	.	ID=exon-80628;Parent=Smp_332860.1;Name=d8ce5940-d391-4c46-ae8b-f48934dd3e19
SM_V9_ZSR	iris	exon	880034	880132	.	-	.	ID=exon-80629;Parent=Smp_332860.1;Name=29990e56-069a-4fe9-99c7-89a1a7636de5
SM_V9_ZSR	iris	exon	885532	885618	.	-	.	ID=exon-80630;Parent=Smp_332860.1;Name=44e30110-b3d2-4653-b7bb-40e3693ea86e
SM_V9_ZSR	iris	exon	886857	886988	.	-	.	ID=exon-80631;Parent=Smp_332860.1;Name=ca1b304d-38e7-4f1d-801b-b504835fc7ee
SM_V9_ZSR	iris	exon	890428	890588	.	-	.	ID=exon-80632;Parent=Smp_332860.1;Name=825d8e63-1761-488d-8bde-e5cc02b3e433
SM_V9_ZSR	iris	exon	904383	904480	.	-	.	ID=exon-80633;Parent=Smp_332860.1;Name=95c83e0f-f939-46eb-aad3-f566ab7fdf8e
SM_V9_ZSR	iris	exon	906883	907217	.	-	.	ID=exon-80634;Parent=Smp_332860.1;Name=d867e4b3-af39-4dc5-a3bd-c6ae420577e7
SM_V9_ZSR	iris	CDS	859957	860124	.	-	0	ID=cds-78307;Parent=Smp_332860.1
SM_V9_ZSR	iris	CDS	861967	862073	.	-	2	ID=cds-78308;Parent=Smp_332860.1
SM_V9_ZSR	iris	CDS	862768	862896	.	-	2	ID=cds-78309;Parent=Smp_332860.1
SM_V9_ZSR	iris	CDS	870300	870377	.	-	2	ID=cds-78310;Parent=Smp_332860.1
SM_V9_ZSR	iris	CDS	871343	871416	.	-	1	ID=cds-78311;Parent=Smp_332860.1
SM_V9_ZSR	iris	CDS	871962	872096	.	-	1	ID=cds-78312;Parent=Smp_332860.1
SM_V9_ZSR	iris	CDS	874550	874609	.	-	1	ID=cds-78313;Parent=Smp_332860.1
SM_V9_ZSR	iris	CDS	880034	880132	.	-	1	ID=cds-78314;Parent=Smp_332860.1
SM_V9_ZSR	iris	CDS	885532	885618	.	-	1	ID=cds-78315;Parent=Smp_332860.1
SM_V9_ZSR	iris	CDS	886857	886988	.	-	1	ID=cds-78316;Parent=Smp_332860.1
SM_V9_ZSR	iris	CDS	890428	890588	.	-	0	ID=cds-78317;Parent=Smp_332860.1
SM_V9_ZSR	iris	CDS	904383	904480	.	-	2	ID=cds-78318;Parent=Smp_332860.1
SM_V9_ZSR	iris	CDS	906883	907192	.	-	0	ID=cds-78319;Parent=Smp_332860.1
SM_V9_ZSR	iris	five_prime_UTR	907193	907217	.	-	.	ID=nbis-five_prime_utr-9137;Parent=Smp_332860.1;Name=a79a19a1-3dfe-4656-94f9-8fa20285b5dc
SM_V9_ZSR	iris	intron	860125	861966	.	-	.	ID=intron_added-58151;Parent=Smp_332860.1;Name=d867e4b3-af39-4dc5-a3bd-c6ae420577e7
SM_V9_ZSR	iris	intron	862074	862767	.	-	.	ID=intron_added-58152;Parent=Smp_332860.1;Name=d867e4b3-af39-4dc5-a3bd-c6ae420577e7
SM_V9_ZSR	iris	intron	862897	870299	.	-	.	ID=intron_added-58153;Parent=Smp_332860.1;Name=d867e4b3-af39-4dc5-a3bd-c6ae420577e7
SM_V9_ZSR	iris	intron	870378	871342	.	-	.	ID=intron_added-58154;Parent=Smp_332860.1;Name=d867e4b3-af39-4dc5-a3bd-c6ae420577e7
SM_V9_ZSR	iris	intron	871417	871961	.	-	.	ID=intron_added-58155;Parent=Smp_332860.1;Name=d867e4b3-af39-4dc5-a3bd-c6ae420577e7
SM_V9_ZSR	iris	intron	872097	874549	.	-	.	ID=intron_added-58156;Parent=Smp_332860.1;Name=d867e4b3-af39-4dc5-a3bd-c6ae420577e7
SM_V9_ZSR	iris	intron	874610	880033	.	-	.	ID=intron_added-58157;Parent=Smp_332860.1;Name=d867e4b3-af39-4dc5-a3bd-c6ae420577e7
SM_V9_ZSR	iris	intron	880133	885531	.	-	.	ID=intron_added-58158;Parent=Smp_332860.1;Name=d867e4b3-af39-4dc5-a3bd-c6ae420577e7
SM_V9_ZSR	iris	intron	885619	886856	.	-	.	ID=intron_added-58159;Parent=Smp_332860.1;Name=d867e4b3-af39-4dc5-a3bd-c6ae420577e7
SM_V9_ZSR	iris	intron	886989	890427	.	-	.	ID=intron_added-58160;Parent=Smp_332860.1;Name=d867e4b3-af39-4dc5-a3bd-c6ae420577e7
SM_V9_ZSR	iris	intron	890589	904382	.	-	.	ID=intron_added-58161;Parent=Smp_332860.1;Name=d867e4b3-af39-4dc5-a3bd-c6ae420577e7
SM_V9_ZSR	iris	intron	904481	906882	.	-	.	ID=intron_added-58162;Parent=Smp_332860.1;Name=d867e4b3-af39-4dc5-a3bd-c6ae420577e7
SM_V9_ZSR	iris	three_prime_UTR	859085	859956	.	-	.	ID=nbis-three_prime_utr-9160;Parent=Smp_332860.1;Name=a79a19a1-3dfe-4656-94f9-8fa20285b5dc
SM_V9_ZSR	iris	gene	907261	907690	.	-	.	ID=Smp_350410;date_creation=2022-10-04;date_last_modified=2022-10-04;geneID=Smp_350410;gene_name=Smp_350410;owner=irisadmin@local.host
SM_V9_ZSR	iris	mRNA	907261	907690	.	-	.	ID=Smp_350410.1;Parent=Smp_350410;Name=Smp_350410.1;date_creation=2022-10-04;date_last_modified=2022-10-04;geneID=Smp_350410;gene_name=Smp_350410;owner=irisadmin@local.host
SM_V9_ZSR	iris	exon	907261	907690	.	-	.	ID=exon-80640;Parent=Smp_350410.1;Name=Smp_350410.1-CDS
SM_V9_ZSR	iris	CDS	907298	907645	.	-	0	ID=cds-78325;Parent=Smp_350410.1
SM_V9_ZSR	iris	five_prime_UTR	907646	907690	.	-	.	ID=nbis-five_prime_utr-10643;Parent=Smp_350410.1;Name=Smp_350410.1-CDS
SM_V9_ZSR	iris	three_prime_UTR	907261	907297	.	-	.	ID=nbis-three_prime_utr-10674;Parent=Smp_350410.1;Name=Smp_350410.1-CDS
SM_V9_ZSR	iris	gene	925815	934161	.	-	.	ID=Smp_093780;date_creation=2022-06-30;date_last_modified=2022-07-18;geneID=Smp_093780;gene_name=Smp_093780;owner=irisadmin@local.host
SM_V9_ZSR	iris	mRNA	925815	934161	.	-	.	ID=Smp_093780.1;Parent=Smp_093780;Name=Smp_093780.1;date_creation=2022-06-30;date_last_modified=2022-07-18;geneID=Smp_093780;gene_name=Smp_093780;orig_id=Smp_093780.1;owner=irisadmin@local.host;product=Peroxiredoxin 1
SM_V9_ZSR	iris	exon	925815	926340	.	-	.	ID=exon-80641;Parent=Smp_093780.1;Name=ce62d758-f5cd-4457-8497-ae2c213ee529
SM_V9_ZSR	iris	exon	930570	930812	.	-	.	ID=exon-80642;Parent=Smp_093780.1;Name=72bc772c-2280-4eaa-a1b5-b5ddada71e48
SM_V9_ZSR	iris	exon	933884	934029	.	-	.	ID=exon-80643;Parent=Smp_093780.1;Name=a409f00c-1d7b-417f-8330-74127d2e2f34
SM_V9_ZSR	iris	exon	934072	934161	.	-	.	ID=exon-80644;Parent=Smp_093780.1;Name=167ac792-4bc4-4f02-a80c-b7adf99405c3
SM_V9_ZSR	iris	CDS	926157	926340	.	-	1	ID=cds-78326;Parent=Smp_093780.1
SM_V9_ZSR	iris	CDS	930570	930812	.	-	1	ID=cds-78327;Parent=Smp_093780.1
SM_V9_ZSR	iris	CDS	933884	934029	.	-	0	ID=cds-78328;Parent=Smp_093780.1
SM_V9_ZSR	iris	CDS	934072	934089	.	-	0	ID=cds-78329;Parent=Smp_093780.1
SM_V9_ZSR	iris	five_prime_UTR	934090	934161	.	-	.	ID=nbis-five_prime_utr-2856;Parent=Smp_093780.1;Name=ce62d758-f5cd-4457-8497-ae2c213ee529
SM_V9_ZSR	iris	intron	926341	930569	.	-	.	ID=intron_added-14662;Parent=Smp_093780.1;Name=167ac792-4bc4-4f02-a80c-b7adf99405c3
SM_V9_ZSR	iris	intron	930813	933883	.	-	.	ID=intron_added-14663;Parent=Smp_093780.1;Name=167ac792-4bc4-4f02-a80c-b7adf99405c3
SM_V9_ZSR	iris	intron	934030	934071	.	-	.	ID=intron_added-14664;Parent=Smp_093780.1;Name=167ac792-4bc4-4f02-a80c-b7adf99405c3
SM_V9_ZSR	iris	three_prime_UTR	925815	926156	.	-	.	ID=nbis-three_prime_utr-2858;Parent=Smp_093780.1;Name=ce62d758-f5cd-4457-8497-ae2c213ee529
SM_V9_ZSR	iris	gene	936975	945276	.	+	.	ID=Smp_322080;date_creation=2022-10-01;date_last_modified=2022-10-01;geneID=Smp_322080;gene_name=Smp_322080;owner=irisadmin@local.host
SM_V9_ZSR	iris	mRNA	936975	945276	.	+	.	ID=Smp_322080.1;Parent=Smp_322080;Name=Smp_322080.1;date_creation=2022-10-01;date_last_modified=2022-10-01;geneID=Smp_322080;gene_name=Smp_322080;orig_id=Smp_322080.1;owner=irisadmin@local.host;product=Peroxiredoxin 1
SM_V9_ZSR	iris	exon	936975	937016	.	+	.	ID=exon-80645;Parent=Smp_322080.1;Name=9d99a8ee-e589-4488-b9a0-eef82646cc3f
SM_V9_ZSR	iris	exon	937059	937204	.	+	.	ID=exon-80646;Parent=Smp_322080.1;Name=457a097a-57a8-4e5d-ae77-146b89cb0676
SM_V9_ZSR	iris	exon	940276	940518	.	+	.	ID=exon-80647;Parent=Smp_322080.1;Name=d49c144f-7a6c-43a0-b457-dc79ceda09fc
SM_V9_ZSR	iris	exon	944748	945276	.	+	.	ID=exon-80648;Parent=Smp_322080.1;Name=a2e8ad0b-14c0-4934-b028-5ca7cca9c250
SM_V9_ZSR	iris	CDS	936999	937016	.	+	0	ID=cds-78330;Parent=Smp_322080.1
SM_V9_ZSR	iris	CDS	937059	937204	.	+	0	ID=cds-78331;Parent=Smp_322080.1
SM_V9_ZSR	iris	CDS	940276	940518	.	+	1	ID=cds-78332;Parent=Smp_322080.1
SM_V9_ZSR	iris	CDS	944748	944931	.	+	1	ID=cds-78333;Parent=Smp_322080.1
SM_V9_ZSR	iris	five_prime_UTR	936975	936998	.	+	.	ID=nbis-five_prime_utr-8455;Parent=Smp_322080.1;Name=9d99a8ee-e589-4488-b9a0-eef82646cc3f
SM_V9_ZSR	iris	intron	937017	937058	.	+	.	ID=intron_added-55732;Parent=Smp_322080.1;Name=a2e8ad0b-14c0-4934-b028-5ca7cca9c250
SM_V9_ZSR	iris	intron	937205	940275	.	+	.	ID=intron_added-55733;Parent=Smp_322080.1;Name=a2e8ad0b-14c0-4934-b028-5ca7cca9c250
SM_V9_ZSR	iris	intron	940519	944747	.	+	.	ID=intron_added-55734;Parent=Smp_322080.1;Name=a2e8ad0b-14c0-4934-b028-5ca7cca9c250
SM_V9_ZSR	iris	three_prime_UTR	944932	945276	.	+	.	ID=nbis-three_prime_utr-8477;Parent=Smp_322080.1;Name=9d99a8ee-e589-4488-b9a0-eef82646cc3f
SM_V9_ZSR	iris	gene	957065	959971	.	-	.	ID=Smp_093790;date_creation=2022-10-04;date_last_modified=2022-10-04;geneID=Smp_093790;gene_name=Smp_093790;owner=irisadmin@local.host
SM_V9_ZSR	iris	mRNA	957065	959971	.	-	.	ID=Smp_093790.1;Parent=Smp_093790;Name=Smp_093790.1;date_creation=2022-10-04;date_last_modified=2022-10-04;geneID=Smp_093790;gene_name=Smp_093790;orig_id=Smp_093790.1;owner=irisadmin@local.host;product=Dipeptide and tripeptide permease B
SM_V9_ZSR	iris	exon	957065	957710	.	-	.	ID=exon-80649;Parent=Smp_093790.1;Name=685448d4-d73b-45d8-9e49-b6d0ebc01ea6
SM_V9_ZSR	iris	exon	958843	958998	.	-	.	ID=exon-80650;Parent=Smp_093790.1;Name=5c3c72cb-c801-4979-9cc9-359b6dc4f966
SM_V9_ZSR	iris	exon	959663	959971	.	-	.	ID=exon-80651;Parent=Smp_093790.1;Name=b1edcf9c-ddf5-48eb-97ea-ed217e146209
SM_V9_ZSR	iris	CDS	957577	957710	.	-	2	ID=cds-78334;Parent=Smp_093790.1
SM_V9_ZSR	iris	CDS	958843	958998	.	-	2	ID=cds-78335;Parent=Smp_093790.1
SM_V9_ZSR	iris	CDS	959663	959756	.	-	0	ID=cds-78336;Parent=Smp_093790.1
SM_V9_ZSR	iris	five_prime_UTR	959757	959971	.	-	.	ID=nbis-five_prime_utr-2857;Parent=Smp_093790.1;Name=685448d4-d73b-45d8-9e49-b6d0ebc01ea6
SM_V9_ZSR	iris	intron	957711	958842	.	-	.	ID=intron_added-14665;Parent=Smp_093790.1;Name=b1edcf9c-ddf5-48eb-97ea-ed217e146209
SM_V9_ZSR	iris	intron	958999	959662	.	-	.	ID=intron_added-14666;Parent=Smp_093790.1;Name=b1edcf9c-ddf5-48eb-97ea-ed217e146209
SM_V9_ZSR	iris	three_prime_UTR	957065	957576	.	-	.	ID=nbis-three_prime_utr-2859;Parent=Smp_093790.1;Name=685448d4-d73b-45d8-9e49-b6d0ebc01ea6
SM_V9_ZSR	Liftoff	gene	1010611	1016639	.	-	.	ID=Smp_322100;geneID=Smp_322100
SM_V9_ZSR	Liftoff	mRNA	1010611	1016639	.	-	.	ID=Smp_322100.1;Parent=Smp_322100;geneID=Smp_322100;product=ATP-binding cassette sub-family A member 1
SM_V9_ZSR	Liftoff	exon	1010611	1011127	.	-	.	ID=exon-80652;Parent=Smp_322100.1
SM_V9_ZSR	Liftoff	exon	1013052	1013213	.	-	.	ID=exon-80653;Parent=Smp_322100.1
SM_V9_ZSR	Liftoff	exon	1016509	1016639	.	-	.	ID=exon-80654;Parent=Smp_322100.1
SM_V9_ZSR	Liftoff	CDS	1010952	1011127	.	-	2	ID=cds-78337;Parent=Smp_322100.1
SM_V9_ZSR	Liftoff	CDS	1013052	1013213	.	-	2	ID=cds-78338;Parent=Smp_322100.1
SM_V9_ZSR	Liftoff	CDS	1016509	1016608	.	-	0	ID=cds-78339;Parent=Smp_322100.1
SM_V9_ZSR	Liftoff	five_prime_UTR	1016609	1016639	.	-	.	ID=nbis-five_prime_utr-8456;Parent=Smp_322100.1
SM_V9_ZSR	Liftoff	intron	1011128	1013051	.	-	.	ID=intron_added-55735;Parent=Smp_322100.1
SM_V9_ZSR	Liftoff	intron	1013214	1016508	.	-	.	ID=intron_added-55736;Parent=Smp_322100.1
SM_V9_ZSR	Liftoff	three_prime_UTR	1010611	1010951	.	-	.	ID=nbis-three_prime_utr-8478;Parent=Smp_322100.1
SM_V9_ZSR	iris	gene	1023005	1028399	.	-	.	ID=Smp_105730;date_creation=2022-06-30;date_last_modified=2022-07-20;geneID=Smp_105730;gene_name=Smp_105730;owner=irisadmin@local.host
SM_V9_ZSR	iris	mRNA	1023005	1028399	.	-	.	ID=Smp_105730.1;Parent=Smp_105730;Name=Smp_105730.1;date_creation=2022-06-30;date_last_modified=2022-07-20;geneID=Smp_105730;gene_name=Smp_105730;owner=irisadmin@local.host;product=Divalent metal cation transporter MntH
SM_V9_ZSR	iris	exon	1023005	1023224	.	-	.	ID=exon-80655;Parent=Smp_105730.1;Name=eecd7d67-8291-47c0-aff0-100186a3ff47
SM_V9_ZSR	iris	exon	1025141	1025299	.	-	.	ID=exon-80656;Parent=Smp_105730.1;Name=a97d142e-0ed9-4196-a69e-65c234425a25
SM_V9_ZSR	iris	exon	1028116	1028399	.	-	.	ID=exon-80657;Parent=Smp_105730.1;Name=c4d3c2ec-8096-4a5a-8a8f-ebc20c379db9
SM_V9_ZSR	iris	CDS	1023091	1023224	.	-	2	ID=cds-78340;Parent=Smp_105730.1
SM_V9_ZSR	iris	CDS	1025141	1025299	.	-	2	ID=cds-78341;Parent=Smp_105730.1
SM_V9_ZSR	iris	CDS	1028116	1028209	.	-	0	ID=cds-78342;Parent=Smp_105730.1
SM_V9_ZSR	iris	five_prime_UTR	1028210	1028399	.	-	.	ID=nbis-five_prime_utr-3152;Parent=Smp_105730.1;Name=eecd7d67-8291-47c0-aff0-100186a3ff47
SM_V9_ZSR	iris	intron	1023225	1025140	.	-	.	ID=intron_added-16089;Parent=Smp_105730.1;Name=c4d3c2ec-8096-4a5a-8a8f-ebc20c379db9
SM_V9_ZSR	iris	intron	1025300	1028115	.	-	.	ID=intron_added-16090;Parent=Smp_105730.1;Name=c4d3c2ec-8096-4a5a-8a8f-ebc20c379db9
SM_V9_ZSR	iris	three_prime_UTR	1023005	1023090	.	-	.	ID=nbis-three_prime_utr-3155;Parent=Smp_105730.1;Name=eecd7d67-8291-47c0-aff0-100186a3ff47
SM_V9_ZSR	iris	gene	1074615	1090436	.	-	.	ID=Smp_120350;date_creation=2022-06-30;date_last_modified=2022-06-30;geneID=Smp_120350;gene_name=Smp_120350;owner=irisadmin@local.host
SM_V9_ZSR	iris	mRNA	1074615	1090436	.	-	.	ID=Smp_120350.1;Parent=Smp_120350;Name=Smp_120350.1;date_creation=2022-06-30;date_last_modified=2022-06-30;geneID=Smp_120350;gene_name=Smp_120350;orig_id=Smp_120350.1;owner=irisadmin@local.host;product=WD repeat-containing protein 46
SM_V9_ZSR	iris	exon	1074615	1075028	.	-	.	ID=exon-80658;Parent=Smp_120350.1;Name=159ecc14-9bc8-40af-b58a-665255a18c97
SM_V9_ZSR	iris	exon	1081098	1081190	.	-	.	ID=exon-80659;Parent=Smp_120350.1;Name=809cdc20-959f-494f-8188-454787fec347
SM_V9_ZSR	iris	exon	1082968	1083267	.	-	.	ID=exon-80660;Parent=Smp_120350.1;Name=911da4e5-cd79-44da-9985-f8519b9b5e7f
SM_V9_ZSR	iris	exon	1088068	1088224	.	-	.	ID=exon-80661;Parent=Smp_120350.1;Name=f3ac96e4-5dd8-430b-862a-573c63f262d1
SM_V9_ZSR	iris	exon	1089394	1089629	.	-	.	ID=exon-80662;Parent=Smp_120350.1;Name=e4485645-4446-4ca3-a2ba-da13e20d365d
SM_V9_ZSR	iris	exon	1089661	1089808	.	-	.	ID=exon-80663;Parent=Smp_120350.1;Name=d1c4e59e-c3df-4367-8d97-a5894d71d1c9
SM_V9_ZSR	iris	exon	1089835	1089939	.	-	.	ID=exon-80664;Parent=Smp_120350.1;Name=8b4e3c81-b070-4f32-82c7-76f2b8277c92
SM_V9_ZSR	iris	exon	1089976	1090034	.	-	.	ID=exon-80665;Parent=Smp_120350.1;Name=f1f29c71-8c56-4cb2-9212-646449e3d4a7
SM_V9_ZSR	iris	exon	1090073	1090154	.	-	.	ID=exon-80666;Parent=Smp_120350.1;Name=268adab3-5f94-482c-820e-9986cc430431
SM_V9_ZSR	iris	exon	1090188	1090300	.	-	.	ID=exon-80667;Parent=Smp_120350.1;Name=6132d8a0-1d60-4472-af15-1302acb60a99
SM_V9_ZSR	iris	exon	1090340	1090436	.	-	.	ID=exon-80668;Parent=Smp_120350.1;Name=94044497-e54b-4919-8bed-06d7ca134923
SM_V9_ZSR	iris	CDS	1074723	1075028	.	-	0	ID=cds-78343;Parent=Smp_120350.1
SM_V9_ZSR	iris	CDS	1081098	1081190	.	-	0	ID=cds-78344;Parent=Smp_120350.1
SM_V9_ZSR	iris	CDS	1082968	1083267	.	-	0	ID=cds-78345;Parent=Smp_120350.1
SM_V9_ZSR	iris	CDS	1088068	1088224	.	-	1	ID=cds-78346;Parent=Smp_120350.1
SM_V9_ZSR	iris	CDS	1089394	1089629	.	-	0	ID=cds-78347;Parent=Smp_120350.1
SM_V9_ZSR	iris	CDS	1089661	1089808	.	-	1	ID=cds-78348;Parent=Smp_120350.1
SM_V9_ZSR	iris	CDS	1089835	1089939	.	-	1	ID=cds-78349;Parent=Smp_120350.1
SM_V9_ZSR	iris	CDS	1089976	1090034	.	-	0	ID=cds-78350;Parent=Smp_120350.1
SM_V9_ZSR	iris	CDS	1090073	1090154	.	-	1	ID=cds-78351;Parent=Smp_120350.1
SM_V9_ZSR	iris	CDS	1090188	1090300	.	-	0	ID=cds-78352;Parent=Smp_120350.1
SM_V9_ZSR	iris	CDS	1090340	1090348	.	-	0	ID=cds-78353;Parent=Smp_120350.1
SM_V9_ZSR	iris	five_prime_UTR	1090349	1090436	.	-	.	ID=nbis-five_prime_utr-3205;Parent=Smp_120350.1;Name=159ecc14-9bc8-40af-b58a-665255a18c97
SM_V9_ZSR	iris	intron	1075029	1081097	.	-	.	ID=intron_added-16252;Parent=Smp_120350.1;Name=94044497-e54b-4919-8bed-06d7ca134923
SM_V9_ZSR	iris	intron	1081191	1082967	.	-	.	ID=intron_added-16253;Parent=Smp_120350.1;Name=94044497-e54b-4919-8bed-06d7ca134923
SM_V9_ZSR	iris	intron	1083268	1088067	.	-	.	ID=intron_added-16254;Parent=Smp_120350.1;Name=94044497-e54b-4919-8bed-06d7ca134923
SM_V9_ZSR	iris	intron	1088225	1089393	.	-	.	ID=intron_added-16255;Parent=Smp_120350.1;Name=94044497-e54b-4919-8bed-06d7ca134923
SM_V9_ZSR	iris	intron	1089630	1089660	.	-	.	ID=intron_added-16256;Parent=Smp_120350.1;Name=94044497-e54b-4919-8bed-06d7ca134923
SM_V9_ZSR	iris	intron	1089809	1089834	.	-	.	ID=intron_added-16257;Parent=Smp_120350.1;Name=94044497-e54b-4919-8bed-06d7ca134923
SM_V9_ZSR	iris	intron	1089940	1089975	.	-	.	ID=intron_added-16258;Parent=Smp_120350.1;Name=94044497-e54b-4919-8bed-06d7ca134923
SM_V9_ZSR	iris	intron	1090035	1090072	.	-	.	ID=intron_added-16259;Parent=Smp_120350.1;Name=94044497-e54b-4919-8bed-06d7ca134923
SM_V9_ZSR	iris	intron	1090155	1090187	.	-	.	ID=intron_added-16260;Parent=Smp_120350.1;Name=94044497-e54b-4919-8bed-06d7ca134923
SM_V9_ZSR	iris	intron	1090301	1090339	.	-	.	ID=intron_added-16261;Parent=Smp_120350.1;Name=94044497-e54b-4919-8bed-06d7ca134923
SM_V9_ZSR	iris	three_prime_UTR	1074615	1074722	.	-	.	ID=nbis-three_prime_utr-3209;Parent=Smp_120350.1;Name=159ecc14-9bc8-40af-b58a-665255a18c97
SM_V9_ZSR	Liftoff	gene	1127310	1162834	.	+	.	ID=Smp_193800;geneID=Smp_193800
SM_V9_ZSR	Liftoff	mRNA	1127310	1162834	.	+	.	ID=Smp_193800.1;Parent=Smp_193800;Ontology_term=GO:0005328,GO:0006836,GO:0016021;geneID=Smp_193800;polypeptide_domain=InterPro:IPR000175 Pfam:PF00209;product=Sodium-dependent dopamine transporter
SM_V9_ZSR	Liftoff	exon	1127310	1127459	.	+	.	ID=exon-80669;Parent=Smp_193800.1
SM_V9_ZSR	Liftoff	exon	1128279	1128512	.	+	.	ID=exon-80670;Parent=Smp_193800.1
SM_V9_ZSR	Liftoff	exon	1131183	1131314	.	+	.	ID=exon-80671;Parent=Smp_193800.1
SM_V9_ZSR	Liftoff	exon	1135388	1135643	.	+	.	ID=exon-80672;Parent=Smp_193800.1
SM_V9_ZSR	Liftoff	exon	1140949	1141087	.	+	.	ID=exon-80673;Parent=Smp_193800.1
SM_V9_ZSR	Liftoff	exon	1141891	1142025	.	+	.	ID=exon-80674;Parent=Smp_193800.1
SM_V9_ZSR	Liftoff	exon	1144267	1144370	.	+	.	ID=exon-80675;Parent=Smp_193800.1
SM_V9_ZSR	Liftoff	exon	1145014	1145138	.	+	.	ID=exon-80676;Parent=Smp_193800.1
SM_V9_ZSR	Liftoff	exon	1146336	1146448	.	+	.	ID=exon-80677;Parent=Smp_193800.1
SM_V9_ZSR	Liftoff	exon	1149545	1149685	.	+	.	ID=exon-80678;Parent=Smp_193800.1
SM_V9_ZSR	Liftoff	exon	1151582	1151681	.	+	.	ID=exon-80679;Parent=Smp_193800.1
SM_V9_ZSR	Liftoff	exon	1156285	1156385	.	+	.	ID=exon-80680;Parent=Smp_193800.1
SM_V9_ZSR	Liftoff	exon	1158888	1159127	.	+	.	ID=exon-80681;Parent=Smp_193800.1
SM_V9_ZSR	Liftoff	exon	1160883	1162834	.	+	.	ID=exon-80682;Parent=Smp_193800.1
SM_V9_ZSR	Liftoff	CDS	1127318	1127459	.	+	0	ID=cds-78354;Parent=Smp_193800.1
SM_V9_ZSR	Liftoff	CDS	1128279	1128512	.	+	2	ID=cds-78355;Parent=Smp_193800.1
SM_V9_ZSR	Liftoff	CDS	1131183	1131314	.	+	2	ID=cds-78356;Parent=Smp_193800.1
SM_V9_ZSR	Liftoff	CDS	1135388	1135643	.	+	2	ID=cds-78357;Parent=Smp_193800.1
SM_V9_ZSR	Liftoff	CDS	1140949	1141087	.	+	1	ID=cds-78358;Parent=Smp_193800.1
SM_V9_ZSR	Liftoff	CDS	1141891	1142025	.	+	0	ID=cds-78359;Parent=Smp_193800.1
SM_V9_ZSR	Liftoff	CDS	1144267	1144370	.	+	0	ID=cds-78360;Parent=Smp_193800.1
SM_V9_ZSR	Liftoff	CDS	1145014	1145138	.	+	1	ID=cds-78361;Parent=Smp_193800.1
SM_V9_ZSR	Liftoff	CDS	1146336	1146448	.	+	2	ID=cds-78362;Parent=Smp_193800.1
SM_V9_ZSR	Liftoff	CDS	1149545	1149685	.	+	0	ID=cds-78363;Parent=Smp_193800.1
SM_V9_ZSR	Liftoff	CDS	1151582	1151681	.	+	0	ID=cds-78364;Parent=Smp_193800.1
SM_V9_ZSR	Liftoff	CDS	1156285	1156385	.	+	2	ID=cds-78365;Parent=Smp_193800.1
SM_V9_ZSR	Liftoff	CDS	1158888	1159127	.	+	0	ID=cds-78366;Parent=Smp_193800.1
SM_V9_ZSR	Liftoff	CDS	1160883	1161053	.	+	0	ID=cds-78367;Parent=Smp_193800.1
SM_V9_ZSR	Liftoff	five_prime_UTR	1127310	1127317	.	+	.	ID=nbis-five_prime_utr-6468;Parent=Smp_193800.1
SM_V9_ZSR	Liftoff	intron	1127460	1128278	.	+	.	ID=intron_added-42650;Parent=Smp_193800.1
SM_V9_ZSR	Liftoff	intron	1128513	1131182	.	+	.	ID=intron_added-42651;Parent=Smp_193800.1
SM_V9_ZSR	Liftoff	intron	1131315	1135387	.	+	.	ID=intron_added-42652;Parent=Smp_193800.1
SM_V9_ZSR	Liftoff	intron	1135644	1140948	.	+	.	ID=intron_added-42653;Parent=Smp_193800.1
SM_V9_ZSR	Liftoff	intron	1141088	1141890	.	+	.	ID=intron_added-42654;Parent=Smp_193800.1
SM_V9_ZSR	Liftoff	intron	1142026	1144266	.	+	.	ID=intron_added-42655;Parent=Smp_193800.1
SM_V9_ZSR	Liftoff	intron	1144371	1145013	.	+	.	ID=intron_added-42656;Parent=Smp_193800.1
SM_V9_ZSR	Liftoff	intron	1145139	1146335	.	+	.	ID=intron_added-42657;Parent=Smp_193800.1
SM_V9_ZSR	Liftoff	intron	1146449	1149544	.	+	.	ID=intron_added-42658;Parent=Smp_193800.1
SM_V9_ZSR	Liftoff	intron	1149686	1151581	.	+	.	ID=intron_added-42659;Parent=Smp_193800.1
SM_V9_ZSR	Liftoff	intron	1151682	1156284	.	+	.	ID=intron_added-42660;Parent=Smp_193800.1
SM_V9_ZSR	Liftoff	intron	1156386	1158887	.	+	.	ID=intron_added-42661;Parent=Smp_193800.1
SM_V9_ZSR	Liftoff	intron	1159128	1160882	.	+	.	ID=intron_added-42662;Parent=Smp_193800.1
SM_V9_ZSR	Liftoff	three_prime_UTR	1161054	1162834	.	+	.	ID=nbis-three_prime_utr-6481;Parent=Smp_193800.1
SM_V9_ZSR	iris	gene	1166716	1171892	.	-	.	ID=Smp_120320;date_creation=2022-06-30;date_last_modified=2022-11-06;geneID=Smp_120320;gene_name=Smp_120320;owner=mb4@sanger.ac.uk,irisadmin@local.host
SM_V9_ZSR	iris	mRNA	1166716	1171892	.	-	.	ID=Smp_120320.1;Parent=Smp_120320;Name=Smp_120320.1;date_creation=2022-06-30;date_last_modified=2022-11-06;geneID=Smp_120320;gene_name=Smp_120320;orig_id=Smp_120320.1;owner=mb4@sanger.ac.uk,irisadmin@local.host;product=Splicing factor 3A subunit 1
SM_V9_ZSR	iris	exon	1166716	1166918	.	-	.	ID=exon-80683;Parent=Smp_120320.1;Name=e73a355a-7f31-44d8-ad6d-c1cc6f6d265c
SM_V9_ZSR	iris	exon	1166921	1168788	.	-	.	ID=exon-80684;Parent=Smp_120320.1;Name=25a687b0-7b20-43b8-9b10-b6a917c5b4ac
SM_V9_ZSR	iris	exon	1171835	1171892	.	-	.	ID=exon-80685;Parent=Smp_120320.1;Name=c202886f-529c-4241-83cd-3ed2498aa7c5
SM_V9_ZSR	iris	CDS	1166801	1166918	.	-	1	ID=cds-78368;Parent=Smp_120320.1
SM_V9_ZSR	iris	CDS	1166921	1168788	.	-	0	ID=cds-78369;Parent=Smp_120320.1
SM_V9_ZSR	iris	five_prime_UTR	1171835	1171892	.	-	.	ID=nbis-five_prime_utr-3204;Parent=Smp_120320.1;Name=e73a355a-7f31-44d8-ad6d-c1cc6f6d265c
SM_V9_ZSR	iris	intron	1166919	1166920	.	-	.	ID=intron_added-16250;Parent=Smp_120320.1;Name=c202886f-529c-4241-83cd-3ed2498aa7c5
SM_V9_ZSR	iris	intron	1168789	1171834	.	-	.	ID=intron_added-16251;Parent=Smp_120320.1;Name=c202886f-529c-4241-83cd-3ed2498aa7c5
SM_V9_ZSR	iris	three_prime_UTR	1166716	1166800	.	-	.	ID=nbis-three_prime_utr-3208;Parent=Smp_120320.1;Name=e73a355a-7f31-44d8-ad6d-c1cc6f6d265c
SM_V9_ZSR	iris	gene	1193190	1220380	.	+	.	ID=Smp_337410;Note=DELETE SPLICEFORM?\nin the context of a locus with lots of mapping noise there is no convincing evidence for this second spliceform. Only found two reads supporting it.,Model is truncated due to gap. 3' end trimmed to splice donor because gene model is missing last exon due to gap in assembly. NB W gametologue (Smp_323380) has correct 3' end.;date_creation=2022-06-28;date_last_…
SM_V9_ZSR	iris	mRNA	1193190	1220380	.	+	.	ID=Smp_337410.1;Parent=Smp_337410;Name=Smp_337410.1;date_creation=2022-06-28;date_last_modified=2022-10-05;geneID=Smp_337410;gene_name=Smp_337410;orig_id=Smp_337410.2;owner=mb4@sanger.ac.uk,irisadmin@local.host;product=Tumor susceptibility gene 101 protein
SM_V9_ZSR	iris	exon	1193190	1193277	.	+	.	ID=exon-80686;Parent=Smp_337410.1;Name=c31f9786-e3eb-4b57-99ef-0d4c3437b148
SM_V9_ZSR	iris	exon	1193323	1193407	.	+	.	ID=exon-80687;Parent=Smp_337410.1;Name=8cd2d6b4-dd7c-4502-bcf4-f6f331a87da1
SM_V9_ZSR	iris	exon	1193441	1193670	.	+	.	ID=exon-80688;Parent=Smp_337410.1;Name=4685fa7a-551c-4e76-ab44-9f76b8ab5550
SM_V9_ZSR	iris	exon	1204300	1204447	.	+	.	ID=exon-80689;Parent=Smp_337410.1;Name=15bf870e-fee5-48e0-851e-38a355ee431a
SM_V9_ZSR	iris	exon	1204607	1204864	.	+	.	ID=exon-80690;Parent=Smp_337410.1;Name=176ff2ce-5703-41af-856e-685cea33badf
SM_V9_ZSR	iris	exon	1217160	1217347	.	+	.	ID=exon-80691;Parent=Smp_337410.1;Name=5a49a417-fa51-4c77-9770-35c18534c5d4
SM_V9_ZSR	iris	exon	1220083	1220380	.	+	.	ID=exon-80692;Parent=Smp_337410.1;Name=d0e65018-1c5f-4746-9df1-6163dc57b9ec
SM_V9_ZSR	iris	CDS	1193236	1193277	.	+	0	ID=cds-78370;Parent=Smp_337410.1
SM_V9_ZSR	iris	CDS	1193323	1193407	.	+	0	ID=cds-78371;Parent=Smp_337410.1
SM_V9_ZSR	iris	CDS	1193441	1193670	.	+	2	ID=cds-78372;Parent=Smp_337410.1
SM_V9_ZSR	iris	CDS	1204300	1204447	.	+	0	ID=cds-78373;Parent=Smp_337410.1
SM_V9_ZSR	iris	CDS	1204607	1204864	.	+	2	ID=cds-78374;Parent=Smp_337410.1
SM_V9_ZSR	iris	CDS	1217160	1217347	.	+	2	ID=cds-78375;Parent=Smp_337410.1
SM_V9_ZSR	iris	CDS	1220083	1220346	.	+	0	ID=cds-78376;Parent=Smp_337410.1
SM_V9_ZSR	iris	five_prime_UTR	1193190	1193235	.	+	.	ID=nbis-five_prime_utr-9525;Parent=Smp_337410.1;Name=c31f9786-e3eb-4b57-99ef-0d4c3437b148
SM_V9_ZSR	iris	intron	1193278	1193322	.	+	.	ID=intron_added-61234;Parent=Smp_337410.1;Name=d0e65018-1c5f-4746-9df1-6163dc57b9ec
SM_V9_ZSR	iris	intron	1193408	1193440	.	+	.	ID=intron_added-61235;Parent=Smp_337410.1;Name=d0e65018-1c5f-4746-9df1-6163dc57b9ec
SM_V9_ZSR	iris	intron	1193671	1204299	.	+	.	ID=intron_added-61236;Parent=Smp_337410.1;Name=d0e65018-1c5f-4746-9df1-6163dc57b9ec
SM_V9_ZSR	iris	intron	1204448	1204606	.	+	.	ID=intron_added-61237;Parent=Smp_337410.1;Name=d0e65018-1c5f-4746-9df1-6163dc57b9ec
SM_V9_ZSR	iris	intron	1204865	1217159	.	+	.	ID=intron_added-61238;Parent=Smp_337410.1;Name=d0e65018-1c5f-4746-9df1-6163dc57b9ec
SM_V9_ZSR	iris	intron	1217348	1220082	.	+	.	ID=intron_added-61239;Parent=Smp_337410.1;Name=d0e65018-1c5f-4746-9df1-6163dc57b9ec
SM_V9_ZSR	iris	three_prime_UTR	1220347	1220380	.	+	.	ID=nbis-three_prime_utr-9553;Parent=Smp_337410.1;Name=c31f9786-e3eb-4b57-99ef-0d4c3437b148
SM_V9_ZSR	iris	gene	1361370	1367421	.	-	.	ID=Smp_174300;date_creation=2022-10-04;date_last_modified=2022-10-31;geneID=Smp_174300;gene_name=Smp_174300;owner=mb4@sanger.ac.uk,irisadmin@local.host
SM_V9_ZSR	iris	mRNA	1361370	1367421	.	-	.	ID=Smp_174300.1;Parent=Smp_174300;Name=Smp_174300.1;date_creation=2022-10-04;date_last_modified=2022-10-31;geneID=Smp_174300;gene_name=Smp_174300;orig_id=Smp_174300.1;owner=mb4@sanger.ac.uk,irisadmin@local.host;product=Myoneurin
SM_V9_ZSR	iris	exon	1361370	1364312	.	-	.	ID=exon-80693;Parent=Smp_174300.1;Name=092e5d45-0947-4831-9cf6-940e0b68e6b3
SM_V9_ZSR	iris	exon	1366974	1367222	.	-	.	ID=exon-80694;Parent=Smp_174300.1;Name=7c5e05d5-2454-4aef-8091-d7503e735ff9
SM_V9_ZSR	iris	exon	1367260	1367421	.	-	.	ID=exon-80695;Parent=Smp_174300.1;Name=e5b70448-9687-42ba-853c-475b765f2700
SM_V9_ZSR	iris	CDS	1362543	1364312	.	-	0	ID=cds-78377;Parent=Smp_174300.1
SM_V9_ZSR	iris	CDS	1366974	1367222	.	-	0	ID=cds-78378;Parent=Smp_174300.1
SM_V9_ZSR	iris	CDS	1367260	1367346	.	-	0	ID=cds-78379;Parent=Smp_174300.1
SM_V9_ZSR	iris	five_prime_UTR	1367347	1367421	.	-	.	ID=nbis-five_prime_utr-6136;Parent=Smp_174300.1;Name=092e5d45-0947-4831-9cf6-940e0b68e6b3
SM_V9_ZSR	iris	intron	1364313	1366973	.	-	.	ID=intron_added-40483;Parent=Smp_174300.1;Name=e5b70448-9687-42ba-853c-475b765f2700
SM_V9_ZSR	iris	intron	1367223	1367259	.	-	.	ID=intron_added-40484;Parent=Smp_174300.1;Name=e5b70448-9687-42ba-853c-475b765f2700
SM_V9_ZSR	iris	three_prime_UTR	1361370	1362542	.	-	.	ID=nbis-three_prime_utr-6146;Parent=Smp_174300.1;Name=092e5d45-0947-4831-9cf6-940e0b68e6b3
SM_V9_ZSR	iris	gene	1378242	1484397	.	-	.	ID=Smp_304090;date_creation=2022-07-17;date_last_modified=2022-07-18;geneID=Smp_304090;gene_name=Smp_304090;owner=irisadmin@local.host
SM_V9_ZSR	iris	mRNA	1378242	1484397	.	-	.	ID=Smp_304090.1;Parent=Smp_304090;Name=Smp_304090.1;date_creation=2022-07-17;date_last_modified=2022-07-17;geneID=Smp_304090;gene_name=Smp_304090;orig_id=Smp_304090.1;owner=irisadmin@local.host;product=Afadin
SM_V9_ZSR	iris	exon	1378242	1378824	.	-	.	ID=exon-80696;Parent=Smp_304090.1;Name=939d7f28-63ab-4136-a22a-da61dcabf036
SM_V9_ZSR	iris	exon	1381165	1381422	.	-	.	ID=exon-80697;Parent=Smp_304090.1;Name=91e8956f-7a60-466c-922e-f60088fed2c5
SM_V9_ZSR	iris	exon	1387043	1387278	.	-	.	ID=exon-80698;Parent=Smp_304090.1;Name=ba274a26-6ae6-475f-9743-2ce16259ab6e
SM_V9_ZSR	iris	exon	1389200	1389458	.	-	.	ID=exon-80699;Parent=Smp_304090.1;Name=5a0f1e3e-8957-420e-9aaa-45dc4fd68022
SM_V9_ZSR	iris	exon	1393448	1393521	.	-	.	ID=exon-80700;Parent=Smp_304090.1;Name=70d70d6c-5ef4-4b7c-8283-2fc010c95b45
SM_V9_ZSR	iris	exon	1394316	1394605	.	-	.	ID=exon-80701;Parent=Smp_304090.1;Name=ba3286b5-1728-4a92-b5e0-07f9b3b00014
SM_V9_ZSR	iris	exon	1400222	1400564	.	-	.	ID=exon-80702;Parent=Smp_304090.1;Name=7be42e8a-05cf-4846-beb6-9cbc63bbb3d9
SM_V9_ZSR	iris	exon	1403214	1403717	.	-	.	ID=exon-80703;Parent=Smp_304090.1;Name=bac8608e-4095-4173-9851-449beb0067a9
SM_V9_ZSR	iris	exon	1405884	1406075	.	-	.	ID=exon-80704;Parent=Smp_304090.1;Name=73e97743-0e57-46c7-b7cf-95f55fae4678
SM_V9_ZSR	iris	exon	1408210	1408827	.	-	.	ID=exon-80705;Parent=Smp_304090.1;Name=6fd9fcc9-aea5-418d-9ba7-d6da6795af70
SM_V9_ZSR	iris	exon	1413782	1414039	.	-	.	ID=exon-80706;Parent=Smp_304090.1;Name=70df7dce-9de0-45fd-9e59-a7e2b1febdaf
SM_V9_ZSR	iris	exon	1417684	1417980	.	-	.	ID=exon-80707;Parent=Smp_304090.1;Name=d838b771-787d-4050-afb1-ed0917e14b1b
SM_V9_ZSR	iris	exon	1422563	1422991	.	-	.	ID=exon-80708;Parent=Smp_304090.1;Name=238fec9f-715a-4f09-8d55-c60eabc59ab0
SM_V9_ZSR	iris	exon	1428362	1428679	.	-	.	ID=exon-80709;Parent=Smp_304090.1;Name=b2d56292-debf-4970-9a09-ef78cbb1115d
SM_V9_ZSR	iris	exon	1429736	1430142	.	-	.	ID=exon-80710;Parent=Smp_304090.1;Name=6be8e2a0-699c-42d6-a83c-1f548e4e04de
SM_V9_ZSR	iris	exon	1431665	1431995	.	-	.	ID=exon-80711;Parent=Smp_304090.1;Name=9a4f80ce-25e2-4a46-aaeb-9a1ef34c773b
SM_V9_ZSR	iris	exon	1451248	1451547	.	-	.	ID=exon-80712;Parent=Smp_304090.1;Name=58de734a-287b-4e57-98e5-5ac357bb3e77
SM_V9_ZSR	iris	exon	1466617	1466951	.	-	.	ID=exon-80713;Parent=Smp_304090.1;Name=b8e39106-fbe6-4be6-918a-4825ab1ebea1
SM_V9_ZSR	iris	exon	1475352	1475820	.	-	.	ID=exon-80714;Parent=Smp_304090.1;Name=0721376e-d8d7-41c3-bbbe-efef2d662621
SM_V9_ZSR	iris	exon	1476549	1476661	.	-	.	ID=exon-80715;Parent=Smp_304090.1;Name=275d46bf-7d16-4ad8-b541-058ecbefa00f
SM_V9_ZSR	iris	exon	1483994	1484186	.	-	.	ID=exon-80716;Parent=Smp_304090.1;Name=36c3d8b3-b76a-49dd-9148-d0fd55f548df
SM_V9_ZSR	iris	exon	1484219	1484397	.	-	.	ID=exon-80717;Parent=Smp_304090.1;Name=f7422a61-3f18-4a0b-b041-172f3d087dd2
SM_V9_ZSR	iris	CDS	1381179	1381422	.	-	1	ID=cds-78380;Parent=Smp_304090.1
SM_V9_ZSR	iris	CDS	1387043	1387278	.	-	0	ID=cds-78381;Parent=Smp_304090.1
SM_V9_ZSR	iris	CDS	1389200	1389458	.	-	1	ID=cds-78382;Parent=Smp_304090.1
SM_V9_ZSR	iris	CDS	1393448	1393521	.	-	0	ID=cds-78383;Parent=Smp_304090.1
SM_V9_ZSR	iris	CDS	1394316	1394605	.	-	2	ID=cds-78384;Parent=Smp_304090.1
SM_V9_ZSR	iris	CDS	1400222	1400564	.	-	0	ID=cds-78385;Parent=Smp_304090.1
SM_V9_ZSR	iris	CDS	1403214	1403717	.	-	0	ID=cds-78386;Parent=Smp_304090.1
SM_V9_ZSR	iris	CDS	1405884	1406075	.	-	0	ID=cds-78387;Parent=Smp_304090.1
SM_V9_ZSR	iris	CDS	1408210	1408827	.	-	0	ID=cds-78388;Parent=Smp_304090.1
SM_V9_ZSR	iris	CDS	1413782	1414039	.	-	0	ID=cds-78389;Parent=Smp_304090.1
SM_V9_ZSR	iris	CDS	1417684	1417980	.	-	0	ID=cds-78390;Parent=Smp_304090.1
SM_V9_ZSR	iris	CDS	1422563	1422991	.	-	0	ID=cds-78391;Parent=Smp_304090.1
SM_V9_ZSR	iris	CDS	1428362	1428679	.	-	0	ID=cds-78392;Parent=Smp_304090.1
SM_V9_ZSR	iris	CDS	1429736	1430142	.	-	2	ID=cds-78393;Parent=Smp_304090.1
SM_V9_ZSR	iris	CDS	1431665	1431995	.	-	0	ID=cds-78394;Parent=Smp_304090.1
SM_V9_ZSR	iris	CDS	1451248	1451547	.	-	0	ID=cds-78395;Parent=Smp_304090.1
SM_V9_ZSR	iris	CDS	1466617	1466951	.	-	2	ID=cds-78396;Parent=Smp_304090.1
SM_V9_ZSR	iris	CDS	1475352	1475820	.	-	0	ID=cds-78397;Parent=Smp_304090.1
SM_V9_ZSR	iris	CDS	1476549	1476661	.	-	2	ID=cds-78398;Parent=Smp_304090.1
SM_V9_ZSR	iris	CDS	1483994	1484186	.	-	0	ID=cds-78399;Parent=Smp_304090.1
SM_V9_ZSR	iris	CDS	1484219	1484317	.	-	0	ID=cds-78400;Parent=Smp_304090.1
SM_V9_ZSR	iris	five_prime_UTR	1484318	1484397	.	-	.	ID=nbis-five_prime_utr-7669;Parent=Smp_304090.1;Name=939d7f28-63ab-4136-a22a-da61dcabf036
SM_V9_ZSR	iris	intron	1378825	1381164	.	-	.	ID=intron_added-51311;Parent=Smp_304090.1;Name=f7422a61-3f18-4a0b-b041-172f3d087dd2
SM_V9_ZSR	iris	intron	1381423	1387042	.	-	.	ID=intron_added-51312;Parent=Smp_304090.1;Name=f7422a61-3f18-4a0b-b041-172f3d087dd2
SM_V9_ZSR	iris	intron	1387279	1389199	.	-	.	ID=intron_added-51313;Parent=Smp_304090.1;Name=f7422a61-3f18-4a0b-b041-172f3d087dd2
SM_V9_ZSR	iris	intron	1389459	1393447	.	-	.	ID=intron_added-51314;Parent=Smp_304090.1;Name=f7422a61-3f18-4a0b-b041-172f3d087dd2
SM_V9_ZSR	iris	intron	1393522	1394315	.	-	.	ID=intron_added-51315;Parent=Smp_304090.1;Name=f7422a61-3f18-4a0b-b041-172f3d087dd2
SM_V9_ZSR	iris	intron	1394606	1400221	.	-	.	ID=intron_added-51316;Parent=Smp_304090.1;Name=f7422a61-3f18-4a0b-b041-172f3d087dd2
SM_V9_ZSR	iris	intron	1400565	1403213	.	-	.	ID=intron_added-51317;Parent=Smp_304090.1;Name=f7422a61-3f18-4a0b-b041-172f3d087dd2
SM_V9_ZSR	iris	intron	1403718	1405883	.	-	.	ID=intron_added-51318;Parent=Smp_304090.1;Name=f7422a61-3f18-4a0b-b041-172f3d087dd2
SM_V9_ZSR	iris	intron	1406076	1408209	.	-	.	ID=intron_added-51319;Parent=Smp_304090.1;Name=f7422a61-3f18-4a0b-b041-172f3d087dd2
SM_V9_ZSR	iris	intron	1408828	1413781	.	-	.	ID=intron_added-51320;Parent=Smp_304090.1;Name=f7422a61-3f18-4a0b-b041-172f3d087dd2
SM_V9_ZSR	iris	intron	1414040	1417683	.	-	.	ID=intron_added-51321;Parent=Smp_304090.1;Name=f7422a61-3f18-4a0b-b041-172f3d087dd2
SM_V9_ZSR	iris	intron	1417981	1422562	.	-	.	ID=intron_added-51322;Parent=Smp_304090.1;Name=f7422a61-3f18-4a0b-b041-172f3d087dd2
SM_V9_ZSR	iris	intron	1422992	1428361	.	-	.	ID=intron_added-51323;Parent=Smp_304090.1;Name=f7422a61-3f18-4a0b-b041-172f3d087dd2
SM_V9_ZSR	iris	intron	1428680	1429735	.	-	.	ID=intron_added-51324;Parent=Smp_304090.1;Name=f7422a61-3f18-4a0b-b041-172f3d087dd2
SM_V9_ZSR	iris	intron	1430143	1431664	.	-	.	ID=intron_added-51325;Parent=Smp_304090.1;Name=f7422a61-3f18-4a0b-b041-172f3d087dd2
SM_V9_ZSR	iris	intron	1431996	1451247	.	-	.	ID=intron_added-51326;Parent=Smp_304090.1;Name=f7422a61-3f18-4a0b-b041-172f3d087dd2
SM_V9_ZSR	iris	intron	1451548	1466616	.	-	.	ID=intron_added-51327;Parent=Smp_304090.1;Name=f7422a61-3f18-4a0b-b041-172f3d087dd2
SM_V9_ZSR	iris	intron	1466952	1475351	.	-	.	ID=intron_added-51328;Parent=Smp_304090.1;Name=f7422a61-3f18-4a0b-b041-172f3d087dd2
SM_V9_ZSR	iris	intron	1475821	1476548	.	-	.	ID=intron_added-51329;Parent=Smp_304090.1;Name=f7422a61-3f18-4a0b-b041-172f3d087dd2
SM_V9_ZSR	iris	intron	1476662	1483993	.	-	.	ID=intron_added-51330;Parent=Smp_304090.1;Name=f7422a61-3f18-4a0b-b041-172f3d087dd2
SM_V9_ZSR	iris	intron	1484187	1484218	.	-	.	ID=intron_added-51331;Parent=Smp_304090.1;Name=f7422a61-3f18-4a0b-b041-172f3d087dd2
SM_V9_ZSR	iris	three_prime_UTR	1378242	1378824	.	-	.	ID=nbis-three_prime_utr-7688;Parent=Smp_304090.1;Name=939d7f28-63ab-4136-a22a-da61dcabf036
SM_V9_ZSR	iris	three_prime_UTR	1381165	1381178	.	-	.	ID=nbis-three_prime_utr-7688;Parent=Smp_304090.1;Name=939d7f28-63ab-4136-a22a-da61dcabf036
SM_V9_ZSR	iris	gene	1515914	1526157	.	-	.	ID=Smp_086330;date_creation=2022-06-30;date_last_modified=2022-06-30;geneID=Smp_086330;gene_name=Smp_086330;owner=irisadmin@local.host
SM_V9_ZSR	iris	mRNA	1515914	1526157	.	-	.	ID=Smp_086330.1;Parent=Smp_086330;Name=Smp_086330.1;date_creation=2022-06-30;date_last_modified=2022-06-30;geneID=Smp_086330;gene_name=Smp_086330;orig_id=Smp_086330.1;owner=irisadmin@local.host;product=Myophilin
SM_V9_ZSR	iris	exon	1515914	1516772	.	-	.	ID=exon-80739;Parent=Smp_086330.1;Name=ddca67f2-8eb1-496a-ad76-c033b8670efd
SM_V9_ZSR	iris	exon	1518651	1518858	.	-	.	ID=exon-80740;Parent=Smp_086330.1;Name=6d1dc746-9efa-4e79-bf6e-b632faf8008f
SM_V9_ZSR	iris	exon	1520595	1520722	.	-	.	ID=exon-80741;Parent=Smp_086330.1;Name=80f0c5d1-aceb-4d56-b72c-2ab6cd4e658c
SM_V9_ZSR	iris	exon	1525959	1526157	.	-	.	ID=exon-80742;Parent=Smp_086330.1;Name=ff4f93b6-9cef-4033-9d72-f51524dc88f8
SM_V9_ZSR	iris	CDS	1516587	1516772	.	-	0	ID=cds-78421;Parent=Smp_086330.1
SM_V9_ZSR	iris	CDS	1518651	1518858	.	-	1	ID=cds-78422;Parent=Smp_086330.1
SM_V9_ZSR	iris	CDS	1520595	1520722	.	-	0	ID=cds-78423;Parent=Smp_086330.1
SM_V9_ZSR	iris	CDS	1525959	1526009	.	-	0	ID=cds-78424;Parent=Smp_086330.1
SM_V9_ZSR	iris	five_prime_UTR	1526010	1526157	.	-	.	ID=nbis-five_prime_utr-2673;Parent=Smp_086330.1;Name=ddca67f2-8eb1-496a-ad76-c033b8670efd
SM_V9_ZSR	iris	intron	1516773	1518650	.	-	.	ID=intron_added-13649;Parent=Smp_086330.1;Name=ff4f93b6-9cef-4033-9d72-f51524dc88f8
SM_V9_ZSR	iris	intron	1518859	1520594	.	-	.	ID=intron_added-13650;Parent=Smp_086330.1;Name=ff4f93b6-9cef-4033-9d72-f51524dc88f8
SM_V9_ZSR	iris	intron	1520723	1525958	.	-	.	ID=intron_added-13651;Parent=Smp_086330.1;Name=ff4f93b6-9cef-4033-9d72-f51524dc88f8
SM_V9_ZSR	iris	three_prime_UTR	1515914	1516586	.	-	.	ID=nbis-three_prime_utr-2675;Parent=Smp_086330.1;Name=ddca67f2-8eb1-496a-ad76-c033b8670efd
SM_V9_ZSR	Liftoff	gene	1526291	1538350	.	+	.	ID=Smp_322130;geneID=Smp_322130
SM_V9_ZSR	Liftoff	mRNA	1526291	1538350	.	+	.	ID=Smp_322130.1;Parent=Smp_322130;geneID=Smp_322130;polypeptide_domain=InterPro:IPR022043 Pfam:PF12253;product=Chromatin assembly factor 1 subunit A-A
SM_V9_ZSR	Liftoff	exon	1526291	1535151	.	+	.	ID=exon-80749;Parent=Smp_322130.1
SM_V9_ZSR	Liftoff	exon	1536231	1538350	.	+	.	ID=exon-80750;Parent=Smp_322130.1
SM_V9_ZSR	Liftoff	CDS	1534814	1535151	.	+	0	ID=cds-78429;Parent=Smp_322130.1
SM_V9_ZSR	Liftoff	CDS	1536231	1536531	.	+	1	ID=cds-78430;Parent=Smp_322130.1
SM_V9_ZSR	Liftoff	five_prime_UTR	1526291	1534813	.	+	.	ID=nbis-five_prime_utr-8457;Parent=Smp_322130.1
SM_V9_ZSR	Liftoff	intron	1535152	1536230	.	+	.	ID=intron_added-55737;Parent=Smp_322130.1
SM_V9_ZSR	Liftoff	three_prime_UTR	1536532	1538350	.	+	.	ID=nbis-three_prime_utr-8479;Parent=Smp_322130.1
SM_V9_ZSR	iris	gene	1544972	1598785	.	-	.	ID=Smp_332870;date_creation=2022-10-01;date_last_modified=2022-10-24;geneID=Smp_332870;gene_name=Smp_332870;owner=irisadmin@local.host
SM_V9_ZSR	iris	mRNA	1544972	1598785	.	-	.	ID=Smp_332870.1;Parent=Smp_332870;Name=Smp_332870.1;date_creation=2022-10-01;date_last_modified=2022-10-01;geneID=Smp_332870;gene_name=Smp_332870;orig_id=Smp_332870.1;owner=irisadmin@local.host;product=DNA mismatch repair protein Msh2
SM_V9_ZSR	iris	exon	1544972	1545411	.	-	.	ID=exon-80751;Parent=Smp_332870.1;Name=1e8941a9-d895-4623-b965-8eda1ded2546
SM_V9_ZSR	iris	exon	1546952	1547124	.	-	.	ID=exon-80752;Parent=Smp_332870.1;Name=ec73c9a7-9e40-46e0-a298-96de9af719c2
SM_V9_ZSR	iris	exon	1548001	1548286	.	-	.	ID=exon-80753;Parent=Smp_332870.1;Name=c412bf89-3452-4b22-8005-43afa784f494
SM_V9_ZSR	iris	exon	1551651	1551818	.	-	.	ID=exon-80754;Parent=Smp_332870.1;Name=fe763e1c-c44b-4d9f-83bd-24fb4355ccc6
SM_V9_ZSR	iris	exon	1556843	1556907	.	-	.	ID=exon-80755;Parent=Smp_332870.1;Name=ea7c2326-8d16-4022-8336-1f744c1d4e0f
SM_V9_ZSR	iris	exon	1557165	1557389	.	-	.	ID=exon-80756;Parent=Smp_332870.1;Name=51ed18bf-00ab-40ee-9111-5ad15243982c
SM_V9_ZSR	iris	exon	1559739	1559910	.	-	.	ID=exon-80757;Parent=Smp_332870.1;Name=a2464237-6c61-4bdb-8d54-a2dca9fe0eea
SM_V9_ZSR	iris	exon	1561350	1561439	.	-	.	ID=exon-80758;Parent=Smp_332870.1;Name=4729261f-2252-47a4-a9a8-1d6f1df04635
SM_V9_ZSR	iris	exon	1566349	1566404	.	-	.	ID=exon-80759;Parent=Smp_332870.1;Name=89766dbe-a3ec-4d29-a354-6952d51a12f6
SM_V9_ZSR	iris	exon	1568154	1568271	.	-	.	ID=exon-80760;Parent=Smp_332870.1;Name=355560b8-22a7-4b7d-aed8-6fd87b556c18
SM_V9_ZSR	iris	exon	1577562	1577678	.	-	.	ID=exon-80761;Parent=Smp_332870.1;Name=b8be2bd8-26b2-48e0-b6bf-f9f785caaa80
SM_V9_ZSR	iris	exon	1585051	1585190	.	-	.	ID=exon-80762;Parent=Smp_332870.1;Name=150dd006-bdd4-498b-927d-2a72ae9b1817
SM_V9_ZSR	iris	exon	1585677	1585787	.	-	.	ID=exon-80763;Parent=Smp_332870.1;Name=be44c156-9668-4947-8926-e7ea4e0b2db7
SM_V9_ZSR	iris	exon	1587834	1587954	.	-	.	ID=exon-80764;Parent=Smp_332870.1;Name=fd0b3b45-ddb4-4e9f-8ac4-262a149f8891
SM_V9_ZSR	iris	exon	1589676	1589731	.	-	.	ID=exon-80765;Parent=Smp_332870.1;Name=dcab6174-eb21-4ca1-93cd-6a6c336c32b3
SM_V9_ZSR	iris	exon	1594842	1594934	.	-	.	ID=exon-80766;Parent=Smp_332870.1;Name=75799b9e-1264-4a6e-a695-5bcf9a2dbd4e
SM_V9_ZSR	iris	exon	1596611	1596863	.	-	.	ID=exon-80767;Parent=Smp_332870.1;Name=46434a0f-1703-4567-8e00-1454176f2447
SM_V9_ZSR	iris	exon	1597866	1597976	.	-	.	ID=exon-80768;Parent=Smp_332870.1;Name=5f16da8f-0214-42aa-896a-e852ffc8d17e
SM_V9_ZSR	iris	exon	1598009	1598242	.	-	.	ID=exon-80769;Parent=Smp_332870.1;Name=861f4ffe-a621-44fe-a678-cd37b420d40c
SM_V9_ZSR	iris	exon	1598277	1598312	.	-	.	ID=exon-80770;Parent=Smp_332870.1;Name=b50018e8-ab2c-41db-ab87-3d22cd0d7573
SM_V9_ZSR	iris	exon	1598351	1598671	.	-	.	ID=exon-80771;Parent=Smp_332870.1;Name=7071f7e5-f757-41ac-9758-852e8cd2ae3e
SM_V9_ZSR	iris	exon	1598717	1598785	.	-	.	ID=exon-80772;Parent=Smp_332870.1;Name=b4479c14-1e7d-43df-97c1-412da8c3600b
SM_V9_ZSR	iris	CDS	1545208	1545411	.	-	0	ID=cds-78431;Parent=Smp_332870.1
SM_V9_ZSR	iris	CDS	1546952	1547124	.	-	2	ID=cds-78432;Parent=Smp_332870.1
SM_V9_ZSR	iris	CDS	1548001	1548286	.	-	0	ID=cds-78433;Parent=Smp_332870.1
SM_V9_ZSR	iris	CDS	1551651	1551818	.	-	0	ID=cds-78434;Parent=Smp_332870.1
SM_V9_ZSR	iris	CDS	1556843	1556907	.	-	2	ID=cds-78435;Parent=Smp_332870.1
SM_V9_ZSR	iris	CDS	1557165	1557389	.	-	2	ID=cds-78436;Parent=Smp_332870.1
SM_V9_ZSR	iris	CDS	1559739	1559910	.	-	0	ID=cds-78437;Parent=Smp_332870.1
SM_V9_ZSR	iris	CDS	1561350	1561439	.	-	0	ID=cds-78438;Parent=Smp_332870.1
SM_V9_ZSR	iris	CDS	1566349	1566404	.	-	2	ID=cds-78439;Parent=Smp_332870.1
SM_V9_ZSR	iris	CDS	1568154	1568271	.	-	0	ID=cds-78440;Parent=Smp_332870.1
SM_V9_ZSR	iris	CDS	1577562	1577678	.	-	0	ID=cds-78441;Parent=Smp_332870.1
SM_V9_ZSR	iris	CDS	1585051	1585190	.	-	2	ID=cds-78442;Parent=Smp_332870.1
SM_V9_ZSR	iris	CDS	1585677	1585787	.	-	2	ID=cds-78443;Parent=Smp_332870.1
SM_V9_ZSR	iris	CDS	1587834	1587954	.	-	0	ID=cds-78444;Parent=Smp_332870.1
SM_V9_ZSR	iris	CDS	1589676	1589731	.	-	2	ID=cds-78445;Parent=Smp_332870.1
SM_V9_ZSR	iris	CDS	1594842	1594934	.	-	2	ID=cds-78446;Parent=Smp_332870.1
SM_V9_ZSR	iris	CDS	1596611	1596863	.	-	0	ID=cds-78447;Parent=Smp_332870.1
SM_V9_ZSR	iris	CDS	1597866	1597976	.	-	0	ID=cds-78448;Parent=Smp_332870.1
SM_V9_ZSR	iris	CDS	1598009	1598242	.	-	0	ID=cds-78449;Parent=Smp_332870.1
SM_V9_ZSR	iris	CDS	1598277	1598312	.	-	0	ID=cds-78450;Parent=Smp_332870.1
SM_V9_ZSR	iris	CDS	1598351	1598410	.	-	0	ID=cds-78451;Parent=Smp_332870.1
SM_V9_ZSR	iris	five_prime_UTR	1598411	1598671	.	-	.	ID=nbis-five_prime_utr-9139;Parent=Smp_332870.1;Name=1e8941a9-d895-4623-b965-8eda1ded2546
SM_V9_ZSR	iris	five_prime_UTR	1598717	1598785	.	-	.	ID=nbis-five_prime_utr-9139;Parent=Smp_332870.1;Name=1e8941a9-d895-4623-b965-8eda1ded2546
SM_V9_ZSR	iris	intron	1545412	1546951	.	-	.	ID=intron_added-58163;Parent=Smp_332870.1;Name=b4479c14-1e7d-43df-97c1-412da8c3600b
SM_V9_ZSR	iris	intron	1547125	1548000	.	-	.	ID=intron_added-58164;Parent=Smp_332870.1;Name=b4479c14-1e7d-43df-97c1-412da8c3600b
SM_V9_ZSR	iris	intron	1548287	1551650	.	-	.	ID=intron_added-58165;Parent=Smp_332870.1;Name=b4479c14-1e7d-43df-97c1-412da8c3600b
SM_V9_ZSR	iris	intron	1551819	1556842	.	-	.	ID=intron_added-58166;Parent=Smp_332870.1;Name=b4479c14-1e7d-43df-97c1-412da8c3600b
SM_V9_ZSR	iris	intron	1556908	1557164	.	-	.	ID=intron_added-58167;Parent=Smp_332870.1;Name=b4479c14-1e7d-43df-97c1-412da8c3600b
SM_V9_ZSR	iris	intron	1557390	1559738	.	-	.	ID=intron_added-58168;Parent=Smp_332870.1;Name=b4479c14-1e7d-43df-97c1-412da8c3600b
SM_V9_ZSR	iris	intron	1559911	1561349	.	-	.	ID=intron_added-58169;Parent=Smp_332870.1;Name=b4479c14-1e7d-43df-97c1-412da8c3600b
SM_V9_ZSR	iris	intron	1561440	1566348	.	-	.	ID=intron_added-58170;Parent=Smp_332870.1;Name=b4479c14-1e7d-43df-97c1-412da8c3600b
SM_V9_ZSR	iris	intron	1566405	1568153	.	-	.	ID=intron_added-58171;Parent=Smp_332870.1;Name=b4479c14-1e7d-43df-97c1-412da8c3600b
SM_V9_ZSR	iris	intron	1568272	1577561	.	-	.	ID=intron_added-58172;Parent=Smp_332870.1;Name=b4479c14-1e7d-43df-97c1-412da8c3600b
SM_V9_ZSR	iris	intron	1577679	1585050	.	-	.	ID=intron_added-58173;Parent=Smp_332870.1;Name=b4479c14-1e7d-43df-97c1-412da8c3600b
SM_V9_ZSR	iris	intron	1585191	1585676	.	-	.	ID=intron_added-58174;Parent=Smp_332870.1;Name=b4479c14-1e7d-43df-97c1-412da8c3600b
SM_V9_ZSR	iris	intron	1585788	1587833	.	-	.	ID=intron_added-58175;Parent=Smp_332870.1;Name=b4479c14-1e7d-43df-97c1-412da8c3600b
SM_V9_ZSR	iris	intron	1587955	1589675	.	-	.	ID=intron_added-58176;Parent=Smp_332870.1;Name=b4479c14-1e7d-43df-97c1-412da8c3600b
SM_V9_ZSR	iris	intron	1589732	1594841	.	-	.	ID=intron_added-58177;Parent=Smp_332870.1;Name=b4479c14-1e7d-43df-97c1-412da8c3600b
SM_V9_ZSR	iris	intron	1594935	1596610	.	-	.	ID=intron_added-58178;Parent=Smp_332870.1;Name=b4479c14-1e7d-43df-97c1-412da8c3600b
SM_V9_ZSR	iris	intron	1596864	1597865	.	-	.	ID=intron_added-58179;Parent=Smp_332870.1;Name=b4479c14-1e7d-43df-97c1-412da8c3600b
SM_V9_ZSR	iris	intron	1597977	1598008	.	-	.	ID=intron_added-58180;Parent=Smp_332870.1;Name=b4479c14-1e7d-43df-97c1-412da8c3600b
SM_V9_ZSR	iris	intron	1598243	1598276	.	-	.	ID=intron_added-58181;Parent=Smp_332870.1;Name=b4479c14-1e7d-43df-97c1-412da8c3600b
SM_V9_ZSR	iris	intron	1598313	1598350	.	-	.	ID=intron_added-58182;Parent=Smp_332870.1;Name=b4479c14-1e7d-43df-97c1-412da8c3600b
SM_V9_ZSR	iris	intron	1598672	1598716	.	-	.	ID=intron_added-58183;Parent=Smp_332870.1;Name=b4479c14-1e7d-43df-97c1-412da8c3600b
SM_V9_ZSR	iris	three_prime_UTR	1544972	1545207	.	-	.	ID=nbis-three_prime_utr-9162;Parent=Smp_332870.1;Name=1e8941a9-d895-4623-b965-8eda1ded2546
SM_V9_ZSR	iris	gene	1579230	1583941	.	+	.	ID=Smp_316910;date_creation=2022-10-17;date_last_modified=2022-10-17;geneID=Smp_316910;gene_name=Smp_316910;owner=irisadmin@local.host
SM_V9_ZSR	iris	mRNA	1579230	1583941	.	+	.	ID=Smp_316910.1;Parent=Smp_316910;Name=Smp_316910.1;date_creation=2022-10-17;date_last_modified=2022-10-31;geneID=Smp_316910;gene_name=Smp_316910;orig_id=Smp_316910.1;owner=mb4@sanger.ac.uk,irisadmin@local.host
SM_V9_ZSR	iris	exon	1579230	1579381	.	+	.	ID=exon-80773;Parent=Smp_316910.1;Name=6158f5ed-cecd-4a40-8121-725a16fe1621
SM_V9_ZSR	iris	exon	1583667	1583941	.	+	.	ID=exon-80774;Parent=Smp_316910.1;Name=792e9362-caf0-4751-bb3a-14c3c64eb4b6
SM_V9_ZSR	iris	CDS	1579264	1579381	.	+	0	ID=cds-78452;Parent=Smp_316910.1
SM_V9_ZSR	iris	CDS	1583667	1583890	.	+	2	ID=cds-78453;Parent=Smp_316910.1
SM_V9_ZSR	iris	five_prime_UTR	1579230	1579263	.	+	.	ID=nbis-five_prime_utr-8178;Parent=Smp_316910.1;Name=6158f5ed-cecd-4a40-8121-725a16fe1621
SM_V9_ZSR	iris	intron	1579382	1583666	.	+	.	ID=intron_added-54899;Parent=Smp_316910.1;Name=792e9362-caf0-4751-bb3a-14c3c64eb4b6
SM_V9_ZSR	iris	three_prime_UTR	1583891	1583941	.	+	.	ID=nbis-three_prime_utr-8198;Parent=Smp_316910.1;Name=6158f5ed-cecd-4a40-8121-725a16fe1621
SM_V9_ZSR	iris	gene	1622061	1643705	.	+	.	ID=Smp_169140;date_creation=2022-10-04;date_last_modified=2022-10-04;geneID=Smp_169140;gene_name=Smp_169140;owner=irisadmin@local.host
SM_V9_ZSR	iris	mRNA	1622061	1643705	.	+	.	ID=Smp_169140.1;Parent=Smp_169140;Name=Smp_169140.1;date_creation=2022-10-04;date_last_modified=2022-10-04;geneID=Smp_169140;gene_name=Smp_169140;orig_id=Smp_169140.1;owner=irisadmin@local.host;product=Chromatin assembly factor 1 subunit A-A
SM_V9_ZSR	iris	exon	1622061	1622137	.	+	.	ID=exon-80775;Parent=Smp_169140.1;Name=e29ac9f0-2000-4be5-88c1-341b4285c35a
SM_V9_ZSR	iris	exon	1624925	1625050	.	+	.	ID=exon-80776;Parent=Smp_169140.1;Name=550dee63-7dbd-4d89-b527-1f7ad7e43ae8
SM_V9_ZSR	iris	exon	1625087	1625217	.	+	.	ID=exon-80777;Parent=Smp_169140.1;Name=e66b6528-b168-49c6-bdd1-a815fddd9e56
SM_V9_ZSR	iris	exon	1625290	1625428	.	+	.	ID=exon-80778;Parent=Smp_169140.1;Name=e5218c0a-d511-4278-b186-7f494cce4067
SM_V9_ZSR	iris	exon	1625468	1625739	.	+	.	ID=exon-80779;Parent=Smp_169140.1;Name=4a11f60d-edbc-400b-899a-b51c58b783e4
SM_V9_ZSR	iris	exon	1630679	1630970	.	+	.	ID=exon-80780;Parent=Smp_169140.1;Name=66e07788-adc7-45c1-ba4c-e6a143dbc190
SM_V9_ZSR	iris	exon	1635626	1636060	.	+	.	ID=exon-80781;Parent=Smp_169140.1;Name=fac89a19-c3ef-47e5-95f5-e7cfe21716e8
SM_V9_ZSR	iris	exon	1637790	1637892	.	+	.	ID=exon-80782;Parent=Smp_169140.1;Name=607a1f9e-0e58-4b5c-86ee-ddab9904f6c2
SM_V9_ZSR	iris	exon	1639704	1639980	.	+	.	ID=exon-80783;Parent=Smp_169140.1;Name=ba538703-cb42-4933-baba-70e690011647
SM_V9_ZSR	iris	exon	1642403	1643705	.	+	.	ID=exon-80784;Parent=Smp_169140.1;Name=a8501396-06b8-4050-ac3e-cac8dcad4f95
SM_V9_ZSR	iris	CDS	1622120	1622137	.	+	0	ID=cds-78454;Parent=Smp_169140.1
SM_V9_ZSR	iris	CDS	1624925	1625050	.	+	0	ID=cds-78455;Parent=Smp_169140.1
SM_V9_ZSR	iris	CDS	1625087	1625217	.	+	0	ID=cds-78456;Parent=Smp_169140.1
SM_V9_ZSR	iris	CDS	1625290	1625428	.	+	1	ID=cds-78457;Parent=Smp_169140.1
SM_V9_ZSR	iris	CDS	1625468	1625739	.	+	0	ID=cds-78458;Parent=Smp_169140.1
SM_V9_ZSR	iris	CDS	1630679	1630970	.	+	1	ID=cds-78459;Parent=Smp_169140.1
SM_V9_ZSR	iris	CDS	1635626	1636060	.	+	0	ID=cds-78460;Parent=Smp_169140.1
SM_V9_ZSR	iris	CDS	1637790	1637892	.	+	0	ID=cds-78461;Parent=Smp_169140.1
SM_V9_ZSR	iris	CDS	1639704	1639980	.	+	2	ID=cds-78462;Parent=Smp_169140.1
SM_V9_ZSR	iris	CDS	1642403	1643171	.	+	1	ID=cds-78463;Parent=Smp_169140.1
SM_V9_ZSR	iris	five_prime_UTR	1622061	1622119	.	+	.	ID=nbis-five_prime_utr-5865;Parent=Smp_169140.1;Name=e29ac9f0-2000-4be5-88c1-341b4285c35a
SM_V9_ZSR	iris	intron	1622138	1624924	.	+	.	ID=intron_added-38173;Parent=Smp_169140.1;Name=a8501396-06b8-4050-ac3e-cac8dcad4f95
SM_V9_ZSR	iris	intron	1625051	1625086	.	+	.	ID=intron_added-38174;Parent=Smp_169140.1;Name=a8501396-06b8-4050-ac3e-cac8dcad4f95
SM_V9_ZSR	iris	intron	1625218	1625289	.	+	.	ID=intron_added-38175;Parent=Smp_169140.1;Name=a8501396-06b8-4050-ac3e-cac8dcad4f95
SM_V9_ZSR	iris	intron	1625429	1625467	.	+	.	ID=intron_added-38176;Parent=Smp_169140.1;Name=a8501396-06b8-4050-ac3e-cac8dcad4f95
SM_V9_ZSR	iris	intron	1625740	1630678	.	+	.	ID=intron_added-38177;Parent=Smp_169140.1;Name=a8501396-06b8-4050-ac3e-cac8dcad4f95
SM_V9_ZSR	iris	intron	1630971	1635625	.	+	.	ID=intron_added-38178;Parent=Smp_169140.1;Name=a8501396-06b8-4050-ac3e-cac8dcad4f95
SM_V9_ZSR	iris	intron	1636061	1637789	.	+	.	ID=intron_added-38179;Parent=Smp_169140.1;Name=a8501396-06b8-4050-ac3e-cac8dcad4f95
SM_V9_ZSR	iris	intron	1637893	1639703	.	+	.	ID=intron_added-38180;Parent=Smp_169140.1;Name=a8501396-06b8-4050-ac3e-cac8dcad4f95
SM_V9_ZSR	iris	intron	1639981	1642402	.	+	.	ID=intron_added-38181;Parent=Smp_169140.1;Name=a8501396-06b8-4050-ac3e-cac8dcad4f95
SM_V9_ZSR	iris	three_prime_UTR	1643172	1643705	.	+	.	ID=nbis-three_prime_utr-5873;Parent=Smp_169140.1;Name=e29ac9f0-2000-4be5-88c1-341b4285c35a
SM_V9_ZSR	iris	gene	1646762	1786387	.	-	.	ID=Smp_169150;date_creation=2022-10-03;date_last_modified=2022-10-03;geneID=Smp_169150;gene_name=Smp_169150;owner=irisadmin@local.host
SM_V9_ZSR	iris	mRNA	1646762	1786387	.	-	.	ID=Smp_169150.1;Parent=Smp_169150;Name=Smp_169150.1;date_creation=2022-10-03;date_last_modified=2022-10-03;geneID=Smp_169150;gene_name=Smp_169150;orig_id=Smp_169150.1;owner=irisadmin@local.host;product=Short transient receptor potential channel 3
SM_V9_ZSR	iris	exon	1646762	1647283	.	-	.	ID=exon-80785;Parent=Smp_169150.1;Name=b249c090-2d5d-454c-b6af-72fafc857ed4
SM_V9_ZSR	iris	exon	1648964	1649101	.	-	.	ID=exon-80786;Parent=Smp_169150.1;Name=c46263d5-f65b-4c59-810e-e9341318cdad
SM_V9_ZSR	iris	exon	1650935	1651236	.	-	.	ID=exon-80787;Parent=Smp_169150.1;Name=ce30fc5e-845d-48de-bbe1-3e92867cfa3d
SM_V9_ZSR	iris	exon	1660709	1660813	.	-	.	ID=exon-80788;Parent=Smp_169150.1;Name=0deef595-a839-4909-b0e5-534748c35609
SM_V9_ZSR	iris	exon	1673874	1673997	.	-	.	ID=exon-80789;Parent=Smp_169150.1;Name=471a6dc5-4402-4770-836f-1961ad688372
SM_V9_ZSR	iris	exon	1684144	1684344	.	-	.	ID=exon-80790;Parent=Smp_169150.1;Name=1f653464-615d-4198-b099-75f352dc81bb
SM_V9_ZSR	iris	exon	1697725	1697891	.	-	.	ID=exon-80791;Parent=Smp_169150.1;Name=9ed030c2-50f4-455e-94f7-1098e6c4a4bf
SM_V9_ZSR	iris	exon	1698897	1698976	.	-	.	ID=exon-80792;Parent=Smp_169150.1;Name=5474d4c1-0fa6-4d81-ab89-e7f41e67f957
SM_V9_ZSR	iris	exon	1706470	1706594	.	-	.	ID=exon-80793;Parent=Smp_169150.1;Name=c71930fe-cf24-4ee8-8291-cb3494028736
SM_V9_ZSR	iris	exon	1712122	1712306	.	-	.	ID=exon-80794;Parent=Smp_169150.1;Name=50a1fcbd-cc65-483f-a372-1525dece83bf
SM_V9_ZSR	iris	exon	1712857	1713138	.	-	.	ID=exon-80795;Parent=Smp_169150.1;Name=49c4aee6-9d69-4308-b283-831065d86362
SM_V9_ZSR	iris	exon	1715475	1715718	.	-	.	ID=exon-80796;Parent=Smp_169150.1;Name=95546c94-a958-4cc1-b481-40c512e74a2d
SM_V9_ZSR	iris	exon	1716442	1716609	.	-	.	ID=exon-80797;Parent=Smp_169150.1;Name=8aa31238-ccfd-400a-81a7-577b4fcd4c06
SM_V9_ZSR	iris	exon	1725719	1725892	.	-	.	ID=exon-80798;Parent=Smp_169150.1;Name=c4bf2fcc-0d95-4da2-8c37-e9a18a944e6a
SM_V9_ZSR	iris	exon	1744978	1745634	.	-	.	ID=exon-80799;Parent=Smp_169150.1;Name=775d6569-f699-43a9-b57e-789ed41ca044
SM_V9_ZSR	iris	exon	1758593	1758695	.	-	.	ID=exon-80800;Parent=Smp_169150.1;Name=d35b5921-327c-44de-a9b2-0dabbbcb5a9b
SM_V9_ZSR	iris	exon	1785723	1786387	.	-	.	ID=exon-80801;Parent=Smp_169150.1;Name=fb99687d-78c0-409f-a8ff-41f9cb66529a
SM_V9_ZSR	iris	CDS	1647110	1647283	.	-	0	ID=cds-78464;Parent=Smp_169150.1
SM_V9_ZSR	iris	CDS	1648964	1649101	.	-	0	ID=cds-78465;Parent=Smp_169150.1
SM_V9_ZSR	iris	CDS	1650935	1651236	.	-	2	ID=cds-78466;Parent=Smp_169150.1
SM_V9_ZSR	iris	CDS	1660709	1660813	.	-	2	ID=cds-78467;Parent=Smp_169150.1
SM_V9_ZSR	iris	CDS	1673874	1673997	.	-	0	ID=cds-78468;Parent=Smp_169150.1
SM_V9_ZSR	iris	CDS	1684144	1684344	.	-	0	ID=cds-78469;Parent=Smp_169150.1
SM_V9_ZSR	iris	CDS	1697725	1697891	.	-	2	ID=cds-78470;Parent=Smp_169150.1
SM_V9_ZSR	iris	CDS	1698897	1698976	.	-	1	ID=cds-78471;Parent=Smp_169150.1
SM_V9_ZSR	iris	CDS	1706470	1706594	.	-	0	ID=cds-78472;Parent=Smp_169150.1
SM_V9_ZSR	iris	CDS	1712122	1712306	.	-	2	ID=cds-78473;Parent=Smp_169150.1
SM_V9_ZSR	iris	CDS	1712857	1713138	.	-	2	ID=cds-78474;Parent=Smp_169150.1
SM_V9_ZSR	iris	CDS	1715475	1715718	.	-	0	ID=cds-78475;Parent=Smp_169150.1
SM_V9_ZSR	iris	CDS	1716442	1716609	.	-	0	ID=cds-78476;Parent=Smp_169150.1
SM_V9_ZSR	iris	CDS	1725719	1725892	.	-	0	ID=cds-78477;Parent=Smp_169150.1
SM_V9_ZSR	iris	CDS	1744978	1745634	.	-	0	ID=cds-78478;Parent=Smp_169150.1
SM_V9_ZSR	iris	CDS	1758593	1758695	.	-	1	ID=cds-78479;Parent=Smp_169150.1
SM_V9_ZSR	iris	CDS	1785723	1785937	.	-	0	ID=cds-78480;Parent=Smp_169150.1
SM_V9_ZSR	iris	five_prime_UTR	1785938	1786387	.	-	.	ID=nbis-five_prime_utr-5866;Parent=Smp_169150.1;Name=b249c090-2d5d-454c-b6af-72fafc857ed4
SM_V9_ZSR	iris	intron	1647284	1648963	.	-	.	ID=intron_added-38182;Parent=Smp_169150.1;Name=fb99687d-78c0-409f-a8ff-41f9cb66529a
SM_V9_ZSR	iris	intron	1649102	1650934	.	-	.	ID=intron_added-38183;Parent=Smp_169150.1;Name=fb99687d-78c0-409f-a8ff-41f9cb66529a
SM_V9_ZSR	iris	intron	1651237	1660708	.	-	.	ID=intron_added-38184;Parent=Smp_169150.1;Name=fb99687d-78c0-409f-a8ff-41f9cb66529a
SM_V9_ZSR	iris	intron	1660814	1673873	.	-	.	ID=intron_added-38185;Parent=Smp_169150.1;Name=fb99687d-78c0-409f-a8ff-41f9cb66529a
SM_V9_ZSR	iris	intron	1673998	1684143	.	-	.	ID=intron_added-38186;Parent=Smp_169150.1;Name=fb99687d-78c0-409f-a8ff-41f9cb66529a
SM_V9_ZSR	iris	intron	1684345	1697724	.	-	.	ID=intron_added-38187;Parent=Smp_169150.1;Name=fb99687d-78c0-409f-a8ff-41f9cb66529a
SM_V9_ZSR	iris	intron	1697892	1698896	.	-	.	ID=intron_added-38188;Parent=Smp_169150.1;Name=fb99687d-78c0-409f-a8ff-41f9cb66529a
SM_V9_ZSR	iris	intron	1698977	1706469	.	-	.	ID=intron_added-38189;Parent=Smp_169150.1;Name=fb99687d-78c0-409f-a8ff-41f9cb66529a
SM_V9_ZSR	iris	intron	1706595	1712121	.	-	.	ID=intron_added-38190;Parent=Smp_169150.1;Name=fb99687d-78c0-409f-a8ff-41f9cb66529a
SM_V9_ZSR	iris	intron	1712307	1712856	.	-	.	ID=intron_added-38191;Parent=Smp_169150.1;Name=fb99687d-78c0-409f-a8ff-41f9cb66529a
SM_V9_ZSR	iris	intron	1713139	1715474	.	-	.	ID=intron_added-38192;Parent=Smp_169150.1;Name=fb99687d-78c0-409f-a8ff-41f9cb66529a
SM_V9_ZSR	iris	intron	1715719	1716441	.	-	.	ID=intron_added-38193;Parent=Smp_169150.1;Name=fb99687d-78c0-409f-a8ff-41f9cb66529a
SM_V9_ZSR	iris	intron	1716610	1725718	.	-	.	ID=intron_added-38194;Parent=Smp_169150.1;Name=fb99687d-78c0-409f-a8ff-41f9cb66529a
SM_V9_ZSR	iris	intron	1725893	1744977	.	-	.	ID=intron_added-38195;Parent=Smp_169150.1;Name=fb99687d-78c0-409f-a8ff-41f9cb66529a
SM_V9_ZSR	iris	intron	1745635	1758592	.	-	.	ID=intron_added-38196;Parent=Smp_169150.1;Name=fb99687d-78c0-409f-a8ff-41f9cb66529a
SM_V9_ZSR	iris	intron	1758696	1785722	.	-	.	ID=intron_added-38197;Parent=Smp_169150.1;Name=fb99687d-78c0-409f-a8ff-41f9cb66529a
SM_V9_ZSR	iris	three_prime_UTR	1646762	1647109	.	-	.	ID=nbis-three_prime_utr-5874;Parent=Smp_169150.1;Name=b249c090-2d5d-454c-b6af-72fafc857ed4
SM_V9_ZSR	Liftoff	gene	1886921	1920935	.	+	.	ID=Smp_345900;geneID=Smp_345900;previous_systematic_id=Smp_169540
SM_V9_ZSR	Liftoff	mRNA	1886921	1920935	.	+	.	ID=Smp_345900.1;Parent=Smp_345900;Ontology_term=GO:0003676;geneID=Smp_345900;polypeptide_domain=InterPro:IPR000504,IPR012337 Pfam:PF00076;product=Epithelial splicing regulatory protein 1
SM_V9_ZSR	Liftoff	exon	1886921	1887736	.	+	.	ID=exon-80819;Parent=Smp_345900.1
SM_V9_ZSR	Liftoff	exon	1890691	1891002	.	+	.	ID=exon-80820;Parent=Smp_345900.1
SM_V9_ZSR	Liftoff	exon	1892323	1892686	.	+	.	ID=exon-80821;Parent=Smp_345900.1
SM_V9_ZSR	Liftoff	exon	1894603	1894932	.	+	.	ID=exon-80822;Parent=Smp_345900.1
SM_V9_ZSR	Liftoff	exon	1903151	1903205	.	+	.	ID=exon-80823;Parent=Smp_345900.1
SM_V9_ZSR	Liftoff	exon	1905243	1905529	.	+	.	ID=exon-80824;Parent=Smp_345900.1
SM_V9_ZSR	Liftoff	exon	1907309	1907412	.	+	.	ID=exon-80825;Parent=Smp_345900.1
SM_V9_ZSR	Liftoff	exon	1911893	1912102	.	+	.	ID=exon-80826;Parent=Smp_345900.1
SM_V9_ZSR	Liftoff	exon	1913233	1914372	.	+	.	ID=exon-80827;Parent=Smp_345900.1
SM_V9_ZSR	Liftoff	exon	1916256	1916778	.	+	.	ID=exon-80828;Parent=Smp_345900.1
SM_V9_ZSR	Liftoff	exon	1918399	1918829	.	+	.	ID=exon-80829;Parent=Smp_345900.1
SM_V9_ZSR	Liftoff	exon	1920502	1920935	.	+	.	ID=exon-80830;Parent=Smp_345900.1
SM_V9_ZSR	Liftoff	CDS	1887293	1887736	.	+	0	ID=cds-78498;Parent=Smp_345900.1
SM_V9_ZSR	Liftoff	CDS	1890691	1891002	.	+	0	ID=cds-78499;Parent=Smp_345900.1
SM_V9_ZSR	Liftoff	CDS	1892323	1892686	.	+	0	ID=cds-78500;Parent=Smp_345900.1
SM_V9_ZSR	Liftoff	CDS	1894603	1894932	.	+	2	ID=cds-78501;Parent=Smp_345900.1
SM_V9_ZSR	Liftoff	CDS	1903151	1903205	.	+	2	ID=cds-78502;Parent=Smp_345900.1
SM_V9_ZSR	Liftoff	CDS	1905243	1905529	.	+	1	ID=cds-78503;Parent=Smp_345900.1
SM_V9_ZSR	Liftoff	CDS	1907309	1907412	.	+	2	ID=cds-78504;Parent=Smp_345900.1
SM_V9_ZSR	Liftoff	CDS	1911893	1912102	.	+	0	ID=cds-78505;Parent=Smp_345900.1
SM_V9_ZSR	Liftoff	CDS	1913233	1914372	.	+	0	ID=cds-78506;Parent=Smp_345900.1
SM_V9_ZSR	Liftoff	CDS	1916256	1916778	.	+	0	ID=cds-78507;Parent=Smp_345900.1
SM_V9_ZSR	Liftoff	CDS	1918399	1918829	.	+	2	ID=cds-78508;Parent=Smp_345900.1
SM_V9_ZSR	Liftoff	CDS	1920502	1920660	.	+	0	ID=cds-78509;Parent=Smp_345900.1
SM_V9_ZSR	Liftoff	five_prime_UTR	1886921	1887292	.	+	.	ID=nbis-five_prime_utr-10228;Parent=Smp_345900.1
SM_V9_ZSR	Liftoff	intron	1887737	1890690	.	+	.	ID=intron_added-66239;Parent=Smp_345900.1
SM_V9_ZSR	Liftoff	intron	1891003	1892322	.	+	.	ID=intron_added-66240;Parent=Smp_345900.1
SM_V9_ZSR	Liftoff	intron	1892687	1894602	.	+	.	ID=intron_added-66241;Parent=Smp_345900.1
SM_V9_ZSR	Liftoff	intron	1894933	1903150	.	+	.	ID=intron_added-66242;Parent=Smp_345900.1
SM_V9_ZSR	Liftoff	intron	1903206	1905242	.	+	.	ID=intron_added-66243;Parent=Smp_345900.1
SM_V9_ZSR	Liftoff	intron	1905530	1907308	.	+	.	ID=intron_added-66244;Parent=Smp_345900.1
SM_V9_ZSR	Liftoff	intron	1907413	1911892	.	+	.	ID=intron_added-66245;Parent=Smp_345900.1
SM_V9_ZSR	Liftoff	intron	1912103	1913232	.	+	.	ID=intron_added-66246;Parent=Smp_345900.1
SM_V9_ZSR	Liftoff	intron	1914373	1916255	.	+	.	ID=intron_added-66247;Parent=Smp_345900.1
SM_V9_ZSR	Liftoff	intron	1916779	1918398	.	+	.	ID=intron_added-66248;Parent=Smp_345900.1
SM_V9_ZSR	Liftoff	intron	1918830	1920501	.	+	.	ID=intron_added-66249;Parent=Smp_345900.1
SM_V9_ZSR	Liftoff	three_prime_UTR	1920661	1920935	.	+	.	ID=nbis-three_prime_utr-10256;Parent=Smp_345900.1
SM_V9_ZSR	iris	gene	1923765	1956377	.	-	.	ID=Smp_169550;date_creation=2022-10-25;date_last_modified=2022-10-25;geneID=Smp_169550;gene_name=Smp_169550;owner=irisadmin@local.host
SM_V9_ZSR	iris	mRNA	1923765	1956377	.	-	.	ID=Smp_169550.1;Parent=Smp_169550;Name=Smp_169550.1;date_creation=2022-10-25;date_last_modified=2022-10-25;geneID=Smp_169550;gene_name=Smp_169550;orig_id=Smp_169550.1;owner=irisadmin@local.host;product=Lysine-specific histone demethylase 1B
SM_V9_ZSR	iris	exon	1923765	1924950	.	-	.	ID=exon-80831;Parent=Smp_169550.1;Name=b3a09827-ee4d-48bf-9680-a807c950f8d1
SM_V9_ZSR	iris	exon	1926385	1926831	.	-	.	ID=exon-80832;Parent=Smp_169550.1;Name=5b5588f1-83c1-41c0-97dd-d0f99fa066d7
SM_V9_ZSR	iris	exon	1929301	1929732	.	-	.	ID=exon-80833;Parent=Smp_169550.1;Name=2337a5d0-c9de-4725-94d0-6bdbd0aea370
SM_V9_ZSR	iris	exon	1932585	1933223	.	-	.	ID=exon-80834;Parent=Smp_169550.1;Name=61ee7ed4-25f0-48ce-bb8e-4ac0b9401c6b
SM_V9_ZSR	iris	exon	1934349	1934410	.	-	.	ID=exon-80835;Parent=Smp_169550.1;Name=426e6bf9-f9fb-4d17-967b-32098e3562f8
SM_V9_ZSR	iris	exon	1936172	1936529	.	-	.	ID=exon-80836;Parent=Smp_169550.1;Name=112e182d-80fd-46ca-9481-18bed4485955
SM_V9_ZSR	iris	exon	1938205	1938321	.	-	.	ID=exon-80837;Parent=Smp_169550.1;Name=794fd272-2696-4c98-b51a-ca09b60811a4
SM_V9_ZSR	iris	exon	1941294	1941770	.	-	.	ID=exon-80838;Parent=Smp_169550.1;Name=c9207a2d-da4d-4236-837e-5c561a1ebc72
SM_V9_ZSR	iris	exon	1943306	1943479	.	-	.	ID=exon-80839;Parent=Smp_169550.1;Name=0e83c394-3569-4261-8ca8-9831e9b5d000
SM_V9_ZSR	iris	exon	1945800	1945863	.	-	.	ID=exon-80840;Parent=Smp_169550.1;Name=561b638e-8dd4-459e-bc9f-59c01c851e04
SM_V9_ZSR	iris	exon	1946801	1946900	.	-	.	ID=exon-80841;Parent=Smp_169550.1;Name=41773d85-df98-431d-b174-7f98d6aa8837
SM_V9_ZSR	iris	exon	1948702	1948870	.	-	.	ID=exon-80842;Parent=Smp_169550.1;Name=9f72d6e9-6fbd-457a-b350-3f74e887f374
SM_V9_ZSR	iris	exon	1954411	1954446	.	-	.	ID=exon-80843;Parent=Smp_169550.1;Name=21bca20a-70d8-4a15-a9ac-3c3f002d8af9
SM_V9_ZSR	iris	exon	1955120	1955381	.	-	.	ID=exon-80844;Parent=Smp_169550.1;Name=46f6105c-93a2-4db6-ab33-d266e9f9650d
SM_V9_ZSR	iris	exon	1956109	1956201	.	-	.	ID=exon-80845;Parent=Smp_169550.1;Name=943baa59-4502-45d5-a1c7-4c5b5d3e3a56
SM_V9_ZSR	iris	exon	1956237	1956377	.	-	.	ID=exon-80846;Parent=Smp_169550.1;Name=195f03a6-e645-4071-876b-4b80d10fd777
SM_V9_ZSR	iris	CDS	1924558	1924950	.	-	0	ID=cds-78510;Parent=Smp_169550.1
SM_V9_ZSR	iris	CDS	1926385	1926831	.	-	0	ID=cds-78511;Parent=Smp_169550.1
SM_V9_ZSR	iris	CDS	1929301	1929732	.	-	0	ID=cds-78512;Parent=Smp_169550.1
SM_V9_ZSR	iris	CDS	1932585	1933223	.	-	0	ID=cds-78513;Parent=Smp_169550.1
SM_V9_ZSR	iris	CDS	1934349	1934410	.	-	2	ID=cds-78514;Parent=Smp_169550.1
SM_V9_ZSR	iris	CDS	1936172	1936529	.	-	0	ID=cds-78515;Parent=Smp_169550.1
SM_V9_ZSR	iris	CDS	1938205	1938321	.	-	0	ID=cds-78516;Parent=Smp_169550.1
SM_V9_ZSR	iris	CDS	1941294	1941770	.	-	0	ID=cds-78517;Parent=Smp_169550.1
SM_V9_ZSR	iris	CDS	1943306	1943479	.	-	0	ID=cds-78518;Parent=Smp_169550.1
SM_V9_ZSR	iris	CDS	1945800	1945863	.	-	1	ID=cds-78519;Parent=Smp_169550.1
SM_V9_ZSR	iris	CDS	1946801	1946900	.	-	2	ID=cds-78520;Parent=Smp_169550.1
SM_V9_ZSR	iris	CDS	1948702	1948870	.	-	0	ID=cds-78521;Parent=Smp_169550.1
SM_V9_ZSR	iris	CDS	1954411	1954446	.	-	0	ID=cds-78522;Parent=Smp_169550.1
SM_V9_ZSR	iris	CDS	1955120	1955381	.	-	1	ID=cds-78523;Parent=Smp_169550.1
SM_V9_ZSR	iris	CDS	1956109	1956201	.	-	1	ID=cds-78524;Parent=Smp_169550.1
SM_V9_ZSR	iris	CDS	1956237	1956343	.	-	0	ID=cds-78525;Parent=Smp_169550.1
SM_V9_ZSR	iris	five_prime_UTR	1956344	1956377	.	-	.	ID=nbis-five_prime_utr-5892;Parent=Smp_169550.1;Name=b3a09827-ee4d-48bf-9680-a807c950f8d1
SM_V9_ZSR	iris	intron	1924951	1926384	.	-	.	ID=intron_added-38415;Parent=Smp_169550.1;Name=195f03a6-e645-4071-876b-4b80d10fd777
SM_V9_ZSR	iris	intron	1926832	1929300	.	-	.	ID=intron_added-38416;Parent=Smp_169550.1;Name=195f03a6-e645-4071-876b-4b80d10fd777
SM_V9_ZSR	iris	intron	1929733	1932584	.	-	.	ID=intron_added-38417;Parent=Smp_169550.1;Name=195f03a6-e645-4071-876b-4b80d10fd777
SM_V9_ZSR	iris	intron	1933224	1934348	.	-	.	ID=intron_added-38418;Parent=Smp_169550.1;Name=195f03a6-e645-4071-876b-4b80d10fd777
SM_V9_ZSR	iris	intron	1934411	1936171	.	-	.	ID=intron_added-38419;Parent=Smp_169550.1;Name=195f03a6-e645-4071-876b-4b80d10fd777
SM_V9_ZSR	iris	intron	1936530	1938204	.	-	.	ID=intron_added-38420;Parent=Smp_169550.1;Name=195f03a6-e645-4071-876b-4b80d10fd777
SM_V9_ZSR	iris	intron	1938322	1941293	.	-	.	ID=intron_added-38421;Parent=Smp_169550.1;Name=195f03a6-e645-4071-876b-4b80d10fd777
SM_V9_ZSR	iris	intron	1941771	1943305	.	-	.	ID=intron_added-38422;Parent=Smp_169550.1;Name=195f03a6-e645-4071-876b-4b80d10fd777
SM_V9_ZSR	iris	intron	1943480	1945799	.	-	.	ID=intron_added-38423;Parent=Smp_169550.1;Name=195f03a6-e645-4071-876b-4b80d10fd777
SM_V9_ZSR	iris	intron	1945864	1946800	.	-	.	ID=intron_added-38424;Parent=Smp_169550.1;Name=195f03a6-e645-4071-876b-4b80d10fd777
SM_V9_ZSR	iris	intron	1946901	1948701	.	-	.	ID=intron_added-38425;Parent=Smp_169550.1;Name=195f03a6-e645-4071-876b-4b80d10fd777
SM_V9_ZSR	iris	intron	1948871	1954410	.	-	.	ID=intron_added-38426;Parent=Smp_169550.1;Name=195f03a6-e645-4071-876b-4b80d10fd777
SM_V9_ZSR	iris	intron	1954447	1955119	.	-	.	ID=intron_added-38427;Parent=Smp_169550.1;Name=195f03a6-e645-4071-876b-4b80d10fd777
SM_V9_ZSR	iris	intron	1955382	1956108	.	-	.	ID=intron_added-38428;Parent=Smp_169550.1;Name=195f03a6-e645-4071-876b-4b80d10fd777
SM_V9_ZSR	iris	intron	1956202	1956236	.	-	.	ID=intron_added-38429;Parent=Smp_169550.1;Name=195f03a6-e645-4071-876b-4b80d10fd777
SM_V9_ZSR	iris	three_prime_UTR	1923765	1924557	.	-	.	ID=nbis-three_prime_utr-5900;Parent=Smp_169550.1;Name=b3a09827-ee4d-48bf-9680-a807c950f8d1
SM_V9_ZSR	iris	gene	1964734	2049707	.	+	.	ID=Smp_242530;date_creation=2022-06-30;date_last_modified=2022-10-25;geneID=Smp_242530;gene_name=Smp_242530;owner=irisadmin@local.host
SM_V9_ZSR	iris	mRNA	1964734	2049707	.	+	.	ID=Smp_242530.2;Parent=Smp_242530;Name=Smp_242530.2;date_creation=2022-06-30;date_last_modified=2022-10-25;geneID=Smp_242530;gene_name=Smp_242530;owner=irisadmin@local.host;product=Macrophage mannose receptor 1
SM_V9_ZSR	iris	exon	1964734	1964858	.	+	.	ID=exon-80847;Parent=Smp_242530.2;Name=4e14e895-4361-4974-9863-01397571764e
SM_V9_ZSR	iris	exon	1983977	1984137	.	+	.	ID=exon-80848;Parent=Smp_242530.2;Name=72259954-0f5a-448e-a959-eb05485b6216
SM_V9_ZSR	iris	exon	1989395	1989539	.	+	.	ID=exon-80849;Parent=Smp_242530.2;Name=a680602c-9e17-4373-956a-a2a3a9cd7859
SM_V9_ZSR	iris	exon	1990118	1990278	.	+	.	ID=exon-80850;Parent=Smp_242530.2;Name=3bb8be9e-bc8d-444e-99b4-3c2075ce9a05
SM_V9_ZSR	iris	exon	1992912	1993020	.	+	.	ID=exon-80851;Parent=Smp_242530.2;Name=3e9edb87-1ba3-4376-8c26-bf2e4ca24343
SM_V9_ZSR	iris	exon	1993331	1993473	.	+	.	ID=exon-80852;Parent=Smp_242530.2;Name=8ef72ce9-cf0a-4512-83cb-432b90f4ca70
SM_V9_ZSR	iris	exon	1995584	1995686	.	+	.	ID=exon-80853;Parent=Smp_242530.2;Name=00c2f284-4dd8-4a2a-aeb1-71896efa01d4
SM_V9_ZSR	iris	exon	1998350	1998630	.	+	.	ID=exon-80854;Parent=Smp_242530.2;Name=8367f9b1-5db1-4cde-92a6-108888085983
SM_V9_ZSR	iris	exon	2000107	2000302	.	+	.	ID=exon-80855;Parent=Smp_242530.2;Name=3b95f201-a138-4fcf-8344-44ff9639ee87
SM_V9_ZSR	iris	exon	2004608	2004877	.	+	.	ID=exon-80856;Parent=Smp_242530.2;Name=9da057fc-eaca-484f-8fc6-a5bec609819c
SM_V9_ZSR	iris	exon	2006245	2006499	.	+	.	ID=exon-80857;Parent=Smp_242530.2;Name=dc018e89-90f5-483e-a497-2a089c9efd0d
SM_V9_ZSR	iris	exon	2007738	2007913	.	+	.	ID=exon-80858;Parent=Smp_242530.2;Name=cbba5b78-02d2-4e4b-a252-2be8b7f62b63
SM_V9_ZSR	iris	exon	2009404	2009557	.	+	.	ID=exon-80859;Parent=Smp_242530.2;Name=0ed51dc0-0ed2-4dd5-aec2-11a78805280f
SM_V9_ZSR	iris	exon	2010806	2010981	.	+	.	ID=exon-80860;Parent=Smp_242530.2;Name=cd2e8321-3435-4afb-b6f6-5692d7a37d96
SM_V9_ZSR	iris	exon	2012191	2012299	.	+	.	ID=exon-80861;Parent=Smp_242530.2;Name=d4dd12b8-e56e-458c-9e35-857af74fc225
SM_V9_ZSR	iris	exon	2013460	2013602	.	+	.	ID=exon-80862;Parent=Smp_242530.2;Name=9accbe4a-7597-4c5e-8e3d-12e90458f9c9
SM_V9_ZSR	iris	exon	2014541	2014637	.	+	.	ID=exon-80863;Parent=Smp_242530.2;Name=755689d7-8795-45f8-af39-de46caffcfe9
SM_V9_ZSR	iris	exon	2018096	2018454	.	+	.	ID=exon-80864;Parent=Smp_242530.2;Name=670d886c-5b99-408f-8113-1346e5b140f9
SM_V9_ZSR	iris	exon	2018587	2018806	.	+	.	ID=exon-80865;Parent=Smp_242530.2;Name=482d81f5-07dc-47c7-a388-2e3acae477b3
SM_V9_ZSR	iris	exon	2024821	2025105	.	+	.	ID=exon-80866;Parent=Smp_242530.2;Name=13a939fb-c22a-492e-9306-cb86e9fb0a54
SM_V9_ZSR	iris	exon	2026744	2027016	.	+	.	ID=exon-80867;Parent=Smp_242530.2;Name=9c4fb37c-7c60-4d79-be05-291a304da268
SM_V9_ZSR	iris	exon	2028373	2028581	.	+	.	ID=exon-80868;Parent=Smp_242530.2;Name=25e2e0bf-5c9c-4a5e-a9b5-f6423b62c588
SM_V9_ZSR	iris	exon	2029454	2029628	.	+	.	ID=exon-80869;Parent=Smp_242530.2;Name=70a0246e-4baf-4fc5-a27a-cac315a9d1d8
SM_V9_ZSR	iris	exon	2031150	2031322	.	+	.	ID=exon-80870;Parent=Smp_242530.2;Name=0c0f4bdb-7c76-458d-8012-fbce5e6aa297
SM_V9_ZSR	iris	exon	2033668	2033782	.	+	.	ID=exon-80871;Parent=Smp_242530.2;Name=7c69b817-4389-45c7-8851-01570366c32d
SM_V9_ZSR	iris	exon	2036197	2036417	.	+	.	ID=exon-80872;Parent=Smp_242530.2;Name=c4fee9e6-f2b0-4ebf-87eb-41c93ad3f0a8
SM_V9_ZSR	iris	exon	2038875	2039168	.	+	.	ID=exon-80873;Parent=Smp_242530.2;Name=483e10e6-dab2-4512-bd30-75d6fb23067f
SM_V9_ZSR	iris	exon	2040393	2040590	.	+	.	ID=exon-80874;Parent=Smp_242530.2;Name=ce8f7dab-f83d-4e14-843a-4ac699f6ffed
SM_V9_ZSR	iris	exon	2042014	2042414	.	+	.	ID=exon-80875;Parent=Smp_242530.2;Name=60f85122-57e1-4f2e-ae01-39693cd3ed6f
SM_V9_ZSR	iris	exon	2044580	2044781	.	+	.	ID=exon-80876;Parent=Smp_242530.2;Name=dec49c5e-2550-4a21-b558-d9665c3c16f4
SM_V9_ZSR	iris	exon	2048397	2049707	.	+	.	ID=exon-80877;Parent=Smp_242530.2;Name=de111fa9-cbb1-41a1-86e0-86b956c94d7a
SM_V9_ZSR	iris	CDS	1964783	1964858	.	+	0	ID=cds-78526;Parent=Smp_242530.2
SM_V9_ZSR	iris	CDS	1983977	1984137	.	+	2	ID=cds-78527;Parent=Smp_242530.2
SM_V9_ZSR	iris	CDS	1989395	1989539	.	+	0	ID=cds-78528;Parent=Smp_242530.2
SM_V9_ZSR	iris	CDS	1990118	1990278	.	+	2	ID=cds-78529;Parent=Smp_242530.2
SM_V9_ZSR	iris	CDS	1992912	1993020	.	+	0	ID=cds-78530;Parent=Smp_242530.2
SM_V9_ZSR	iris	CDS	1993331	1993473	.	+	2	ID=cds-78531;Parent=Smp_242530.2
SM_V9_ZSR	iris	CDS	1995584	1995686	.	+	0	ID=cds-78532;Parent=Smp_242530.2
SM_V9_ZSR	iris	CDS	1998350	1998630	.	+	2	ID=cds-78533;Parent=Smp_242530.2
SM_V9_ZSR	iris	CDS	2000107	2000302	.	+	0	ID=cds-78534;Parent=Smp_242530.2
SM_V9_ZSR	iris	CDS	2004608	2004877	.	+	2	ID=cds-78535;Parent=Smp_242530.2
SM_V9_ZSR	iris	CDS	2006245	2006499	.	+	2	ID=cds-78536;Parent=Smp_242530.2
SM_V9_ZSR	iris	CDS	2007738	2007913	.	+	2	ID=cds-78537;Parent=Smp_242530.2
SM_V9_ZSR	iris	CDS	2009404	2009557	.	+	0	ID=cds-78538;Parent=Smp_242530.2
SM_V9_ZSR	iris	CDS	2010806	2010981	.	+	2	ID=cds-78539;Parent=Smp_242530.2
SM_V9_ZSR	iris	CDS	2012191	2012299	.	+	0	ID=cds-78540;Parent=Smp_242530.2
SM_V9_ZSR	iris	CDS	2013460	2013602	.	+	2	ID=cds-78541;Parent=Smp_242530.2
SM_V9_ZSR	iris	CDS	2014541	2014637	.	+	0	ID=cds-78542;Parent=Smp_242530.2
SM_V9_ZSR	iris	CDS	2018096	2018454	.	+	2	ID=cds-78543;Parent=Smp_242530.2
SM_V9_ZSR	iris	CDS	2018587	2018806	.	+	0	ID=cds-78544;Parent=Smp_242530.2
SM_V9_ZSR	iris	CDS	2024821	2025105	.	+	2	ID=cds-78545;Parent=Smp_242530.2
SM_V9_ZSR	iris	CDS	2026744	2027016	.	+	2	ID=cds-78546;Parent=Smp_242530.2
SM_V9_ZSR	iris	CDS	2028373	2028581	.	+	2	ID=cds-78547;Parent=Smp_242530.2
SM_V9_ZSR	iris	CDS	2029454	2029628	.	+	0	ID=cds-78548;Parent=Smp_242530.2
SM_V9_ZSR	iris	CDS	2031150	2031322	.	+	2	ID=cds-78549;Parent=Smp_242530.2
SM_V9_ZSR	iris	CDS	2033668	2033782	.	+	0	ID=cds-78550;Parent=Smp_242530.2
SM_V9_ZSR	iris	CDS	2036197	2036417	.	+	2	ID=cds-78551;Parent=Smp_242530.2
SM_V9_ZSR	iris	CDS	2038875	2039168	.	+	0	ID=cds-78552;Parent=Smp_242530.2
SM_V9_ZSR	iris	CDS	2040393	2040590	.	+	0	ID=cds-78553;Parent=Smp_242530.2
SM_V9_ZSR	iris	CDS	2042014	2042414	.	+	0	ID=cds-78554;Parent=Smp_242530.2
SM_V9_ZSR	iris	CDS	2044580	2044781	.	+	1	ID=cds-78555;Parent=Smp_242530.2
SM_V9_ZSR	iris	CDS	2048397	2048978	.	+	0	ID=cds-78556;Parent=Smp_242530.2
SM_V9_ZSR	iris	five_prime_UTR	1964734	1964782	.	+	.	ID=nbis-five_prime_utr-7064;Parent=Smp_242530.2;Name=4e14e895-4361-4974-9863-01397571764e
SM_V9_ZSR	iris	intron	1964859	1983976	.	+	.	ID=intron_added-46319;Parent=Smp_242530.2;Name=de111fa9-cbb1-41a1-86e0-86b956c94d7a
SM_V9_ZSR	iris	intron	1984138	1989394	.	+	.	ID=intron_added-46320;Parent=Smp_242530.2;Name=de111fa9-cbb1-41a1-86e0-86b956c94d7a
SM_V9_ZSR	iris	intron	1989540	1990117	.	+	.	ID=intron_added-46321;Parent=Smp_242530.2;Name=de111fa9-cbb1-41a1-86e0-86b956c94d7a
SM_V9_ZSR	iris	intron	1990279	1992911	.	+	.	ID=intron_added-46322;Parent=Smp_242530.2;Name=de111fa9-cbb1-41a1-86e0-86b956c94d7a
SM_V9_ZSR	iris	intron	1993021	1993330	.	+	.	ID=intron_added-46323;Parent=Smp_242530.2;Name=de111fa9-cbb1-41a1-86e0-86b956c94d7a
SM_V9_ZSR	iris	intron	1993474	1995583	.	+	.	ID=intron_added-46324;Parent=Smp_242530.2;Name=de111fa9-cbb1-41a1-86e0-86b956c94d7a
SM_V9_ZSR	iris	intron	1995687	1998349	.	+	.	ID=intron_added-46325;Parent=Smp_242530.2;Name=de111fa9-cbb1-41a1-86e0-86b956c94d7a
SM_V9_ZSR	iris	intron	1998631	2000106	.	+	.	ID=intron_added-46326;Parent=Smp_242530.2;Name=de111fa9-cbb1-41a1-86e0-86b956c94d7a
SM_V9_ZSR	iris	intron	2000303	2004607	.	+	.	ID=intron_added-46327;Parent=Smp_242530.2;Name=de111fa9-cbb1-41a1-86e0-86b956c94d7a
SM_V9_ZSR	iris	intron	2004878	2006244	.	+	.	ID=intron_added-46328;Parent=Smp_242530.2;Name=de111fa9-cbb1-41a1-86e0-86b956c94d7a
SM_V9_ZSR	iris	intron	2006500	2007737	.	+	.	ID=intron_added-46329;Parent=Smp_242530.2;Name=de111fa9-cbb1-41a1-86e0-86b956c94d7a
SM_V9_ZSR	iris	intron	2007914	2009403	.	+	.	ID=intron_added-46330;Parent=Smp_242530.2;Name=de111fa9-cbb1-41a1-86e0-86b956c94d7a
[truncated: 263,912 more rows]
