# Supplementary material for: Subtelomeric plasticity contributes to gene family expansion in the human parasitic flatworm Schistosoma mansoni
Source: BMC Genomics. 2024 Feb 27;25:217. doi: 10.1186/s12864-024-10032-8 (PMC10900676; doi:10.1186/s12864-024-10032-8)
Supplement: Supplementary file 8 — Additional file 8: Supplementary file 2. [file 12864_2024_10032_MOESM8_ESM.txt]

###Workbook for Manuscript - Subtelomeric plasticity contributes to gene family expansion in the human parasitic flatworm Schistosoma mansoni
###Where required, additional bash commands used have been made available

#SessionInfo()
#R version 4.2.1 (2022-06-23)
#Platform: x86_64-apple-darwin17.0 (64-bit)
#Running under: macOS Ventura 13.0

##Library loading
library(MetBrewer)
library(circlize)
library(dplyr)
library(ggplot2)
library(viridis)
library(signal)
library(ggsignif)
library(pheatmap)
library(ggpubr)
library(beeswarm)

#Ver Numbers
#MetBrewer_0.2.0
#circlize_0.4.15
#dplyr_1.1.3
#ggplot2_3.4.3     
#viridis_0.6.4  
#signal_0.7-7
#ggsignif_0.6.4
#ggpubr_0.6.0
#pheatmap_1.0.12

###Circos of Smansoni V9 Genome, with Transposable Element and W-Element / Tandem Repeat in 1Mbp windows with 100kbp steps and GC Content in 500kb non-overlapping windows.
#RepeatMasker using flags "-no_is -gff -s -a -lib" and either the TE library for S. mansoni or the W-Element sequences from Stitz et al. (2021)
#bedtools makewindows -w 1000000 -s 100000 -g Smansoni.fa > repeat_windows.bed
#bedtools makewindows -w 5000000 -g Smansoni > GC_windows.bed
#bedtools coverage -a repeat_windows.bed -b TE.gff > 1Mb_100k_TE.tbl
#bedtools coverage -a repeat_windows.bed -b WETR.gff > 1Mb_100k_WETR.tbl
#bedtools nuc -fi Smasoni.fa -bed GC_windows.bed > 500k_GC_content.txt

########
setwd("/Users/tobybrann/Documents/Subtelomeres/manuscript/Figure_1/circos_density")

WETR <- read.delim("1Mb_100k_WETR.tbl", header = FALSE)
WETR$V1 <- gsub("SM_V9_", "",WETR$V1)
names(WETR)[names(WETR) == "V1"] <- "sectors"
names(WETR)[names(WETR) == "V7"] <- "y"
WETR$x <- as.integer((WETR$V2 + WETR$V3)) / 2

TE <- read.delim("1Mb_100k_TE.tbl", header = FALSE)
TE$V1 <- gsub("SM_V9_", "",TE$V1)
names(TE)[names(TE) == "V1"] <- "sectors"
names(TE)[names(TE) == "V7"] <- "y"
TE$x <- as.integer((TE$V2 + TE$V3)) / 2

GC <- read.delim("500k_GC_content.txt", header = TRUE)
GC$X.1_usercol <- gsub("SM_V9_", "",GC$X.1_usercol)
names(GC)[names(GC) == "X.1_usercol"] <- "sectors"
names(GC)[names(GC) == "X5_pct_gc"] <- "y"
GC$x <- as.integer((GC$X2_usercol+ GC$X3_usercol)) / 2


#Load Cytoband (the chromosome diagrams around the edge of the circos)
cytoband.file = system.file(package = "circlize", "extdata", "cytoBand.txt")
cytoband.df = read.table("/Users/tobybrann/Documents/Subtelomeres/manuscript/Figure_1/circos_density/cytoband.txt", colClasses = c("character", "numeric","numeric", "character", "character"), sep = "\t")
cytoband.df$V1 <- gsub("SM_V9_", "",cytoband.df$V1)

###Generate 8 different colours and duplicate the 8th to represent the "same" chromosome (both PARs)
col = viridis(8,option = "turbo")
col[9]<-col[8]


circos.clear
circos.initializeWithIdeogram(cytoband.df, ideogram.height = 0.02, plotType=c("labels", "ideogram"), labels.cex=1.5)
circos.par("track.height" = 0.25, start.degree=90,gap.degree=c(1,1,1,1,1,1,1,1,25))
#circos.par("track.height" = 0.3, start.degree=90,gap.degree=c(1,1,1,1,1,1,11))

circos.track(ylim= c(0.17,0.73),TE$sector, x = TE$x, y = TE$y,
             panel.fun = function(x, y) {
               cell.xlim = get.cell.meta.data("cell.xlim")
               circos.lines(cell.xlim,  c(0.337, 0.337),  col="black", lwd=1.5, lty="dashed")
             })

circos.trackLines(TE$sectors,TE$x,TE$y, col=col, lwd=1.5)
circos.yaxis(labels.cex=0.3, side = 'left', tick = T, sector.index = '1')

##WETR
circos.track(ylim= c(0.02,0.24),WETR$sector, x = WETR$x, y = WETR$y,
             panel.fun = function(x, y) {
               cell.xlim = get.cell.meta.data("cell.xlim")
               circos.lines(cell.xlim,  c(0.108, 0.108),  col="black", lwd=1.5, lty="dashed")
             })

circos.trackLines(WETR$sectors,WETR$x,WETR$y, col=col, lwd=1.5)
circos.yaxis(labels.cex=0.3, side = 'left', tick = T, sector.index = '1')


##GC
circos.track(ylim= c(0.315,0.425),GC$sector, x = GC$x, y = GC$y,
             panel.fun = function(x, y) {
               cell.xlim = get.cell.meta.data("cell.xlim")
               circos.lines(cell.xlim,  c(0.35, 0.35),  col="black", lwd=1.5, lty="dashed")
             })

circos.trackPoints(GC$sectors,GC$x,GC$y, col=col, cex=0.25)
circos.yaxis(labels.cex=0.3, side = 'left', tick = T, sector.index = '1')
circos.clear


#Defining the S. mansoni subtelomere
#The combined repeats file can be generated by concatenating the previous repeatmasker outputs
#cat TE.gff WETR.gff > all_repeats.gff
#bedtools coverage -a repeat_windows.bed -b all_repeats.gff > 1Mb_100k_repeats.cov
#note, bedtools coverage does not allow for duplicate overlapping entries (if a tandem repeat was annotated inside a TE annotation, these bases would not be counted twice)
setwd("/Users/tobybrann/Documents/Subtelomeres/manuscript/Figure_1/subtelomere_defin/")

props<-read.delim(file="1Mb_100k_repeats.cov", header=FALSE)

#Subsetting chromosomes into seperate files
chrom1 <- subset(props, V1 == "SM_V9_1")
chrom2 <- subset(props, V1 == "SM_V9_2")
chrom3 <- subset(props, V1 == "SM_V9_3")
chrom4 <- subset(props, V1 == "SM_V9_4")
chrom5 <- subset(props, V1 == "SM_V9_5")
chrom6 <- subset(props, V1 == "SM_V9_6")
chrom7 <- subset(props, V1 == "SM_V9_7")
chrom8 <- subset(props, V1 == "SM_V9_PAR1")
chrom9 <- subset(props, V1 == "SM_V9_PAR2")

#Unfortunately, this part of the script is not automated, you have to run every above chromosome file individually
#For example, to run chromosome 6, you should change to "chrom <- chrom6", then save the output to chrom6.2

chrom <- chrom9
X <- length(chrom$V7)
Count <- chrom$V7
ps <- chrom$V7[0]
for (i in 1:X) {
  ps.pt1 <- wilcox.test(chrom$V7[-i], y=Count[i],alternative=c("less"))
  #ps <- c(ps,qnorm(ps.pt1$p.value))
  ps <- c(ps,ps.pt1$p.value)
  
}

chrom1.2<-data.frame(cbind(chrom1$V1,chrom1$V2,chrom1$V3,chrom1$V4,chrom1$V5,ps))
chrom2.2<-data.frame(cbind(chrom2$V1,chrom2$V2,chrom2$V3,chrom2$V4,chrom2$V5,ps))
chrom3.2<-data.frame(cbind(chrom3$V1,chrom3$V2,chrom3$V3,chrom3$V4,chrom3$V5,ps))
chrom4.2<-data.frame(cbind(chrom4$V1,chrom4$V2,chrom4$V3,chrom4$V4,chrom4$V5,ps))
chrom5.2<-data.frame(cbind(chrom5$V1,chrom5$V2,chrom5$V3,chrom5$V4,chrom5$V5,ps))
chrom6.2<-data.frame(cbind(chrom6$V1,chrom6$V2,chrom6$V3,chrom6$V4,chrom6$V5,ps))
chrom7.2<-data.frame(cbind(chrom7$V1,chrom7$V2,chrom7$V3,chrom7$V4,chrom7$V5,ps))
chrom8.2<-data.frame(cbind(chrom8$V1,chrom8$V2,chrom8$V3,chrom8$V4,chrom8$V5,ps))
chrom9.2<-data.frame(cbind(chrom9$V1,chrom9$V2,chrom9$V3,chrom9$V4,chrom9$V5,ps))

chroms_props_pvals_wtr <- rbind(chrom1.2,chrom2.2,chrom3.2,chrom4.2,chrom5.2,chrom6.2,chrom7.2,chrom8.2,chrom9.2)
chroms_props_pvals_wtr[,2:6] <- sapply(chroms_props_pvals_wtr[,2:6],as.numeric)

##Having generated our p-values per window, we now implement a Savitsky-Golay filter for curve smoothing
library(signal)
#“p” was set to 1. 
#“n” was set as a magnitude of the chromosome length (1/35th), using number of rows of data as a proxy
#This number was chosen based on trial and error (with values between 20-70), best suited the sensitivity to local changes in repeat content desired. 

empty_list <- c()
for(i in unique(chroms_props_pvals_wtr$V1)){
  temp<-subset(chroms_props_pvals_wtr,V1==i)
  var<-round(nrow(temp)/35)
  if((var %% 2) == 0){
    var<-var+1
  }
  filt_out <- sgolayfilt(temp$ps,p=1,n=var,m=0)
  empty_list<-c(empty_list,filt_out)
}

wgolay<-cbind(chroms_props_pvals_wtr,empty_list)

###The filter, in addition to simply the dataset, also takes arguments p (polynomial filter order) and n (Filter Length)
###n was tied to the length of the chromosome and divided by 35 and p 1, which it was felt best represented appropriate smoothing for the purpose of subtelomeric definition
###We then write the golay smoothed pvalue curves to file, to then be used by auto_sub.py to generate the boundaries
write.table(wgolay,file="/Users/tobybrann/Documents/Subtelomeres/manuscript/Figure_1/subtelomere_defin/golay_pvals.tbl", sep= "\t",row.names = FALSE, col.names = FALSE)
#chmod u+x auto_sub.py 
#./auto_sub.py wgolay 
#Subtelomere bounds from autosub.py are subsequently imported back into R for graph annotation
subtelomeres<-read.delim(file="/Users/tobybrann/Documents/Subtelomeres/manuscript/V2/Figure_1/golay/auto_sub.out",sep="\t",header=FALSE)

##Create Merged PARs
###10,600,000 is the length of PAR1, essentially the distance PAR2 should be transformed by for concatenation


##Sex break, adding in dashed line to represent concatenation of PARs
sex_break <- data.frame(cbind("Merged PARs",10600000))
colnames(sex_break) <- colnames(subtelomeres)

##Rename
subtelomeres[subtelomeres == "SM_V9_1"] <- "Chr 1"
subtelomeres[subtelomeres == "SM_V9_2"] <- "Chr 2"
subtelomeres[subtelomeres == "SM_V9_3"] <- "Chr 3"
subtelomeres[subtelomeres == "SM_V9_4"] <- "Chr 4"
subtelomeres[subtelomeres == "SM_V9_5"] <- "Chr 5"
subtelomeres[subtelomeres == "SM_V9_6"] <- "Chr 6"
subtelomeres[subtelomeres == "SM_V9_7"] <- "Chr 7"
subtelomeres[subtelomeres == "SM_V9_PAR1"] <- "Merged PARs"
subtelomeres[subtelomeres == "SM_V9_PAR2"] <- "Merged PARs"
subtelomeres[subtelomeres == "39300000"] <- 39300000+10600000

##Adjust PAR coordinates and insert back into the dataframe
PAR1<- wgolay %>% subset(V1=="SM_V9_PAR1")
PAR2<- wgolay %>% subset(V1=="SM_V9_PAR2")
PAR2$V2<-PAR2$V2+10600000
PAR2$V3<-PAR2$V3+10600000
wgolay<-wgolay[-c(2921:3437),]
wgolay<-rbind(wgolay,PAR1,PAR2)
wgolay[wgolay == "SM_V9_PAR1"] <- "Merged PARs"
wgolay[wgolay == "SM_V9_PAR2"] <- "Merged PARs"
wgolay[wgolay == "SM_V9_1"] <- "Chr 1"
wgolay[wgolay == "SM_V9_2"] <- "Chr 2"
wgolay[wgolay == "SM_V9_3"] <- "Chr 3"
wgolay[wgolay == "SM_V9_4"] <- "Chr 4"
wgolay[wgolay == "SM_V9_5"] <- "Chr 5"
wgolay[wgolay == "SM_V9_6"] <- "Chr 6"
wgolay[wgolay == "SM_V9_7"] <- "Chr 7"

wgolay$V1 <-factor(wgolay$V1, levels =c("Chr 1","Chr 2","Chr 3","Chr 4","Chr 5","Chr 6","Chr 7","Merged PARs"))

###Make into Mbp
wgolay$V3 <- wgolay$V3/1000000
subtelomeres$V2 <- subtelomeres$V2/1000000
sex_break$V2 <- as.integer(sex_break$V2)
sex_break$V2 <- sex_break$V2/1000000

tiff('new_subtel_defin.tiff', units="in", width=20, height=8, res=1200, compression = 'lzw')
ggplot(wgolay, aes(x=V3,y=empty_list)) + 
  geom_point(aes(colour=V1),size=2) +
  scale_color_manual(values = viridis(9,option = "turbo")) +
  facet_wrap(.~factor(V1),scales = "free_x", ncol=4) +
  geom_hline(yintercept = 0.1,col="red",lty="dashed") +
  ylab("P value") + xlab ("Chromosome Position (Mbp)")+ 
  labs(colour="Chromosome") +
  geom_vline(data=subtelomeres, aes(xintercept=V2)) +
  theme_Publication() +
  theme(legend.position = "none", text = element_text(size = 34),axis.text = element_text(size = 24),
        axis.title = element_text(size=34, face="bold"),
        panel.spacing.x=unit(1, "lines"), panel.spacing.y=unit(0.5, "lines"),
        strip.text = element_text(size=34)) + 
  scale_y_continuous(trans="log10", breaks=c(0.01,0.1,0.3,1.00)) +
  geom_vline(data=sex_break, aes(xintercept=V2), linetype="dashed") 
dev.off()

##Identified bounds were then adjusted to reflect the presence or absence of telomeric repeats at some chromosome ends.
##These coordinates were altered to remove the telomeric repeats, which are explictly not the subtelomere.
#SM_V9_1 - R - 3603bp
#SM_V9_2 - R - 8935bp
#SM_V9_3 - L - 4994bp
#SM_V9_3 - R - 5784bp
#SM_V9_4 - R - 805bp
#SM_V9_5 - L - 6377bp
#SM_V9_5 - R - 27340bp
#SM_V9_6 - L - 678bp
#SM_V9_6 - R - 16911bp
#SM_V9_7 - L - 190bp
#SM_V9_PAR1 - L - 1355bp

###Genome file can be created from the below command and 
#awk '/^>/ {if (seq) { print length(seq); seq=""; } print; next; } { seq = seq $0; } END { print length(seq); }'  file.fa


##From the subtelomere bounds and the genome file, we can create a bed file of subtelomeres, and chromosome bodies, from which we can compare contents
##The only difference between this and the subtelomere coordinates bed file is the explicit inclusion of the gaps between subtelomeres (Chromosome Bodies)
#bedtools coverage -a subtel_v3.bed -b TE.gff  > TE_subtel.cov
#cat wef.gff simp.gff | bedtools coverage -a subtel_v3.bed -b -  > combi_repeat_subtel.cov
#bedtools coverage -a subtel_v3.bed -b 9.5_longest_introns.gff > gene_subtel.cov
####Boxplots of Subtelomere Content
setwd("/Users/tobybrann/Documents/Subtelomeres/manuscript/V2/Figure_1/content")

###Prepare the data
TE <- read.delim(file="TE_subtel.cov", header=FALSE) 
genes <- read.delim(file="Gene_subtel.cov", header=FALSE) 
other_reps <- read.delim(file="combi_repeat_subtel.cov", header=FALSE) 
TE<-cbind(TE,"TE")
genes<-cbind(genes,"genes")
other_reps<-cbind(other_reps,"Other")
names(TE)[names(TE) == "\"TE\""] <- "V9"
names(genes)[names(genes)=="\"genes\""]<-"V9"
names(other_reps)[names(other_reps)=="\"Other\""]<-"V9"

combined<-rbind(TE,genes,other_reps)

##Stats
##Check for normality
with(TE,shapiro.test(V8[V4=="sub"]))

##T.tests
#p-value = 6.653e-07
t.test(V8~V4,data=TE, var.equal=TRUE)
#p-value = 0.009276
t.test(V8~V4,data=genes, var.equal=TRUE)
#p-value = 0.7367
t.test(V8~V4,data=other_reps, var.equal=TRUE)


combined$V9[combined$V9=="TE"]<-"Transposable Elements"
combined$V9[combined$V9=="genes"]<-"Genes"
combined$V9[combined$V9=="Other"]<-"Other Repeats"
combined$V4[combined$V4=="sub"]<-"Subtelomere"
combined$V4[combined$V4=="body"]<-"Body"


####n.b. this plot generates a boxplot with *** twice, as we can see by my t.test above, genes are actually **, this was edited in GIMP. 

tiff('boxplot_subtel_v2.tiff', units="in", width=12, height=4, res=600, compression = 'lzw')

ggplot(combined, aes(x=V4,y=V8, color=V4)) + 
  scale_color_manual(values = met.brewer("Hiroshige",2, direction = -1)) + 
  geom_boxplot(width=0.4, position = position_dodge(20)) +geom_point(alpha=1,position = position_jitterdodge()) +stat_summary(fun=mean,geom="point", shape=23, size=3) + 
  ylab("Coverage") + xlab("Chromosomal Feature") + 
  theme_Publication() + 
  theme(legend.position='none', axis.text = element_text(size=16), axis.title = element_text(size=20, face="bold"), strip.text.x = element_text(size = 22)) +
  geom_signif(comparisons = list(c("Body", "Subtelomere")), map_signif_level = TRUE, textsize=6, col="black")  +
  ylim(0.0,0.7) +
  facet_wrap(.~factor(V9, levels=c("Genes","Transposable Elements","Other Repeats")), ncol=3)

dev.off()


###Figure 2, Biser and Segmental Duplications
setwd("/Users/tobybrann/Documents/Subtelomeres/manuscript/V2/Figure_2")

#A cytoband file can be created from the file used for contents by appending two columns, a blank "X" and the colour or type of region (gpos25 for subtelomeres,gpos75 for chromosome body, these were later flipped for visibility)
#Cytoband v2
cytoband.file = system.file(package = "circlize", "extdata", "cytoBand.txt")
cytoband.df = read.table("/Users/tobybrann/Documents/Subtelomeres/manuscript/V2/Figure_2/cytoband.txt", colClasses = c("character", "numeric","numeric", "character", "character"), sep = "\t")
cytoband.df$V1 <- gsub("SM_V9_", "",cytoband.df$V1)

all_pairs <- read.delim(file="all_pairs_subtel_v2.tbl", header=FALSE)

LHS_all <- all_pairs[,c(1:3,7)]
RHS_all <- all_pairs[,c(4:7)]

colnames(LHS_all)[4]<-"V4"
colnames(RHS_all)[1]<-"V1"
colnames(RHS_all)[2]<-"V2"
colnames(RHS_all)[3]<-"V3"
colnames(RHS_all)[4]<-"V4"

LHS_all$V1 <- gsub("SM_V9_", "",LHS_all$V1)
RHS_all$V1 <- gsub("SM_V9_", "",RHS_all$V1)

#Function for genic colours 
colgen <- LHS_all$V4
Eles<-unique(LHS_all$V4)
X=length(Eles)
col = rep(c(values = met.brewer("Hiroshige",X)))
fors=length(LHS_all$V4)
for (i in 1:X) {
  #colgen <- gsub(Eles[val], col[val],colgen)
  colgen <- gsub(Eles[i], adjustcolor(col[i], alpha.f=0.8),colgen)
  
}

##Flip ideogram (better visibility)
cytoband.df$V5[cytoband.df$V5=="gpos25"]<-"temp"
cytoband.df$V5[cytoband.df$V5=="gpos75"]<-"gpos25"
cytoband.df$V5[cytoband.df$V5=="temp"]<-"gpos75"

tiff('biser_hits.tiff', units="in", width=5, height=4, res=800, compression = 'lzw')

circos.clear()
circos.par("track.height" = 0.25, start.degree=90,gap.degree=c(1,1,1,1,1,1,1,1,1))
circos.initializeWithIdeogram(cytoband.df, ideogram.height = 0.04, plotType=c("labels", "ideogram"))
circos.genomicLink(LHS_all, RHS_all, col= colgen
)

dev.off()

###Boxplot of Coverage
###Again, using the bedfile (subtel_v3), that uses the chromosome bodies.
##First unpair the loci by producing two seperate files and concatenating them
##awk '{OFS="\t"}{print$1,$2,$3}' > LHS.bed
##awk '{OFS="\t"}{print$4,$5,$6}' > RHS.bed
##cat LHS.bed RHS.bed > unpaired_loci.bed
##bedtools coverage -a subtelomere_v3.bed -b unpaired_loci.bed


setwd("/Users/tobybrann/Documents/Subtelomeres/manuscript/V2/Figure_2/boxplots/")

density_data <- read.delim(file="subtelomere_SD_cov.tbl",sep="\t",header=FALSE)

density_data$V1 <- gsub("SM_V9_", "",density_data$V1)
density_data$V4 <- gsub("Sub", "Subtelomere",density_data$V4)
density_data$V4 <- gsub("Body", "Chromosome Body",density_data$V4)
density_data$V4[density_data$V4=="Chromosome Body"]<-"Chromosome\nBody"
density_data$V4[density_data$V4=="Chromosome\nBody"]<-"Body"

tiff('Density_boxplot.png', units="in", width=4.5, height=4, res=1200, compression = 'lzw')

##t.test 
t.test(V8~V4,data=density_data, var.equal=TRUE)

##Stats test
cov_chi <- data.frame(Subtelomere=integer(),
                 Body=integer())

med_cov <- median(density_data$V8)

##Num above
LHS<-nrow(density_data %>% subset(V4=="Subtelomere") %>% subset(V8>=med_cov))
RHS<-nrow(density_data %>% subset(V4!="Subtelomere") %>% subset(V8>=med_cov))
cov_chi<-rbind(cov_chi,c(LHS,RHS))

##Num below
LHS<-nrow(density_data %>% subset(V4=="Subtelomere") %>% subset(V8<=med_cov))
RHS<-nrow(density_data %>% subset(V4!="Subtelomere") %>% subset(V8<=med_cov))
cov_chi<-rbind(cov_chi,c(LHS,RHS))

##Make table
colnames(cov_chi)[1]<-"Subtelomere"
colnames(cov_chi)[2]<-"Body"
row.names(cov_chi)[1]<-">= Median Coverage"
row.names(cov_chi)[2]<-"<= Median Coverage"

##Chi Calcs
cov_chi<-cbind(cov_chi,c("0.625","0.375"))
colnames(cov_chi)[3] <- "Relative_Proportions"

total_pos <- as.numeric(sum(cov_chi[1,c(1,2)]))

##Flipping the 0, as we want to move the observed column over
cov_chi[2,1] <-"0"
cov_chi<-cbind(cov_chi,as.numeric(cov_chi$Relative_Proportions)*total_pos)
colnames(cov_chi)[4] <- "Expected"
colnames(cov_chi)[1] <- "Observed"

cov_chi<- cbind(cov_chi,as.numeric(cov_chi$Observed)-as.numeric(cov_chi$Expected))
colnames(cov_chi)[5] <- "OminE"
cov_chi<- cbind(cov_chi,(cov_chi$OminE^2))
colnames(cov_chi)[6] <- "OminEsq"
cov_chi<- cbind(cov_chi,cov_chi$OminEsq/cov_chi$Expected)
colnames(cov_chi)[7] <- "Chisq"
Chi_stat <- sum(cov_chi$Chisq)

###Chi stat = 7.2, therefore with a df=1, p<0.02 (*)

dens <- ggplot(density_data, aes(x=V4,y=V8, color=V4)) + 
  scale_color_manual(values = met.brewer("Hiroshige",2, direction=-1)) + 
  geom_boxplot(width=0.3,outlier.shape = NA)  +
  geom_point(alpha=1,position = position_jitterdodge(),size=2) + 
  theme_Publication() + 
  stat_summary(fun=mean,geom="point", shape=23, size=4) + 
  theme(legend.position='none')  + ylab("SD Coverage in Feature") + xlab("Chromosomal Feature") + 
  theme(axis.text = element_text(size=18), axis.title = element_text(size=22, face="bold"), strip.text.x = element_text(size = 22)) +
  geom_signif(comparisons = list(c("Body", "Subtelomere")), annotation = c("*"), map_signif_level = TRUE, textsize=6, col="black") + ylim(0,0.95)

####O/E Calculations
##The output of the above bedtools coverage, not only has a field for coverage, but also for number of "hits", this is column 5 and is the basis for these calculations
##grep Sub subtelomere_SD_cov.tbl | awk '{print$1,$5}' 
##grep -v Sub subtelomere_SD_cov.tbl | awk '{print$1,$5}'
##Expected were calculated based on the size of the respective regions and assuming a random distribution of SDs

chi <- read.delim(file="observed_expected_hits.tbl", header=TRUE)

chi$Chrom <- gsub("SM_V9_", "",chi$Chrom)
chi$Loci <- gsub("Sub", "Subtelomere",chi$Loci)
chi$Loci <- gsub("Body", "Chromosome Body",chi$Loci)

##Chi_Sq on the subs
chi2 <- chi %>% subset(
  Loci=="Subtelomere"
)

chi2<- cbind(chi2,chi2$Observed-chi2$Expected)
colnames(chi2)[5] <- "OminE"
chi2<- cbind(chi2,(chi2$OminE^2))
colnames(chi2)[6] <- "OminEsq"
chi2<- cbind(chi2,chi2$OminEsq/chi2$Expected)
colnames(chi2)[7] <- "Chisq"
Chi_stat <- sum(chi2$Chisq)
###Chi_stat == 10931.82686
##df = (r-1)(c-1), r=9 (chromosomes), c=2(Subtelomere / Body), therefore df =8
#p<0.00001

###Substitute boxplot
chi$Loci[chi$Loci=="Chromosome Body"]<-"Chromosome\nBody"
chi$Loci[chi$Loci=="Chromosome\nBody"]<-"Body"

chi_plot <- ggplot(chi, aes(x=Loci,y=Observed/Expected, col=Loci)) + 
  scale_color_manual(values = met.brewer("Hiroshige",2,direction=-1))+ 
  geom_boxplot(width=0.3,outlier.shape = NA) +geom_point(alpha=1,position = position_jitterdodge(),size=2) +
  stat_summary(fun=mean,geom="point", shape=23, size=4) +
  theme_Publication() + 
  theme(legend.position='none')  + ylab("O/E Ratio of SDs") + xlab("Chromosomal Feature") + 
  theme(axis.text = element_text(size=18), axis.title = element_text(size=22, face="bold"), strip.text.x = element_text(size = 22)) +
  geom_signif(comparisons = list(c("Body", "Subtelomere")), map_signif_level = TRUE, textsize=6, col="black") + ylim(0,21) 

library(ggpubr)
tiff('combined_boxplot.png', units="in", width=9, height=4, res=600, compression = 'lzw')
ggarrange(dens, chi_plot, ncol = 2) 
dev.off()

####Distance matrices
#bedtools getfasta -fi SmansoniV9_1L.fa -bed biser_pair > temp.fa
#mafft --adjustdirection --quiet temp.fa > temp.aln
#distmat temp.aln -nucmethod 1 -outfile temp.out
#Where nucmethod 1 is Jukes-Cantor

dists<-read.delim(file="/Users/tobybrann/Documents/Subtelomeres/manuscript/Reviewers/perc_id/perc_id_wloc.tbl",sep="\t",header=FALSE)

distances <- dists$V1
locs <- as.character(dists$V2)

locs[locs == "Subtelomere"] <- "#ef8a47"
locs[locs == "No"] <- "#72bcd5"

met.brewer("Hiroshige",2)[1:2]

setwd("/Users/tobybrann/Documents/Subtelomeres/manuscript/Reviewers/perc_id/")
tiff('Nucleotide_Distance.tiff', units="in", width=3.5, height=12, res=900, compression = 'lzw')

beeswarm(distances,pwcol=locs,
         pch=20,cex=1.2,spacing = 0.8,bty="n",
         ylim=c(1,50),
         ylab="Nucleotide Distance (Jukes-Cantor)")

dev.off()


###Figure 3.
##Methodology for this can be found at: https://github.com/MiguelMSandin/SSNetworks
##This pipeline was ran on the genes identified by the segmental duplications
##The can be found by intersecting the gene file with our unpaired loci
##bedtools intersect -a Genes.gff -b unpaired_loci.bed and extracting the gene IDs
##This was then used to pullout only the required genes from the amino acid sequences of S. mansoni
##Visualisation was done in cytoscape
##Loci (either Subtelomere or Chromosome Body), was found by using subtel.py on a reformatted gene annotation
##awk '{OFS="\t"}{print$1,$4,$5,$9}' > genes.bed (where $9 is your gene ID column)
##./subtel.py genes.bed 
##This was then used as a fill and group in cytoscape

##Heatmaps and sequencing data
#Generate genome file
##STAR --runThreadN 16 --runMode genomeGenerate --genomeDir . --genomeFastaFiles schistosoma_mansoni.PRJEA36577.WBPS17.genomic.fa
##STAR --runThreadN 16 --genomeDir Genome File --outFilterMultimapNmax 100 --outFileNamePrefix ERRX --outSAMtype BAM SortedByCoordinate --readFilesCommand zcat --readFilesIn /ERX_1.fastq.gz ERX_2.fastq.gz" 
##featureCounts -T 16 --primary -t exon -g transcript_id -a 9.5_longestTranscriptExonsOnly.gtf -o counts.txt ERRXAligned.sortedByCoord.out.bam

##Calculating TPMs
##Import counts.txt, manipulate column names, remove excess columns 
total <- read.delim(file="counts_v2.txt",sep="\t",header=TRUE)

loci_counts <- read.delim(file="loci_counts.txt",sep="\t",header=FALSE)

colnames(loci_counts) <- colnames(total)

##Calculate TPM
just_cts_len <- total[,6:51]
##Length in kilobases
just_cts_len$Length <- just_cts_len$Length/1000
TPMs <- just_cts_len
lens <- TPMs[,1]
RPKs <- TPMs[,-1]

##Reads per kilobase
for(j in 2:ncol(just_cts_len)){
  RPKs[,j-1] <-just_cts_len[,j]/lens
}

row.names(RPKs) <- total$Geneid
TPMs <- RPKs

##Transcripts per million
for(j in 1:ncol(RPKs)){
  sums_col <- sum(RPKs[,j])
  TPMs[,j]<-RPKs[,j]/sums_col
  TPMs[,j]<-TPMs[,j]*1000000
}

gene_list<-loci_counts$Geneid

###Remove non-SD genes
loci_counts <- TPMs[row.names(TPMs) %in%  gene_list,]
TPMs <- TPMs[row.names(TPMs) %in%  gene_list,]


#Processing lifestages
#Egg
egg_stages <- c("ERS4985650_merged_sorted.bam","ERS4985649_merged_sorted.bam","ERS4985652_merged_sorted.bam","ERS4985654_merged_sorted.bam","ERS4985656_merged_sorted.bam")
egg_TPMs <- TPMs[,colnames(TPMs) %in% egg_stages]
avg_TPMs <- as.data.frame(rowMeans(egg_TPMs))

#Miracidia
mira_stages <- c("ERS4985658_merged_sorted.bam","ERS4985660_merged_sorted.bam","ERS4985661_merged_sorted.bam","ERS4985664_merged_sorted.bam","ERS4985665_merged_sorted.bam")
mira_TPMs <- TPMs[,colnames(TPMs) %in% mira_stages]
mira_TPMs <- as.data.frame(rowMeans(mira_TPMs))
avg_TPMs <- cbind(avg_TPMs,mira_TPMs)
colnames(avg_TPMs)[2] <- "Miracidia"

#1d Sporocyst
d1_sporo_stages <- c("ERS4985668_merged_sorted.bam","ERS4985670_merged_sorted.bam","ERS4985672_merged_sorted.bam","ERS4985674_merged_sorted.bam","ERS4985676_merged_sorted.bam")
d1_sporo_TPMs <- TPMs[,colnames(TPMs) %in% d1_sporo_stages]
d1_sporo_TPMs <- as.data.frame(rowMeans(d1_sporo_TPMs))
avg_TPMs <- cbind(avg_TPMs,d1_sporo_TPMs)
colnames(avg_TPMs)[3] <- "D1_Sporocyst"

#5d Sporocyst
d5_sporo_stages <- c("ERS4985677_merged_sorted.bam","ERS4985679_merged_sorted.bam","ERS4985680_merged_sorted.bam","ERS4985683_merged_sorted.bam","ERS4985685_merged_sorted.bam")
d5_sporo_TPMs <- TPMs[,colnames(TPMs) %in% d5_sporo_stages]
d5_sporo_TPMs <- as.data.frame(rowMeans(d5_sporo_TPMs))
avg_TPMs <- cbind(avg_TPMs,d5_sporo_TPMs)
colnames(avg_TPMs)[4] <- "D5_Sporocyst"

#32d Sporocyst
d32_sporo_stages <- c("ERS4985707_merged_sorted.bam","ERS4985708_merged_sorted.bam","ERS4985711_merged_sorted.bam","ERS4985713_merged_sorted.bam","ERS4985715_merged_sorted.bam")
d32_sporo_TPMs <- TPMs[,colnames(TPMs) %in% d32_sporo_stages]
d32_sporo_TPMs <- as.data.frame(rowMeans(d32_sporo_TPMs))
avg_TPMs <- cbind(avg_TPMs,d32_sporo_TPMs)
colnames(avg_TPMs)[5] <- "D32_Sporocyst"

#Cercariae
cerc_stages <- c("ERS4985739_merged_sorted.bam","ERS4985741_merged_sorted.bam","ERS4985725_merged_sorted.bam","ERS4985726_merged_sorted.bam","ERS4985743_merged_sorted.bam")
cerc_TPMs <- TPMs[,colnames(TPMs) %in% cerc_stages]
cerc_TPMs <- as.data.frame(rowMeans(cerc_TPMs))
avg_TPMs <- cbind(avg_TPMs,cerc_TPMs)
colnames(avg_TPMs)[6] <- "Cercariae"

#2d Somule
d2_somule_stages <- c("ERS4985765_merged_sorted.bam","ERS4985766_merged_sorted.bam","ERS4985770_merged_sorted.bam","ERS4985787_merged_sorted.bam","ERS4985788_merged_sorted.bam")
d2_somule_TPMs <- TPMs[,colnames(TPMs) %in% d2_somule_stages]
d2_somule_TPMs <- as.data.frame(rowMeans(d2_somule_TPMs))
avg_TPMs <- cbind(avg_TPMs,d2_somule_TPMs)
colnames(avg_TPMs)[7] <- "D2_Somule"

#F_26d 
F_26d_juvenile_stages <- c("ERS4985792_merged_sorted.bam","ERS4985793_merged_sorted.bam","ERS4985771_merged_sorted.bam","ERS4985773_merged_sorted.bam","ERS4985776_merged_sorted.bam")
F_26d_juvenile_TPMs <- TPMs[,colnames(TPMs) %in% F_26d_juvenile_stages]
F_26d_juvenile_TPMs <- as.data.frame(rowMeans(F_26d_juvenile_TPMs))
avg_TPMs <- cbind(avg_TPMs,F_26d_juvenile_TPMs)
colnames(avg_TPMs)[8] <- "F_26d_Juvenile"

#M_26d
M_26d_juvenile_stages <- c("ERS4985777_merged_sorted.bam","ERS4985779_merged_sorted.bam","ERS4985780_merged_sorted.bam","ERS4985784_merged_sorted.bam","ERS4985785_merged_sorted.bam")
M_26d_juvenile_TPMs <- TPMs[,colnames(TPMs) %in% M_26d_juvenile_stages]
M_26d_juvenile_TPMs <- as.data.frame(rowMeans(M_26d_juvenile_TPMs))
avg_TPMs <- cbind(avg_TPMs,M_26d_juvenile_TPMs)
colnames(avg_TPMs)[9] <- "M_26d_Juvenile"


avg_TPMs<-avg_TPMs[, c(1,2,3,4,5,6,7,8,9)]

##Remove all 0's
avg_TPMs <- avg_TPMs[which(rowSums(avg_TPMs)>0),]

##Remove splice variants
row.names(avg_TPMs) <- substr(row.names(avg_TPMs),1,nchar(row.names(avg_TPMs))-2)

##Misc.
genes_2assess <- data.frame(cbind(row.names(avg_TPMs),"Gene"))
genes_2assess <- data.frame(genes_2assess[,-1])
row.names(genes_2assess) <- row.names(avg_TPMs)
colnames(genes_2assess)[1] <- "gene_col"

##Better, more specific tags for visualisation, 
setwd("/Users/tobybrann/Documents/Subtelomeres/RNASeq/tags")
all<-read.delim(file="/Users/tobybrann/Documents/Subtelomeres/RNASeq/loci_smps.txt", header=FALSE)
all$V1<-(str_sub(all$V1, end=-3))
cercs<-data.frame((read.delim(file="cercs.txt", header=FALSE))[,1])
colnames(cercs)[1]<-"V1"
cercs$V1<-(str_sub(cercs$V1, end=-3))
egg<-data.frame((read.delim(file="egg.txt", header=FALSE))[,1])
colnames(egg)[1]<-"V1"
egg$V1<-(str_sub(egg$V1, end=-3))
EG<-data.frame((read.delim(file="EG.txt", header=FALSE))[,1]) 
colnames(EG)[1]<-"V1"
EG$V1<-(str_sub(EG$V1, end=-3))
annex<-data.frame((read.delim(file="annexin.txt", header=FALSE))[,1])
colnames(annex)[1]<-"V1"
annex$V1<-(str_sub(annex$V1, end=-3))
golgi<-data.frame((read.delim(file="golgi.txt", header=FALSE))[,1]) 
colnames(golgi)[1]<-"V1"
golgi$V1<-(str_sub(golgi$V1, end=-3))
mito<-data.frame((read.delim(file="mito.txt", header=FALSE))[,1]) 
colnames(mito)[1]<-"V1"
mito$V1<-(str_sub(mito$V1, end=-3))
mucin<-data.frame((read.delim(file="mucin.txt", header=FALSE))[,1])
colnames(mucin)[1]<-"V1"
mucin$V1<-(str_sub(mucin$V1, end=-3))

locs <- which(row.names(genes_2assess)%in% all$V1)
for(i in 1:length(locs)){
  num<-(locs[i])
  #writeLines(num)
  genes_2assess$gene_col[num] <- "Segmental Duplication"
}

locs <- which(row.names(genes_2assess) %in% cercs$V1)
for(i in 1:length(locs)){
  num<-(locs[i])
  #writeLines(num)
  genes_2assess$gene_col[num] <- "Cercarial Protease"
}

locs <- which(row.names(genes_2assess) %in% egg$V1)
for(i in 1:length(locs)){
  num<-(locs[i])
  #writeLines(num)
  genes_2assess$gene_col[num] <- "Plexin"
}

locs <- which(row.names(genes_2assess) %in% EG$V1)
for(i in 1:length(locs)){
  num<-(locs[i])
  #writeLines(num)
  genes_2assess$gene_col[num] <- "Endoglycoceramidase"
}

locs <- which(row.names(genes_2assess) %in% annex$V1)
for(i in 1:length(locs)){
  num<-(locs[i])
  #writeLines(num)
  genes_2assess$gene_col[num] <- "Annexin"
}

locs <- which(row.names(genes_2assess) %in% golgi$V1)
for(i in 1:length(locs)){
  num<-(locs[i])
  #writeLines(num)
  genes_2assess$gene_col[num] <- "Golgi Subunit"
}

locs <- which(row.names(genes_2assess) %in% mito$V1)
for(i in 1:length(locs)){
  num<-(locs[i])
  #writeLines(num)
  genes_2assess$gene_col[num] <- "Mito. Asp. tRNA ligase"
}

locs <- which(row.names(genes_2assess) %in% mucin$V1)
for(i in 1:length(locs)){
  num<-(locs[i])
  #writeLines(num)
  genes_2assess$gene_col[num] <- "Mucin"
}

colnames(genes_2assess)[1] <- "Gene Type"
colnames(avg_TPMs)[1] <- "Egg"

##At this point, I altered my row order in bash by linear chromosome position, by adding the gene coordinates and sorting by columm 1 (chromosome) and column 2 (LHS)
avg_TPMs_reord <- read.delim(file="TPMs_avg_reord.tbl",sep="\t",header=TRUE)
row.names(avg_TPMs_reord) <- avg_TPMs_reord$Smp_ID
avg_TPMs_reord<-avg_TPMs_reord[,-1]


genes_2assess <- data.frame(cbind(row.names(avg_TPMs_reord),"Gene"))
genes_2assess <- data.frame(genes_2assess[,-1])
row.names(genes_2assess) <- row.names(avg_TPMs_reord)
colnames(genes_2assess)[1] <- "gene_col"

##Better, more specific tags, now populating avg_TPMs_reord
setwd("/Users/tobybrann/Documents/Subtelomeres/RNASeq/tags")
all<-read.delim(file="/Users/tobybrann/Documents/Subtelomeres/RNASeq/loci_smps.txt", header=FALSE)
all$V1<-(str_sub(all$V1, end=-3))
cercs<-data.frame((read.delim(file="cercs.txt", header=FALSE))[,1])
colnames(cercs)[1]<-"V1"
cercs$V1<-(str_sub(cercs$V1, end=-3))
egg<-data.frame((read.delim(file="egg.txt", header=FALSE))[,1])
colnames(egg)[1]<-"V1"
egg$V1<-(str_sub(egg$V1, end=-3))
EG<-data.frame((read.delim(file="EG.txt", header=FALSE))[,1]) 
colnames(EG)[1]<-"V1"
EG$V1<-(str_sub(EG$V1, end=-3))
annex<-data.frame((read.delim(file="annexin.txt", header=FALSE))[,1])
colnames(annex)[1]<-"V1"
annex$V1<-(str_sub(annex$V1, end=-3))
golgi<-data.frame((read.delim(file="golgi.txt", header=FALSE))[,1]) 
colnames(golgi)[1]<-"V1"
golgi$V1<-(str_sub(golgi$V1, end=-3))
mito<-data.frame((read.delim(file="mito.txt", header=FALSE))[,1]) 
colnames(mito)[1]<-"V1"
mito$V1<-(str_sub(mito$V1, end=-3))
mucin<-data.frame((read.delim(file="mucin.txt", header=FALSE))[,1])
colnames(mucin)[1]<-"V1"
mucin$V1<-(str_sub(mucin$V1, end=-3))

locs <- which(row.names(genes_2assess)%in% all$V1)
for(i in 1:length(locs)){
  num<-(locs[i])
  #writeLines(num)
  genes_2assess$gene_col[num] <- "Segmental Duplication"
}

locs <- which(row.names(genes_2assess) %in% cercs$V1)
for(i in 1:length(locs)){
  num<-(locs[i])
  #writeLines(num)
  genes_2assess$gene_col[num] <- "Cercarial Protease"
}

locs <- which(row.names(genes_2assess) %in% egg$V1)
for(i in 1:length(locs)){
  num<-(locs[i])
  #writeLines(num)
  genes_2assess$gene_col[num] <- "Plexin"
}

locs <- which(row.names(genes_2assess) %in% EG$V1)
for(i in 1:length(locs)){
  num<-(locs[i])
  #writeLines(num)
  genes_2assess$gene_col[num] <- "Endoglycoceramidase"
}

locs <- which(row.names(genes_2assess) %in% annex$V1)
for(i in 1:length(locs)){
  num<-(locs[i])
  #writeLines(num)
  genes_2assess$gene_col[num] <- "Annexin"
}

locs <- which(row.names(genes_2assess) %in% golgi$V1)
for(i in 1:length(locs)){
  num<-(locs[i])
  #writeLines(num)
  genes_2assess$gene_col[num] <- "Golgi Subunit"
}

locs <- which(row.names(genes_2assess) %in% mito$V1)
for(i in 1:length(locs)){
  num<-(locs[i])
  #writeLines(num)
  genes_2assess$gene_col[num] <- "Mito. Asp. tRNA ligase"
}

locs <- which(row.names(genes_2assess) %in% mucin$V1)
for(i in 1:length(locs)){
  num<-(locs[i])
  #writeLines(num)
  genes_2assess$gene_col[num] <- "Mucin"
}

colnames(genes_2assess)[1] <- "Gene Type"
colnames(avg_TPMs_reord)[1] <- "Egg"

###Trim down, removing genes outside of scope (CP, Mucin, SDs)
temp_to_filt<- cbind(avg_TPMs_reord,genes_2assess)
colnames(temp_to_filt)[10] <- "G_Type"
avg_TPMs_reord_filt <- temp_to_filt %>% filter(G_Type!="Cercarial Protease" & G_Type !="Mucin" & G_Type !="Segmental Duplication")
avg_TPMs_reord_filt<-avg_TPMs_reord_filt[,-10]

colnames(genes_2assess)[1] <- "G_Type"
genes_2assess_filt <- genes_2assess %>% filter(G_Type!="Cercarial Protease" & G_Type !="Mucin" & G_Type !="Segmental Duplication")
colnames(genes_2assess_filt)[1] <- "Gene Cluster"

##Subtelomere annotation
sub_annotation <- cbind(genes_2assess_filt,"Chromosome Body")
colnames(sub_annotation)[2] <- "Is_Sub"

###Tag my genes
library(data.table)
sub_genes <- read.delim(file="/Users/tobybrann/Documents/Subtelomeres/manuscript/Figure_3/expression/sarah_BB/processing/subtelomere_genes.tbl", header=FALSE)
#sub_genes$V1<-substr(sub_genes$V1,1,nchar(sub_genes$V1)-2)

locs <- which(row.names(sub_annotation) %in% sub_genes$V1)
for(i in 1:length(locs)){
  num<-(locs[i])
  #writeLines(num)
  sub_annotation$Is_Sub[num] <- "Subtelomeric"
}

annotations_2d <-cbind(genes_2assess_filt,sub_annotation$Is_Sub)
colnames(annotations_2d)[2] <- "Chromosomal Location"

#Palettes to generate hexcodes
l<-unique(annotations_2d$`Gene Cluster`)
cols_2d<-as.data.frame(cbind(append(l,unique(annotations_2d$`sub_annotation$Is_Sub`)),"cols"))
#met.brewer("Isfahan2",5)[1:5]
#met.brewer("Hiroshige",2)[1:2]

annot_colors <- list(`Gene Cluster`=c(Annexin="#4063a3",Endoglycoceramidase="#ddc000",`Golgi Subunit`="#d7aca1",`Mito. Asp. tRNA ligase`="#34b6c6",`Plexin`="#79ad41"),
                     `Chromosomal Location`=c(Subtelomeric="#ef8a47",`Chromosome Body`="#72bcd5"))


tiff('BB_data_heatmap_reord_lite_annot.tiff', units="in", width=5, height=10, res=1500, compression = 'lzw')

pheatmap(avg_TPMs_reord_filt, main="TPMs",labels_row=row.names(avg_TPMs_reord_filt), 
         scale="row", cluster_rows=FALSE, cluster_cols=FALSE, 
         annotation_row = annotations_2d, 
         fontsize_row = 5, annotation_color = annot_colors,
         gaps_row=c(17,32,40,46), border_color = "black",
         cellwidth = 10, cellheight = 5)

dev.off()

###scRNA


###Figure 4.

###Domains
##First, we generate the domain file TSV sing the Interproscan5 REST API and amino acid sequences previously used for clustering approach
##This can also be done at the interproscan website.
##Each gene was ran individually to generate domain annotations in a suitable format for ITOL
##This was done with the use of a wrapper script, to individually call anno_domain_viz.py (provided in the supplementary)
##It was identified that many of the protein domains from Phobius and TMhelix were redundant (in that their hits were already identified by other databases)
##We therefore removed these
##grep -v "Phobius\|TMHMM" 

##Dendrogram was created by first aligning the hypothetical proteins amino acid identity using muscle with default parameters
##Output, an alignment was then used with IQ-TREE webserver (http://iqtree.cibiv.univie.ac.at/)
##Non-default parameters - 1000 iterations of ultrafast bootstrapping 

##Output alignment from the above process was also used to search for conserved residues (via hmmsearch)
##This identified sites of conservation and a PSI domain in the centre of the protein
##Jalview and colouring for conserved residues (via clustal) was used for visualisation
##Both pre-identified proteins at the termini of the sequences were partially truncated for visibility of the rest of the protein

##Alphafold of one of the few proteins with an available 3D structure was used to generate panel C and D
##For both this and B, we annotated known protein domains were relevant for visualisation


####Appendix
theme_Publication <- function(base_size=14, base_family="Arial") {
  library(grid)
  library(ggthemes)
  (theme_foundation(base_size=base_size, base_family=base_family)
    + theme(plot.title = element_text(face = "bold",
                                      size = rel(1.2), hjust = 0.5),
            text = element_text(),
            panel.background = element_rect(colour = NA),
            plot.background = element_rect(colour = NA),
            panel.border = element_rect(colour = NA),
            axis.title = element_text(face = "bold",size = rel(1)),
            axis.title.y = element_text(angle=90,vjust =2),
            axis.title.x = element_text(vjust = -0.2),
            axis.text = element_text(), 
            axis.line = element_line(colour="black"),
            axis.ticks = element_line(),
            panel.grid.major = element_line(colour="#f0f0f0"),
            panel.grid.minor = element_blank(),
            legend.key = element_rect(colour = NA),
            legend.position = "bottom",
            legend.direction = "horizontal",
            legend.key.size= unit(0.2, "cm"),
            #legend.margin = unit(0, "cm"),
            legend.title = element_text(face="italic"),
            plot.margin=unit(c(10,5,5,5),"mm"),
            strip.background=element_rect(colour="#f0f0f0",fill="#f0f0f0"),
            strip.text = element_text(face="bold")
    ))
  
}

scale_fill_Publication <- function(...){
  library(scales)
  discrete_scale("fill","Publication",manual_pal(values = c("#386cb0","#fdb462","#7fc97f","#ef3b2c","#662506","#a6cee3","#fb9a99","#984ea3","#ffff33")), ...)
  
}

scale_colour_Publication <- function(...){
  library(scales)
  discrete_scale("colour","Publication",manual_pal(values = c("#386cb0","#fdb462","#7fc97f","#ef3b2c","#662506","#a6cee3","#fb9a99","#984ea3","#ffff33")), ...)
  
}
