# Supplementary material for: Subtelomeric plasticity contributes to gene family expansion in the human parasitic flatworm Schistosoma mansoni
Source: BMC Genomics. 2024 Feb 27;25:217. doi: 10.1186/s12864-024-10032-8 (PMC10900676; doi:10.1186/s12864-024-10032-8)
Supplement: Supplementary file 10 — Additional file 10: Supplementary file 4. [file 12864_2024_10032_MOESM10_ESM.txt]

>SM_V9_1:1-35800
GATAGTTAGTCATATGAAAGCATCATTAGTAAACCACATTGCTTATTATATTGAACAGTTACATCTGGCTTATTATACAAAGAGAAAACCATACTATTCATACTATTCTCTTTTTGATCTTCTCAATCTTCTGTTGTTAGATATTCTATTCCTTGCTCACCATATATACTACTTATGTCAATATAAGTAGCTCACACCACACTACTACTTCAACTACTACTACTACTGCTACTGCTACTGTTGTGAACAGAACACGACTGTTGGACAATCGAATCTAATTAAGCAAACATTACAAACTATCTCAGTAAATTGTAATAACCATACAATGGACAGTTAATTTGCAAATTATCAACCAATAGTCTCCATGTTCACTGTTTGTTCTTTAATTCCATTGCTTAAAGTTACTTGGTAAAATGCAAAAACCATACTATGATACTCTATTTGCAAAATGTTCTTCAATTGTCTCAGGCTTCATTGTTCCTGGATTTCCACACAAATTGCTTTTTATTTCTGTTCTTCTCTTCTTGATCTTCTCAATCTTCTGCTGTCAGATACTCTATTCCTTGCTCACCATATATACTACTTATGTCAATATAAGTAGCTCACACCACACAACAACAACAACAACAACTACTACTACTACTACTACTACTATTGCAATTACAAATATAAATACAACGAATTCAAAAAACGGTAAATACAACCACAAACAAAATTACTATCACCATGTCACACTCCCCACATTCTCACTCCATCCCGTGTCACTTCCACACTTCATATTATTCATTCACAACACCGACCAGTCACAGTCCCCTGCCTAGTCGCCCCCCCCCAAACACAACATCGTCTCCTCACTATATCCAACTACTACTACTACTTTTTATCTTCAAATGTTGTAAGTTATCTTCGCAATAGCTACTGTCACGCAGATGAAGGCTGTTTGTATGTTATAATTATACTTTGTAGCGGATGACGAGAAACCGCGAAATACGGGAAATTCATGTTATTCTGCCACATTAATTGTTCTTGCACAAGTAGAATTTACAACTGAGGAAAGTTTGAAATCTGTGAATACTGTCAAATGAAAACATCCATGTGAACTGTCCCAAAACGTCATGTTGATTATATAGTGGTGAAGGGTTACAAATTTTATTCGTAGATGAAGCAATGCTTTCTTTAACCTGAAAACAACCTACTTGTTTTCACTTCAATTTCTCTATAAAAAAGTAGTAACCATTTGTAAATGGAAATATCCATTCAACTTTGTTCTGTATGCGTAATTGATAGTTAGTCATATGAAAGCATCATTAGTAAACCACATGCTTATTATATTGAACAGTTACATCTGGCTTATTATACAAAAGAGAAAACCATACTATTCATACTATTCTCTTTTTGATCTTCTCAATCTTCTGTTGTTAGATATTCTATTCCTTGCTCACCATATATACTACTTATGTCAATATAAGTAGCTCACACCACACTACTACTTCAACTACTACTACTACTGCTACTGCTACTGTTGTGAACAGAACACGACTGTTGGACAATCGAATCTAATTAAGCAAACATTACAAACTATCTCAGTAAATTGTAATAACCATACAATGGACAGTTAATTTGCAAATTATCAACCAATAGTCTCCATGTTCACTGTTTGTTCTTTAATTCCATTGCTTAAAGTTACTTGGTAAAATGCAAAAACCATACTATGATACTCTATTTGCAAAATGTTCTTCAATTGTCTCAGGCTTCATTGTTCCTGGATTTCCACACAAATTGCTTTTTATTTCTGTTCTTCTCTTCTTGATCTTCTCAATCTTCTGCTGTCAGATACTCTATTCCTTGCTCACCATATATACTACTTATGTCAATATAAGTAGCTCACACCACACAACAACAACAACAACAACTACTACTACTACTACTACACTACTACTACTATTGCAATTACAAATATAAATACAACGAATTCAAAAAACGGTAATACAACCACAAACAAAATTACTATCACCATGTCACACTCCCCACATTCTCACTCCATCCCGTGTCACTTCCACACTTCATATTATTCATTCACAACACCGACCAGTCACAGTCCCCTGCCTAGTCGCCCCCCCCCCAAACACAACATCGTCTCCTCACTATATCCAACTACTACTACTACTTTTTATCTTCAAATGTTGTAAGTTATCTTCGCAATAGCTACTGTCACGCAGATGAAGGCTGTTTGTATGTTATAATTATACTTTGTAGGCGGATGACGAGAAACCGCGAAATACGGGAAATTCATGTTATTCTGCCACATTAATTGTTCTTGCACAAGTAGAATTTACAACTGAGGAAAGTTTTGAAATCTGTGAATACTGTCAAATGAAAACATCCATGTGAACTGTCCCAAAACGTCATGTTGATTATATAGTGGTGAAGGGTTACAAATTTTATTCGTAGATGAAGCAATGCTTTCTTTAACCTGAAAACAACCTACTTGTTTTCACTTCAATTTCTCTATAAAAAGTAGTAACCATTTGTAAATGGAAATATCCATTCAACTTTGTTCTGTATGCGTAATTGATAGTTAGTCATATGAAAGCATCATTAGTAAACCACATTGCTTATTATATTGAACAGTTACATCTGGCTTATTATACAAAAGAGAAAACCATACTATTCATACTATTCTCTTTTTGATCTTCTCAATCTTCTGTTGTTAGATATTCTATTCCTTGCTCACCATATATACTACTTATGTCAATATAAGTAGCTCACACCACACTACTACTTCAACTACTACTACTACTGCTACTGCTACTGTTGTGAACAGAACACGACTGTTGGACAATCGAATCTAATTAAGCAAACATTACAAACTATCTCAGTAAATTGTAATAACCATACAATGGACAGTTAATTTGCAAATTATCAACCAATAGTCTCCATGTTCACTGTTTGTTCTTTAATTCCATTGCTTAAAGTTACTTGGTAAAATGCAAAAACCATACTATGATACTCTATTTGCAAAATGTTCTTCAATTGTCTCAGGCTTCATTGTTCCTGGATTTCCACACAAATTGCTTTTTATTTCTGTTCTTCTCTTCTTGATCTTCTCAATCTTCTGCTGTCAGATACTCTATTCCTTGCTCACCATATATACTACTTATGTCAATATAAGTAGCTCACACCACACAACAACAACAACAACAACACAACTACTACTACTACTACTACTACTACTACTATTGCAATTACAAATATAAATACAACGAATTCAAAAAACGGTAATACAACCACAAACAAAATTACTATCACCATGTCACACTCCCCACATTCTCACTCCATCCCGTGTCACTTCCACACTTCATATTATTCATTCACAACACCGACCAGTCACAGTCCCCTGCCTAGTCGCCCCCCCCCAAACACAACATCGTCTCCTCACTATATCCAACTACTACTACTACTTTTTATCTTCAAATGTTGTAAGTTATCTTCGCAATAGCTACTGTCACGCAGATGAAGGCTGTTTGTATGTTATAATTATACTTTGTAGGCGGATGACGAGAAACCGCGAAATACGGGAAATTCATGTTATTCTGCCACATTAATTGTTCTTGCACAAGTAGAATTTACAACTGAGGAAAGTTTTGAAATCTGTGAATACTGTCAAATGAAAACATCCATGTGAACTGTCCCAAAACGTCATGTTGATTATATAGTGGTGAAGGGTTACAAATTTTATTCGTAGATGAAGCAATGCTTTCTTTAACCTGAAAACAACCTACTTGTTTTCACTTCAATTTCTCTATAAAAAAGTAGTAACCATTTGTAAATGGAAATATCCATTCAACTTTGTTCTGTATGCGTAATTGATAGTTAGTCATATGAAAGCATCATTAGTAAACCACATTGCTTATTATATTGAACAGTTACATCTGGCTTATTATACAAAAGAGAAAACCATACTATTCATACTATTCTCTTTTTGATCTTCTCAATCTTCTGTTGTTAGATATTCTATTCCTTGCTCACCATATATACTACTTATGTCAATATAAGTAGCTCACACCACACTACTACTTCAACTACTACTACTACTGCTACTGCTACTGTTGTGAACAGAACACGACTGTTGGACAATCGAATCTAATTAAGCAAACATTACAAACTATCTCAGTAAATTGTAATAACCATACAATGGACAGTTAATTTGCAAATTATCAACCAATAGTCTCCATGTTCACTGTTTGTTCTTTAATTCCATTGCTTAAAGTTACTTGGTAAAATGCAAAAACCATACTATGATACTCTATTTGCAAAATGTTCTTCAATTGTCTCAGGCTTCATTGTTCCTGGATTTCCACACAAATTGCTTTTTATTTCTGTTCTTCTCTTCTTGATCTTCTCAATCTTCTGCTGTCAGATACTCTATTCCTTGCTCACCATATATACTACTTATGTCAATATAAGTAGCTCACACCACACAACAACAACAACAACAACAACTACTACTACTACTACTACTACTACTACTACTACTACTATTGCAATTACAAATATAAATACAACGAATTCAAAAAACGGTAATACAACCACAAACAAAATTACTATCACCATGTCACACTCCCCACATTCTCACTCCATCCCGTGTCACTTCCACACTTCATATTATTCATTCACAACACCGACCAGTCACAGTCCCCTGCCTAGTCGCCCCCCCCCAAACACAACATCGTCTCCTCACTATATCCAACTACTACTACTACTTTTTATCTTCAAATGTTGTAAGTTATCTTCGCAATAGCTACTGTCACGCAGATGAAGGCTGTTTGTATGTTATAATTATACTTTGTAGGCGGATGACGAGAAACCGCGAAATACGGGAAATTCATGTTATTCTGCCACATTAATTGTTCTTGCACAAGTAGAATTTACAACTGAGGAAAGTTTTGAAATCTGTGAATACTGTCAAATGAAAACATCCATGTGAACTGTCCCAAAACGTCATGTTGATTATATAGTGGTGAAGGGTTACAAATTTTATTCGTAGATGAAGCAATGCTTTCTTTAACCTGAAAACAACCTACTTGTTTTCACTTCAATTTCTCTATAAAAAAGTAGTAACCATTTGTAAATGGAAATATCCATTCAACTTTGTTCTGTATGCGTAATTGATAGTTAGTCATATGAAAGCATCATTAGTAAACCACATTGCTTATTATATTGAACAGTTACATCTGGCTTATTATACAAAAGAGAAAACCATACTATTCATACTATTCTCTTTTTGATCTTCTCAATCTTCTGTTGTTAGATATTCTATTCCTTGCTCACCATATATACTACTTATGTCAATATAAGTAGCTCACACCACACTACTACTTCAACTACTACTACTACTGCTACTGCTACTGTTGTGAACAGAACACGACTGTTGGACAATCGAATCTAATTAAGCAAACATTACAAACTATCTCAGTAAATTGTAATAACCATACAATGGACAGTTAATTTGCAAATTATCAACCAATAGTCTCCATGTTCACTGTTTGTTCTTTAATTCCATTGCTTAAAGTTACTTGGTAAAATGCAAAAACCATACTATGATACTCTATTTGCAAAATGTTCTTCAATTGTCTCAGGCTTCATTGTTCCTGGATTTCCACACAAATTGCTTTTTATTTCTGTTCTTCTCTTCTTGATCTTCTCAATCTTCTGCTGTCAGATACTCTATTCCTTGCTCACCATATATACTACTTATGTCAATATAAGTAGCTCACACCACACAACAACAACAACAACAACAACTACTACTACTACTACTACTACTACTACTATTGCAATTACAAATATAAATACAACGAATTCAAAAAACGGTAATACAACCACAAACAAAATTACTATCACCATGTCACACTCCCCACATTCTCACTCCATCCCGTGTCACTTCCACACTTCATATTATTCATTCACAACACCGACCAGTCACAGTCCCCTGCCTAGTCGCCCCCCCCCAAACACAACATCGTCTCCTCACTATATCCAACTACTACTACTACTTTTTATCTTCAAATGTTGTAAGTTATCTTCGCAATAGCTACTGTCACGCAGATGAAGGCTGTTTGTATGTTATAATTATACTTTGTAGGCGGATGACGAGAAACCGCGAAATACGGGAAATTCATGTTATTCTGCCACATTAATTGTTCTTGCACAAGTAGAATTTACAACTGAGGAAAGTTTTGAAATCTGTGAATACTGTCAAATGAAAACATCCATGTGAACTGTCCCAAAACGTCATGTTGATTATATAGTGGTGAAGGGTTACAAATTTTATTCGTAGATGAAGCAATGCTTTCTTTAACCTGAAAACAACCTACTTGTTTTCACTTCAATTTCTCTATAAAAAAGTAGTAACCATTTGTAAATGGAAATATCCATTCAACTTTGTTCTGTATGCGTAATTGATAGTTAGTCATATGAAAGCATCATTAGTAAACCACATTGCTTATTATATTGAACAGTTACATCTGGCTTATTATACAAAAGAGAAAACCATACTATTCATACTATTCTCTTTTTGATCTTCTCAATCTTCTGTTGTTAGATATTCTATTCCTTGCTCACCATATATACTACTTATGTCAATATAAGTAGCTCACACCACACTACTACTTCAACTACTACTACTACTGCTACTGCTACTGTTGTGAACAGAACACGACTGTTGGACAATCGAATCTAATTAAGCAAACATTACAAACTATCTCAGTAAATTGTAATAACCATACAATGGACAGTTAATTTGCAAATTATCAACCAATAGTCTCCATGTTCACTGTTTGTTCTTTAATTCCATTGCTTAAAGTTACTTGGTAAAATGCAAAAACCATACTATGATACTCTATTTGCAAAATGTTCTTCAATTGTCTCAGGCTTCATTGTTCCTGGATTTCCACACAAATTGCTTTTTATTTCTGTTCTTCTCTTCTTGATCTTCTCAATCTTCTGCTGTCAGATACTCTATTCCTTGCTCACCATATATACTACTTATGTCAATATAAGTAGCTCACACCACACAACAACAACAACAACAACAACTACTACTACTACTACTACTACTACTACTATTGCAATTACAAATATAAATACAACGAATTCAAAAAACGGTAATACAACCACAAACAAAATTACTATCACCATGTCACACTCCCCACATTCTCACTCCATCCCGTGTCACTTCCACACTTCATATTATTCATTCACAACACCGACCAGTCACAGTCCCCTGCCTAGTCGCCCCCCCCAAACACAACATCGTCTCCTCACTATATCCAACTACTACTACTACTTTTTATCTTCAAATGTTGTAAGTTATCTTCGCAATAGCTACTGTCACGCAGATGAAGGCTGTTTGTATGTTATAATTATACTTTGTAGGCGGATGACGAGAAACCGCGAAATACGGGAAATTCATGTTATTCTGCCACATTAATTGTTCTTGCACAAGTAGAATTTACAACTGAGGAAAGTTTTGAAATCTGTGAATACTGTCAAATGAAAACATCCATGTGAACTGTCCCAAAACGTCATGTTGATTATATAGTGGTGAAGGGTTACAAATTTTATTCGTAGATGAAGCAATGCTTTCTTTAACCTGAAAACAACCTACTTGTTTTCACTTCAATTTCTCTATAAAAAAGTAGTAACCATTTGTAAATGGAAATATCCATTCAACTTTGTTCTGTATGCGTAATTGATAGTTAGTCATATGAAAGCATCATTAGTAAACCACATTGCTTATTATATTGAACAGTTACATCTGGCTTATTATACAAAAGAGAAAACCATACTATTCATACTATTCTCTTTTTGATCTTCTCAATCTTCTGTTGTTAGATATTCTATTCCTTGCTCACCATATATACTACTTATGTCAATATAAGTAGCTCACACCACACTACTACTTCAACTACTACTACTACTGCTACTGCTACTGTTGTGAACAGAACACGACTGTTGGACAATCGAATCTAATTAAGCAAACATTACAAACTATCTCAGTAAATTGTAATAACCATACAATGGACAGTTAATTTGCAAATTATCAACCAATAGTCTCCATGTTCACTGTTTGTTCTTTAATTCCATTGCTTAAAGTTACTTGGTAAAATGCAAAAACCATACTATGATACTCTATTTGCAAAATGTTCTTCAATTGTCTCAGGCTTCATTGTTCCTGGATTTCCACACAAATTGCTTTTTATTTCTGTTCTTCTCTTCTTGATCTTCTCAATCTTCTGCTGTCAGATACTCTATTCCTTGCTCACCATATATACTACTTATGTCAATATAAGTAGCTCACACCACACAACAACAACAACAACAACAACTACTACTACTACTACTACTACTACTACTATTGCAATTACAAATATAAATACAACGAATTCAAAAAACGGTAATACAACCACAAACAAAATTACTATCACCATGTCACACTCCCCACATTCTCACTCCATCCCGTGTCACTTCCACACTTCATATTATTCATTCACAACACCGACCAGTCACAGTCCCCTGCCTAGTCGCCCCCCCCCAAACACAACATCGTCTCCTCACTATATCCAACTACTACTACTACTTTTTATCTTCAAATGTTGTAAGTTATCTTCGCAATAGCTACTGTCACGCAGATGAAGGCTGTTTGTATGTTATAATTATACTTTGTAGGCGGATGACGAGAAACCGCGAAATACGGGAAATTCATGTTATTCTGCCACATTAATTGTTCTTGCACAAGTAGAATTTACAACTGAGGAAAGTTTTGAAATCTGTGAATACTGTCAAATGAAAACATCCATGTGAACTGTCCCAAAACGTCATGTTGATTATATAGTGGTGAAGGGTTACAAATTTTATTCGTAGATGAAGCAATGCTTTCTTTAACCTGAAAACAACCTACTTGTTTTCACTTCAATTTCTCTATAAAAAAGTAGTAACCATTTGTAAATGGAAATATCCATTCAACTTTGTTCTGTATGCGTAATTGATAGTTAGTCATATGAAAGCATCATTAGTAAACCACATTGCTTATTATATTGAACAGTTACATCTGGCTTATTATACAAAAGAGAAAACCATACTATTCATACTATTCTCTTTTTGATCTTCTCAATCTTCTGTTGTTAGATATTCTATTCCTTGCTCACCATATATACTACTTATGTCAATATAAGTAGCTCACACCACACTACTACTTCAACTACTACTACTACTACTGCTACTGTTGTGAACAGAACACGACTGTTGGACAATCGAATCTAATTAAGCAAACATTACAAACTATCTCAGTAAATTGTAATAACCATACAATGGACAGTTAATTTGCAAATTATCAACCAATAGTCTCCATGTTCACTGTTTGTTCTTTAATTCCATTGCTTAAAGTTACTTGGTAAAATGCAAAAACCATACTATGATACTCTATTTGCAAAATGTTCTTCAATTGTCTCAGGCTTCATTGTTCCTGGATTTCCACACAAATTGCTTTTTATTTCTGTTCTTCTCTTCTTGATCTTCTCAATCTTCTGCTGTCAGATACTCTATTCCTTGCTCACCATATATACTACTTATGTCAATATAAGTAGCTCACACCACACAACAACAACAACAACAACAACTACTACTACTACTACTACTACTACTATTGCAATTACAAATATAAATACAACGAATTCAAAAAACGGTAATACAACCACAAACAAAATTACTATCACCATGTCACACTCCCCACATTCTCACTCCATCCCGTGTCACTTCCACACTTCATATTATTCATTCACAACACCGACCAGTCACAGTCCCCTGCCTAGTCGCCCCCCCCCAAACACAACATCGTCTCCTCACTATATCCAACTACTACTACTACTTTTTATCTTCAAATGTTGTAAGTTATCTTCGCAATAGCTACTGTCACGCAGATGAAGGCTGTTTGTATGTTATAATTATACTTTGTAGGCGGATGACGAGAAACCGCGAAATACGGGAAATTCATGTTATTCTGCCACATTAATTGTTCTTGCACAAGTAGAATTTACAACTGAGGAAAGTTTTGAAATCTGTGAATACTGTCAAATGAAAACATCCATGTGAACTGTCCCAAAACGTCATGTTGATTATATAGTGGTGAAGGGTTACAAATTTTATTCGTAGATGAAGCAATGCTTTCTTTAACCTGAAAACAACCTACTTGTTTTCACTTCAATTTCTCTATAAAAAAGTAGTAACCATTTGTAAATGGAAATATCCATTCAACTTTGTTCTGTATGCGTAATTGATAGTTAGTCATATGAAAGCATCATTAGTAAACCACATTGCTTATTATATTGAACAGTTACATCTGGCTTATTATACAAAAGAGAAAACCATACTATTCATACTATTCTCTTTTTGATCTTCTCAATCTTCTGTTGTTAGATATTCTATTCCTTGCTCACCATATATACTACTTATGTCAATATAAGTGATGTGAACCGCAAAACAAGAAGCCTTAACAAATTGCGGAAGCTATTTTTGGGGACGTTAATTCATTTAATTCAAAACCAACAGAGCATGTTGCTCGAAATGCTTCAGGCGACATAGTGAAGCTAACTGGAGAAGTCACCTGCAACGTGCAGTTCAAGGAACATAAATTCACTGATGTTTGTTATCTAACAAATCGGCATGATTTAGATCTATTGGGATTGGACTGGATTGAGAAGATTGATGTCTTAAATAGTTTATTAAATGAAGTATGTTCTCATAATTCGTGCTCTGAATCTATCCAAAATCCTCATGATATTTCCAAATCAAATGCCTCTGGTGTGTCATGTTCCCCTGATGTCTATGAACTAAATGCTTCCGATGTAACATGTTCTCGTAATATTTCTGAATCAAATTCCTCAGATTTAATGTGTTCTCATTATCATGTCAAATCAAATTCCTCCGATTTAATGTGTTCTCATCGTGATGTCAAATCAAATACCTCCGATTTAATGTGTTCTCACAATGATGTTAAATCCAATATCTCCGATGGAACATGTTCACAAAATGATTCCCCATCAAATTCGTCAAACAAAGTCTGCTGTCGTAAGGTCTCGAAATCTCATGCATTTGATTCCTCTATAGTGCCGACCGCATCTCACACAAACAATCTTCGAAAACAAAATGCAAAGCCCATTTTCAGAACAAAACGACCAGTACGTTATGCTGCTCTGTCAGCCGTTGATCAAGAACTTGACAGGTTTGAAGCATTAGGGGTCATTCAGCCAGTAAATCACTCAAACTGGGCTGCTCCCATAATAGTTGTGAGAAAGATCGGAACTCAATGTTATCGCCATCATGGGGTGAAGCGGAGAATCTACCATCGTTCCCGATACTCACCTACACAGAAAGCCGAGAAACCGTGCTCAATATGGGAAGTCTTCCTGGACAGTTTCGACATAGGAAGTCCAGCAACTAAGAAAGCTGTGCAACTGGAACAACATCCTATTAGAAGATCACTACGGAAACGCAGAAGGCCTGATATACTGCAGGTGGACCCGAAGAAAAGAGCATATACTTCTGAGGGGAGATATCAGTGATGATATCTTAGCTACTGTTTGTAATTAATGACTAACCGCTTTTCTTTTCTTTTTCTGTTTATTCCAGTTAACCCAATTGGTCACGTTTTACAATGACCGCAACGCTGTCCAGTTTTCTCTTATGCACTCAGTCAATGGCAGTGATAACATAATTTTTTTTTGTCAAGGGGGAAGATGATGTGAACCGCAAAACAAGAAGCCTTAACAAATTGCGGAAGCTATTTTTGGGGACGTTAATTCATTTAATTCAAAGCTTGTAAATCTGTAACATTTACTTTTGCCCCTAGCGTATTCTACAGATCATAAGCTTTCGTTTGATGTATGATTCATTGCCATAGCATTTTCTGTTCTAAAGCTATTGTCATTTAGACGTAATCTTTTGTACCCTATTTTCTACTATAATCCCCCAGTTTTGGACGTAATTGTATTTTCCTAATTATTGTACGTTGTGGTCAGCCTATTCATCTATTTATTCATGTAACTTTTCACCCTAATCTGAATTGGGAATTCGAGTGCTAGATCGGGGTTGGAATAAAGTGATTAGCGTTCCAGATGTCTTTGTCTTCTCTCTCTCTCTCTCGCGTGCTTGCCAGCCAATCAGGGATAGAATAGTTTTCGTCTCTCTACCCGCACTTCGAACTCACGCATATTAGCCTCAAGGCTAAGCCAGTAAGCCTACCGGGTCAAGGTCTTAATCTAGATTAGACAGGACATACTCGGCACAAAGTGGGTAGAAAGATTCAAGGACGTAACAATAAGTAGCTCACACCACACTACTACTTCAACTACTACTACTACTGCTACTGCTACTGTTGTGAACAGAACACGACTGTTGGACAATCGAATCTAATTAAGCAAACATTACAAACTATCTCAGTAAATTGTAATAACCATACAATGGACAGTTAATTTGCAAATTAACAACCAATAGTCTCCATGTTCACTGTTTGTTCTTTAATTCCATTGCTCATGCATTTTCCAAACGATTGCGCTTCATTTCAGTTCTTTTCTTATCTGTTTTCTGCCAAAATACATAGTATGTATGACTCACACCATATACTACTTATATGGATATAAGTAGACCACACCACACTCGTCCCCGCTTTAAAGCATTCGTTCTTGCGGTGGTTCTGCTCGCCATGCCACTTTCTTCTTTCACTGCAGTCTGTGCGAAACGCTTCGTGAGAATGTCGAGTCTGCGGCGCGCTGACCTCCATAGCTCCGTCGACCTACCGTGGCACCAACCTCCGCATCCACCCGGCACCTGGAACGTTCAACATCCGTACTCCACCGGCCTGCTGAGCCATCTACATTCGATGCTGCTCCTCCCCGTCGACGGCACCCGCTACAGCCAACGCCGCCCCGCCAGAACACTCCACTCGACGCCAACTATCAGCACAAAACTGGCCCAACTAGCACCTCAACTCCAGACCGGCAGCGGCGTCCGCAGAACAGCACCCTTCCTCCTACTGGTTGGCAGCGACACCAAATGTAGTGAGTGAGAACACAGATGAGGACAACCAACTAAATATTTTGCACAAATTACAACGTTACTTGGTAAAATGCAAAAACCATACTATGATACTCTATTTGCAAAATGTTCTTCAATTGTCTCAGGCTTCATTGTTCCTGGATTTCCACACAAATTGCTTTTTATTTCTGTTCTTCTCTTCTTGATCTTCTCAATCTTCTGCTGTCAGATATTCTATTCCTTGCTCACCATATATACTACTTATGTCAATATAAGTAGCTCACACCACACAACAACAACAACAACAACAACTACTACTACTACTACTACTACTACTACTACTATTGCAATTACAAATATAAATACAACGAATTCAAAAAACGGTAATACAACCACAAACAAAATTACTATCACCATGTCACACTCCCCACATTCTCACTCCATCCCGTGTCACTTCCACACTTCATATTATTCATTCACAACACCGACCAGTCACAGTCCCCTGCCTAGTCGCCCCCCCCCAAACACAACATCGTCTCCTCACTATATCCAACTACTACTACTACTTTTTATCTTCAAATGTTGTAAGTTATCTTCGCAATAGCTACTGTCACGCAGATGAAGGCTGTTTGTATGTTATAATTATACTTTGTAGGCGGATGACGAGAAACCGCGAAATACGGGAAATTCATGTTATTCTGCCACATTAATTGTTCTTGCACAAGTAGAATTTACAACTGAGGAAAGTTTTGAAATCTGTGAATACTGTCAAATGAAAACATCCATGTGAACTGTCCCAAAACGTCATGTTGATTATATAGTGGTGAAGGGTTACAAATTTATTCGTAGATGAAGCAATGCTTTCTTTAACCTGAAAACAACCTACTTGTTTTCACTTCAATTTCTCTATAAAAAAGTAGTAACCATTTGTAAATGGAAATATCCATTCAACTTTGTTCTGTATGCGTAATTGATAGTTAGTCATATGAAAGCATCATTAGTAAACCACATTGCTTATTATATGAACAGTTACATCTGGCTTATTATACAAAAGAGAAAACCATACTATTCATACTATTCTCTTTTTGATCTTCTCATCTTCTGCTGTTAGATATTCTATTCCTTGCTCACCATATATACTACTTATGTCAATATAAGTGATGTGAACCGCAAAACAAGAAGCCTTAACAAATTGCGGAAGCTATTTTTGGGGACGTTAATTCATTTAATTCAAAGCTTGTAAATCTGTAACATTTACTTTTGCCCCTAGCGTATTCTACAGATCATAAGCTTTCGTTTGATGTATGATTCATTGCCATAGCATTTTCTGTTCTAAAGCTATTGTCATTTAGACGTAATCTTTTGTACCCTATTTTCTACTATAATCCCCAGTTTTGGACGTAATTGTATTTTCCTAATTATTGTACGTTGTGGTCAGCCTATTCATCTATTTATTCATGTAACTTTTCACCCTAATCTGAATTGGGAATTCGAGTGCTAGATCGGGTTGGAATAAAGTGATTAGCGTTCCAGATGTCTTTGTCTTCTCTCTCTCTCTCTCGCGTGCTTGCCAGCCAATCAGGGATAGAATAGTTTTCGTCTCTCTACCCGCACTTCGAACTCACGCATATTAGCCTCAAGGCTAAGCCAGTAAGCCTACCGGGTCAAGGTCTTAATCTAGATTAGACAGGACATACTCGGCACAAAGTGGGTAGAAAGATTCAAGGACGTAACAATAAGTAGGTCACACCACACTACTACTTCAACTACTACTACTACTGCTACTGCTACTGTTGTGAACAGAACACGACTGTTGGACAATCGAATCTAATTAAGCAAACATTACAAACTATCTCAGTAAATTGTAATAACCATACAATGGACAGTTAATTTGCAAATTAACAACCAATAGTCTCCATGTTCACTGTTTGTTCTTTAATTCCATTGCTCATGCATTTCCCAAACGATTGCGCTTGATTTCAGTTCTTTTCTCATCGGTTTTCTGCCAAAATACATTCTATGCCTGACTCACACCATATACTACTTATATGGATATAAGTAGACCGAACCACACTCGTCCCTCCTTTAAAGCATTCGTTCATGCGGTGGTTCTGCTCGCCATGCCACTTTCTTGTTTCACTGCAGTCTGTGCGAAAGTCTTCGTGAGAATGTCGAGTCTGCGGCGCGCTGACCTCCATAGCTGCGTCGACCTGCCGTGGCACCAACATCCGCATGCACCCGGCACCTGGGACGTTGAACATCCGTACTCCACCGGCCTGCTGAGCCATCTACATCGATGCCCCCCCCGCCCCCCCCCGCCCCCCTCCCCCCCCCCGCCGACACCCCCCGCTACAGCCAACGCCGCCCCGCCAGAACACTCCACTCGACGCCAACTCTCCACACCAGACTGCCCCAACTAGCACCTCAACTCCAGACCGGCAGCGGCGTCCGCAGAACAGCACCCTTCCTCCTACTGGTTGGCAGCGACACCAAATGTAGTGAGTGAGAACACAGATGAGGACAACCAACTAAATATTTTGCACAAATTACAATGTTATTTGGTAAAATGCATAAACCATACTATGATACTCTATTTGCAAAATGTTCTTCAATTGTCTCAGGCTTCATTGTTCCTGGATTTCCACACAAATTGCTTTTATTTCTGTTCTTCTCTTCTTGATCTTCTCAATCTTCTGCTGTCAGATACTCTATTCCTTGCTCACCATATATACTGCTTGTCAATATAAGTAGCTCACACCACACAACAACAACAACAACTACTACTACTACTACTACTACTACTACTACTACTATTGCAATTACAAATATAAATACAACGAATTCAAAAAACGGTAATACAACCACAAACAAAATTACTATCACCATGTCACACTCCCCACATTCTCACTCCATCCCGTGTCACTTCCACACTTCATATTATTCATTCACAACACCGACCAGTCACAGTCCCCTGCCTAGTCGCCCCCCCCCAAACACAACATCGTCTCCTCACTATATCCAACTACTACTACTACTTTTTATCTTCAAATGTTGTAAGTTATCTTCGCAATAGCTACTGTCACGCAGATGAAGGCTGTTTGTATGTTATAATTATACTTTGTAGGCGGATGACGAGAAACCGCGAAATACGGGAAATTCATGTTATTCTGCCACATTAATTGTTCTTGCACAAGTAGAATTTACAACTGAGGAAAGTTTTGAAATCTGTGAATACTGTCAAATGAAAACATCCATGTGAACTGTCCCAAAACGTCATGTTGATTATATAGTGGTGAAGGGTTACAAATTTTATTCGTAGATGAAGCAATGCTTTCTTTAACCTGAAAACAACCTACTTGTTTTCACTTCAATTTCTCTATAAAAAAGTAGTAACCATTTGTAAATGGAAATATCCATTCAACTTTGTTCTGTATGCGTAATTGATAGTTAGTCATATGAAAGCATCATTAGTAAACCACATTGCTTATTATATTGAACAGTTACATCTGGCTTATTATACAAAAGAGAAAACCATACTATTCATACTATTCTCTTTTTGATCTTCTCAATCTTCTGCTGTTAGATATTCTATTCCTTGCTCACCATATATACTACTTATGTCAATATAAGTGATGTGAACCGCAAAACAAGAAGCCTTAACAAATTGCGGAAGCTATTTTTGGGGACGTTAATTCATTTAATTCAAAACCAACAGAGCATGTTGCTCGAAATGCTTCAGGCGACATAGTGAAGCTAACTGGAGAAGTCACCTGCAACGTGCAGTTCAAGGAACATAAATTCACTGATGTTTGTTATCTAACAAATCGGCATGATTTAGATCTATTGGGATTGGACTGGATTGAGAAGATTGATGTCTTAAATAGTTTATTAAATGAAGTATGTTCTCATAATTCGTGCTCTGAATCTATCCAAAATCCTCATGATATTTCCAAATCAAATGCCTCTGGTGTGTCATGTTCCCCTGATGTCTATGAACTAAATGCTTCCGATGTAACATGTTCTCGTAATATTTCTGAATCAAATTCCTCAGATTTAATGTGTTCTCATTATCATGTCAAATCAAATTCCTCCGATTTAATGTGTTCTCATCGTGATGTCAAATCAAATACCTCCGATTTAATGTGTTCTCACAATGATGTTAAATCCAATATCTCCGATGGAACATGTTCACAAAATGATTCCCCATCAAATTCGTCAAACAAAGTCTGCTGTCGTAAGGTCTCGAAATCTCATGCATTTGATTCCTCTATAGTGCCGACCGCATCTCACACAAACAATCTTCGAAAACAAAATGCAAAGCCCATTTTCAGAACAAAACGACCAGTACGTTATGCTGCTCTGTCAGCCGTTGATCAAGAACTTGACAGGTTTGAAGCATTAGGGGTCATTCAGCCAGTAAATCACTCAAACTGGGCTGCTCCCATAATAGTTGTGAGAAAAGATCGGAACTCAATGTTATCGCCATCATGGGGTGAAGCGGAGAATCTACCATCGTTCCCGATACTCACCTACACAGAAAGCCGAGAAACCGTGCTCAATATGGGAAGTCTTCCTGGACAGTTTCGACATAGGAAGTCCAGCAACTAAGAAAGCTGTGCAACTGGAACAACATCCTATTAGAAGATCACTACGGAAACGCAGAAGGCCTGATATACTGCAGGTGGACCCGAAGAAAAGAGCATATACTTCTGAGGGGAGATATCAGTGATGATATCTTAGCTACTGTTTGTAATTAATGACTAACCGCTTTTCTTTTCTTTTTCTGTTTATTCCAGTTAACCCAATTGGTCACGTTTTACAATGACCGCAACGCTGTCCAGTTTTCTCTTATGCACTCAGTCAATGGCAGTGATAACATAATTTTTTTTTGTCAAGGGGGAAGATGATGTGAACCGCAAAACAAGAAGCCTTAACAAATTGCGGAAGCTATTTTTGGGGACGTTAATTCATTTAATTCAAAGCTTGTAAATCTGTAACATTTACTTTTGCCCCTAGCGTATTCTACAGATCATAAGCTTTCGTTTGATGTATGATTCATTGCCATAGCATTTTCTGTTCTAAAGCTATTGTCATTTAGACGTAATCTTTTGTACCCTATTTTCTACTATAATCCCCCAGTTTTGGACGTAATTGTATTTTCCTAATTATTGTACGTTGTGGTCAGCCTATTCATCTATTTATTCATGTAACTTTTCACCCTAATCTGAATTGGGAATTCGAGTGCTAGATCGGGGTTGGAATAAAGTGATTAGCGTTCCAGATGTCTTTGTCTTCTCTCTCTCTCTCTCGCGTGCTTGCCAGCCAATCAGGGATAGAATAGTTTTCGTCTCTCTACCCGCACTTCGAACTCACGCATATTAGCCTCAAGGCTAAGCCAGTAAGCCTACCGGGTCAAGGTCTTAATCTAGATTAGACAGGACATACTCGGCACAAAGTGGGTAGAAAGATTCAAGGACGTAACAATAAGTAGGTCACACCACACTACTACTTCAACTACTACTACTACTGCTACTGCTACTGTTGTGAACAGAACACGACTGTTGGACAATCGAATCTAATTAAGCAAACATTACAAACTATCTCAGTAAATTGTAATAACCATACAATGGACAGTTAATTTGCAAATTAACAACCAATAGTCTCCATGTTCACTGTTTGTTCTTTAATTCCATTGCTCATGCATTTCCCAAACGATTGCGCTTGATTTCAGTTCTTTTCTCATCGGTTTTCTGCCAAAATACATTCTATGCCTGACTCACACCATATACTACTTATATGGATATAAGTAGACCGAACCACACTCGTCCCTCCTTTAAAGCATTCGTTCTTGCGGTGGTTCTGCTCGCCATGCCACTTTCTTCTTTCACTGCAGTCTGTGCGAAACGCTTCGTGAGAATGTCGAGTCTGCGGCGCGCTGACCTCCATAGCTCCGTCGACCTACCGTGGCACCAACCTCCGCATCCACCCGGCACCTGGGACGTTGAACATCCGTACTCCACCGGCCTGCTGAGCCATCTACATCCGATGCCCGCCCAGCAGCCGCACGTCCCACTGCTCCTCTCCGTCGACAGCACCCGCTACAGCCAACGCCGCCCCGCCAGAACACTCCACTCGACGCCAACTATCAGCACAAAACTGGCCCAACTAGCACCTCAACTCCAGACCGGCAGCGGCGTCCGCAGAACAGCACCCTTCCTCCTACTGGTTGGCAGCGACACCAAATGTAGTGAGTGAGAACACAGATGAGGACAACCAACTAAATATTTTGCACAAATTACAACGTTACTTGGTAAAATGCAAAAACCATACTATGATACTCTATTTGCAAAATGTTCTTCAATTGTCTCAGGCTTCATTGTTCCTGGATTTCCACACAAATTGCTTTTTATTTCTGTTCTTCTCTTCTTGATCTTCTCAATCTTCTGCTGTCAGATACTCTATTCCTTGCTCACCATATATACTACTTATGTCAATATAAGTAGCTCACACCACACAACAACAACAACAACAACAACAACAACTACTACTACTACTACTACTACTACTATTGCAATTACAAATATAAATACAACGAATTCAAAAAACGGTAATACAACCACAAACAAAATTACTATCACCATGTCACACTCCCCACATTCTCACTCCATCCCGTGTCACTTCCACACTTCATATTATTCATTCACAACACCGACCAGTCACAGTCCCCTGCCTAGTCGCCCCCCCCCAAACACAACATCGTCTCCTCACTATATCCAACTACTACTACTACTTTTTATCTTCAAATGTTGTAAGTTATCTTCGCAATAGCTACTGTCACGCAGATGAAGGCTGTTTGTATGTTATAATTATACTTTGTAGGCGGATGACGAGAAACCGCGAAATACGGGAAATTCATGTTATTCTGCCACATTAATTGTTCTTGCACAAGTAGAATTTACAACTGAGGAAAGTTTTGAAATCTGTGAATACTGTCAAATGAAAACATCCATGTGAACTGTCCCAAAACGTCATGTTGATTATATAGTGGTGAAGGGTTACAAATTTTATTCGTAGATGAAGCAATGCTTTCTTTAACCTGAAAACAACCTACTTGTTTTCACTTCAATTTCTCTATAAAAAAGTAGTAACCATTTGTAAATGGAAATATCCATTCAACTTTGTTCTGTATGCGTAATTGATAGTTAGTCATATGAAAGCATCATTAGTAAACCACATTGCTTATTATATTGAACAGTTACATCTGGCTTATTATACAAAAGAGAAAACCATACTATTCATACTATTCTCTTTTTGATCTTCTCAATCTTCTGTTGTTAGATATTCTATTCCTTGCTCACCATATATACTACTTATGTCAATATAAGTAGCTCACACCACACTACTACTTCAACTACTACTACTACTGCTACTGCTACTGTTGTGAACAGAACACGACTGTTGGACAATCGAATCTAATTAAGCAAACATTACAAACTATCTCAGTAAATTGTAATAACCATACAATGGACAGTTAATTTGCAAATTATCAACCAATAGTCTCCATGTTCACTGTTTGTTCTTTAATTCCATTGCTTAAAGTTACTTGGTAAAATGCAAAAACCATACTATGATACTCTATTTGCAAAATGTTCTTCAATTGTCTCAGGCTTCATTGTTCCTGGATTTCCACACAAATTGCTTTTTATTTCTGTTCTTCTCTTCTTGATCTTCTCAATCTTCTGCTGTCAGATACTCTATTCCTTGCTCACCATATATACTACTTATGTCAATATAAGTAGCTCACACCACACAACAACAACAACAACAACAACTACTACTACTACTACTACTACTACTACTACTACTATTGCAATTACAAATATAAATACAACGAATTCAAAAAACGGTAATACAACCACAAACAAAATTACTATCACCATGTCACACTCCCCACATTCTCACTCCATCCCGTGTCACTTCCACACTTCATATTATTCATTCACAACACCGACCAGTCACAGTCCCCTGCCTAGTCGCCCCCCCCCAAACACAACATCGTCTCCTCACTATATCCAACTACTACTACTACTTTTTATCTTCAAATGTTGTAAGTTATCTTCGCAATAGCTACTGTCACGCAGATGAAGGCTGTTTGTATGTTATAATTATACTTTGTAGGCGGATGACGAGAAACCGCGAAATACGGGAAATTCATGTTATTCTGCCACATTAATTGTTCTTGCACAAGTAGAATTTACAACTGAGGAAAGTTTTGAAATCTGTGAATACTGTCAAATGAAAACATCCATGTGAACTGTCCCAAAACGTCATGTTGATTATATAGTGGTGAAGGGTTACAAATTTTATTCGTAGATGAAGCAATGCTTTCTTTAACCTGAAAACAACCTACTTGTTTTCACTTCAATTTCTCTATAAAAAAGTAGTAACCATTTGTAAATGGAAATATCCATTCAACTTTGTTCTGTATGCGTAATTGATAGTTAGTCATATGAAAGCATCATTAGTAAACCACATTGCTTATTATATTGAACAGTTACATCTGGCTTATTATACAAAAGAGAAAACCATACTATTCATACTATTCTCTTTTTGATCTTCTCAATCTTCTGCTGTTAGATATTCTATTCCTTGCTCACCATATATACTACTTATGTCAATATAAGTGATGTGAACCGCAAAACAAGAAGCCTTAACAAATTGCGGAAGCTATTTTTGGGGACGTTAATTCATTTAATTCAAAACCAACAGAGCATGTTGCTCGAAATGCTTCAGGCGACATAGTGAAGCTAACTGGAGAAGTCACCTGCAACGTGCAGTTCAAGGAACATAAATTCACTGATGTTTGTTATCTAACAAATCGGCATGATTTAGATCTATTGGGATTGGACTGGATTGAGAAGATTGATGTCTTAAATAGTTTATTAAATGAAGTATGTTCTCATAATTCGTGCTCTGAATCTATCCAAAATCCTCATGATATTTCCAAATCAAATGCCTCTGGTGTGTCATGTTCCCCTGATGTCTATGAACTAAATGCTTCCGATGTAACATGTTCTCGTAATATTTCTGAATCAAATTCCTCAGATTTAATGTGTTCTCATCGTGATGTCAAATCAAATACCTCCGATTTAATGTGTTCTCACAATGATGTTAAATCCAATATCTCCGATGGAACATGTTCACAAAATGATTCCCCATCAAATTCGTCAAACAAAGTCTGCTGTCGTAAGGTCTCGAAATCTCATGCATTTGATTCCTCTATAGTGCCGACCGCATCTCACACAAACAATCTTCGAAAACAAAATGCAAAGCCCATTTTCAGAACAAAACGACCAGTACGTTATGCTGCTCTGTCAGCCGTTGATCAAGAACTTGACAGGTTTGAAGCATTAGGGGTCATTCAGCCAGTAAATCACTCAAACTGGGCTGCTCCCATAATAGTTGTGAGAAAGATCGGAACTCAATGTTATCGCCATCATGGGGTGAAGCGGAGAATCTACCATCGTTCCCGATACTCACCTACACAGAAAGCCGAGAAACCGTGCTCAATATGGGAAGTCTTCCTGGACAGTTTCGACATAGGAAGTCCAGCAACTAAGAAAGCTGTGCAACTGGAACAACATCCTATTAGAAGATCACTACGGAAACGCAGAAGGCCTGATATACTGCAGGTGGACCCGAAGAAAAGAGCATATACTTCTGAGGGGAGATATCAGTGATGATATCTTAGCTACTGTTTGTAATTAATGACTAACCGCTTTTCTTTTCTTTTTCTGTTTATTCCAGTTAACCCAATTGGTCACGTTTTACAATGACCGCAACGCTGTCCAGTTTTCTCTTATGCACTCAGTCAATGGCAGTGATAACATAATTTTTTTTTGTCAAGGGGGAAGATGATGTGAACCGCAAAACAAGAAGCCTTAACAAATTGCGGAAGCTATTTTTGGGGACGTTAATTCATTTAATTCAAAGCTTGTAAATCTGTAACATTTACTTTTGCCCCTAGCGTATTCTACAGATCATAAGCTTTCGTTTGATGTATGATTCATTGCCATAGCATTTTCTGTTCTAAAGCTATTGTCATTTAGACGTAATCTTTTGTACCCTATTTTCTACTATAATCCCCAGTTTTGGACGTAATTGTATTTTCCTAATTATTGTACGTTGTGGTCAGCCTATTCATCTATTTATTCATGTAACTTTTCACCCTAATCTGAATTGGGAATTCGAGTGCTAGATCGGGGTTGGAATAAAGTGATTAGCGTTCCAGATGTCTTTGTCTTCTCTCTCTCTCTCTCGCGTGCTTGCCAGCCAATCAGGGATAGAATAGTTTTCGTCTCTCTACCCGCACTTCGAACTCACGCATATTAGCCTCAAGGCTAAGCCAGTAAGCCTACCGGGTCAAGGTCTTAATCTAGATTAGACAGGACATACTCGGCACAAAGTGGGTAGAAAGATTCAAGGACGTAACAATAAGTAGGTCACACCACACTACTACTTCAACTACTACTACTACTGCTACTGCTACTGTTGTGAACAGAACACGACTGTTGGACAATCGAATCTAATTAAGCAAACATTACAAACTATCTCAGTAAATTGTAATAACCATACAATGGACAGTTAATTTGCAAATTAACAACCAATAGTCTCCATGTTCACTGTTTGTTCTTTAATTCCATTGCTCATGCATTTCCCAAACGATTGCGCTTGATTTCAGTTCTTTTCTCATCGGTTTTCTGCCAAAATACATTCTATGCCTGACTCACACCATATACTACTTATATGGATATAAGTAGACCGAACCACACTCGTCCCTCCTTTAAAGCATTCGTTCTTGCGGTGGTTCTGCTCGCCATGCCACTTTCTTCTTTCACTGCAGTCTGTGCGAAACTCTTCGTGAGAATGTCGAGTCTGCGGCGCGCTGACCTCCATAGCTCCGTCGACCTGCCGTGGCACCAACATCCGCATGCACCCGGCACCTGGGACGTTGAACATCCGTACTCCACCGGCCTGCTGAGCCATCTACATCCGATGCCCGCCCAGCAGCCGCACGTCCCACTGCTCCTCTCCGTCGACAGCACCCGCTACAGCCAACGCCGCCACGCCAGAACACTCCACTCGACGCCAACTCTCCGCACAAGACTGGTCCAACTAGCACCTCAACTCAAGACCCGCAGCGGCGTCCGCAGAACAGCACCCTTCCTCCTACTGGTTGGCAGCGACACCAAATGTAGTGAGTGAGAACACAGATGAGGACAACCAACTAAATATTTTGCACAAATTACAACGTTACTTGGTAAAATGCAAAAACCATACTATGATACTCTATTTGCAAAATGTTCTTCAATTGTCTCAGGCTTCATTGTTCCTGGATTTCCACACAAATTGCTTTTTATTTCTGTTCTTCTCTTCTTGATCTTCTCAATCTTCTGCTGTCAGATACTCTATTCCTTGCTCACCATATATACTACTTATGTCAATATAAGTAGCTCACACCACACAACAACAACAACAACTACTACTACTACTACTACTACTACTATTGCAATTACAAATATAAATACAACGAATTCAAAAAACGGTAATACAACCACAAACAAAATTACTATCACCATGTCACACTCCCCACATTCTCACTCCATCCCGTGTCACTTCCACACTTCATATTATTCATTCACAACACCGACCAGTCACAGTCCCCTGCCTAGTCGCCCCCCCCAAACACAACATCGTCTCCTCACTATATCCAACTACTACTACTACTTTTTATCTTCAAATGTTGTAAGTTATCTTCGCAATAGCTACTGTCACGCAGATGAAGGCTGTTTGTATGTTATAATTATACTTTGTAGGCGGATGACGAGAAACCGCGAAATACGGGAAATTCATGTTATTCTGCCACATTAATTGTTCTTGCACAAGTAGAATTTACAACTGAGGAAAGTTTTGAAATCTGTGAATACTGTCAAATGAAAACATCCATGTGAACTGTCCCAAAACGTCATGTTGATTATATAGTGGTGAAGGGTTACAAATTTTATTCGTAGATGAAGCAATGCTTTCTTTAACCTGAAAACAACCTACTTGTTTTCACTTCAATTTCTCTATAAAAAAGTAGTAACCATTTGTAAATGGAAATATCCATTCAACTTTGTTCTGTATGCGTAATTGATAGTTAGTCATATGAAAGCATCATTAGTAAACCACATTGCTTATTATATTGAACAGTTACATCTGGCTTATTATACAAAAGAGAAAACCATACTATTCATACTATTCTCTTTTTGATCTTCTCAATCTTCTGTTGTTAGATATTCTATTCCTTGCTCACCATATATACTACTTATGTCAATATAAGTAGCTCACACCACACTACTACTTCAACTACTACTACTACTGCTACTGCTACTGTTGTGAACAGAACACGACTGTTGGACAATCGAATCTAATTAAGCAAACATTACAAACTATCTCAGTAAATTGTAATAACCATACAATGGACAGTTAATTTGCAAATTATCAACCAATAGTCTCCATGTTCACTGTTTGTTCTTTAATTCCATTGCTTAAAGTTACTTGGTAAAATGCAAAAACCATACTATGATACTCTATTTGCAAAATGTTCTTCAATTGTCTCAGGCTTCATTGTTCCTGGATTTCCACACAAATTGCTTTTTATTTCTGTTCTTCTCTTCTTGATCTTCTCAATCTTCTGCTGTCAGATACTCTATTCCTTGCTCACCATATATACTACTTATGTCAATATAAGTAGCTCACACCACACAACAACAACAACAACAACAACTACTACTACTACTACTACTACTACTACTACTATTGCAATTACAAATATAAATACAACGAATTCAAAAAACGGTAATACAACCACAAACAAAATTACTATCACCATGTCACACTCCCCACATTCTCACTCCATCCCGTGTCACTTCCACACTTCATATTATTCATTCACAACACCGACCAGTCACAGTCCCCTGCCTAGTCGCCCCCCCCCAAACACAACATCGTCTCCTCACTATATCCAACTACTACTACTACTTTTTATCTTCAAATGTTGTAAGTTATCTTCGCAATAGCTACTGTCACGCAGATGAAGGCTGTTTGTATGTTATAATTATACTTTGTAGGCGGATGACGAGAAACCGCGAAATACGGGAAATTCATGTTATTCTGCCACATTAATTGTTCTTGCACAAGTAGAATTTACAACTGAGGAAAGTTTTGAAATCTGTGAATACTGTCAAATGAAAACATCCATGTGAACTGTCCCAAAACGTCATGTTGATTATATAGTGGTGAAGGGTTACAAATTTTATTCGTAGATGAAGCAATGCTTTCTTTAACCTGAAAACAACCTACTTGTTTTCACTTCAATTTCTCTATAAAAAAGTAGTAACCATTTGTAAATGGAAATATCCATTCAACTTTGTTCTGTATGCGTAATTGATAGTTAGTCATATGAAAGCATCATTAGTAAACCACATTGCTTATTATATTGAACAGTTACATCTGGCTTATTATACAAAAGAGAAAACCATACTATTCATACTATTCTCTTTTTGATCTTCTCAATCTTCTGTTGTTAGATATTCTATTCCTTGCTCACCATATATACTACTTATGTCAATATAAGTAGCTCACACCACACTACTACTTCAACTACTACTACTACTGCTACTGCTACTGTTGTGAACAGAACACGACTGTTGGACAATCGAATCTAATTAAGCAAACATTACAAACTATCTCAGTAAATTGTAATAACCATACAATGGACAGTTAATTTGCAAATTATCAACCAATAGTCTCCATGTTCACTGTTTGTTCTTTAATTCCATTGCTTAAAGTTACTTGGTAAAATGCAAAAACCATACTATGATACTCTATTTGCAAAATGTTCTTCAATTGTCTCAGGCTTCATTGTTCCTGGATTTCCACACAAATTGCTTTTTATTTCTGTTCTTCTCTTCTTGATCTTCTCAATCTTCTGCTGTCAGATACTCTATTCCTTGCTCACCATATATACTACTTATGTCAATATAAGTAGCTCACACCACACACAACAACAACAACAACAACAACAACTACTACTACTACTACTACTACTACTACTACTACTATTGCAATTACAAATATAAATACAACGAATTCAAAAAACGGTAATACAACCACAAACAAAATTACTATCACCATGTCACACTCCCCACATTCTCACTCCATCCCGTGTCACTTCCACACTTCATATTATTCATTCACAACACCGACCAGTCACAGTCCCCTGCCTAGTCGCCCCCCCCCAAACACAACATCGTCTCCTCACTATATCCAACTACTACTACTACTTTTTATCTTCAAATGTTGTAAGTTATCTTCGCAATAGCTACTGTCACGCAGATGAAGGCTGTTTGTATGTTATAATTATACTTTGTAGGCGGATGACGAGAAACCGCGAAATACGGGAAATTCATGTTATTCTGCCACATTAATTGTTCTTGCACAAGTAGAATTTACAACTGAGGAAAGTTTTGAAATCTGTGAATACTGTCAAATGAAAACATCCATGTGAACTGTCCCAAAACGTCATGTTGATTATATAGTGGTGAAGGGTTACAAATTTTATTCGTAGATGAAGCAATGCTTTCTTTAACCTGAAAACAACCTACTTGTTTTCACTTCAATTTCTCTATAAAAAAGTAGTAACCATTTGTAAATGGAAATATCCATTCAACTTTGTTCTGTATGCGTAATTGATAGTTAGTCATATGAAAGCATCATTAGTAAACCACATTGCTTATTATATTGAACAGTTACATCTGGCTTATTATACAAAAGAGAAAACCATACTATTCATACTATTCTCTTTTTGATCTTCTCAATCTTCTGCTGTTAGATATTCTATTCCTTGCTCACCATATATACTACTTATGTCAATATAAGTGATGTGAACCGCAAAACAAGAAGCCTTAACAAATTGCGGAAGCTATTTTTGGGGACGTTAATTCATTTAATTCAAAACCAACAGAGCATGTTGCTCGAAATGCTTCAGGCGACATAGTGAAGCTAACTGGAGAAGTCACCTGCAACGTGCAGTTCAAGGAACATAAATTCACTGATGTTTGTTATCTAACAAATCGGCATGATTTAGATCTATTGGGATTGGACTGGATTGAGAAGATTGATGTCTTAAATAGTTTATTAAATGAAGTATGTTCTCATAATTCGTGCTCTGAATCTATCCAAAATCCTCATGATATTTCCAAATCAAATGCCTCTGGTGTGTCATGTTCCCCTGATGTCTATGAACTAAATGCTTCCGATGTAACATGTTCTCGTAATATTTCTGAATCAAATTCCTCAGATTTAATGTGTTCTCATCGTGATGTCAAATCAAATACCTCCGATTTAATGTGTTCTCACAATGATGTTAAATCCAATATCTCCGATGGAACATGTTCACAAAATGATTCCCCATCAAATTCGTCAAACAAAGTCTGCTGTCGTAAGGTCTCGAAATCTCATGCATTTGATTCCTCTATAGTGCCGACCGCATCTCACACAAACAATCTTCGAAAACAAAATGCAAAGCCCATTTTCAGAACAAAACGACCAGTACGTTATGCTGCTCTGTCAGCCGTTGATCAAGAACTTGACAGGTTTGAAGCATTAGGGGTCATTCAGCCAGTAAATCACTCAAACTGGGCTGCTCCCATAATAGTTGTGAGAAAGATCGGAACTCAATGTTATCGCCATCATGGGGTGAAGCGGAGAATCTACCATCGTTCCCGATACTCACCTACACAGAAAGCCGAGAAACCGTGCTCAATATGGGAAGTCTTCCTGGACAGTTTCGACATAGGAAGTCCAGCAACTAAGAAAGCTGTGCAACTGGAACAACATCCTATTAGAAGATCACTACGGAAACGCAGAAGGCCTGATATACTGCAGGTGGACCCGAAGAAAAGAGCATATACTTCTGAGGGGAGATATCAGTGATGATATCTTAGCTACTGTTTGTAATTAATGACTAACCGCTTTTCTTTTCTTTTTCTGTTTATTCCAGTTAACCCAATTGGTCACGTTTTACAATGACCGCAACGCTGTCCAGTTTTCTCTTATGCACTCAGTCAATGGCAGTGATAACATAATTTTTTTTTGTCAAGGGGGAAGATGATGTGAACCGCAAAACAAGAAGCCTTAACAAATTGCGGAAGCTATTTTTGGGGACGTTAATTCATTTAATTCAAAGCTTGTAAATCTGTAACACTTACTTTTGCCCCTAGCGTATTCTACAGATCATAAGCTTTCGTTTGATGTATGATTCATTGCCATAGCATTTTCTGTTCTAAAGCTATTGTCATTTAGACGTAATCTTTTGTACCCTATTTTCTACTATAATCCCCCAGTTTTGGACGTAATTGTATTTTCCTAATTATTGTACGTTGTGGTCAGCCTATTCATCTATTTATTCATGTAACTTTTCACCCTAATCTGAATTGGGAATTCGAGTGCTAGATCGGGGTTGGAATAAAGTGATTAGCGTTCCAGATGTCTTTGTCTTCTCTCTCTCTCTCTCGCGTGCTTGCCAGCCAATCAGGGATAGAATAGTTTTCGTCTCTCTACCCGCACTTCGAACTCACGCATATTAGCCTCAAGGCTAAGCCAGTAAGCCTACCGGGTCAAGGTCTTAATCTAGATTAGACAGGACATACTCGGCACAAAGTGGGTAGAAAGATTCAAGGACGTAACAATAAGTAGGTCACACCACACTACTACTTCAACTACTACTACTACTGCTACTGCTACTGTTGTGAACAGAACACGACTGTTGGACAATCGAATCTAATTAAGCAAACATTACAAACTATCTCAGTAAATTGTAATAACCATACAATGGACAGTTAATTTGCAAATTAACAACCAATAGTCTCCATGTTCACTGTTTGTTCTTTAATTCCATTGCTCATGCATTTCCCAAACGATTGCGCTTGATTTCAGTTCTTTTCTCATCGGTTTTCTGCCAAAATACATTCTATGCCTGACTCACACCATATACTACTTATATGGATATAAGTAGACCGAACCACACTCGTCCCTCCTTTAAAGCATTCGTTCATGCGGTGGTTCTGCTCGCCATGCCACTTTCTTGTTTCACTGCAGTCTGTGCGAAAGTCTTCGTGAGAATGTCGAGTCTGCGGCGCGCTGACCTCCATAGCTGCGTCGACCTGCCGTGGCACCAACATCCGCATGCACCCGGCACCTGGGACGTTGAACATCCGTACTCCACCGGCCTGCTGAGCCATCTACATCCGATGCCCGCCCAGCAGCCGCACGTCCCACTGCTCCTCTCCGTCGACAGCACCCGCTACAGCCAACGCCGCCACGCCAGAACACTCCACTCGACGCCAACTCTCCGCACAAGACTGGTCCAACTAGCACCTCAACTCAAGACCCGCAGCGGCGTCCGCAGAACAGCACCCTTCCTCCTACTGGTTGGCAGCGACACCAAATGTAGTGAATGACAACACAGATGAGGACAACCAACTAAATATTTTGCACAAATTACAACGTTACTTGGTAAAATGCAAAAACCATACTATGATACTCTATTTGCAAAATGTTCTTCAATTGTCTCAGGCTTCATTGTTCCTGGATTTCCACACAAATTGCTTTTTATTTCTGTTCTTCTCTTCTTGATCTTCTCAATCTTCTGCTGTCAGATACTCTATTCCTTGCTCACCATATATACTACTTCTGTCAATATAAGTAGCTCACACCACACAACAACAACAACAACAACTACTACTACTACTACTACTACTACTACTACTATTGCAATTACAAATATAAATACAACGAATTCAAAAAACGGTAATACAACCACAAACAAAATTACTATCACCATGTCACACTCCCCACATTCTCACTCCATCCCGTGTCACTTCCACACTTCATATTATTCATTCACAACACCGACCAGTCACAGTCCCCTGCCTAGTCGCCCCCCCCCAAACACAACATCGTCTCCTCACTATATCCAACTACTACTACTACTTTTTATCTTCAAATGTTGTAAGTTATCTTCGCAATAGCTACTGTCACGCAGATGAAGGCTGTTTGTATGTTATAATTATACTTTGTAGGCGGATGACGAGAAACCGCGAAATACGGGAAATTCATGTTATTCTGCCACATTAATTGTTCTTGCACAAGTAGAATTTACAACTGAGGAAAGTTTTGAAATCTGTGAATACTGTCAAATGAAAACATCCATGTGAACTGTCCCAAAACGTCATGTTGATTATATAGTGGTGAAGGGTTACAAATTTTATTCGTAGATGAAGCAATGCTTTCTTTAACCTGAAAACAACCTACTTGTTTTCACTTCAATTTCTCTATAAAAAAGTAGTAACCATTTGTAAATGGAAATATCCATTCAACTTTGTTCTGTATGCGTAATTGATAGTTAGTCATATGAAAGCATCATTAGTAAACCACATTGCTTATTATATTGAACAGTTACATCTGGCTTATTATACAAAAGAGAAAACCATACTATTCATACTATTCTCTTTTTGATCTTCTCAATCTTCTGTTGTTAGATATTCTATTCCTTGCTCACCATATATACTACTTATGTCAATATATGTAGCTCACACCACACTACTACTACTGCTACTGTTGTGAACAGAACACGACTGTTGGACAATCGAATCTAATTAAGCAAACATTACAAACTATCTCAGTAAATTGTAATAACCATACAATGGACAGTTAATTTGCAAATTAACAACCAATAGTCTCCATGTTCACTGTTTGTTCTTTAATTCCATTGCTCATGCATTTCCCAAACGATTGAACTCGACGCCAACTCTCCGCACAAGACTGGTCCAACTAGCACCTCAACTCCAGACCCGCAGCGGCGTCCGCAGAACCCCACCCTTCCTCCTACTAGTTGGCAGCGACACCAAATGTAGTGAATGAGAACACAGATCATAATCATCATCATCATGATTTTCATCATCCGGATTTTCATCATCATAATCCAAATCATCGTCATCATCATCCGATTCATGTTCATTTTCATCATTTTCATCATCATCAACATCATCATCATTATCGGCATCATCATCGTCCTCATCTTCGGAATCATCTTCACTTTCATCATCATCAACATCATCCATATCATCATCATCATCAACAGCATCATCATTATCATCATCATCATCCAAATCATCATCATCATCATCATCATCATCATCATCCAAATCATCATCATCCAAATCATCATCATCATTATCATCATCATCATCATCATTATCATCATCATCATCATTATCCAGATCTTCATCATCATAATCCATTTCATCGTCATCATTATCCGAATCATCTTCATTTTCATCATCATCATCATCCAAATCATCATCATCATCATCCAAATCATCATCATCATTATCATCATCATCCAAATCATCATCATCATCATCATCATCGTCATCATCATCCAAATCATCATCATCATCCAAATCATCATCATGATTCTCATCATCCATATCTTCATCATCATAATCCAAATCATCATCATCATCATCATCCAAATCATCTTCATCATCATCCGAATCATGTTCATTTTCATCATCATCAACATCATCCAAATCATCATCATCATCATCATCATCATCATCATCATCATCATCATCATCATCATCATCATCATCATCATCATCATCATCATCATCATCAACATCATCCAAATCATCATCATCATCAACATCATCATCATCATCATCATCATCATCCAAATCATCATCATCATCTTCATCATCATCATCATCCAAATCATCATCATCCAAATCATCATCATCCAAATCATCATCATCATCATCATCATCATCATCATTATCCAGATCTTCATCATCATAATCCATTTCATCGTCATCATTATCCGAATCATCTTCATTTTCATCATCATCATCATCCAAATCATCATCATCCAAATCATCATCATCATTATCATCATCATCCAAATGATCATCATCATCATCATCATCATCATCATCATCATCCAAATCATCGTCATCATCCAAATCATCATCATCATTATCATCATCCAAATCATCATCATCATCATCCAAATCATCATCATCATCATCCAAATCATCATCATCATCATCCAAATCATCATCATCATCATCATCATCAACATCATCCAAATCATCATCATCAAAATCATCATCATTATCGGCATCATCATCGTCATCATCTTCGGAATCATCTTCACTTTCATCATCATCAACATCATCCATATCATCATCATCATCAACAGCATCATCATTATCATCATCATCATCCAAATCATCATCATCATCATCATCATCATCATCATCCAAATCATCATCATCCAAATCATCATCATCCAAATCATCATCATCATCATCATCATCATCATCATCATCATCCAAATCATCATCATCATAATCCATTTCATCATCATCATTATCCGAATCATCATCATCATCATCATCATCATCATCATCCAAATCATCATCATCATCATCCAAATCATCATCATCATCATCATCATCATCCAAATCATCATCATCATCATCATCATCATCATCATCATCATCCAAATCATCATCATCATCCAAATCATCATCATCATCATCATCATCCAAATCATCATCATCATAATCCAAATCATCATCATCATCATCATCCAAATCATCATCATCATCATCCAAATCATCATCATCATCATCATCATCATCATCATCCAAATCATCATCAACATCATCATCATTATCGGCATCATCATCGTCATCATCTTCGGAATCATCTTCACTTTCATCATCATCAACATCATCCATATCATCATCATCATCAACAGCATCATCATTATCATCATCATCATCCAAATCATCATCATCATCTTCATCATCATCATCATCCAAATCATCATCATCCAAATCATCATCATCATTATCATCATCATCATCATTATCCAGATCTTCATCATCATAATCCATTTCATCGTCATCATTATCCGAATCATCTTCATTTTCATCATCATCATCATCATCCAAATCATCATCATCATCATCCAAATCATCATCATCATTATCATCATCATCCAAATGATCATCATCATCATCATCATCATCATCATCATCCAAATCATCATCATCATCCAAATCATCATCATGATTCTCATCATCCAAATCATCATCATCATCATCCAAATCATCATCATCATCATCATCATCCAAATCATCATCATCATCATCCAAATCATCATCATCATCATCATCATCATCATCATCATCATCATCATCATCATCATCATCATCATCATCATCATCATCATCATCATCATCATCATCATCATCATCATCATCCAAATCATCATCATCATCATCATCATCATCCAAAACATCATCATCATCATCCTAATCATCATCATCATCATCATCATCATCATCATCATCATCATCATCATCATCATCATCATCATCATCCGAATCATCATCATCATCATCATCATCATCATCATCCAAATCATCATCATCATCATCCAAATCATCATCATCATCATCATCATCATCATCATCATCATCATCATCATCATCATTATCATCATCAACATCATCATCATCATCATCCATATCATCATCATCATCATCCAAATCATCATCATCATCATCATCATCATCATCCAAATCATCATCATCATTATCTTCATCATCATCATCATCATCATCATCATCATTATCTTCATCATCATCAACATCCTAATAATCATCATCATCAACTTCATCGTCACCATCCGAATCATCATCATCATCTTCATCATCATCCAAAACATCATCATCATCATCCTAATAATCATCATCATCCGAATCATTTTCATTTTCATCATCATCAACATCATCCAAATCATCATCATTATCGTCATCATCATCATCATCATCATGATTCTCATCATCCGTATATTCATCATCATAATCCATATCATCGACATCATCATCCGAATCATCTTCATTTTCATCATCATCATCATCATCATCATCATCATCATCATTATCTTCATCATCATCATCATCATCCTAATCATCATTATCATCATCAACATCCTAATAATCATCATCATCTAAAACATCATCATCATCAACATCATCGTCATCATCCGAATCATCATCATCATCTTCTCATGTATGCCGATTGCTTTACTCAGTGTTATCATCATTAATTGGGATACAGGCACTATGAGTTTACAAGTATCAACCACAGAGTATGAATCACACTCTCCCTTACTCTTTGTCTCAAGTTGTTACATTGACTAGTTTGACGAGGCAGACAGTAGTAGATCGATTCACATGGTGATGAGTTGTGAGTGATTGTTCGATGGATGGATGGCAGGATGGATTGATCGGTTGATGTTTTGGGAGAATGATTGAGTGAGTGAGTAAATGAGTGAGCTGTTAAGTGATTGATTGAGATTGTGAGGTGGAGATTGTTTCCATAAGGTCTTCTGACTGACTGAACGACTGACTGACTTATTGACCGATGTCTTTCGATGTTGATAGTATTTTAAGAGTATTTGCTTTCTCCTGGATATTCCAGAATACTACTGAACATAGTATTGATTCCTGATATTTCTGAAAC
>SM_V9_1:7107865-7144013
AAAACTTTTAGTTTATTTTAAATAAATCGAAATTTATTGTTCAAAATGGACATCAATATTCATCAGTATGATGAAATATTAAGGTACCTCCCTTGAGCAAGAATGATAGAATCGACTGTTTTACTATGCTCGATATTCGTTCAATTATAGTTTGTGATAAGAGGTTACTAACCTCTGAACAAACAGACACTTTAACTTGAGCTCATGAACCGATCAATGTTGAACCCCCATTGGAATATTGAGTGCACTGGAAGGCCACTCCGTCTTAGCAACGCGGACCCACGACCGCGCCTGGGGAGAACGGAACTCCTTATCATAAGCCTCGCACTTAAACACCCGTCTGATTGACCAGTGAGTCATCCTGTGTGACTTGAGTCGGTCCACAATATTTCATGACCATCCGCCATTGTCTTCGGTAAGTAACAAAGCTTGGACACAATGTTTTCTTATCATAGTGATAATTATGATAATAGTGCAATAATAAGCATGTCTATTCTAATTTCTAATTATTGGTAGATTGATTACAATAGTAAGAAGTCATCTTAAAACTTCCATTTTATATGACTTCCAGCTTACATCCCCTCGTGAGTCATCAATTTATTTTTCTCAGTTGTTCAGTTACAAGTTGTCAAAGGATATAAGGTGTTGAACCATTTATCTTGTTTGGTCGTGTCAACATTCAGTTATCTGGCGTCAGTATCACTATATTGTGACATTGTTTGTGATTGTGTCATGTGGGATCTGTATTTTGCGGTTGGAGTCTTGAGTCCGCGAGAATATACAATGAAAGTATTACTTGTAATTGAAATCGTGCCAGTATTGTTGCATCAGTTACTGGATTTGCTGTAATTGTTGAATAAAAGGATTCCTGTATTACTAATCATTCAATAGTTCTGGTTTCGCGGTTGACGATATTTATTACACTATATCTTATTGTCTTTAACGACGCTGATATTACAACCGCGACACAGGTTATGTATACTGTGAGTAATTTCATTCTTCCAAGGAACCCATGAAATTTTTCTTTTGATGCAACAATTGATATCTTGTCGCACATCCTGGCTGAACAGTCATCTTTGTTTAGCATCCGTTATAAGTGGCTCAAGATAACAAAAGCCTGTAATAACGACTGGGTGAAAAATAAAAAAAAAAATAAACACTCTGCTATTCACGACAACACTACACACTACACAACACATACTAACTCACTCACTCAATCACTCACTCACTCAATCACTCACTCAATCACTCACTCACTCAATCACTCACTCACTCACACACTCAATCAATCAACCGCACAACCACTCACCACTCATCACCCCGTGTCAATCCATCCACCACTGTCTGCTTCGACAAACTACGCAGTGTAACACGTTCAGACGATGAGTCAGTGAGGGAGAGTGTGTTTCATCCTGTCTGTTTGACACTTGTCCACTCAATGTGTCTGCATGCCATCCCACGTGCTGAATCAAGTTCACACTGAGTTAAGCAGCAATCGGCACACATGACAGTAGTAGTTGGATACAGTGAGGAGACGATGTTGTGTGTGAGTGGGACTAGGCAAGTGACTGTGACTGGTCGGTGTTGTGAATGAATTAAATGAAGTGTGGAAGTAACAGGGGACGGAGTGAGAATGTGGAGAGTGTGACGTGGTGATTGTGGTTTTGTTTGTGGTTGTAGTAGTGTTTTTGTTTTTTCGTTGTATTTGTAGTTGTAATTGTAATAGTCGTAGTGTGGTGAACAACAACAAGAACAAGAAGAAGGAGAAGAAGAAGAAGAACAAGAACAAGAGAAGAAGAAGAAGAAGAAGAAGAAGAAGAAGAAGAAGAAGAAGAAGAAGAAGAACACGAGTGAGGACAATCCAGTGTATTTGAAGTGAAAATTGCAGAGTGTCTTAGTGAAATGTGAGAGGAAAACAGTAAATACTTAATTTGCAAAATATCAATGAACCTTGACTGTTCCTTTGCGAATGTCAATCAATCGTCTCACAATTCACTGTTGCTTCATTTCAATACGAATCGCTTTGTGTTGACGTTGTTTCCTCCTGGAACTTGACGAATTTCTGCTACCAGACATTCTATTCCTGACTCGCCATATATACTACTTATATAGATATAAGTAGTATTATTATTAGTAGTAGTAGTATTCGTTGTTGTTGATGACTGTGATGATGTTGGTCTGTGATTGTGTGATTGTGGTAGTATGTATGTGATAGTGGGTATTGTGTGTGATGTGAAAATGTGATGTTAGTGGTTGTGAATAGGTATGTTGATGGTGGTATTCGAACCGACGCCATTTCAAGGTGGTTCCCCATCCAACGTCTTAGACCACTCGGCCACACGGAAAATGATTGGAACTACACAAAACTTACTCATCAATTTCAACATTCCATTTCACCATCATCATGCAAATACACTCTGCTATTCACGACAACACTACACACTACACAACACATACTACTCACTCACTCAATCACTCACTCACTCAATCACTCACTCACTCAATCACTCACTCACTCAATCACTCACTCACTCACACACTCAATCAATCAACCGCACAACCACTCACCACTCATCACCCGTGTCAATCCATCCACCACTGTCTGCTTCGACAAACTACGCAGTGTAACACGTTCAGACGATGAGTCAGTGAGGGAGAGTGTGTTTCATCCTGTCTGTTTGACACTTGTCCACTCAATGTGTCTGCATGCCATCCCACGTGCTGAATCAAGTTCACACTGAGTTAAGCAGCAATCGGCACACATGACAGTAGTAGTTGGATACAGTGAGGAGACGATGTTGTGTGTGAGTGGGACTAGGCAAGTGACTGTGACTGGTCGGTGTTGTGAATGAATTAAATGAAGTGTGGAAGTAACAGGGGACGGAGTGAGAATGTGGAGAGTGTGACGTGGTGATTGTGGTTTTGTTTGTGGTTGTAGTAGTGTTTTTGTTTTTTCGTTGTATTTGTAGTTGTAATTGTAATAGTCGTAGTGTGGTGAACAACAACAAGAAGAAGAAGAAGAAGAAGAAGAAGAAGAAGAAGAACAAGAAGAAGAAGAAAAACAAGAAGATGAAGAAGAAGAAGGAGAAGAAGGAAGAAGAAGAACACGAGTGAGGACAATCCAGTGTATTTGAAGTGAAAATTGCAGAGTGTCTTAGTGAAATGTGAGAGGAAAACAGTAAATACTTAATTTGCAAAATATCAATGAACCTTGACTGTTCCTTTGCGAATGTCAATCAATCGTCTCACAATTCACTGTTGCTTCATTTCAATACGAATCGCTTTGTGTTGACGTTGTTTCCTCCTGGAACTTGACGAATTTCTGCTACCAGACATTCTATTCCTGACTCGCCATATATACTACTTATATAGATATAAGTAGTATTATTATTAGTAGTAGTAGTATTCGTTGTTGTTGATGACTGTGATGATGTTGGTCTGTGATTGTGTGATTGTGGTAGTATGTATGTGATAGTGGGTATTGTGTGTGATGTGAAAATGTGATGTTAGTGGTTGTGAATAGGTATGTTGATGGTGGTATTCGAACCGACGCCATTTCAAGGTGGTTCCCCATCCAACGTCTTAGACCACTCGGCCACACGGAAAATGATTGGAACTACACAAAACTTACTCATCAATTTCAACATTCCATTTCACCATCATCATGCAAATACACTCTGCTATTCACGACAACACTACACACTACACAACACATACTACTCACTCACTCAATCACTCACTCACTCAATCACTCACTCAATCACTCACTCACTCAATCACTCACTCACTCACACACTCAATCAATCAACCGCACAACCACTCACCACTCATCACCCCGTGTCAATCCATCCACCACTGTCTGCTTCGACAAACTACGCAGTGTAACACGTTCAGACGATGAGTCAGTGAGGGAGAGTGTGTTTCATCCTGTCTGTTTGACACTTGTCCACTCAATGTGTCTGCATGCCATCCCACGTGCTGAATCAAGTTCACACTGAGTTAAGCAGCAATCGGCACACATGACAGTAGTAGTTGGATACAGTGAGGAGACGATGTTGTGTGTGAGTGGGACTAGGCAAGTGACTGTGACTGGTCGGTGTTGTGAATGAATTAAATGAAGTGTGGAAGTAACAGGGGACGGAGTGAGAATGTGGAGAGTGTGACGTGGTGATTGTGGTTTTGTTTGTGGTTGTAGTAGTGTTTTTGTTTTTTCGTTGTATTTGTAGTTGTAATTGTAATAGTCGTAGTGTGGTGAACAACAACAAGAAGAAGAAGAAGGAGAAGAAGAAGAAGAAGAACAAGAAGAAGAAGAAAAACAAGAAGATGAAGAAGAAGAAGAAGGAGAAGGAGAAGAAGAAGAAGAAGAACACGAGTGAGGACAATCCAGTGTATTTGAAGTGAAAATTGCAGAGTGTCTTAGTGAAATGTGAGAGGAAAACAGTAAATACTTAATTTGCAAAATATCAATGAACCTTGACTGTTCCTTTGCGAATGTCAATCAATCGTCTCACAATTCACTGTTGCTTCATTTCAATACGAATCGCTTTGTGTTGACGTTGTTTCCTCCTGGAACTTGACGAATTTCTGCTACCAGACATTCTATTCCTGACTCGCCATATATACTACTTATATAGATATAAGTAGTATTATTATTAGTAGTAGTAGTATTCGTTGTTGTTGATGACTGTGATGATGTTGGTCTGTGATTGTGTGATTGTGGTAGTATGTATGTGATAGTGGGTATTGTGTGTGATGTGAAAATGTGATGTTAGTGGTTGTGAATAGGTATGTTGATGGTGGTATTCGAACCGGCGCCATTTCAAGGTGGTTCCCCATCCAACGTCTTAGACCACTCGGCCACACGGAAAATGATTGGAACTACACAAAACTTACTCATCAATTTCAACATTCCATTTCACCATCATCATGCAAATACACTCTGCTATTCACGACAACACTACACACTACACAACACATACTACTCACTCACTCAATCACTCACTCACTCAATCACTCACTCAATCACTCACTCAATCACTCACTCACTCAATCACTCACTCACTCACACACTCAATCAATCAACCGCACAACCACTCACCACTCATCACCCCGTGTCAATCCATCCACCACTGTCTGCTTCGACAAACTACGCAGTGTAACACGTTCAGACGATGAGTCAGTGAGGGAGAGTGTGTTTCATCCTGTCTGTTTGACACTTGTCCACTCAATGTGTCTGCATGCCATCCCACGTGCTGAATCAAGTTCACACTGAGTTAAGCAGCAATCGGCACACATGACAGTAGTAGTTGGATACAGTGAGGAGACGATGTTGTGTGTGAGTGGGACTAGGCAAGTGACTGTGACTGGTCGGTGTTGTGAATGAATTAAATGAAGTGTGGAAGTAACAGGGGACGGAGTGAGAATGTGGAGAGTGTGACGTGGTGATTGTGGTTTTGTTTGTGGTTGTAGTAGTGTTTTTGTTTTTTCGTTGTATTTGTAGTTGTAATTGTAATAGTCGTAGTGTGGTGAACAACAACAAGAACAAGAAGAAGGAGAAGAAGAAGAAGAACAAGAAGAAGAAGAAGAACAAGAAGAAGAAGAAGAAGAAGAAGAAGAAGAAGGAGAAGAAGAAGAAGAAGAACACGAGTGAGGACAATCCAGTGTATTTGAAGTGAAAATTGCAGAGTGTCTTAGTGAAATGTGAGAGGAAAACAGTAAATACTTAATTTGCAAAATATCAATGAACCTTGACTGTTCCTTTGCGAATGTCAATCAATCGTCTCACAATTCACTGTTGCTTCATTTCAATACGAATCGCTTTGTGTTGACGTTGTTTCCTCCTGGAACTTGACGAATTTCTGCTACCAGACATTCTATTCCTGACTCGCCATATATACTACTTATATAGATATAAGTAGTATTATTATTAGTAGTAGTAGTATTCGTTGTTGTTGATGACTGTGATGATGTTGGTCTGTGATTGTGTGATTGTGGTAGTATGTATGTGATAGTGGGTATTGTGTGTGATGTGAAAATGTGATGTTAGTGGTTGTGAATAGGTATGTTGATGGTGGTATTCGAACCGACGCCATTTCAAGGTGGTTCCCCATCCAACGTCTTAGACCAGTCGGCCACACGTAAAATGATTGGAACTACACAAAACTTACTCATCAATTTCAACATTCCATTTCACCATCATCATGCAAATACACTCTGCTATTCACGACAACACTACACACTACACAACATATACTCACTCACTCAATCACTCACTCACTCACTCACTCACTCACTCACACACTCAATCAATCAACCAACAACCACTCACCACTCATCACCCCGTGTCAATCCATCCACCACTGTCTGCTTCGACAAACTACGCAGTGTAACACGTTCAGACGATGAGTCAGTGAGGGAGAGTGTGTTTCATCCTGTCTGTTTGACACTTGTCCACTCAATGTGTCTGCATGCCATCCCACGTGCTGAATCAAGTTCACACTGAGTTAAGCAGCAATCGGCACACATGACAGTAGTAGTTGGATACAGTGAGGAGACGATGTTGTGTGTGAGTGGGACTAGGCAAGTGACTGTGACTGGTCGGTGTTGTGAATGAATTAAATGAAGTGTGGAAGTAACAGGGGACGGAGTGAGAATGTGGAGAGTGTGACGTGGTGATTGTGGTTTTGTTTGTGGTTGTAGTAGTGTTTTTGTTTTTTCGTTGTATTTGTAGTTGTAATTGTAATAGTCGTAGTGTGGTGAACAACAAAAGAAGAAGAAAAGGAAGGAGAAGAAGAAGAAGAAGAAGAACAAGAAGAAGAAGAAACAAGAAGATGAAGAAGAAGAAGAAGGAGAAGAAGAAGAAGAAGAAGAACACGAGTGAGGACAATCCAGTGTATTTGAAGTGAAAATTGCAGAGTGTCTTAGTGAAATGTGAGAGGAAAACAGTAAATACTTAATTTGCAAAATATCAATGAACCTTGACTGTTCCTTTGCGAATGTCAATCAATCGTCTCACAATTCACTGTTGCTTCATTTCAATACGAATCGCTTTGTGTTGACGTTGTTTCCTCCTGGAACTTGACGAATTTCTGCTACCAGACATTCTATTCCTGACTCGCCATATATACTACTTATATAGATATAAGTAGTATTATTATTAGTAGTAGTAGTATTCGTTGTTGTTGATGACTGTGATGATGTTGGTCTGTGATTGTGTGATTGTGGTAGTATGTATGTGATAGTGGGTATTGTGTGTGATGTGAAAATGTGATGTTAGTGGTTGTGAATAGGTATGTTGATGGTGGTATTCGAACCGACGCCATTTCAAGGTGGTTCCCCATCCAACGTCTTAGACCACTCGGCCACACGGAAAATGATTGGAACTACACAAAACTTACTCATCAATTTCAACATTCCATTTCACCATCATCATGCAAATACACTCTGCTATTCACGACAACACTACACACTACACAACAAATACTACTCACTCACTCAATCACTCACTCACTCACTCACACACTCAATCAATCAACCACACAACCACTCACCACTCATCACCCCGTGTCAATCCATCCACCACTGTCTGCTTCGACAAACTACGCAGTGTAACACGTTCAGACGATGAGTCAGTGAGGGAGAGTGTGTTTCATCCTGTCTGTTTGACACTTGTCCACTCAATGTGTCTGCATGCCATCCCACGTGCTGAATCAAGTTCACACTGAGTTAAGCAGCAATCGGCACACATGACAGTAGTAGTTGGATACAGTGAGGAGACGATGTTGTGTGTGAGTGGGACTAGGCAAGTGACTGTGACTGGTCGGTGTTGTGAATGAATTAAATGAAGTGTGGAAGTAACAGGGGACGGAGTGAGAATGTGGAGAGTGTGACGTGGTGATTGTGGTTTTGTTTGTGGTTGTAGTAGTGTTTTTGTTTTTTCGTTGTATTTGTAGTTGTAATTGTAATAGTCGTGGTGTGGTGAACAACAAAAGAAGAAGAAGAAGAAGGAGAAGAAGAACAAGAAGAACAAGAAGAAGAAGAAGAACAAGAAGAAGAGAAGAAGAAGAAGGAGAAGAAGAAGAAGAAGAACACGAGTGAGGACAATCCAGTGTATTTGAAGTGAAAATTGCAGAGTGTCTTAGTGAAATGTGAGAGGAAAACAGTAAATACTTAATTTGCAAAATATCAATGAACCTTGACTGTTCCTTTGCGAATGTCAATCAATCGTCTCACAATTCACTGTTGCTTCATTTCAATACGAATCGCTTTGTGTTGACGTTGTTTCCTCCTGGAACTTGACGAATTTCTGCTACCAGACATTCTATTCCTGACTCGCCATATATACTACTTATATAGATATAAGTAGTATTAGTAGTAGTAGTAGTATTCGTTGTTGTTGATGACTGTGATGATGTTGGTCTGTGATTGTGTGATTGTGGTAGTATGTATGTGATAGTGGGTATTGTGTGTGATGTGAAAATGTGATGTTAGTGGTTGTGAATAGGTATGTTGATGGTGGTATTCGAACCGGCGCCATTTCAAGGTGGTTCCCCATCCAACGTCTTAGACCACTCGGCCACACGGAAAATGATTGGAACTACACAAAACTTACTCATCAATTTCAACATTCCATTTCACCATCATCATGCAAATACACTCTGCTATTCACGACAACACTACACACTACACAACACATCACTCACTCACTCAATCACTCACTCACTCACACACTCAATCAATCAACCGCACAACCACTCACCACTCATCACCCCGTGTCAATCCATCCACCACTGTCTGCTTCGACAAACTACGCAGTGTAACACGTTCAGACGATGAGTCAGTGAGGGAGAGTGTGTTTCATCCTGTCTGTTTGACACTTGTCCACTCAATGTGTCTGCATGCCATCCCACGTGCTGAATCAAGTTCACACTGAGTTAAGCAGCAATCGGCACACATGACAGTAGTAGTTGGATACAGTGAGGAGACGATGTTGTGTGTGAGTGGGACTAGGCAAGTGACTGTGACTGGTCGGTGTTGTGAATGAATTAAATGAAGTGTGGAAGTAACAGGGGACGGAGTGAGAATGTGGAGAGTGTGACGTGGTGATTGTGGTTTTGTTTGTGGTTGTAGTAGTGTTTTTGTTTTTTCGTTGTATTTGTAGTTGTAATTGTAATAGTCGTAGTGTGGTGAACAACAACAAGAACAAGAAGAAGGAGAAGAAGAAGAAGAAGAAGAACAAGAAGAAGAAGAAAACAAGAAGATGAAGAGAAGAAGAAGGAGAAGGAGAAGAAGAAGAAGAAGAACACGAGTGAGGACAATCCAGTGTATTTGAAGTGAAAATTGCAGAGTGTCTTAGTGAAATGTGAGAGGAAAACAGTAAATACTTAATTTGCAAAATATCAATGAACCTTGACTGTTCCTTTGCGAATGTCAATCAATCGTCTCACAATTCACTGTTGCTTCATTTCAATACGAATCGCTTTGTGTTGACGTTGTTTCCTCCTGGAACTTGACGAATTTCTGCTACCAGACATTCTATTCCTGACTCGCCATATATACTACTTATATAGATATAAGTAGTATTATTATTAGTAGTAGTAGTATTCGTTGTTGTTGATGACTGTGATGATGTTGGTCTGTGATTGTGTGATTGTGGTAGTATGTATGTGATAGTGGGTATTGTGTGTGATGTGAAAATGTGATGTTAGTGGTTGTGAATAGGTATGTTGATGGTGGTATTCGAACCGGCGCCATTTAAAGGTGGTTCCCCATCCAACGTCTTAGACCACTCGGCCACACGGAAAATGATTGGAACTACACAAAACTTACTCATCAATTTCAACATTCCATTTCACCATCATCATGCAAATACACTCTGCTATTCACGACAACACTACACACTACACAACACATACTACTCACTCACTCAATCACTCACTCACTCACACACTCAATCAATCAACCGCACAACCACTCACCACTCATCACCCCGTGTCAATCCATCCACCACTGTCTGCTTCGACAAACTACGCAGTGTAACACGTTCAGACGATGAGTCAGTGAGGGAGAGTGTGTTTCATCCTGTCTGTTTGACACTTGTCCACTCAATGTGTCTGCATGCCATCCCACGTGCTGAATCAAGTTCACACTGAGTTAAGCAGCAATCGGCACACATGACAGTAGTAGTTGGATACAGTGAGGAGACGATGTTGTGTGTGAGTGGGACTAGGCAAGTGACTGTGACTGGTCGGTGTTGTGAATGAATTAAATGAAGTGTGGAAGTAACAGGGGACGGAGTGAGAATGTGGAGAGTGTGACGTGGTGATTGTGGTTTTGTTTGTGGTTGTAGTAGTGTTTTTGTTTTTTCGTTGTATTTGTAGTTGTAATTGTAATAGTCGTAGTGTGGTGAACAACAACAAGAACAAGAAGAAGGAGAAGAAGAAGAAGAAGAAGAACAAGAAGAAGAAGAAAAACAAGAAGATGAAGAAGAAGAAGAAGGAGAAGGAGAAGAAGAAGAAGAAGAACACGAGTGAGGACAATCCAGTGTATTTGAAGTGAAAATTGCAGAGTGTCTTAGTGAAAATGTGAGAGGAAAACAGTAAATACTTAATTTGCAAAATATCAATGAACCTTGACTGTTCCTTTGCGAATGTCAATCAATCGTCTCACAATTCACTGTTGCTTCATTTCAATACGAATCGCTTTGTGTTGACGTTGTTTCCTCCTGGAACTTGACGAATTTCTGCTACCAGACATTCTATTCCTGACTCGCCATATATACTACTTATATAGATATAAGTAGTATTATTATTAGTAGTAGTAGTATTCGTTGTTGTTGATGACTGTGATGATGTTGGTCTGTGATTGTGTGATTGTGGTAGTATGTATGTGATAGTGGGTATTGTGTGTGATGTGAAAATGTGATGTTAGTGGTTGTGAATAGGTATGTTGATGGTGGTATTCGAACCGGCGCCATTTCAAGGTGGTTCCCCATCCAACGTCTTAGACCACTCGGCCACACGGAAAATGATTGGAACTACACAAAACTTACTCATCAATTTCAACATTCCATTTCACCATCATCATGCAAATACACTCTGCTATTCACGACAACACTACACACTACACAACACATACTACTCACTCACTCACTCAATCAATCACACACTCAATCACACACTCAATCACACACTCAATCACACACTCAATCACACACTCACTCACACACTCAATCACACAACCACTCACCACTCATCACCCCGTGTCAATCCATCCACCACTGTCTGCTTCGACAAACTACGCAGTGTAACACGTTCAGACGATGAGTCAGTGAGGGAGAGTGTGTTTCATCCTGTCTGTTTGACACTTGTCCACTCAATGTGTCTGCATGCCATCCCACGTGCTGAATCAAGTTCACACTGAGTTAAGCAGCAATCGGCACACATGACAGTAGTAGTTGGATACAGTGAGGAGACGATGTTGTGTGTGAGTGGGACTAGGCAAGTGACTGTGACTGGTCGGTGTTGTGAATGAATTAAATGAAGTGTGGAAGTAACAGGGGACGGAGTGAGAATGTGGAGAGTGTGACGTGGTGATTGTGGTTTTGTTTGTGGTTGTAGTAGTGTTTTTGTTTTTTCGTTGTATTTGTAGTTGTAATTGTAATAGTCGTAGTGTGGTGAACAACAAGAAGAAGAAGAAGAAGAAGAAGAAGAAGAAAGAAGAAGAAGAAGAACAAGAACAAGAAGAAGAAGAAAAACAAGAAGATGAAGAAGAAGGAGAAGAAGAAGAACACGAGTGAGGACAATCCAGTGTATTTGAAGTGAAAATTGCAGAGTGTCTTAGTGAAATGTGAGAGGAAAACAGTAAATACTTAATTTGCAAAATATCAATGAACCTTGACTGTTCCTTTGCGAATGTCAATCAATCGTCTCACAATTCACTGTTGCTTCATTTCAATACGAATCGCTTTGTGTTGACGTTGTTTCCTCCTGGAACTTGACGAATTTCTGCTACCAGACATTCTATTCCTGACTCGCCATATATACTACTTATATAGATATAAGTAGTATTATTATTAGTAGTAGTAGTATTCGTTGTTGTTGATGACTGTGATGATGTTGGTCTGTGATTGTGTGATTGTGGTAGTATGTATGTGATAGTGGGTATTGTGTGTGATGTGAAAATGTGATGTTAGTGGTTGTGAATAGGTATGTTGATGGTGGTATTCGAACCGGCGCCGTTTAAAGGTGGTTCCCCATCCAACGTCTTAGACCACTCGGCCACACGGAAAATGATTGGAACTACACAAAACTTACTCATCAATTTCAACATTCCATTTCACCATCATCATGCAAATACACTCTGCTATTCACGACAACACTACACACTACACAACACATACTACTCACTCACTCAATCACTCCACTCACACCACTCAATCAACCAACCACACAACCACTCACCACTCATCACCCCGTGTCAATCCATCCACCACTGTCTGCTTCGACAAACTACGCAGTGTAACACGTTCAGACGATGAGTCAGTGAGGGAGAGTGTGTTTCATCCTGTCTGTTTGACACTTGTCCACTCAATGTGTCTGCATGCCATCCCACGTGCTGAATCAAGTTCACACTGAGTTAAGCAGCAATCGGCACACATGACAGTAGTAGTTGGATACAGTGAGGAGACGATGTTGTGTGTGAGTGGGACTAGGCAAGTGACTGTGACTGGTCGGTGTTGTGAATGAATTAAATGAAGTGTGGAAGTAACAGGGGACGGAGTGAGAATGTGGAGAGTGTGACGTGGTGATTGTGGTTTTGTTTGTGGTTGTAGTAGTGTTTTTGTTTTTTCGTTGTATTTGTAGTTGTAATTGTAATAGTCGTAGTGTGGTGAACAACAACAAGAACAAGAAGAAGAGAAGAAGAAGAAGAAGAAGAACAAGAAGAAGAAGAAGAACAAGAAGAAGAAGAAGAACAAGAAGATGAAGAAGAGAAGAAGAAGAAGAACACGAGTGAGGACAATCCAGTGTATTTGAAGTGAAAATTGCAGAGTGTCTTAGTAAATGTGAGAGGAAAACAGTAAATACTTAATTTGCAAAATATCAATGAACCTTGACTGTTCCTTTGCGAATGTCAATCAATCGTCTCACAATTCACTGTTGCTTCATTTCAATACGAATCGCTTTGTGTTGACGTTGTTTCCTCCTGGAACTTGACGAATTTCTGCTACCAGACATTCTATTCCTGACTCGCCATATATACTACTTATATAGATATAAGTAGTATTATTATTAGTAGTAGTAGTATTCGTTGTTGTTGATGACTGTGATGATGTTGGTCTGTGATTGTGTGATTGTGGTAGTATGTATGTGATAGTGGGTATTGTGTGTGATGTGAAAATGTGATGTTAGTGGTTGTGAATAGGTATGTTGATGGTGGTATTCGAACCGGCGCCATTTCAAGGTGGTTCCCCATCCAACGTCTTAGACCACTCGGCCACACGGAAAATGATTGGAACTACACAAAACTTACTCATCAATTTCAACATTCCATTTCACCATCATCATGCAAATACACTCTGCTATTCACGACAACACTACACACTACACAACACATACTACTCACTCACTCAATCACTCACTCACTCAATCACTCACTCACTCACACACTCAATCAATCAACCGCACAACCACTCACCACTCATCACCCCGTGTCAATCCATCCACCACTGTCTGCTTCGACAAACTACGCAGTGTAACACGTTCAGACGATGAGTCAGTGAGGGAGAGTGTGTTTCATCCTGTCTGTTTGACACTTGTCCACTCAATGTGTCTGCATGCCATCCCACGTGCTGAATCAAGTTCACACTGAGTTAAGCAGCAATCGGCACACATGACAGTAGTAGTTGGATACAGTGAGGAGACGATGTTGTGTGTGAGTGGGACTAGGCAAGTGACTGTGACTGGTCGGTGTTGTGAATGAATTAAATGAAGTGTGGAAGTAACAGGGGACGGAGTGAGAATGTGGAGAGTGTGACGTGGTGATTGTGGTTTTGTTTGTGGTTGTAGTAGTGTTTTTGTTTTTTCGTTGTATTTGTAGTTGTAATTGTAATAGTCGTAGTGTGGTGAACAACAAAAGAACAAGAAGAAGAAGAAGGAGAAGAAGAAGAAAGAAGAAGAACAAGAAGAAAGAAGAAGAAGAAGAACAAGAAGAAGAGAAGAAGAGAAGAAGAAGAAGAACACGAGTGAGGACAATCCAGTGTATTTGAAGTGAAAATTGCAGAGTGTCTTAGTGAAATGTGAGAGGAAAACAGTAAATACTTAATTTGCAAAATATCAATGAACCTTGACTGTTCCTTTGCGAATGTCAATCAATCGTCTCACAATTCACTGTTGCTTCATTTCAATACGAATCGCTTTGTGTTGACGTTGTTTCCTCCTGGAACTTGACGAATTTCTGCTACCAGACATTCTATTCCTGACTCGCCATATATACTACTTATATAGATATAAGTAGTATTATTATTAGTAGTAGTATTCGTTGTTGTTGATGACTGTGATGATGTTGGGCTGTGATTGTGTGATTGTGGTAGTATGTATGTGATAGTGGGTATTGTGTGTGATGTGAAAATGTGATGTTAGTGGTTGTGAATAGGTATGTTGATGGTGGTATTCGAACCGGCGCCGTTTCAAGGTGGTTCCCCATCCAACGTCTTAGACCACTCGGCCACACGGAAAATGATTGGAACTACACAAAACTTACTCATCAATTTCAACATTCCATTTCACCATCATCATGCAAATACACTCTGCTATTCACGACAACACTACACACTACACAACACATACTACTCACTCACTCAATCAATCACTCACTCACACACTCAATCAATCAACCGCACAACCACTCACCACTCATCACCCCGTGTCAATCCATCCACCACTGTCTGCTTCGACAAACTACGCAGTGTAACACGTTCAGACGATGAGTCAGTGAGGGAGAGTGTGTTTCATCCTGTCTGTTTGACACTTGTCCACTCAATGTGTCTGCATGCCATCCCACGTGCTGAATCAAGTTCACACTGAGTTAAGCAGCAATCGGCACACATGACAGTAGTAGTTGGATACAGTGAGGAGACGATGTTGTGTGTGAGTGGGACTAGGCAAGTGACTGTGACTGGTCGGTGTTGTGAATGAATTAAATGAAGTGTGGAAGTAACAGGGGACGGAGTGAGAATGTGGAGAGTGTGACGTGGTGATTGTGGTTTTGTTTGTGGTTGTAGTAGTGTTTTTGTTTTTTCGTTGTATTTGTAGTTGTAATTGTAATAGTCGTAGTGTGGTGAACAACAACAAGAACAAGAAGAAGAAGAAGAAGAGAAGAAGAAGAAGAAGAAGAAGAAGAAGAAGAAGAAGAAGAAGAAGAAGAAGAAAGAAGAAGAAGAAGAAGAAAACACGAGTGAGGACAATCCAGTGTATTTGAAGTGAAAATTGCAGAGTGTCTTAGTAAAATGTGAGAGGAAAACAGTAAATACTTAATTTGCAAAATATCAATGAACCTTGACTGTTCCTTTGCGAATGTCAATCAATCGTCTCACAATTCACTGTTGCTTCATTTCAATACGAATCGCTTTGTGTTGACGTTGTTTCCTCCTGGAACTTGACGAATTTCTGCTACCAGACATTCTATTCCTGACTCGCCATATATACTACTTATATAGATATAAGTAGTATTAGTTATTAGTAGTAGTATTCGTTGTTGTTGATGACTGTGATGATGTTGGTCTGTGATTGTGTGATTGTGGTAGTATGTATGTGATAGTGGGTATTGTGTGTGATGTGAAAATGTGATGTTAGTGGTTGTGAATAGGTATGTTGATGGTGGTATTCGAACCGGCGCCGTTTAAAGGTGGTTCCCCATCCAACGTCTTAGACCACTCGGCCACACGGAAAATGATTGGAACTACACAAAACTTACTCATCAATTTCAACATTCCATTTCACCATCATCATGCAAATACACTCTGCTATTCACGACAACACTACACACTACACAACACATACTACTCACTCACTCAATCACTCACTCACACTCACTCAACTCAATCAATCACCACACAACCACTCACCACTCATCACCCCGTGTCAATCCATCCACCACTGTCTGCTTCGACAAACTACGCAGTGTAACACGTTCAGACGATGAGTCAGTGAGGGAGAGTGTGTTTCATCCTGTCTGTTTGACACTTGTCCACTCAATGTGTCTGCATGCCATCCCACGTGCTGAATCAAGTTCACACTGAGTTAAGCAGCAATCGGCACACATGACAGTAGTAGTTGGATACAGTGAGGAGACGATGTTGTGTGTGAGTGGGACTAGGCAAGTGACTGTGACTGGTCGGTGTTGTGAATGAATTAAATGAAGTGTGGAAGTAACAGGGGACGGAGTGAGAATGTGGAGAGTGTGACGTGGTGATTGTGGTTTTGTTTGTGGTTGTAGTAGTGTTTTTGTTTTTTCGTTGTATTTGTAGTTGTAATTGTAATAGTCGTAGTGTGGTGAACAACAACAAGAACAAGAAGAAGGAGAAGAAGAAGAAGAGAAGAAGAAGAAGAAGAAGAAGAAGAAGAAGAAGAAAAGAAGAAGAAGAAGAAGAAGAAGAAGAGAAGGAGAAGAAGAAGAAGAAGAACACGAGTGAGGACAATCCAGTGTATTTGAAGTGAAAATTGCAGAGTGTCTTAGTAAAATGTGAGAGGAAAACAGTAAATACTTAATTTGCAAAATATCAATGAACCTTGACTGTTCCTTTGCGAATGTCAATCAATCGTCTCACAATTCACTGTTGCTTCATTTCAATACGAATCGCTTTGTGTTGACGTTGTTTCCTCCTGGAACTTGACGAATTTCTGCTACCAGACATTCTATTCCTGACTCGCCATATATACTACTTATATAGATATAAGTAGTATTATTATTATTAGTAGTAGTATTCGTTGTTGTTGATGACTGTGATGATGTTGGTCTGTGATTGTGTGATTGTGGTAGTATGTATGTGATAGTGGGTATTGTGTGTGATGTGAAAATGTGATGTTAGTGGTTGTGAATAGGTATGTTGATGGTGGTATTCGAACCGGCGCCATTTCAAGGTGGTTCCCCATCCAACGTCTTAGACCACTCGGCCACACGGAAAATGATTGGAACTACACAAAACTTACTCATCAATTTCAACATTCCATTTCACCATCATCATGCAAATACACTCTGCTATTCACGACAACACTACACACTACACAACACATACTACTCACTCACTCAATCACTCACTCACACACTCAATCAATCAACCACACAACCACTCACCACTCATCACCCCGTGTCAATCCATCCACCACTGTCTGCTTCGACAAACTACGCAGTGTAACACGTTCAGACGATGAGTCAGTGAGGGAGAGTGTGTTTCATCCTGTCTGTTTGACACTTGTCCACTCAATGTGTCTGCATGCCATCCCACGTGCTGAATCAAGTTCACACTGAGTTAAGCAGCAATCGGCACACATGACAGTAGTAGTTGGATACAGTGAGGAGACGATGTTGTGTGTGAGTGGGACTAGGCAAGTGACTGTGACTGGTCGGTGTTGTGAATGAATTAAATGAAGTGTGGAAGTAACAGGGGACGGAGTGAGAATGTGGAGAGTGTGACGTGGTGATTGTGGTTTTGTTTGTGGTTGTAGTAGTGTTTTTGTTTTTTCGTTGTATTTGTAGTTGTAATTGTAATAGTCGTAGTGTGGTGAACAACAACAAGAACAAGAAGAAGGAGAAGAAGAAGAAGAAGAAAGAAGAAAGAAGAAAGAAGAAGAAGAAGAAGAACAAGAAGAAGAAGAAGAAGAGAAGAAGAAGAGAAGAAGAAGAGAACACGAGTGAGGACAATCCAGTGTATTTGAAGTGAAAATTGCAGAGTGTCTTAGTGAAATGTGAGAGGAAAACAGTAAATACTTAATTTGCAAAATATCAATGAACCTTGACTGTTCCTTTGCGAATGTCAATCAATCGTCTCACAATTCACTGTTGCTTCATTTCAATACGAATCGCTTTGTGTTGACGTTGTTTCCTCCTGGAACTTGACGAATTTCTGCTACCAGACATTCTATTCCTGACTCGCCATATATACTACTTATATAGATATAAGTAGTATTATTATTATTAGTAGTAGTATTCGTTGTTGTTGATGACTGTGATGATGTTGGGCTGTGATTGTGTGATTGTGGTAGTATGTATGTGATAGTGGGTATTGTGTGTGATGTGAAAATGTGATGTTAGTGGTTGTGAATAGGTATGTTGATGGTGGTATTCGAACCGGCGCCGTTTAAAGGTGGTTCCCCATCCAACGTCTTAGACCACTCGGCCACACGGAAAATGATTGGAACTACACAAAACTTACTCATCAATTTCAACATTCCATTTCACCATCATCATGCAAATACACTCTGCTATTCACGACAACACTACACACTACACAACACATACTACTCACTCACTCAATCACTCACTCACTCAATCACTCACTCACTCAATCTCACTCACTCACACTCAATCAACCCCACAAGCAGTCACCACTCATCACCCCGTGTCAATCCATCCACCACTGTCTGCTTCGACAAACTACGCAGTGTAACACGTTCAGACGATGAGTCAGTGAGGGAGAGTGTGTTTCATCCTGTCTGTTTGACACTTGTCCACTCAATGTGTCTGCATGCCATCCCACGTGCTGAATCAAGTTCACACTGAGTTAAGCAGCAATCGGCACACATGACAGTAGTAGTTGGATACAGTGAGGAGACGATGTTGTGTGTGAGTGGGACTAGGCAAGTGACTGTGACTGGTCGGTGTTGTGAATGAATTAAATGAAGTGTGGAAGTAACAGGGGACGGAGTGAGAATGTGGAGAGTGTGACGTGGTGATTGTGGTTTTGTTTGTGGTTGTAGTAGTGTTTTTGTTTTTTCGTTGTATTNNNNNNNNNNNNNNNNNNNNNNNNNNNNNNNNNNNNNNNNNNNNNNNNNNNNNNNNNNNNNNNNNNNNNNNNNNNNNNNNNNNNNNNNNNNNNNNNNNNNAAGAAGAAAAAAAAAAAGAAAAAAAAAAAAAAAAAAAAAGAACAACAAAAACAACAACAACAACAACAAGAACACGAGTGAGTACAATCCAGTGTATTTGAAGTGAAAATTGCAGAGTGTCTTAGTAAAATGTGATAGGAAAACAGTAAATACTTAATTTGCAAAATATCAATGAACCTTGACTTTTCTTTGCGAATGTCAATCAATCGTCTCACAATTCACTGTTGCTTCATTCAATACGAATCGCTTTGTGTTGACGTTGTTTCCTCCTGGAACTTGACGAATTTCTGCTACCAGACATTCTATTCCTGACTCGCCATATATACTACTTATATAGATATAGATATAAGTAGTATTAGTAGTAGTAGTAGTAGTATTCGTTGTTGTTGATGACTGTGATGATGTTGGGCTGTGATTGTGTGATTGTGGTAGTATGTATGTGGGTATTGTGTGTGATGTGAAAATGTGATGTTAGTGGTTGTGAATAGGTATGTTGATGGTGGGATTCGAACCGGCGCCGTTTAAAGTGGTTCCCCATCCAACGTCTTAGACCACTCGTCCACAAGCAGATGATTGGAACTACACAAAACTTACTCATCAATTTCAACATTCCATTTCACCATCATCATGCAAATACACTCTGCTATTCACGACAACACTACACACTACACAACACATACTACTCACTCACTCACTCACTCACACACTCAATCAATCAACCACACAACCACTCACCACTCATCACCCCGTGTCAATCCATCCACCACTGTCTGCTTCGACAAACTACGCAGTGTAACACGTTCAGACGATGAGTCAGTGAGGGAGAGTGTGTTTCATCCTGTCTGTTTGACACTTGTCCACTCAATGTGTCTGCATGCCATCCCACGTGCTGAATCAAGTTCACACTGAGTTAAGCAGGCAATCGGCACACATGACAGTAGTAGTTGGATACAGTGAGGAGACGATGTTGTGTGTGAGTGGGACTAGGCAAGTGACTGTGACTGGTCGGTGTTGTGAATGAATTAAATGAAGTGTGGAAGTAACAGGGGACGGAGTGAGAATGTGGAGAGTGTGACGTGGTGATTGTGGTTTTGTTTGTGGTTGTAGTAGTGTTTTGTTTTTTCGTTGTATTTGTAGTTGTAATTGTAATAGTCGTGGTGTGGTGAACAACAAAAGAAGAAGAAGAAGAAGAAGAAGAAGAAGAAGAAGAAGAAGAAGAAGAAGAAGAACAAGAAGAAGAAGAAGAACAAGAAGAAAGAAGAAGAAGAAGAAGAAGAGAAGAAGAAGAAGAAGAACACGAGTGAGGACAATCCAGTGTATTTGAAGTGAAAATTGCAGAGTGTCTTAGTAAAATGTGAGAGGAAAACAGTAAATACTTAATTTGCAAAATATCAATGAACCTTGACTGTTCCTTTGCGAATGTCAATCAATCGTCTCACAATTCACTGTTGCTTCATTTCAATACGAATCGCTTTGTGTTGACGTTGTTTCCTCCTGGAACTTGACGAATTTCTGCTACCAGACATTCTATTCCTGACTCGCCATATATACTACTTATATAGATATAAGTAGTATTAGTAGTAGTAGTAGTAGTTTCGTTGTTGTTGTTGATGACTGTGATGATGTTGGGCTGTGATTGTGTGATTGTGGTAGTATGTATGTGATAGTGGGTATTGTGTGTGATGTGAAAATGTGATGTTAGTGGTTGTGAATAGGTATGTTGATGGTGGTATTCGAACCGGCGCCGTTTAAAGGTGGTTCCCCATCCAACGTCTTAGACCACTCGGCCACACGGAAAATGATTGGAACTACACAAAACTTACTCATCAATTTCAACATTCCATTTCACCATCATCATGCAAATACACTCTGCTATTCACGACAACACTACACACTACACAACACATACTACTCACTCACTCACTCACTCACACACTCAATCAATCAACCACACAACCACTCACCACTCATCACCCCGTGTCAATCCATCCACCACTGTCTGCTTCGACAAACTACGCAGTGTAACACGTTCAGACGATGAGTCAGTGAGGGAGAGTGTGTTTCATCCTGTCTGTTTGACACTTGTCCACTCAATGTGTCTGCATGCCATCCCACGTGCTGAATCAAGTTCACACTGAGTTAAGCAGCAATCGGCACACATGACAGTAGTAGTTGGATACAGTGAGGAGACGATGTTGTGTGTGAGTGGGACTAGGCAAGTGACTGTGACTGGTCGGTGTTGTGAATGAATTAAATGAAGTGTGGAAGTAACAGGGGACGGAGTGAGAATGTGGAGAGTGTGACGTGGTGATTGTGGTTTTGTTTGTGGTTGTAGTAGTGTTTTTGTTTTTTCGTTGTATTTGTAGTTGTAATTGTAATAGTCGTAGTGTGGTGAAGAAGAAGAAGAAGAGAAGAAGAAAAGAAGAAGAAGAAGAAGAAGGAGAAGAAAGAAGAAGAAGAAGAAGAAGAAGAAGAAGAAGAAGAAGAAGAAGAAGAAGAAGAAGAAGAAGAAGAAGAAGAAGAAGAAGAGAAGAAGAAGAAGAAGAAGAAGAAGAGTGAGGACAATCCAGTGTATTTGAAGTGAAAATTGCAGAGTGTCTTAGTAAATGTGAGAGGAAAACAGTAAATACTTAATTTGCAAAATATCAATGAACCTTGACTGTTCCTTTGCGAATGTCAATCAATCGTCTCACAATTCACTGTTGCTTCATTTCAATACGAATCGCTTTGTGTTGACGTTGTTTCCTCCTGGAACTTGACGAATTTCTGCTACCAGACATTCTATTCCTGACTCGCCATATATACTACTTATATAGATATAAGTAGTATTATTATTATTAGTAGTAGTATTCGTTGTTGTTGATGACTGTGATGATGTTGGTCTGTGATTGTGTGATTGTGGTAGTATGTATGTGATAGTGGGTATTGTGTGTGATGTGAAAATGTGATGTTAGTGGTTGTGAATAGGTATGTTGATGGTGGTATTCGAACCGACGCCATTTCAAGGTGGTTCCCCATCCAACGTCTTAGACCACTCGGCCACACGGAAAATGATTGGAACTACACAAAACTTACTCATCAATTTCAACATTCCATTTCACCATCATCATGCAAATACACTCTGCTATTCACGACAACACTACACACTACACAACACATACTACTCACTCACTCACTCACTCACACCTCAATCAATCAACCACACAACCACTCACCACTCATCACCCCGTGTCAATCCATCCACCACTGTCTGCTTCGACAAACTACGCAGTGTAACACGTTCAGACGATGAGTCAGTGAGGGAGAGTGTGTTTCATCCTGTCTGTTTGACACTTGTCCACTCAATGTGTCTGCATGCCATCCCACGTGCTGAATCAAGTTCACACTGAGTTAAGCAGCAATCGGCACACATGACAGTAGTAGTTGGATACAGTGAGGAGACGATGTTGTGTGTGAGTGGGACTAGGCAAGTGACTGTGACTGGTCGGTGTTGTGAATGAATTAAATGAAGTGTGGAAGTAACAGGGGACGGAGTGAGAATGTGGAGAGTGTGACGTGGTGATTGTGGTTTTGTTTGTGGTTGTAGTAGTGTTTTTGTTTTTTCGTTGTATTTGTAGTTGTAATTGTAATAGTCGTGGTGTGGTGAACAACAAAAGAAGAAGAAGAAGAAGAAGGAGAAGAAGAAGAAGGAGAAGAAGAACAAGGAGAATAACAAGAAGAAGAACAAGAAGATGAAGAAGAAGAAGGAGAAGAAGAAGAAGAACAAGAAGAAGAAAAGAAGAAGAAGAAGAAGAAGAACACGAGTGAGGACAATCCAGTGTATTTGAAGTGAAAATTGCAGAGTGTCTTAGTGAAATGTGAGAGGAAAACAGTAAATACTTAATTTGCAAAATATCAATGAACCTTGACTGTTCCTTTGCGAATGTCAATCAATCGTCTCACAATTCACTGTTGCTTCATTTCAATACGAATCGCTTTGTGTTGACGTTGTTTCCTCCTGGAACTTGACGAATTTCTGCTACCAGACATTCTATTCCTGACTCGCCATATATACTACTTATATAGATATAAGTAGTATTATAGTATTAGTAGTAGTATTCGTTGTTGTTGATGACTGTGATGATGTTGGGCTGTGATTGTGTGATTGTGGTAGTATGTATGTGATAGTGGGTATTGTGTGTGATGTGAAAATGTGATGTTAGTGGTTGTGAATAGGTATGTTGATGGTGGTATTCGAACCGGCGCCGTTTAAAGGTGGTTCCCCATCCAACGTCTTAGACCAGTCGGCCACACGGAAAATGATTGGAACTACACAAAACTTACTCATCAATTTCAACATTCCATTTCACCATCATCATGCAAATACACTCTGCTATTCACGACAACACTACACACTACACAACACATACTACTCACTCACTCACTCACTCACACACTCAATCAATCAACCACACAACCACTCACCACTCATCACCCCGTGTCAATCCATCCACCACTGTCTGCTTCGACAAACTACGCAGTGTAACACGTTCAGACGATGAGTCAGTGAGGGAGAGTGTGTTTCATCCTGTCTGTTTGACACTTGTCCACTCAATGTGTCTGCATGCCATCCCACGTGCTGAATCAAGTTCACACTGAGTTAAGCAGCAATCGGCACACATGACAGTAGTAGTTGGATACAGTGAGGAGACGATGTTGTGTGTGAGTGGGACTAGGCAAGTGACTGTGACTGGTCGGTGTTGTGAATGAATTAAATGAAGTGTGGAAGTAACAGGGGACGGAGTGAGAATGTGGAGAGTGTGACGTGGTGATTGTGGTTTTGTTTGTGGTTGTAGTAGTGTTTTTGTTTTTTCGTTGTATTTGTAGTTGTAATTGTAATAGTCGTAGTGTGGTGAACAACAAAGAAGAAGAAGAAGAAGAAGAAGAAGAAGAAGAAGAAGAAGAAGAAGAAGAAGAAGAAGAAGAAGAAGAAGAAGAAGAAGAAAGAAGAAGAAGAAGAACAAGAAGATGAAGAAGAAGAAGGAGAAGAAGAAGAAGAAGAAGAAGAAGAAGAACAAGAAGAAGAAGAAGAACAAGAAGATGAAGAAGAAGAAGTAGATGAAGAAGAAAACACGAGTGAGGACAATCCAGTGTATTTGAAGTGAAAATTGCAGAGTGTCTTAGTAAAATGTGAGAGGAAAACAGTAAATACTTAATTTGCAAAATATCAATGAACCTTGACTGTTCCTTTGCGAATGTCAATCAATCGTCTCACAATTCACTGTTGCTTCATTTCAATACGAATCGCTTTGTGTTGACGTTGTTTCCTCCTGGAACTTGACGAATTTCTGCTACCAGACATTCTATTCCTGACTCGCCATATATACTACTTATATAGATATAAGTAGTATTAGTAGTAGTAGTAGTAGTAGTATTCGTTGTTGTTGATGACTGTGATGATGTTGGTCTGTGATTGTGTGATTGTGGTAGTATGTATGTGATAGTGGGTATTGTGTGTGATGTGAAAATGTGATGTTAGTGGTTGTGAATAGGTATGTTGATGGTGGTATTCGAACCGGCGCCGTTTAAAGGTGGTTCCCCATCGAACGTCTTAGACCACTCGGCCACACGGAAAATGATTGGAACTACACAAAACTTACTCATCAATTTCAACATTCCATTTCACCATCATCATGCAAATACACTCTGCTATTCACGACAACACTACACACTACACAACACATACTACTCACTCACTCACTCACTCACACACTCAATCAATCAACCACACAACCACTCACCACTCATCACCCCGTGTCAATCCATCCACCACTGTCTGCTTCGACAAACTACGCAGTGTAACACGTTCAGACGATGAGTCAGTGAGGGAGAGTGTGTTTCATCCTGTCTGTTTGACACTTGTCCACTCAATGTGTCTGCATGCCATCCCACGTGCTGAATCAAGTTCACACTGAGTTAAGCAGCAATCGGCACACATGACAGTAGTAGTTGGATACAGTGAGGAGACGATGTTGTGTGTGAGTGGGACTAGGCAAGTGACTGTGACTGGTCGGTGTTGTGAATGAATTAAATGAAGTGTGGAAGTAACAGGGGACGGAGTGAGAATGTGGAGAGTGTGACGTGGTGATTGTGGTTTTGTTTGTGGTTGTAGTAGTGTTTTTGTTTTTTCGTTGTATTTGTAGTTGTAATTGTAATAGTCGTAGTGTGGTGAACAACAAAAGAACAAGAAGAAGAACAAGAAGAAGAAGAAGAACAAGAAGAAGAAGAAGAAGAAGAACACGAGTGAGGACAATCCAGTGTATTTGAAGTGAAAATTGCAGAGTGTCTTAGTAAAATGTGAGAGGAAAACAGTAAATACTTAATTTGCAAAATATCAATGAACCTTGACTGTTCCTTTGCGAATGTCAATCAATCGTCTCACAATTCACTGTTGCTTCATTTCAATACGAATCGCATTCTGTTGACGTTGTTTCCTCCTGGAACTTGACGAATTTCTGCTACCAGACATTCTATTCCTGACTCGCCATATATACTACTTATATAGATATAAGTAGTATTAGTAGTAGTAGTAGTAGTATTCGTTGTTGTTGATGACTGTGATGATGTTGGGCTGTGATTGTGTGATTGTGGTAGTATGTATGTGATAGTGGGTATTGTGTGTGATGTGAAAATGTGATGTTAGTGGTTGTGAATAGGTATGTTGATGGTGGGATTCGAACCGGCGCCGTTTAAATGTGGTTCCCCATCCAACGCCTTAGACCACTCGGCCACACGGAAAATGATTGGAACTACACAAAACTTACTCATCAATTTCAACATTCCATTTCACCATCATCATGCAAATACACTCTGCTATTCACGACAACACTACACACTACACAACACATACTACTCACTCACTCACTCACACACTCAATCAATCAACCACACAACCACTCACCACTCATCACCCCGTGTCAATCCATCCACCACTGTCTGCTTCGACAAACTACGCAGTGTAACACGTTCAGACGATGAGTCAGTGAGGGAGAGTGTGTTTCATCCTGTCTGTTTGACACTTGTCCACTCAATGTGTCTGCATGCCATCCCACGTGCTGAATCAAGTTCACACTGAGTTAAGCAGCAATCGGCACACATGACAGTAGTAGTTGGATACAGTGAGGAGACGATGTTGTGTGTGAGTGGGACTAGGCAAGTGACTGTGACTGGTCGGTGTTGTGAATGAATTAAATGAAGTGTGGAAGTAACAGGGGACGGAGTGAGAATGTGGAGAGTGTGACGTGGTGATTGTGGTTTTGTTTGTGGTTGTAGTAGTGTTTTTGTTTTTTCGTTGTATTTGTAGTTGTAATTGTAATAGTCGTAGTGTGGTGAACAACAAAACAACAACAACAACAACAAGAACACGAGTGAGTACAATCCAGTGTATTTGAAGTGAAAATTGCAGAGTGTCTTAGTAAAATGTGATAGGAAAACAGTAAATACTTAATTTGCAAAATATCAATGAACCTTGACTGTTCCTTTGCGAATGTCAATCAATCGTCTCACAATTCACTGTTGCTTCATTTCAATACGAATCGCTTTGTGTTGACGTTGTTTCCTCCTGGAACTTGACGAATTTCTGCTACCAGACATTCTATTCCTGACTCGCCATATATACTACTTATATAGATATAAGTAGTATTAGTAGTAGTAGTAGTAGTATTCGTTGTTGTTGATGACTGTGATGATGTTGGTCTGTGATTGTGTGATTGTGGTAGTATGTATGTGATAGTGGGTATTGTGTGTGATGTGAAAATGTGATGTTAGTGGTTGTGAATAGGTATGTTGATGGTGGTATTCGAACCGGCGCCGTTTAAAGGTGGTTCCCCAACCAACGCCTTAGACCACTCGGCCACACGGAAAATGATTGGAACTACACAAAACTTACTCATCAATTTCAACATTCCATTTCACCATCATCATGCAAATACACTCTGCTATTCACGACAACACTACACACTACACAACACATACTACTCACTCACTCACTCACTCACACACTCACTCACACACTCATCAATCAACCACACAACCACTCACCACTCATCACCCCGTGTCAATCCATCCACCACTGTCTGCTTCGACAAACTACGCAGTGTAACACGTTCAGACGATGAGTCAGTGAGGGAGAGTGTGTTTCATCCTGTCTGTTTGACACTTGTCCACTCAATGTGTCTGCATGCCATCCCACGTGCTGAATCAAGTTCACACTGAGTTAAGCAGCAATCGGCACACATGACAGTAGTAGTTGGATACAGTGAGGAGACGATGTTGTGTGTGAGTGGGACTAGGCAAGTGACTGTGACTGGTCGGTGTTGTGAATGAATTAAATGAAGTGTGGAAGTAACAGGGGACGGAGTGAGAATGTGGAGAGTGTGACGTGGTGATTGTGGTTTTGTTTGTGGTTGTAGTAGTGTTTTTGTTTTTTCGTTGTATTTGTAGTTGTAATTGTAATAGTCGTAGTGTGGTGAACAACAAAAGAACAAGAAGAAGAAGAAGAAGAAGAAGAAGAAGAAGAAGAAGAAGAAGAAGAAGAAGAAGAAGAACACGAGTGAGTACAATCCAGTGTATTTGAAGTGAAAATTGCAGAGTGTCTTAGTAAAATGTGAGAGGAAAACAGTAAATACTTAATTTGCAAAATATCAATGAACCTTGACTGTTCCTTTGCGAATGTCAATCAATCGTCTCACAATTCACTGTTGCTTCATTTCAATACGAATCGCATTCTGTTGACGTTGTTTCCTCCTGGAACTTGACGAATTTCTGCTACCAGACATTCTATTCCTGACTCGCCATATATACTACTTATATAGATATAAGTAGTATTAGTAGTAGTAGTAGTAGTATTCGTTGTTGTTGATGACTGTGATGATGTTGGTCTGTGATTGTGTGATTGTGGTAGTATGTATGTGATAGTGGGTATTGTGTGTGATGTGAAAATGTGATGTTAGTGGTTGTGAATAGGTATGTTGATGGTGGTATTCGAACCGGCGCCGTTTAAAGGTGGTTCCCCAACCAACGCCTTAGACCACTCGGCCACACGGAAAATGATTGGAACTACACAAAACTTACTCATCAATTTCAACATTCCATTTCACCATCATCATGCAAATACACTCTGCTATTCACGACAACACTACACACTACACAACACATACTACTCACTCACTCACTCACTCAATCACTCAATCACTCACTCAATCACTCAATCACTATCACACACTCAATCATCAACCACACAACCACTCACCACTCATCACCCCGTGTCAATCCATCCACCACTGTCTGCTTCGACAAACTACGCAGTGTAACACGTTCAGACGATGAGTCAGTGAGGGAGAGTGTGTTTCATCCTGTCTGTTTGACACTTGTCCACTCAATGTGTCTGCATGCCATCCCACGTGCTGAATCAAGTTCACACTGAGTTAAGCAGCAATCGGCACACATGACAGTAGTAGTTGGATACAGTGAGGAGACGATGTTGTGTGTGAGTGGGACTAGGCAAGTGACTGTGACTGGTCGGTGTTGTGAATGAATTAAATGAAGTGTGGAAGTAACAGGGGACGGAGTGAGAATGTGGAGAGTGTGACGTGGTGATTGTGGTTTTGTTTGTGGTTGTAGTAGTGTTTTTGTTTTTTCGTTGTATTTGTAGTTGTAATTGTAATAGTCGTAGTGTGGTGAACAACAACAATAACAAGAAGAAGAAGAACAAGAAGAAGAACAAGAACAACAACAAGAAGAAGAAGAAGAAGAAGAACACGAGTGAGGACAATCCAGTGTATTTGAAGTGAAAATTGCAGAGTGTCTTAGTAAAATGTGAGAGGAAAACAGTAAATACTTAATTTGCAAAATATCAATGAACCTTGACTGTTCCTTTGCGAATGTCAATCAATCGTCTCACAATTCACTGTTGCTTCATTTCAATACGAATCGCATTCTGTTGACGTTGTTTCCTCCTGGAACTTGACGAATTTCTGCTGCCAGACATTCTATTCCTGACTCGCCATATATACTACTTATATAGATATAAGTAGTATTAGTAGTAGTAGTAGTAGTATTCGTTGTTGTTGATGACTGTGATGATGTTGGTCTGTGATTGTGTGATTGTGGTAGTATGTATGTGATAGTGGGTATTGTGTGTGATGTGAAAATGTGATGTTAGTGGTTGTGAATAGGTATGTTGATGGTGGTATTCGAACCGGCGCCGTTTAAAGGTGGTTCCCCACCAACGCCTTAGACCACTCGGCCACACGGAAAATGATTGGAACTACACAAAACTTACTCATCAATTTCAACATTCCATTTCACCATCATCATGCAAATACACTCTGCTATTCACGACAACACTACACACTACACAACACATACTACTCACTCACTCACACACTCACACACTCAATCACTCAATCACACTCAATCACTCACTCACTCACTCACTCATCAATCAACCACACAACCACTCACCACTCATCACCCCGTGTCAATCCATCCACCACTGTCTGCTTCGACAAACTACGCAGTGTAACACGTTCAGACGATGAGTCAGTGAGGGAGAGTGTGTTTCATCCTGTCTGTTTGACACTTGTCCACTCAATGTGTCTGCATGCCATCCCACGTGCTGAATCAAGTTCACACTGAGTTAAGCAGCAATCGGCACACATGACAGTAGTAGTTGGATACAGTGAGGAGACGATGTTGTGTGTGAGTGGGACTAGGCAAGTGACTGTGACTGGTCGGTGTTGTGAATGAATTAAATGAAGTGTGGAAGTAACAGGGGACGGAGTGAGAATGTGGAGAGTGTGACGTGGTGATTGTGGTTTTGTTTGTGGTTGTAGTAGTGTTTTTGTTTTTTCGTTGTATTTGTAGTTGTAATTGTAATAGTCGTAGTGTGGTGAACAACAACAATAACAAGAAGAAGAAGAACAAGAAGAAGAACAAGAACAACAACAGAAGAAGAAGAAGAAGAAGAACACGAGTGAGTACAATCCAGTGTATTTGAAGTGAAAATTGCAGAGTGTCTTAGTAAAATGTGAGAGGAAAACAGTAAATACTTAATTTGCAAAATATCAATGAACCTTGACTGTTCCTTTGCGAATGTCAATCAATCGTCTCACAATTCACTGTTGCTTCATTTCAATACGAATCGCATTCTGTTGACGTTGTTTCCTCCTGGAACTTGACGAATTTCTGCTGCCAGACATTCTATTCCTGACTCGCCATATATACTACTTATATAGATATAAGTAGTATTAGTAGTAGTAGTAGTAGTAGTATTCGTTGTTGTTGATGACTGTGATGATGTTGGTCTGTGATTGTGTGATTGTGGTAGTATGTATGTGATAGTGGGTATTGTGTGTGATGTGAAAATGTGATGTTAGTGGTTGTGAATAGGTATGTTGATGGTGGTATTCGAACCGGCGCCGTTTAAAGGTGGTTCCCCACCAACGCCTTAGACCACTCGGCCACACGGAAAATGATTGGAACTACACAAAACTTACTCATCAATTTCAACATTCCATTTCACCATCATCATGCAAATACACTCTGCTATTCACGACAACACTACACACTACACAACACATACTACTCACTCACTCACTAAATCACTCAATCACTCAATCACTCACTCAATCACTCAATCACCCTATCACACACTCACACACTCATTCAATCAACCACACAACCACTCACCACTCATCACCCCGTGTCAATCCATCCACCACTGTCTGCTTCGACAAACTACGCAGTGTAACACGTTCAGACGATGAGTCAGTGAGGGAGAGTGTGTTTCATCCTGTCTGTTTGACACTTGTCCACTCAATGTGTCTGCATGCCATCCCACGTGCTGAATCAAGTTCACACTGAGTTAAGCAGCAATCGGCACACATGACAGTAGTAGTTGGATACAGTGAGGAGACGATGTTGTGTGTGAGTGGGACTAGGCAAGTGACTGTGACTGGTCGGTGTTGTGAATGAATTAAATGAAGTGTGGAAGTAACAGGGGACGGAGTGAGAATGTGGAGAGTGTGACGTGGTGATTGTGGTTTTGTTTGTGGTTGTAGTAGTGTTTTTGTTTTTTCGTTGTATTTGTAGTTGTAATTGTAATAGTCGTAGTGTGGTGAACAACAACAATAACAAGAAGAAGGAGAAGAAGAAGAAGAACAAGAACAACAACAAGAAGAAGAAGAAGAAGAACACGAGTGAGTACAATCCAGTGTATTTGAAGTGAAAATTGCAGAGTGTCTTAGTAAAATGTGAGAGGAAAACAGTAAATACTTAATTTGCAAAATATCAATGAACCTTGACTGTTCCTTTGCGAATGTCAATCAATCGTCTCACAATTCACTGTTGCTTCATTTCAATACGAATCGCATTCTGTTGACGTTGTTTCCTCCTGGAACTTGACGAATTTCTGCTGCCAGACATTCTATTCCTGACTCGCCATATATACTACTTATATAGATATAAGTAGTATTAGTAGTAGTAGTAGTAGTATTCGTTGTTGTTGATGACTGTGATGATGTTGGTCTGTGATTGTGTGATTGTGGTAGTATGTATGTGATAGTGGGTATTGTGTGTGATGTGAAAATGTGATGTTAGTGGTTGTGAATAGGTATGTTGATGGTGGTATTCGAACCGGCGCCGTTTAAAGGTGGTTCCCCACCAACGCCTTAGACCACTCGGCCACACGGAAAATGATTGGAACTACACAAAACTTACTCATCAATTTCAACATTCCATTTCACCATCATCATGCAAATACACTCTGCTATTCACGACAACACTACACACTACACTACACAACACATACTACTCACTCACTCACTCACTCACTCACTCAATCACACACTCAATCACTCACACACTCACACACTCAATCACACACTCATCAATCAACCACACAACCACTCACCACTCATCACCCCGTGTCAATCCATCCACCACTGTCTGCTTCGACAAACTACGCAGTGTAACACGTTCAGACGATGAGTCAGTGAGGGAGAGTGTGTTTCATCCTGTCTGTTTGACACTTGTCCACTCAATGTGTCTGCATGCCATCCCACGTGCTGAATCAAGTTCACACTGAGTTAAGCAGCAATCGGCACACATGACAGTAGTAGTTGGATACAGTGAGGAGACGATGTTGTGTGTGAGTGGGACTAGGCAAGTGACTGTGACTGGTCGGTGTTGTGAATGAATTAAATGAAGTGTGGAAGTAACAGGGGACGGAGTGAGAATGTGGAGAGTGTGACGTGGTGATTGTGGTTTTGTTTGTGGTTGTAGTAGTGTTTTTGTTTTTTCGTTGTATTTGTAGTTGTAATTGTAATAGTCGTAGTGTGGTGAACAACAACAAGAACAAGAAGAAGGAGAAGAAGAAGAAGAACAAGAACAAGAAGAAGAAGAAGAAGAAGAAGAAGAAGAACACGAGTGAGTACAATCCAGTGTATTTGAAGTGAAAATTGCAGAGTGTCTTAGTAAAATGTGATAGGAAAACAGTAAATACTTAATTTGCAAAATATCAATGAACCTTGACTGTTCCTTTGCGAATGTCAATCAATCGTCTCACAATTCACTGTTGCTTCATTTCAATACGAATCGCATTCTGTTGACGTTGTTTCCTCCTGGAACTTGACGAATTTCTGCTGCCAGACATTCTATTCCTGACTCGCCAAAATTACTACTTATATAGATATAAGTAGTATTAGTAGTAGTAGTAGTATTCGTTGTTGTTGATGACTGTGATGATGTTGGTCTGTGATTGTGTGATTGTGGTAGTATGTATGTGATAGTGGGTATTGTGTGTGATGTGAAAATGTGATGTTAGTGGTTGTGAATAGGTATGTTGATGGTGGTATTCGAACCGGCGCCGTTTAAAGGTGGTTCCCCATCCAACGCCTTAGACCACTCGGCCACACGGAAAATGATTGGAACTACACAAAACTTACTCATCAATTTCAACACTCCATTGCACCATCATCATGCAAATACACTCTGCTATTCACGACAACACTACACACTACACAACACATACTACTCACTCACTCACTAAATCACTCACTCACTCAATCACTCACTCATTCACTCGTTCACTCACACACTCACTCACACACTCATTCAATCAACCACACAACCACTCACCACTCATCACCCCGTGTCAATCCATCCACCACTGTCTGCTTCGACAAACTACGCAGTGTAACACGTTCAGACGATGAGTCAGTGAGGGAGAGTGTGTTTCATCCTGTCTGTTTGACACTTGTCCACTCAATGTGTCTGCATGCCATCCCACGTGCTGAATCAAGTTCACACTGAGTTAAGCAGCAATCGGCACACATGACAGTAGTAGTTGGATACAGTGAGGAGACGATGTTGTGTGTGAGTGGGACTAGGCAAGTGACTGTGACTGGTCGGTGTTGTGAATGAATTAAATGAAGTGTGGAAGTAACAGGGACGGAGTGAGAATGTGGAGAGTGTGACGTGGTGATTGTGGTTTTGTTTGTGGTTGTAGTAGTGTTTTTGTTTTTTCGTTGTATTTGTAGTTGTAATTGTAATAGTCGTAGTGTGGTGAACAACAACAATAACAAGAAGAAGGAGAAGAAGAAGAAGAACAAGAACAACAAGAAGAAGAAGAAGAAGAAGAAGAACACGAGTGAGTACAATCCAGTGTATTTGAAGTGAAAATTGCAGAGTGTCTTAGTAAAATGTGATAGGAAAACAGTAAATACTTAATTTGCAAAATATCAATGAACCTTGACTGTTCCTTTGCGAATGTCAATCAATCGTCTCACAATTCACTGTTGCTTCATTTCAATACGAATCGCTTTGTGTTGACGTTGTTTCCTCCTGGAACTTGACGAATTTCTGCTGCCAGACATTCTATTCCTGACTCGCCAAAATTACTACTTATATAGATATAAGTAGTATTAGTTAGTAGTAGTAGTATTCGTTGTTGTTGATGACTGTGATGATGTTGGTCTGTGATTGTGTGATTGTGGTAGTATGTATGTGATAGTGGGTATTGTGTGTGATGTGAAAATGTGATGTTAGTGGTTGTGAATAGGTATGTTGATGGTGGTATTCGAACCGGCGCCGTTTAAAGGTGGTTCCCCAACCAACGCCTTAGACCACTCGGCCACACGGAAAATGATTGGAACTACACAAAACTTACTCATCAATTTCAACACTCCATTGCACCATCATCATGCAATACACTCTGCTATTCACGACAACACTACACACTACACAACACATACTACTCACTCACTCACTAAATCACTCAATCACTCAATCACTCACTCAATCACTCAATCACCCTATCACACACTCACACACTCATTCAATCAACCACACAACCACTCACCACTCATCACCCCGTGTCAGTCCATCCACCACTGTCTGCTTCGACAAACTACGCAGTGTAACACGTTCAGACGATGAGTCAGTGAGGGAGAGTGTGTTTCATCCTGTCTGTTTGACACTTGTCCACTCAATGTGTCTGCATGCCATCCCACGTGCTGAATCAAGTTCACACTGAGTTAAGCAGCAATCGGCACACATGACAGTAGTAGTTGGATACAGTGAGGAGACGATGTTGTGTGTGAGTGGGACTAGGCAAGTGACTGTGACTGGTCGGTGTTGTGAATGAATTAAATGAAGTGTGGAAGTAACAGTGGACGGAGTGAGAATGTGGAGAGTGTGACGTGGTGATTGTGGTTTTGTTTGTGGTTGTAGTAGTGTTTTTGTTTTTTCGTTGTATTTGTAGTTGTAATTGTAATAGTCGTAGTGTGATGAACAACAACAAGAACAAGAACAACAACAAGAAGAAGAAGAAGAAGACTTGTGTGACTTGTCACTTCATCCTAATCCTCTGCATTTCAATCGATGAAACGAATGCATTATTCGACTAGGAATTTCAACTTATATATACAACTTGTTTTGTAATAATATTGCAAGTAATTGTGAAAACAAGCTGAAACAGCACCTACAAGGTGATTGATTTCTTCAACTACTTTTGAACGAAGAAACATAAATGACATAATACTAGAATTATGCTGCATGACAAAACATTGAGTACCATTTGACACACGAATACCATCAACATCTGACCTAAATACACTACTATCAGTCACATGGTTAGTGAATCACAAAGCAGTAGTAAAACGAGCTAGGTTAGATGCGATTGACGCATGACTAGTGACGGCTAACATGGTTCAGAATGCCTAATTGCCAGATTATGAAAATCAGTAGGTGACGAAGTATGTGTTTGAATGTTGGTCAAACAAAATCAATAATGATTTACTAGAGTATTTCTGTCTACGCGACACGTTGTCTTTCACCAACTAGTGCCAATTGATTGAGGAACACCTGTTTATTCCAACTCATGCCTTTATTATCATAATTATCATGTCGACTATAATTAGCTTCTCTCAATATATTACTTTTGGTACAATATTGAATTCTCGGCAGAAATATTTTAACAAGTTTCCGTTTGTTACCTATTGGTCACTCCTGACAACAAATATTGAGTGGTCGCCAGCTATACTGCTAACTTATAACAGGAATTGACGACTGAGTATTGTACAGCCTTTTCGATTCATATAGTCGGCAAATACGATGTCCCTGATTTACCTATTTTTCATACTTGTATAAAGGATGGTTGTGAACGCTTCATGAACGAACCTCAATAGGTTTTGCGAAGATGAAAAATAATGCGGTGCTAAATTAATCAAAATTAGATGAATTGATGAAAAATGTAGAGGTCAGAAACGGGTAGTCTAGATGTTTAAAAGATGGACATTAGTATTCAAGTTTATTTGGAGCCGTATTCTAGGAATATCTTTATACGAATAAGCAGTGTCAATGTTTAAGTAACAATAAGAATATAGTCATGTGACATGCGAATTAACTGTGTCATCTATCATAATGATCACTTTATTCTCTTCTGATTTGTTGACGCCGATAATTCCACACAAATCATGACAATCACATATACACTGTGGATTAAACGG
>SM_V9_2:4292-39989
ACAATTGAAGAACATTTTGCAAATAGTGTATCATAGTATGGTTTTGTATTTTAACAAGTAACTTTAAGCAATGGAATTAAAGAACAAACAGTGAACATGGAGACTATTGGTTGTAATTTGTGCTAAATACATAGTTGGTTGTCCTCACCTGTGTTCTCATTCACAACAGTAGTAGTAGTTGAAGTAGTAGTGTGGTGTGAGCTACTTATATTGACATAAGTAGTATATATGGTGAGCAAGGAATAGAATATCTAACAACAGAAGATTGAGAAGATCAAAAAGAGAATAGTATGAATAGTATGGTTTTCTCTTTTGTATAATAAGCCAGATGTAACTGTTCAATATAATAAGCAATGTGGTTTACTAATGATGCTTTCATATGACTAACTATCAATTACGCATACAGAACAAAGTTGAATGGATATTTCCATTTACAAATGGTTACTACTTTTTTATAGAGAAATTGAAGTGAAAACAAGTAGGTTGTTTTCAGGTTAAAGAAAGCATTGCTTCATCTACGAATAAAATTTGTAACCCTTCACCACTATATAATCAACATGACGTTTTGGGACAGTTCACATGGATGTTTTCATTTGACAGTATTCACAGATTTCAAAACTTTCCTCAGTTGTAAATTCTACTTGTGCAAGAACAATTAATGTGGCAGAATAACATGAATTTCCCGTATTTCGCGGTTTCTCGTCATCCGCCTACAAAGTATAATTATAACATACAAACAGCCTTCATCTGCGTGACAGTAGCTATTGCGAAGATAACTTACAACATTTGAAGATAAAAAGTAGTAGTAGTAGTTGGATATAGTGAGGAGACGATGTTGTGTTTGGGGGGGGGCGACTAGGCAGGGGACTGTGACTGGTCGGTGTTGTGAATGAATAATATGAAGTGTGGAAGTGACACGGGATGGAGTGAGAATGTGGGGAGTGTGACATGGTGATAGTAATTTTGTTTGTGGTTGTATTACCGTTTTTTGAATTCGTTGTATTTATATTTGTAATTGCAATAGTAGTAGTAGTAGTAGTAGTAGTTGTTTGTTGTTGTTGTTGTTGTGTGGTGTGAGCTACTTATATTGACATAAGTAGTATATATGGTGAGCAAGGAATAGAGTATCTGACAGCAGAAGATTGAGAAGATCAAGAAGAGAAGAACAGAAATAAAAAGCAATTTGTGTGGAAATCCAGGAACAATGAAGCCTGAGACAATTGAAGAACATTTTGCAAATAGAGTATCATAGTATGGTTTTTGCATTTTACCAAGTAACTTTAAGCAATGGAATTAAAGAACAAACAGTGAACATGGAGACTATTGGTTGATAATTTGCAAATTAACTGTCCATTGTATGGTTATTACAATTTACTGAGATAGTTTGTAATGTTTGCTTAATTAGATTCGATTGTCCAACAGTCGTGTTCTGTTCACAACAGTAGCAGTAGTAGTAGTAGTTAGTAGTGTGGTGTGAGCTACTTATATTGACATAAGTAGTATATATGGTGAGCAAGGAATAGAATATCTAACAACAGAAGATTGAGAAGATCAAAAAGAGAATAGTATGAATAGTATGGTTTTCTCTTTTGTATAATAAGCCAGATGTAACTGTTCAATATAATAAGCAATGTGGTTTACTAATGATGCTTTCATATGACTAACTATCAATTACGCATACAGAACAAAGTTGAATGGATATTTCCATTTACAAATGGTTACTACTTTTTTATAGAGAAATTGAAGTGAAAACAAGTAGGTTGTTTTCAGGTTAAAGAAAGCATTGCTTCATCTACGAATAAAATTTGTAACCCTTCACCACTATATAATCAACATGACGTTTTGGGACAGTTCACATGGATGTTTTCATTTGACAGTATTCACAGATTTCAAAACTTTCCTCAGTTGTAAATTCTACTTGTGCAAGAACAATTAATGTGGCAGAATAACATGAATTTCCCGTATTTCGCGGTTTCTCGTCATCCGCCTACAAAGTATAATTATAACATACAAACAGCCTTCATCTGCGTGACAGTAGCTATTGCGAAGATAACTTACAACATTTGAAGATAAAAAGTAGTAGTAGTAGTTGGATATAGTGAGGAGACGATGTTGTGTTTGGGGGGGGGCGACTAGGCAGGGGACTGTGACTGGTCGGTGTTGTGAATGAATAATATGAAGTGTGGAAGTGACACGGGATGGAGTGAGAATGTGGGGAGTGTGACATGGTGATAGTAATTTTGTTTGTGGTTGTATTACCGTTTTTTGAATTCGTTGTATTTATATTTGTAATTGCAATAGTAGTAGTAGTAGTAGTAGTAGTTGTTGTTGTTGTTGTTGTTGTGTGGTGTGAGCTACTTATATTGACATAAGTAGTATATATGGTGAGCAAGGAATAGAGTATCTGACAGCAGAAGATTGAGAAGATCAAGAAGAGAAGAACAGAAATAAAAAGCAATTTGTGTGGAAATCCAGGAACAATGAAGCCTGAGACAATTGAAGAACATTTTGCAAATAGAGTATCATAGTATGGTTTTTGCATTTTACCAAGTAACTTTAAGCAATGGAATTAAAGAACAAACAGTGAACATGGAGACTATTGGTTGATAATTTGCAAATTAACTGTCCATTGTATGGTTATTACAATTTACTGAGATAGTTTGTAATGTTTGCTTAATTAGATTCGATTGTCCAACAGTCGTGTTCTGTTCACAACAGTAGCAGTAGTAGCAGTAGTAGTAGTGTGGTGTGAGCTACTTATATTGACATAAGTAGTATATATGGTGAGCAAGGAATAGAATATCTAACAACAGAAGATTGAGAAGATCAAAAAGAGAATAGTATGAATAGTATGGTTTTCTCTTTTGTATAATAAGCCAGATGTAACTGTTCAATATAATAAGCAATGTGGTTTACTAATGATGCTTTCATATGACTAACTATCAATTACGCATACAGAACAAAGTTGAATGGATATTTCCATTTACAAATGGTTACTACTTTTTTATAGAGAAATTGAAGTGAAAACAAGTAGGTTGTTTTCAGGTTAAAGAAAGCATTGCTTCATCTACGAATAAAATTTGTAACCCTTCACCACTATATAATCAACATGACGTTTTGGGACAGTTCACATGGATGTTTTCATTTGACAGTATTCACAGATTTCAAAACTTTCCTCAGTTGTAAATTCTACTTGTGCAAGAACAATTAATGTGGCAGAATAACATGAATTTCCCGTATTTCGCGGTTTCTCGTCATCCGCCTACAAAGTATAATTATAACATACAAACAGCCTTCATCTGCGTGACAGTAGCTATTGCGAAGATAACTTACAACATTTGAAGATAAAAAGTAGTAGTAGTAGTTGGATATAGTGAGGAGACGATGTTGTGTTTGGGGGGGGGCGACTAGGCAGGGGACTGTGACTGGTCGGTGTTGTGAATGAATAATATGAAGTGTGGAAGTGACACGGGATGGAGTGAGAATGTGGGGAGTGTGACATGGTGATAGTAATTTTGTTTGTGGTTGTATTACCGTTTTTTGAATTCGTTGTATTTATATTTGTAATTGCAATAGTAGTAGTAGTAGTAGTAGTTAGTTGTTGTTGTTGTTGTTGTTGTGTGGTGTGAGCTACTTATATTGACATAAGTAGTATATATGGTGAGCAAGGAATAGAGTATCTGACAGCAGAAGATTGAGAAGATCAAGAAGAGAAGAACAGAAATAAAAAGCAATTTGTGTGGAAATCCAGGAACAATGAAGCCTGAGACAATTGAAGAACATTTTGCAAATAGAGTATCATAGTATGGTTTTTGCATTTTACCAAGTAACTTTAAGCAATGGAATTAAAGAACAAACAGTGAACATGGAGACTATTGGTTGATAATTTGCAAATTAACTGTCCATTGTATGGTTATTACAATTTACTGAGATAGTTTGTAATGTTTGCTTAATTAGATTCGATTGTCCAACAGTCGTGTTCTGTTCACAACAGTAGCAGTAGTAGTAGTAGTAGTTGAAGTAGTAGTGTGGTGTGAGCTACTTATATTGACATAAGTAGTATATATGGTGAGCAAGGAATAGAATATCTAACAACAGAAGATTGAGAAGATCAAAAAGAGAATAGTATGAATAGTATGGTTTTCTCTTTTGTATAATAAGCCAGATGTAACTGTTCAATATAATAAGCAATGTGGTTTACTAATGATGCTTTCATATGACTAACTATCAATTACGCATACAGAACAAAGTTGAATGGATATTTCCATTTACAAATGGTTACTACTTTTTTATAGAGAAATTGAAGTGAAAACAAGTAGGTTGTTTTCAGGTTAAAGAAAGCATTGCTTCATCTACGAATAAAATTTGTAACCCTTCACCACTATATAATCAACATGACGTTTTGGGACAGTTCACATGGATGTTTTCATTTGACAGTATTCACAGATTTCAAAACTTTCCTCAGTTGTAAATTCTACTTGTGCAAGAACAATTAATGTGGCAGAATAACATGAATTTCCCGTATTTCGCGGTTTCTCGTCATCCGCCTACAAAGTATAATTATAACATACAAACAGCCTTCATCTGCGTGACAGTAGCTATTGCGAAGATAACTTACAACATTTGAAGATAAAAAGTAGTAGTAGTAGTTGGATATAGTGAGGAGACGATGTTGTGTTTGGGGGGGGCGACTAGGCAGGGGACTGTGACTGGTCGGTGTTGTGAATGAATAATATGAAGTGTGGAAGTGACACGGGATGGAGTGAGAATGTGGGGAGTGTGACATGGTGATAGTAATTTTGTTTGTGGTTGTATTACCGTTTTTTGAATTCGTTGTATTTATATTTGTAATTGCAATAGTAGTAGTAGTAGTAGTAGTAGTAGTTGTTGTTGTTGTTGTTGTTGTGTGGTGTGAGCTACTTATATTGACATAAGTAGTATATATGGTGAGCAAGGAATAGAGTATCTGACAGCAGAAGATTGAGAAGATCAAGAAGAGAAGAACAGAAATAAAAAGCAATTTGTGTGGAAATCCAGGAACAATGAAGCCTGAGACAATTGAAGAACATTTTGCAAATAGAGTATCATAGTATGGTTTTTGCATTTTACCAAGTAACTTTAAGCAATGGAATTAAAGAACAAACAGTGAACATGGAGACTATTGGTTGATAATTTGCAAATTAACTGTCCATTGTATGGTTATTACAATTTACTGAGATAGTTTGTAATGTTTGCTTAATTAGATTCGATTGTCCAACAGTCGTGTTCTGTTCACAACAGTAGCAGTAGCAGTAGTAGTAGTAGTTGAAGTAGTAGTGTGGTGTGAGCTACTTATATTGACATAAGTAGTATATATGGTGAGCAAGGAATAGAATATCTAACAACAGAAGATTGAGAAGATCAAAAAGAGAATAGTATGAATAGTATGGTTTTCTCTTTTGTATAATAAGCCAGATGTAACTGTTCAATATAATAAGCAATGTGGTTTACTAATGATGCTTTCATATGACTAACTATCAATTACGCATACAGAACAAAGTTGAATGGATATTTCCATTTACAAATGGTTACTACTTTTTTATAGAGAAATTGAAGTGAAAACAAGTAGGTTGTTTTCAGGTTAAAGAAAGCATTGCTTCATCTACGAATAAAATTTGTAACCCTTCACCACTATATAATCAACATGACGTTTTGGGACAGTTCACATGGATGTTTTCATTTGACAGTATTCACAGATTTCAAAACTTTCCTCAGTTGTAAATTCTACTTGTGCAAGAACAATTAATGTGGCAGAATAACATGAATTTCCCGTATTTCGCGGTTTCTCGTCATCCGCCTACAAAGTATAATTATAACATACAAACAGCCTTCATCTGCGTGACAGTAGCTATTGCGAAGATAACTTACAACATTTGAAGATAAAAAGTAGTAGTAGTAGTTGGATATAGTGAGGAGACGATGTTGTGTTTGGGGGGGGGCGACTAGGCAGGGGACTGTGACTGGTCGGTGTTGTGAATGAATAATATGAAGTGTGGAAGTGACACGGGATGGAGTGAGAATGTGGGGAGTGTGACATGGTGATAGTAATTTTGTTTGTGGTTGTATTACCGTTTTTTGAATTCGTTGTATTTATATTTGTAATTGCAATAGTAGTAGTAGTAGTAGTAGTAGTAGTTGTTGTTGTTGTTGTTGTTGTGTGGTGTGAGCTACTTATATTGACATAAGTAGTATATATGGTGAGCAAGGAATAGAGTATCTGACAGCAGAAGATTGAGAAGATCAAGAAGAGAAGAACAGAAATAAAAAGCAATTTGTGTGGAAATCCAGGAACAATGAAGCCTGAGACAATTGAAGAACATTTTGCAAATAGAGTATCATAGTATGGTTTTTGCATTTTACCAAGTAACTTTAAGCAATGGAATTAAAGAACAAACAGTGAACATGGAGACTATTGGTTGATAATTTGCAAATTAACTGTCCATTGTATGGTTATTACAATTTACTGAGATAGTTTGTAATGTTTGCTTAATTAGATTCGATTGTCCAACAGTCGTGTTCTGTTCACAACAGTAGCAGTAGCAGTAGTAGTAGTAGTTGAAGTAGTAGTGTGGTGTGAGCTACTTATATTGACATAAGTAGTATATATGGTGAGCAAGGAATAGAATATCTAACAACAGAAGATTGAGAAGATCAAAAAGAGAATAGTATGAATAGTATGGTTTTCTCTTTTGTATAATAAGCCAGATGTAACTGTTCAATATAATAAGCAATGTGGTTTACTAATGATGCTTTCATATGACTAACTATCAATTACGCATACAGAACAAAGTTGAATGGATATTTCCATTTACAAATGGTTACTACTTTTTTATAGAGAAATTGAAGTGAAAACAAGTAGGTTGTTTTCAGGTTAAAGAAAGCATTGCTTCATCTACGAATAAAATTTGTAACCCTTCACCACTATATAATCAACATGACGTTTTGGGACAGTTCACATGGATGTTTTCATTTGACAGTATTCACAGATTTCAAAACTTTCCTCAGTTGTAAATTCTACTTGTGCAAGAACAATTAATGTGGCAGAATAACATGAATTTCCCGTATTTCGCGGTTTCTCGTCATCCGCCTACAAAGTATAATTATAACATACAAACAGCCTTCATCTGCGTGACAGTAGCTATTGCGAAGATAACTTACAACATTTGAAGATAAAAAGTAGTAGTAGTAGTTGGATATAGTGAGGAGACGATGTTGTGTTTGGGGGGGGGCGACTAGGCAGGGGACTGTGACTGGTCGGTGTTGTGAATGAATAATATGAAGTGTGGAAGTGACACGGGATGGAGTGAGAATGTGGGGAGTGTGACATGGTGATAGTAATTTTGTTTGTGGTTGTATTACCGTTTTTTGAATTCGTTGTATTTATATTTGTAATTGCAATAGTAGTAGTAGTAGTAGTAGTAGTAGTGTTGTTGTTGTTGTTGTTGTGTGGTGTGAGCTACTTATATTGACATAAGTAGTATATATGGTGAGCAAGGAATAGAGTATCTGACAGCAGAAGATTGAGAAGATCAAGAAGAGAAGAACAGAAATAAAAAGCAATTTGTGTGGAAATCCAGGAACAATGAAGCCTGAGACAATTGAAGAACATTTTGCAAATAGAGTATCATAGTATGGTTTTTGCATTTTACCAAGTAACTTTAAGCAATGGAATTAAAGAACAAACAGTGAACATGGAGACTATTGGTTGATAATTTGCAAATTAACTGTCCATTGTATGGTTATTACAATTTACTGAGATAGTTTGTAATGTTTGCTTAATTAGATTCGATTGTCCAACAGTCGTGTTCTGTTCACAACAGTAGCAGTAGCAGTAGTAGTAGTAGTTGAAGTAGTAGTGTGGTGTGAGCTACTTATATTGACATAAGTAGTATATATGGTGAGCAAGGAATAGAATATCTAACAACAGAAGATTGAGAAGATCAAAAAGAGAATAGTATGAATAGTATGGTTTTCTCTTTTGTATAATAAGCCAGATGTAACTGTTCAATATAATAAGCAATGTGGTTTACTAATGATGCTTTCATATGACTAACTATCAATTACGCATACAGAACAAAGTTGAATGGATATTTCCATTTACAAATGGTTACTACTTTTTTATAGAGAAATTGAAGTGAAAACAAGTAGGTTGTTTTCAGGTTAAAGAAAGCATTGCTTCATCTACGAATAAAATTTGTAACCCTTCACCACTATATAATCAACATGACGTTTTGGGACAGTTCACATGGATGTTTTCATTTGACAGTATTCACAGATTTCAAAACTTTCCTCAGTTGTAAATTCTACTTGTGCAAGAACAATTAATGTGGCAGAATAACATGAATTTCCCGTATTTCGCGGTTTCTCGTCATCCGCCTACAAAGTATAATTATAACATACAAACAGCCTTCATCTGCGTGACAGTAGCTATTGCGAAGATAACTTACAACATTTGAAGATAAAAAGTAGTAGTAGTAGTTGGATATAGTGAGGAGACGATGTTGTGTTTGGGGGGGGGCGACTAGGCAGGGGACTGTGACTGGTCGGTGTTGTGAATGAATAATATGAAGTGTGGAAGTGACACGGGATGGAGTGAGAATGTGGGGAGTGTGACATGGTGATAGTAATTTTGTTTGTGGTTGTATTACCGTTTTTTGAATTCGTTGTATTTATATTTGTAATTGCAATAGTAGTAGTAGTAGTAGTAGTAGTAGTTGTTGTTGTTGTTGTTGTTGTTGTGTGGTGTGAGCTACTTATATTGACATAAGTAGTATATATGGTGAGCAAGGAATAGAGTATCTGACAGCAGAAGATTGAGAAGATCAAGAAGAGAAGAACAGAAATAAAAAGCAATTTGTGTGGAAATCCAGGAACAATGAAGCCTGAGACAATTGAAGAACATTTTGCAAATAGAGTATCATAGTATGGTTTTTGCATTTTACCAAGTAACTTTAAGCAATGGAATTAAAGAACAAACAGTGAACATGGAGACTATTGGTTGATAATTTGCAAATTAACTGTCCATTGTATGGTTATTACAATTTACTGAGATAGTTTGTAATGTTTGCTTAATTAGATTCGATTGTCCAACAGTCGTGTTCTGTTCACAACAGTAGCAGTAGCAGTAGTAGTAGTAGTTGAAGTAGTAGTGTGGTGTGAGCTACTTATATTGACATAAGTAGTATATATGGTGAGCAAGGAATAGAATATCTAACAACAGAAGATTGAGAAGATCAAAAAGAGAATAGTATGAATAGTATGGTTTTCTCTTTTGTATAATAAGCCAGATGTAACTGTTCAATATAATAAGCAATGTGGTTTACTAATGATGCTTTCATATGACTAACTATCAATTACGCATACAGAACAAAGTTGAATGGATATTTCCATTTACAAATGGTTACTACTTTTTTATAGAGAAATTGAAGTGAAAACAAGTAGGTTGTTTTCAGGTTAAAGAAAGCATTGCTTCATCTACGAATAAAATTTGTAACCCTTCACCACTATATAATCAACATGACGTTTTGGGACAGTTCACATGGATGTTTTCATTTGACAGTATTCACAGATTTCAAAACTTTCCTCAGTTGTAAATTCTACTTGTGCAAGAACAATTAATGTGGCAGAATAACATGAATTTCCCGTATTTCGCGGTTTCTCGTCATCCGCCTACAAAGTATAATTATAACATACAAACAGCCTTCATCTGCGTGACAGTAGCTATTGCGAAGATAACTTACAACATTTGAAGATAAAAAGTAGTAGTAGTAGTTGGATATAGTGAGGAGACGATGTTGTGTTTGGGGGGGGGCGACTAGGCAGGGGACTGTGACTGGTCGGTGTTGTGAATGAATAATATGAAGTGTGGAAGTGACACGGGATGGAGTGAGAATGTGGGGAGTGTGACATGGTGATAGTAATTTTGTTTGTGGTTGTATTACCGTTTTTTGAATTCGTTGTATTTATATTTGTAATTGCAATAGTAGTAGTAGTAGTAGTAGTAGTTGTTGTTGTTGTTGTTGTTGTGTGGTGTGAGCTACTTATATTGACATAAGTAGTATATATGGTGAGCAAGGAATAGAGTATCTGACAGCAGAAGATTGAGAAGATCAAGAAGAGAAGAACAGAAATAAAAAGCAATTTGTGTGGAAATCCAGGAACAATGAAGCCTGAGACAATTGAAGAACATTTTGCAAATAGAGTATCATAGTATGGTTTTTGCATTTTACCAAGTAACTTTAAGCAATGGAATTAAAGAACAAACAGTGAACATGGAGACTATTGGTTGATAATTTGCAAATTAACTGTCCATTGTATGGTTATTACAATTTACTGAGATAGTTTGTAATGTTTGCTTAATTAGATTCGATTGTCCAACAGTCGTGTTCTGTTCACAACAGTAGCAGTAGCAGTAGTAGTAGTAGTTGAAGTAGTAGTGTGGTGTGAGCTACTTATATTGACATAAGTAGTATATATGGTGAGCAAGGAATAGAATATCTAACAACAGAAGATTGAGAAGATCAAAAAGAGAATAGTATGAATAGTATGGTTTTCTCTTTTGTATAATAAGCCAGATGTAACTGTTCAATATAATAAGCAATGTGGTTTACTAATGATGCTTTCATATGACTAACTATCAATTACGCATACAGAACAAAGTTGAATGGATATTTCCATTTACAAATGGTTACTACTTTTTTATAGAGAAATTGAAGTGAAAACAAGTAGGTTGTTTTCAGGTTAAAGAAAGCATTGCTTCATCTACGAATAAAATTTGTAACCCTTCACCACTATATAATCAACATGACGTTTTGGGACAGTTCACATGGATGTTTTCATTTGACAGTATTCACAGATTTCAAAACTTTCCTCAGTTGTAAATTCTACTTGTGCAAGAACAATTAATGTGGCAGAATAACATGAATTTCCCGTATTTCGCGGTTTCTCGTCATCCGCCTACAAAGTATAATTATAACATACAAACAGCCTTCATCTGCGTGACAGTAGCTATTGCGAAGATAACTTACAACATTTGAAGATAAAAAGTAGTAGTAGTAGTTGGATATAGTGAGGAGACGATGTTGTGTTTGGGGGGGGGCGACTAGGCAGGGGACTGTGACTGGTCGGTGTTGTGAATGAATAATATGAAGTGTGGAAGTGACACGGGATGGAGTGAGAATGTGGGGAGTGTGACATGGTGATAGTAATTTTGTTTGTGGTTGTATTACCGTTTTTTGAATTCGTTGTATTTATATTTGTAATTGCAATAGTAGTAGTAGTAGTAGTAGTAGTTGTTGTTGTTGTTGTTGTTGTGTGGTGTGAGCTACTTATATTGACATAAGTAGTATATATGGTGAGCAAGGAATAGAGTATCTGACAGCAGAAGATTGAGAAGATCAAGAAGAGAAGAACAGAAATAAAAAGCAATTTGTGTGGAAATCCAGGAACAATGAAGCCTGAGACAATTGAAGAACATTTTGCAAATAGAGTATCATAGTATGGTTTTTGCATTTTACCAAGTAACTTTAAGCAATGGAATTAAAGAACAAACAGTGAACATGGAGACTATTGGTTGATAATTTGCAAATTAACTGTCCATTGTATGGTTATTACAATTTACTGAGATAGTTTGTAATGTTTGCTTAATTAGATTCGATTGTCCAACAGTCGTGTTCTGTTCACAACAGTAGCAGTAGCAGTAGTAGTAGTAGTTGAAGTAGTAGTGTGGTGTGAGCTACTTATATTGACATAAGTAGTATATATGGTGAGCAAGGAATAGAATATCTAACAACAGAAGATTGAGAAGATCAAAAAGAGAATAGTATGAATAGTATGGTTTTCTCTTTTGTATAATAAGCCAGATGTAACTGTTCAATATAATAAGCAATGTGGTTTACTAATGATGCTTTCATATGACTAACTATCAATTACGCATACAGAACAAAGTTGAATGGATATTTCCATTTACAAATGGTTACTACTTTTTTATAGAGAAATTGAAGTGAAAACAAGTAGGTTGTTTTCAGGTTAAAGAAAGCATTGCTTCATCTACGAATAAAATTTGTAACCCTTCACCACTATATAATCAACATGACGTTTTGGGACAGTTCACATGGATGTTTTCATTTGACAGTATTCACAGATTTCAAAACTTTCCTCAGTTGTAAATTCTACTTGTGCAAGAACAATTAATGTGGCAGAATAACATGAATTTCCCGTATTTCGCGGTTTCTCGTCATCCGCCTACAAAGTATAATTATAACATACAAACAGCCTTCATCTGCGTGACAGTAGCTATTGCGAAGATAACTTACAACATTTGAAGATAAAAAGTAGTAGTAGTAGTTGGATATAGTGAGGAGACGATGTTGTGTTTGGGGGGGGGCGACTAGGCAGGGGACTGTGACTGGTCGGTGTTGTGAATGAATAATATGAAGTGTGGAAGTGACACGGGATGGAGTGAGAATGTGGGGAGTGTGACATGGTGATAGTAATTTTGTTTGTGGTTGTATTACCGTTTTTTGAATTCGTTGTATTTATATTTGTAATTGCAATAGTAGTAGTAGTAGTAGTAGTAGTAGTTGTTGTTGTTGTTGTTGTTGTGTGGTGTGAGCTACTTATATTGACATAAGTAGTATATATGGTGAGCAAGGAATAGAGTATCTGACAGCAGAAGATTGAGAAGATCAAGAAGAGAAGAACAGAAATAAAAAGCAATTTGTGTGGAAATCCAGGAACAATGAAGCCTGAGACAATTGAAGAACATTTTGCAAATAGAGTATCATAGTATGGTTTTTGCATTTTACCAAGTAACTTTAAGCAATGGAATTAAAGAACAAACAGTGAACATGGAGACTATTGGTTGATAATTTGCAAATTAACTGTCCATTGTATGGTTATTACAATTTACTGAGATAGTTTGTAATGTTTGCTTAATTAGATTCGATTGTCCAACAGTCGTGTTCTGTTCACAACAGTAGCAGTAGCAGTAGTAGTAGTAGTTGAAGTAGTAGTGTGGTGTGAGCTACTTATATTGACATAAGTAGTATATATGGTGAGCAAGGAATAGAATATCTAACAACAGAAGATTGAGAAGATCAAAAAGAGAATAGTATGAATAGTATGGTTTTCTCTTTTGTATAATAAGCCAGATGTAACTGTTCAATATAATAAGCAATGTGGTTTACTAATGATGCTTTCATATGACTAACTATCAATTACGCATACAGAACAAAGTTGAATGGATATTTCCATTTACAAATGGTTACTACTTTTTTATAGAGAAATTGAAGTGAAAACAAGTAGGTTGTTTTCAGGTTAAAGAAAGCATTGCTTCATCTACGAATAAAATTTGTAACCCTTCACCACTATATAATCAACATGACGTTTTGGGACAGTTCACATGGATGTTTTCATTTGACAGTATTCACAGATTTCAAAACTTTCCTCAGTTGTAAATTCTACTTGTGCAAGAACAATTAATGTGGCAGAATAACATGAATTTCCCGTATTTCGCGGTTTCTCGTCATCCGCCTACAAAGTATAATTATAACATACAAACAGCCTTCATCTGCGTGACAGTAGCTATTGCGAAGATAACTTACAACATTTGAAGATAAAAAGTAGTAGTAGTAGTTGGATATAGTGAGGAGACGATGTTGTGTTTGGGGGGGGGCGACTAGGCAGGGGACTGTGACTGGTCGGTGTTGTGAATGAATAATATGAAGTGTGGAAGTGACACGGGATGGAGTGAGAATGTGGGGAGTGTGACATGGTGATAGTAATTTTGTTTGTGGTTGTATTACCGTTTTTTGAATTCGTTGTATTTATATTTGTAATTGCAATAGTAGTAGTAGTAGTAGTAGTAGTAGTAGTGTTGTTGTTGTTGTTGTTGTGTGGTGTGAGCTACTTATATTGACATAAGTAGTATATATGGTGAGCAAGGAATAGAGTATCTGACAGCAGAAGATTGAGAAGATCAAGAAGAGAAGAACAGAAATAAAAAGCAATTTGTGTGGAAATCCAGGAACAATGAAGCCTGAGACAATTGAAGAACATTTTGCAAATAGAGTATCATAGTATGGTTTTTGCATTTTACCAAGTAACTTTAAGCAATGGAATTAAAGAACAAACAGTGAACATGGAGACTATTGGTTGATAATTTGCAAATTAACTGTCCATTGTATGGTTATTACAATTTACTGAGATAGTTTGTAATGTTTGCTTAATTAGATTCGATTGTCCAACAGTCGTGTTCTGTTCACAACAGTAGCAGTAGCAGTAGTAGTAGTAGTTGAAGTAGTAGTGTGGTGTGAGCTACTTATATTGACATAAGTAGTATATATGGTGAGCAAGGAATAGAATATCTAACAACAGAAGATTGAGAAGATCAAAAAGAGAATAGTATGAATAGTATGGTTTTCTCTTTTGTATAATAAGCCAGATGTAACTGTTCAATATAATAAGCAATGTGGTTTACTAATGATGCTTTCATATGACTAACTATCAATTACGCATACAGAACAAAGTTGAATGGATATTTCCATTTACAAATGGTTACTACTTTTTTATAGAGAAATTGAAGTGAAAACAAGTAGGTTGTTTTCAGGTTAAAGAAAGCATTGCTTCATCTACGAATAAAATTTGTAACCCTTCACCACTATATAATCAACATGACGTTTTGGGACAGTTCACATGGATGTTTTCATTTGACAGTATTCACAGATTTCAAAACTTTCCTCAGTTGTAAATTCTACTTGTGCAAGAACAATTAATGTGGCAGAATAACATGAATTTCCCGTATTTCGCGGTTTCTCGTCATCCGCCTACAAAGTATAATTATAACATACAAACAGCCTTCATCTGCGTGACAGTAGCTATTGCGAAGATAACTTACAACATTTGAAGATAAAAAGTAGTAGTAGTAGTTGGATATAGTGAGGAGACGATGTTGTGTTTGGGGGGGGGCGACTAGGCAGGGGACTGTGACTGGTCGGTGTTGTGAATGAATAATATGAAGTGTGGAAGTGACACGGGATGGAGTGAGAATGTGGGGAGTGTGACATGGTGATAGTAATTTTGTTTGTGGTTGTATTACCGTTTTTTGAATTCGTTGTATTTATATTTGTAATTGCAATAGTAGTAGTAGTAGTAGTAGTAGTGTTGTTGTTGTTGTTGTTGTTGTGTGGTGTGAGCTACTTATATTGACATAAGTAGTATATATGGTGAGCAAGGAATAGAGTATCTGACAGCAGAAGATTGAGAAGATCAAGAAGAGAAGAACAGAAATAAAAAGCAATTTGTGTGGAAATCCAGGAACAATGAAGCCTGAGACAATTGAAGAACATTTTGCAAATAGAGTATCATAGTATGGTTTTTGCATTTTACCAAGTAACTTTAAGCAATGGAATTAAAGAACAAACAGTGAACATGGAGACTATTGGTTGATAATTTGCAAATTAACTGTCCATTGTATGGTTATTACAATTTACTGAGATAGTTTGTAATGTTTGCTTAATTAGATTCGATTGTCCAACAGTCGTGTTCTGTTCACAACAGTAGCAGTAGCAGTAGTAGTAGTAGTTGAAGTAGTAGTGTGGTGTGAGCTACTTATATTGACATAAGTAGTATATATGGTGAGCAAGGAATAGAATATCTAACAACAGAAGATTGAGAAGATCAAAAAGAGAATAGTATGAATAGTATGGTTTTCTCTTTTGTATAATAAGCCAGATGTAACTGTTCAATATAATAAGCAATGTGGTTTACTAATGATGCTTTCATATGACTAACTATCAATTACGCATACAGAACAAAGTTGAATGGATATTTCCATTTACAAATGGTTACTACTTTTTTATAGAGAAATTGAAGTGAAAACAAGTAGGTTGTTTTCAGGTTAAAGAAAGCATTGCTTCATCTACGAATAAAATTTGTAACCCTTCACCACTATATAATCAACATGACGTTTTGGGACAGTTCACATGGATGTTTTCATTTGACAGTATTCACAGATTTCAAAACTTTCCTCAGTTGTAAATTCTACTTGTGCAAGAACAATTAATGTGGCAGAATAACATGAATTTCCCGTATTTCGCGGTTTCTCGTCATCCGCCTACAAAGTATAATTATAACATACAAACAGCCTTCATCTGCGTGACAGTAGCTATTGCGAAGATAACTTACAACATTTGAAGATAAAAAGTAGTAGTAGTAGTTGGATATAGTGAGGAGACGATGTTGTGTTTGGGGGGGGGCGACTAGGCAGGGGACTGTGACTGGTCGGTGTTGTGAATGAATAATATGAAGTGTGGAAGTGACACGGGATGGAGTGAGAATGTGGGGAGTGTGACATGGTGATAGTAATTTTGTTTGTGGTTGTATTACCGTTTTTTGAATTCGTTGTATTTATATTTGTAATTGCAATAGTAGTAGTAGTAGTAGTAGTAGTAGTTGTTGTTGTTGTTGTTGTTGTGTGGTGTGAGCTACTTATATTGACATAAGTAGTATATATGGTGAGCAAGGAATAGAGTATCTGACAGCAGAAGATTGAGAAGATCAAGAAGAGAAGAACAGAAATAAAAAGCAATTTGTGTGGAAATCCAGGAACAATGAAGCCTGAGACAATTGAAGAACATTTTGCAAATAGAGTATCATAGTATGGTTTTTGCATTTTACCAAGTAACTTTAAGCAATGGAATTAAAGAACAAACAGTGAACATGGAGACTATTGGTTGATAATTTGCAAATTAACTGTCCATTGTATGGTTATTACAATTTACTGAGATAGTTTGTAATGTTTGCTTAATTAGATTCGATTGTCCAACAGTCGTGTTCTGTTCACAACAGTAGCAGTAGCAGTAGTAGTAGTAGTTGAAGTAGTAGTGTGGTGTGAGCTACTTATATTGACATAAGTAGTATATATGGTGAGCAAGGAATAGAATATCTAACAACAGAAGATTGAGAAGATCAAAAAGAGAATAGTATGAATAGTATGGTTTTCTCTTTTGTATAATAAGCCAGATGTAACTGTTCAATATAATAAGCAATGTGGTTTACTAATGATGCTTTCATATGACTAACTATCAATTACGCATACAGAACAAAGTTGAATGGATATTTCCATTTACAAATGGTTACTACTTTTTTATAGAGAAATTGAAGTGAAAACAAGTAGGTTGTTTTCAGGTTAAAGAAAGCATTGCTTCATCTACGAATAAAATTTGTAACCCTTCACCACTATATAATCAACATGACGTTTTGGGACAGTTCACATGGATGTTTTCATTTGACAGTATTCACAGATTTCAAAACTTTCCTCAGTTGTAAATTCTACTTGTGCAAGAACAATTAATGTGGCAGAATAACATGAATTTCCCGTATTTCGCGGTTTCTCGTCATCCGCCTACAAAGTATAATTATAACATACAAACAGCCTTCATCTGCGTGACAGTAGCTATTGCGAAGATAACTTACAACATTTGAAGATAAAAAGTAGTAGTAGTAGTTGGATATAGTGAGGAGACGATGTTGTGTTTGGGGGGGGCGACTAGGCAGGGGACTGTGACTGGTCGGTGTTGTGAATGAATAATATGAAGTGTGGAAGTGACACGGGATGGAGTGAGAATGTGGGGAGTGTGACATGGTGATAGTAATTTTGTTTGTGGTTGTATTACCGTTTTTTGAATTCGTTGTATTTATATTTGTAATTGCAATAGTAGTAGTAGTAGTAGTAGTAGTAGTAGTTGTTGTTGTTGTTGTTGTGTGGTGTGAGCTACTTATATTGACATAAGTAGTATATATGGTGAGCAAGGAATAGAGTATCTGACAGCAGAAGATTGAGAAGATCAAGAAGAGAAGAACAGAAATAAAAAGCAATTTGTGTGGAAATCCAGGAACAATGAAGCCTGAGACAATTGAAGAACATTTTGCAAATAGAGTATCATAGTATGGTTTTTGCATTTTACCAAGTAACTTTAAGCAATGGAATTAAAGAACAAACAGTGAACATGGAGACTATTGGTTGATAATTTGCAAATTAACTGTCCATTGTATGGTTATTACAATTTACTGAGATAGTTTGTAATGTTTGCTTAATTAGATTCGATTGTCCAACAGTCGTGTTCTGTTCACAACAGTAGCAGTAGCAGTAGTAGTAGTAGTAGTTGAAGTAGTAGTGTGGTGTGAGCTACTTATATTGACATAAGTAGTATATATGGTGAGCAAGGAATAGAATATCTAACAACAGAAGATTGAGAAGATCAAAAAGAGAATAGTATGAATAGTATGGTTTTCTCTTTTGTATAATAAGCCAGATGTAACTGTTCAATATAATAAGCAATGTGGTTTACTAATGATGCTTTCATATGACTAACTATCAATTACGCATACAGAACAAAGTTGAATGGATATTTCCATTTACAAATGGTTACTACTTTTTTATAGAGAAATTGAAGTGAAAACAAGTAGGTTGTTTTCAGGTTAAAGAAAGCATTGCTTCATCTACGAATAAAATTTGTAACCCTTCACCACTATATAATCAACATGACGTTTTGGGACAGTTCACATGGATGTTTTCATTTGACAGTATTCACAGATTTCAAAACTTTCCTCAGTTGTAAATTCTACTTGTGCAAGAACAATTAATGTGGCAGAATAACATGAATTTCCCGTATTTCGCGGTTTCTCGTCATCCGCCTACAAAGTATAATTATAACATACAAACAGCCTTCATCTGCGTGACAGTAGCTATTGCGAAGATAACTTACAACATTTGAAGATAAAAAGTAGTAGTAGTAGTTGGATATAGTGAGGAGACGATGTTTGTTTGGGGGGGGGCGACTAGGCAGGGGACTGTGACTGGTCGGTGTTGTGAATGAATAATATGAAGTGTGGAAGTGACACGGGATGGAGTGAGAATGTGGGGAGTGTGACATGGTGATAGTAATTTTGTTTGTGGTTGTATTACCGTTTTTTGAATTCGTTGTATTTATATTTGTAATTGCAATAGTAGTAGTAGTAGTAGTAGTAGTTGTTGTTGTTGTGTGGTGTGAGCTACTTATATTGACATAAGTAGTATATATGGTGAGCAAGGAATAGAATATCTAACAACAGAAGATTGAGAAGATCAAAAAGAGAATAGTATGAATAGTATGGTTTTCTCTTTTGTATAATAAGCCAGATGTAACTGTTCAATATAATAAGCAATGTGGTTTACTAATGATGCTTTCATATGACTAACTATCAATTACGCATACAGAACAAAGTTGAATGGATATTTCCATTTACAAATGGTTACTACTTTTTTATAGAGAAATTGAAGTGAAAACAAGTAGGTTGTTTTCAGGTTAAAGAAAGCATTGCTTCATCTACGAATAAAATTTGTAACCCTTCACCACTATATAATCAACATGACGTTTTGGGACAGTTCACATGGATGTTTTCATTTGACAGTATTCACAGATTTCAAAACTTTCCTCAGTTGTAAATTCTACTTGTGCAAGAACAATTAATGTGGCAGAATAACATGAATTTCCCGTATTTCGCGGTTTCTCGTCATCCGCCTACAAAGTATAATTATAACATACAAACAGCCTTCATCTGCGTGACAGTAGCTATTGCGAAGATAACTTACAACATTTGAAGATAAAAAGTAGTAGTAGTAGTTGGATATAGTGAGGAGACGATGTTGTGTTTGGGGGGGGGCGACTAGGCAGGGGACTGTGACTGGTCGGTGTTGTGAATGAATAATATGAAGTGTGGAAGTGACACGGGATGGAGTGAGAATGTGGGGAGTGTGACATGGTGATAGTAATTTTGTTTGTGGTTGTATTACCGTTTTTTGAATTCGTTGTATTTATATTTGTAATTGCAATAGTAGTAGTAGTAGTAGTAGTAGTAGTTGTTGTTGTTGTTGTTGTTGTGTGGTGTGAGCTACTTATATTGACATAAGTAGTATATATGGTGAGCAAGGAATAGAGTATCTGACAGCAGAAGATTGAGAAGATCAAGAAGAGAAGAACAGAAATAAAAAGCAATTTGTGTGGAAATCCAGGAACAATGAAGCCTGAGACAATTGAAGAACATTTTGCAAATAGAGTATCATAGTATGGTTTTTGCATTTTACCAAGTAACTTTAAGCAATGGAATTAAAGAACAAACAGTGAACATGGAGACTATTGGTTGATAATTTGCAAATTAACTGTCCATTGTATGGTTATTACAATTTACTGAGATAGTTTGTAATGTTTGCTTAATTAGATTCGATTGTCCAACAGTCGTGTTCTGTTCACAACAGTAGCAGTAGCAGTAGTAGTAGTAGTAGTTGAAGTAGTAGTGTGGTGTGAGCTACTTATATTGACATAAGTAGTATATATGGTGAGCAAGGAATAGAATATCTAACAACAGAAGATTGAGAAGATCAAAAAGAGAATAGTATGAATAGTATGGTTTTCTCTTTTGTATAATAAGCCAGATGTAACTGTTCAATATAATAAGCAATGTGGTTTACTAATGATGCTTTCATATGACTAACTATCAATTACGCATACAGAACAAAGTTGAATGGATATTTCCATTTACAAATGGTTACTACTTTTTTATAGAGAAATTGAAGTGAAAACAAGTAGGTTGTTTTCAGGTTAAAGAAAGCATTGCTTCATCTACGAATAAAATTTGTAACCCTTCACCACTATAATAATCAACATGACGTTTTGGGACAGTTCACATGGATGTTTTCATTTGACAGTATTCACAGATTTCAAAACTTTCCTCAGTTGTAAATTCTACTTGTGCAAGAACAATTAATGTGGCAGAATAACATGAATTTCCCGTATTTCGCGGTTTCTCGTCATCCGCCTACAAAGTATAATTATAACATACAAACAGCCTTCATCTGCGTGACAGTAGCTATTGCGAAGATAACTTACAACATTTGAAGATAAAAAGTAGTAGTAGTAGTTGGATATAGTGAGGAGACGATGTTGTGTTTGGGGGGGGGCGACTAGGCAGGGGACTGTGACTGGTCGGTGTTGTGAATGAATAATATGAAGTGTGGAAGTGACACGGGATGGAGTGAGAATGTGGGGAGTGTGACATGGTGATAGTAATTTTGTTTGTGGTTGTATTACCGTTTTTTGAATTCGTTGTATTTATATTTGTAATTGCAATAGTAGTAGTAGTAGTAGTAGTAGTTGTTGTTGTTGTTGTTGTTGTGTGGTGTGAGCTACTTATATTGACATAAGTAGTATATATGGTGAGCAAGGAATAGAGTATCTGACAGCAGAAGATTGAGAAGATCAAGAAGAGAAGAACAGAAATAAAAAGCAATTTGTGTGGAAATCCAGGAACAATGAAGCCTGAGACAATTGAAGAACATTTTGCAAATAGAGTATCATAGTATGGTTTTTGCATTTTACCAAGTAACTTTAAGCAATGGAATTAAAGAACAAACAGTGAACATGGAGACTATTGGTTGATAATTTGCAAATTAACTGTCCATTGTATGGTTATTACAATTTACTGAGATAGTTTGTAATGTTTGCTTAATTAGATTCGATTGTCCAACAGTCGTGTTCTGTTCACAACAGTAGCAGTAGCAGTAGTAGTAGTAGTAGTTGAAGTAGTAGTGTGGTGTGAGCTACTTATATTGACATAAGTAGTATATATGGTGAGCAAGGAATAGAATATCTAACAACAGAAGATTGAGAAGATCAAAAAGAGAATAGTATGAATAGTATGGTTTTCTCTTTTGTATAATAAGCCAGATGTAACTGTTCAATATAATAAGCAATGTGGTTTACTAATGATGCTTTCATATGACTAACTATCAATTACGCATACAGAACAAAGTTGAATGGATATTTCCATTTACAAATGGTTACTACTTTTTTATAGAGAAATTGAAGTGAAAACAAGTAGGTTGTTTTCAGGTTAAAGAAAGCATTGCTTCATCTACGAATAAAATTTGTAACCCTTCACCACTATATAATCAACATGACGTTTTGGGACAGTTCACATGGATGTTTTCATTTGACAGTATTCACAGATTTCAAAACTTTCCTCAGTTGTAAATTCTACTTGTGCAAGAACAATTAATGTGGCAGAATAACATGAATTTCCCGTATTTCGCGGTTTCTCGTCATCCGCCTACAAAGTATAATTATAACATACAAACAGCCTTCATCTGCGTGACAGTAGCTATTGCGAAGATAACTTACAACATTTGAAGATAAAAAGTAGTAGTAGTAGTTGGATATAGTGAGGAGACGATGTTGTGTTTGGGGGGGGCGACTAGGCAGGGGACTGTGACTGGTCGGTGTTGTGAATGAATAATATGAAGTGTGGAAGTGACACGGGATGGAGTGAGAATGTGGGAGTGTGACATGGTGATAGTAATTTTGTTTGTGGTTGTATTACCGTTTTTTGAATTCGTTGTATTTATATTTGTAATTGCAATAGTAGTAGTAGTAGTAGTAGTAGTAGTAGTAGTAGTAGTAGTTGTTGTTGTTGTGTGGTGTGAGCTACTTATATTGACATAAGTAGTATATATGGTGAGCAAGGAATAGAGTATCTGACAGCAGAAGATTGAGAAGATCAAGAAGAGAAGAACAGAAATAAAAAGCAATTTGTGTGGAAATCCAGGAACAATGAAGCCTGAGACAATTGAAGAACATTTTGCAAATAGAGTATCATAGTATGGTTTTTGCATTTTACCAAGTAACTTTAAGCAATGGAATTAAAGAACAAACAGTGAACATGGAGACTATTGGTTGATAATTTGCAAATTAACTGTCCATTGTATGGTTATTACAATTTACTGAGATAGTTTGTAATGTTTGCTTAATTAGATTCGATTGTCCAACAGTCGTGTTCTGTTCACAACAGTAGCAGTAGCAGTAGTAGTAGTAGTTGAAGTAGTAGTGTGGTGTGAGCTACTTATATTGACATAAGTAGTATATATGGTGAGCAAGGAATAGAATATCTAACAACAGAAGATTGAGAAGATCAAAAGAGAATAGTATGAATAGTATGGTTTTCTCTTTTGTATAATAAGCCAGATGTAACTGTTCAATATAATAAGCAATGTGGTTTACTAATGATGCTTTCATATGACTAACTATCAATTACGCATACAGAACAAAGTTGAATGGATATTTCCATTTACAAATGGTTACTACTTTTTTATAGAGAAATTGAAGTGAAAACAAGTAGGTTGTTTTCAGGTTAAAGAAAGCATTGCTTCATCTACGAATAAAATTTGTAACCCTTCACCACTATATAATCAACATGACGTTTTGGGACAGTTCACATGGATGTTTTCATTTGACAGTATTCACAGATTTCAAAACTTTCCTCAGTTGTAAATTCTACTTGTGCAAGAACAATTAATGTGGCAGAATAACATGAATTTCCCGTATTTCGCGGTTTCTCGTCATCCGCCTACAAAGTATAATTATAACATACAAACAGCCTTCATCTGCGTGACAGTAGCTATTGCGAAGATAACTTACAACATTTGAAGATAAAAAGTAGTAGTAGTAGTTGGATATAGTGAGGAGACGATGTTGTGTTTGGGGGGGGGCGACTAGGCAGGGGACTGTGACTGGTCGGTGTTGTGAATGAATAATATGAAGTGTGGAAGTGACACGGGATGGAGTGAGAATGTGGGGAGTGTGACATGGTGATAGTAATTTTGTTTGTGGTTGTATTACCGTTTTTTGAATTCGTTGTATTTATATTTGTAATTGCAATAGTAGTAGTAGTAGTAGTAGTAGTTGTTGTTGTTGTTGTTGTTGTTGTGTGGTGTGAGCTACTTATATTGACATAAGTAGTATATATGGTGAGCAAGGAATAGAGTATCTGACAGCAGAAGATTGAGAAGATCAAGAAGAGAAGAACAGAAATAAAAAGCAATTTGTGTGGAAATCCAGGAACAATGAAGCCTGAGACAATTGAAGAACATTTTGCAAATAGAGTATCATAGTATGGTTTTTGCATTTTACCAAGTAACTTTAAGCAATGGAATTAAAGAACAAACAGTGAACATGGAGACTATTGGTTGATAATTTGCAAATTAACTGTCCATTGTATGGTTATTACAATTTACTGAGATAGTTTGTAATGTTTGCTTAATTAGATTCGATTGTCCAACAGTCGTGTTCTGTTCACAACAGTAGCAGTAGCAGTAGTAGTAGTAGTAGTTGAAGTAGTAGTGTGGTGTGAGCTACTTATATTGACATAAGTAGTATATATGGTGAGCAAGGAATAGAATATCTAACAACAGAAGATTGAGAAGATCAAAAAGAGAATAGTATGAATAGTATGGTTTTCTCTTTTGTATAATAAGCCAGATGTAACTGTTCAATATAATAAGCAATGTGGTTTACTAATGATGCTTTCATATGACTAACTATCAATTACGCATACAGAACAAAGTTGAATGGATATTTCCATTTACAAATGGTTACTACTTTTTTATAGAGAAATTGAAGTGAAAACAAGTAGGTTGTTTTCAGGTTAAAGAAAGCATTGCTTCATCTACGAATAAAATTTGTAACCCTTCACCACTATATAATCAACATGACGTTTTGGGACAGTTCACATGGATGTTTTCATTTGACAGTATTCACAGATTTCAAAACTTTCCTCAGTTGTAAATTCTACTTGTGCAAGAACAATTAATGTGGCAGAATAACATGAATTTCCCGTATTTCGCGGTTTCTCGTCATCCGCCTACAAAGTATAATTATAACATACAAACAGCCTTCATCTGCGTGACAGTAGCTATTGCGAAGATAACTTACAACATTTGAAGATAAAAAGTAGTAGTAGTTGGATATAGTGAGGAGACGATGTTGTGTTTGGGGGGGGGCGACTAGGCAGGGGACTGTGACTGGTCGGTGTTGTGAATGAATAATATGAAGTGTGGAAGTGACACGGGATGGAGTGAGAATGTGGGAGTGTGACATGGTGATAGTAATTTTGTTTGTGGTTGTATTACCGTTTTTTGAATTCGTTGTATTTATATTTGTAATTGCAAGTAGTAGTAGTAGTAGTAGTAGTAGTAGTAGTTGTTGTTGTTGTTGTTGTGTGGTGTGAGCTACTTATATTGACATAAGTAGTATATATGGTGAGCAAGGAATAGAGTATCTGACAGCAGAAGATTGAGAAGATCAAGAAGAGAAGAACAGAAATAAAAAGCAATTTGTGTGGAAATCCAGGAACAATGAAGCCTGAGACAATTGAAGAACATTTTGCAAATAGAGTATCATAGTATGGTTTTTGCATTTTACCAAGTAACTTTAAGCAATGGAATTAAAGAACAAACAGTGAACATGGAGACTATTGGTTGATAATTTGCAAATTAACTGTCCATTGTATGGTTATTACAATTTACTGAGATAGTTTGTAATGTTTGCTTAATTAGATTCGATTGTCCAACAGTCGTGTTCTGTTCACAACAGTAGCAGTAGCAGTAGTAGTAGTAGTAGTTGAAGTAGTAGTGTGGTGTGAGCTACTTATATTGACATAAGTAGTATATATGGTGAGCAAGGAATAGAATATCTAACAACAGAAGATTGAGAAGATCAAAAAGAGAATAGTATGAATAGTATGGTTTTCTCTTTTGTATAATAAGCCAGATGTAACTGTTCAATATAATAAGCAATGTGGTTTACTAATGATGCTTTCATATGACTAACTATCAATTACGCATACAGAACAAAGTTGAATGGATATTTCCATTTACAAATGGTTACTACTTTTTTATAGAGAAATTGAAGTGAAAACAAGTAGGTTGTTTTCAGGTTAAAGAAAGCATTGCTTCATCTACGAATAAAATTTGTAACCCTTCACCACTATATAATCAACATGACGTTTTGGGACAGTTCACATGGATGTTTTCATTTGACAGTATTCACAGATTTCAAAACTTTCCTCAGTTGTAAATTCTACTTGTGCAAGAACAATTAATGTGGCAGAATAACATGAATTTCCCGTATTTCGCGGTTTCTCGTCATCCGCCTACAAAGTATAATTATAACATACAAACAGCCTTCATCTGCGTGACAGTAGCTATTGCGAAGATAACTTACAACATTTGAAGATAAAAAGTAGTAGTAGTAGTTGGATATAGTGAGGAGACGATGTTGTGTTTGGGGGGGGGCGACTAGGCAGGGGACTGTGACTGGTCGGTGTTGTGAATGAATAATATGAAGTGTGGAAGTGACACGGGATGGAGTGAGAATGTGGGGAGTGTGACATGGTGATAGTAATTTTGTTTGTGGTTGTATTACCGTTTTTTGAATTCGTTGTATTTATATTTGTAATTGCAATAGTAGTAGTAGTAGTAGTAGTAGTAGTAGTTGTTGTTGTTGTGTTGGTGTGAGCTACTTATATTGACATAAGTAGTATATATGGTGAGCAAGGAATAGAGTATCTGACAGCAGAAGATTGAGAAGATCAAGAAGAGAAGAACAGAAATAAAAAGCAATTTGTGTGGAAATCCAGGAACAATGAAGCCTGAGACAATTGAAGAACATTTTGCAAATAGAGTATCATAGTATGGTTTTTGCATTTTACCAAGTAACTTTAAGCAATGGAATTAAAGAACAAACAGTGAACATGGAGACTATTGGTTGATAATTTGCAAATTAACTGTCCATTGTATGGTTATTACAATTTACTGAGATAGTTTGTAATGTTTGCTTAATTAGATTCGATTGTCCAACAGTCGTGTTCTGTTCACAACAGTAGCAGTAGCAGTAGTAGTAGTAGTTGAAGTAGTAGTGTGGTGTGAGCTACTTATATTGACATAAGTAGTATATATGGTGAGCAAGGAATAGAATATCTAACAACAGAAGATTGAGAAGATCAAAAGAGAATAGTATGAATAGTATGGTTTTCTCTTTTGTATAATAAGCCAGATGTAACTGTTCAATATAATAAGCAATGTGGTTTACTAATGATGCTTTCATATGACTAACTATCAATTACGCATACAGAACAAAGTTGAATGGATATTTCCATTTACAAATGGTTACTACTTTTTTATAGAGAAATTGAAGTGAAAACAAGTAGGTTGTTTTCAGGTTAAAGAAAGCATTGCTTCATCTACGAATAAAATTTGTAACCCTTCACCACTATATAATCAACATGACGTTTTGGGACAGTTCACATGGATGTTTTCATTTGACAGTATTCACAGATTTCAAAACTTTCCTCAGTTGTAAATTCTACTTGTGCAAGAACAATTAATGTGGCAGAATAACATGAATTTCCCGTATTTCGCGGTTTCTCGTCATCCGCCTACAAAGTATAATTATAACATACAAACAGCCTTCATCTGCGTGACAGTAGCTATTGCGAAGATAACTTACAACATTTGAAGATAAAAAGTAGTAGTAGTAGTTGGATATAGTGAGGAGACGATGTTGTGTTTGGGGGGGGGCGACTAGGCAGGGGACTGTGACTGGTCGGTGTTGTGAATGAATAATATGAAGTGTGGAAGTGACACGGGATGGAGTGAGAATGTGGGGAGTGTGACATGGTGATAGTAATTTTGTTTGTGGTTGTATTACCGTTTTTTGAATTCGTTGTATTTATATTTGTAATTGCAATAGTAGTAGTAGTAGTAGTAGTAGTAGTTGTTGTTGTTGTTGTTGTGTGGTGTGAGCTACTTATATTGACATAAGTAGTATATATGGTGAGCAAGGAATAGAGTATCTGACAGCAGAAGATTGAGAAGATCAAGAGAGAAGAACAGAAATAAAAAGCAATTTGTGTGGAAATCCAGGAACAATGAAGCCTGAGACAATTGAAGAACATTTTGCAAATAGAGTATCATAGTATGGTTTTTGCATTTTACCAAGTAACTTTAAGCAATGGAATTAAAGAACAAACAGTGAACATGGAGACTATTGGTTGATAATTTGCAAATTAACTGTCCATTGTATGGTTATTACAATTTACTGAGATAGTTTGTAATGTTTGCTTAATTAGATTCGATTGTCCAACAGTCGTGTTCTGTTCACAACAGTAGCAGTAGCAGTAGTAGTAGTAGTTGAAGTAGTAGTGTGGTGTGAGCTACTTATATTGACATAAGTAGTATATATGGTGAGCAAGGAATAGAATATCTAACAACAGAAGATTGAGAAGATCAAAAAGAGAATAGTATGAATAGTATGGTTTTCTCTTTTGTATAATAAGCCAGATGTAACTGTTCAATATAATAAGCAATGTGGTTTACTAATGATGCTTTCATATGACTAACTATCAATTACGCATACAGAACAAAGTTGAATGGATATTTCCATTTACAAATGGTTACTACTTTTTTATAGAGAAATTGAAGTGAAAACAAGTAGGTTGTTTTCAGGTTAAAGAAAGCATTGCTTCATCTACGAATAAAATTTGTAACCATCACCACTATATAATCAACATGACGTTTTGGGACAGTTCATGGATGTTTTCATTTGACAGTATTCACAGATTTCAAAACTTTCTCAGTTGTAAATTCTACTTGTGCAGAACAATTAATGTGGCAGAATAACATGAATTTCCGTATTTGCGGTTTTCGTCATCCGCCTACAAAGTATAATTATAACAATACAAACAGCCTTCATCTGCGTGACAGTAGCTATTGCGAAAAAAACTTAAAAAATTTGAAAAAAAAAAGTAGTAGTAGTAGTTGGATATAGGGGGGGGACGATGTTGTTTTGGGGGGGGGGCGACTAGGCAGGGGACTGTGACTGGTCGGTGTTGTGAATGAATAATATGAAGTGTGGAAGTGACACGGGATGGAGTGAGAATGTGGGGAGTGTGACATGGTGATAGTAATTTTGTTTGTGGTTGTATTACCGTTTTTTGAATTCGTTGTATTTATATTTGTAATTGCAATAGTAGTAGTAGTAGTAGTAGTTGTTGTTGTTGTGTGGTGTGAGCTACTTATATTGACATAAGTAGTATATATGGTGAGCAAGGAATAGAGTATCTGACAGCAGAAGATTGAGAAGATCAAGAAGAGAAGAACAGAAATAAAAAGCAATTTGTGTGGAAATCCAGGAAATGAAGCTGAGACAATTGAAGAACATTTTGCAAATAGAGTATCATAGTATGGTTTTTGCATTTTACAAGTAACTTAAGCAATGGAATTAAAGAACAAACAGTGACATGGAGACTATTGGTTGATAATTTGCAATTAACTGTCTTGTATGGTTATTACAATTTACTGAGATAGTTTGTAATGTTTGCTTAATTAGATTCGATTGTCCAACATCGTGTTCTGTTCACAACAGTAGCAGTAGCAGTAGTAGTAGTAGTGTGAAGTAGTAGTGTGGTGTGAGCTTCTTATATTGACTAAGTAGTATATATGGTGAGAAGGAATAGAATATCTACAACAGAAGATTGAGAAGATCAAAAAGAGAAATAGTATGAATAGTATGGTTTCTCTTTTGTTAATAAGCCAGATGTAACTGTTAATATTAAGCAATGTGGTTTACTAATGATGCTTTCATATGACTAACTATCAATTACGCATACAGAACAAAGTTGAATGGATATTTCCATTTACAAATGGTTACTAATTTTATAGAGAATTGAAGTGAAACAAGTAGGGTGTTTCAGGGTAAAGAAAGCATTGCTTCATCTACGAATAAAATTTGTAAACCTTCACCACTATATAATCAACATGACGTTTTGGGACAGTTCACATGGATGTTTTCATTTGACAGTATTTACAGATTTCAAACCTTTCCTCAGTTGTAAATTCTACTTGTGCAAGAACAATTAATGTGGCAGAATAACATGAATTTCCGTATTTCGCGGTTTTCGTCATCCGCCTACAAGTATAATTATAACATACAAACAGCTTCATCTGCGTGACAGTAGCTATTGCGAATAACTTACAACATTTGAAGATAAAAGTAAGTAGTAGTAGTTAGTCAAATGAAGAACTATTAATNNNNNNNNNNNNNNNNNNNNNNNNNNNNNNNNNNNNNNNNNNNNNNNNNNNNNNNNNNNNNNNNNNNNNNNNNNNNNNNNNNNNNNNNNNNNNNNNNNNNTATATATGGTGAGCAAGGAATAGAATATCTAACAACAGAAGATTGAGAAGATCAAAAAGAGAATAGTATGAATAGTATGGTTTTCTCTTTTGTATAATAAGCCAGATGTAACTGTTCAATATAATAAGCAATGTGGTTTACTAATGATGCTTTCATATGACTAACTATCAATTACGCATACAGAACAAAGTTGAATGGATATTTCCATTTACAAATGGTTACTACTTTTTTATAGAGAAATTGAAGTGAAAACAAGTAGGTTGTTTTCAGGTTAAAGAAGCATTGCTTCATCTACGAATAAAATTTGTAACCCTTCACCACTATATAATCAACATGACGTTTTGGGACAGTTCACATGGATGTTTTCATTTGACAGTATTCACAGATTTCAAAACTTTCCTCAGTTGTAAATTCTACTTGTGCAAGAACAATTAATGTGGCAGAATAACATGAATTTCCCGTATTTCGCGGTTTCTCGTCATCCGCCTACAAAGTATAATTATAACATACAAACAGCCTTCATCTGCGTGACAGTAGCTCTGCGAAGATAACTTACAACATTTGAAGATAAAAAGTAGTAGTAGTAGTTGGATATAGTGAGGAGACGATGTTTTGTTTGGGGGGGGGCGACTAGGCAGGGGACTGTGACTGGTCGGTGTTGTGAATGAATAATATGAAGTATGGAAGTGACACGGGATGGAGTGAGAATATGGGGAGTGTGACATGGTGATAGTATTTTGTTTGTGGTTGTATTACCGTTTTTTGAATTCGTTGTATTTATATTTGTAATTGCAATAGTAGTAGTAGTAGTAGTTGTTGTTGTTGTTGTTGTTGTGTGGTGTGAGCTACTTATATTGACATAAGTAGTATATATGGTGAGCAAGGAATAGAGTATCTGACAGCAGAAGATTGAGAAGATCAAAAAGAGAATAGTATGAATAGTATGGTTTTCTCTTTTGTATAATAAGCCAGATGTAACTGTTCAATATAATAAGCAATGTGGTTTACTAATGATGCTTTCATATGACTAACTATCAATTACGCATACAGAACAAAGTTGAATGGATATTTCCATTTACAAATGGTTACTACTTTTTTATAGAGAAATTGAAGTGAAAACAAGTAGGTTGTTTTCAGGTTAAAGAAAGCATTGCTTCATCTACGAATAAAATTTGTAACCCTTCACCACTATATAATCAACATGACGTTTTGGACAGTTCACATGGATGTTTTCATTTGACAGTATTCACAGATTTCAAAACTTTCCTCAGTTGTAAATTCTACTTGTGCAAGAACAATTAATGTGGCAGAATAACATGAATTTCCCGTATTTCGCGGTTTCTCGTCATCCGCCTACAAAGTATAATTATAACATACAAACAGCCTTCATCTGCGTGACAGTAGCTATTGCGAAGATAACTTACAACATTTGAAGATAAAAGTAGTAGTAGTAGTTGGATATAGTGAGGAGACGATGTTTTGTTTGGGGGGGGGCGACTAGGCAGGGGACTGTGACTGGTCGGTGTTGTGAATGAATAATATGAAGTGTGGAAGTGACACGGGATGGAGTGAGAATGTGGGGAGTGTGACATGGTGATAGTAATTTTGTTTGTGGTTGTATTACCGTTTTTTGAATTCGTTGTATTTATATTTGTAATTGCGATAGTAGTAGTAGTAGTAGTAGTAGTTGTTGTTGTTGTTGTTGTGTGGTGTGAGCTACTTATATTGACATAAGTAGTATATATGGTGAGCAAGGAATAGAGTATCTGACAGCAGAAGATTGAGAAGATCAAGAAGAGGAGAACAGAAATAAAAAGCAATTTGTGTGGAAATCCAGGAACAATGAAGCCTGAGACAATTGAAGAACATTTTGCAAATAGAGTATCATAGTATGGTTTTTGCATTTTACCAAGTAACTTTAAGCAATGGAATTAAAGAACAAACAGTGAACATGAGACTATTGGTTGATAATTTGCAAATTAACTGTCCATTGTATGGTTATTACAATTTACTGAGATAGTTTGTAATGTTTGCTTAATTAGATTCGATTGTCCAACAGTCGTGTTCTGTTCACAACAGTAGCAGTAGCAGTAGTAGTAGTAGTGTGGTGTGAGCTACTTATATTGACATAAGTAGTATATATGGTGAGCAAGGAATAGAATATCTAACAACAGAAGATTGAGAAGATCAAAAAGAGAATAGTATGAATAGTATGGTTTTCTCTTTTGTATAATAAGCCAGATGTAACTGTTCAATATAATAAGCAATGTGGTTTACTAATGATGCTTTCATATGACTAACTATCAATTACGCATACAGAACAAAGTTGAATGGATATTTCCATTTACAAATGGTTACTACTTTTTTATAGAGAAATTGAAGTGAAAACAAGTAGGTTGTTTTCAGGTTAAAGAAAGCATTGCTTCATCTACGAATAAAATTTGTAACCCTTCACCACTATATAATCAACATGACGTTTTGGGACAGTTCACATGGATGTTTTCATTTGACAGTATTCACAGATTTCAAAACTTTCCTCAGTTGTAAATTCTACTTGTGCAAGAACAATTAATGTGGCAGAATAACATGAATTTCCCGTATTTCGCGGTTTCTCGTCATCCGCCTACAAAGTATAATTATAACATACAAACAGCCTTCATCTGCGTGACAGTAGCTATTGCGAAGATAACTTACAACATTTGAAGATAAAAAGTAGTAGTAGTAGTTGGATATAGTGAGGAGACGATGTTTTGTTTGGGGGGGGGCGACTAGGCAGGGGACTGTGACTGGTCGGTGTTGTGAATGAATAATATGAAGTATGGAAGTGACACGGGATGGAGTGAGAATATGGGGAGTGTGACATGGTGATAGTAATTTTGTTTGTGGTTGTATTACCGTTTTTTGAATTCGTTGTATTTATATTTGTAATTGCAATAGTAGTAGTAGTAGTAGTTGTTGTTGTTGTTGTTGTTGTGTGGTGTGAGCTACTTATATTGACATAAGTAGTATATATGGTGAGCAAGGAATAGAATATCTAACAACAGAAGATTGAGAAGATCAAAAAGAGAATAGTATGAATAGTATGGTTTTCTCTTTTGTATAATAAGCCAGATGTAACTGTTCAATATAATAAGCAATGTGGTTTACTAATGATGCTTTCATATGACTAACTATCAATTACGCATACAGAACAAAGTTGAATGGATATTTCCATTTACAAATGGTTACTACTTTTTTATAGAGAAATTGAAGTGAAAACAAGTAGGTTGTTTTCAGGTTAAAGAAAGCATTGCTTCATCTACGAATAAAATTTGTAACCCTTCACCACTATATAATCAACATGACGTTTTGGGACAGTTCACATGGATGTTTTCATTTGACAGTATTCACAGATTTCAAAACTTTCCTCAGTTGTAAATTCTACTTGTGCAAGAACAATTAATGTGGCAGAATAACATGAATTTCCCGTATTTCGCGGTTTCTCGTCATCCGCCTACAAAGTATAATTATAACATACAAACAGCCTTCATCTGCGTGACAGTAGCTATTGCGAAGATAACTTACAACATTTGAAGATAAAAAGTAGTAGTAGTAGTTGGATATAGTGAGGAGACGATGTTTTGTTTGGGGGGGGGCGACTAGGCAGGGGACTGTGACTGGTCGGTGTTGTGAATGAATAATATGAAGTGTGGAAGTGACACGGGATGGAGTGAGAATGTGGGGAGTGTGACATGGTGATAGTAATTTTGTTTGTGGTTGTATTACCGTTTTTTGAATTCGTTGTATTTATATTTGTAATTGCGATAGTAGTAGTAGTAGTAGTAGTAGTAGTAGTTGTTGTTGTTGTTGTTGTGTGGTGTGAGCTACTTATATTGACATAAGTAGTATATATGGTGAGCAAGGAATAGAGTATCTGACAGCAGAAGATTGAGAAGATCAAGAAGAGGAGAACAGAAATAAAAAGCAATTTGTGTGGAAATCCAGGAACAATGAAGCCTGAGACAATTGAAGAACATTTTGCAAATAGAGTATCATAGTATGGTTTTTGCATTTTACCAAGTAACTTTAAGCAATGGAATTAAAGAACAAACAGTGAACATGGAGACTATTGGTTGATAATTTGCAAATTAACTGTCCATTGTATGGTTATTACAATTTACTGAGATAGTTTGTAATGTTTGCTTAATTAGATTCGATTGTCCAACAGTCGTGTTCTGTTCACAACAGTAGCAGTAGCAGTAGTAGTAGTGTGGTGTGAGCTACATATATTGACATAAGTAGTATATATGGTGAGCAAGGAATAGAATATCTAACAACAGAAGATTGAGAAGATCAAAAAGAGAATAGTATGAATAGTATGGTTTTCTCTTTTGTATAATAAGCCAGATGTAACTGTTCAATATAATAAGCAATGTGGTTTACTAATGATGCTTTCATATGACTAACTATCAATTACGCATACAGAACAAAGTTGAATGGATATTTCATTTTACAAATGGTTACTACTTTTTTATAGAGAGATTGAAGTGAAAACAAATAGTTTTTATGTGGATTCAACGATGGTCGTCTTTCGGCTATGAACAAAGACTTCGATTAATATATCTAGGAGCTCTAGTGATAAGCAGTGACCAGTGGAGTTCGAAACCACGTCTGTTGTGAGAAAGGAACTCACTGAAGACAATTGATGAATGGTTGCTCAACTTCGTGGATCAGTTGAAGTTAGACATTAACACCGTTGGATGCCAGGTCAGTGGTCTATCGGTTAAGGGCTTCGGCTCGAGACTGGTAGGTCCTGGGTTCAAATCTCGTGAGAGCGGGTTCGTGGTGCGCACTGCTGAGGAGTCCCATAATCGGACGAAACGGCCGTCCAGTGTTTCCAGGTTTTCCATGGTAGTCTAGCTTCAATTGACTCATGGTTTCTACTATGAAAAAAACACTATTATTATCATTGACCTTATTCAATATATTATTTTTGGCACAACATAGAATTCTCAGCATAATATATTTCAACAAATTTCATTTTCCCGATTCTCAATCGATCATGACAACAAATATTGAGTGATCGCCAGTTAGAAGTTTGCAGTACAGTCAATCGAAATCCAAATAATGTACATTCTTTTCGTTGCATATTACGAGCAACCGTGATATCTCGAATCGGGCCTTTGTAACTTTTACAACAAAAATTTGTACACCTTTCAGAATCGCACTTGAATGGGTTATGCTATTAATAGCTATAATGATGTTTTAAAACAAGCAAAATTAGATAACTTGTTGAAATATCTAGATGTCAGGAACATGTAGCCTAGATGTTCAAACAGGCCGCCCACTCACCATCTCATTTCAAATGAGTTTAGTGAAGATCATTTTATATAATTATCTATTTTATGCGTCCCCAGTTCGGGAATCCTTGGAACTATCAATAATATCTCCGATACCTTTAGACTCGACTAGTTGATAGGTCTAATGTATATTGATTATGAAATTGTTGTCAATCATCTTGATCACATAATCCATATCACGTTCTATGTATCGATTTATATCAATCATAGTGACAGATAAAACCGGTATCTATATCTAATATTCTGGATAATTCAATTCG
>SM_V9_2:22506627-22672704
GTTATTTGTCCACTTTGTAACATGATTGGCATATTAAATAATGAACTCCGGTTGACAGTTAATAAATACTTATTATGTATATATATGCATTCATGCTTGTTTGTATCGTTAGAAAATAATGATGATAATAGTAGTAGTTGTGTTAGGTGAGAAAAATAAATGGATTGCTTTTTCAACAAAAAAAAAGATACAATGAAATACAAGAATGAGAGAAAGAGAGAGTGTGTGTGTATGTGTGACAAAAATAACAATAAAATTTTTTAGAGAATACATTACAAAACCCCCTTTAAAATAATCACCTATCTTTTAGATGAAACGGAAATACAAATCTAACCGGTTACTAAGAGTTCAATGATTATTTTCATTAGTTTTGTTTCTTTTTTTTTTAAAAATAAAGTTGTAATAAAGTATAATTGCTTGCAGTTTTAAACATTTATGAAGGATGTTAAAATGTTCTTTTCTTTTTTTGTTTTAAAGATTATTACTACTAATATGGTTATAAGTAATGTATATAAAGAATACTGTAATATGAATTAGTAAGAATAGTATTCCCTTCATTCCTAAGTTATTGAAATAAAATACCTTCTTCCCATTTTATATAGTTTATTTATTACTTTTGACTTGATTTTAAAAAAAAATCGTTTTTGCTGCTTATTATGTATCCGGGTCTATTCTACATCCATTAAAACGATAAATCCATAATGGTAATAAGCATTTAGGAAGTTCATCTTTAATATTGTTATTTCTTATTATGATATTTAAAAATTATTGTTATTATTATTGTTGGTTTAAAGTTTATCCATAGAAGTGGGCAGTAATAAATTAGAAATAGATCATCACTTGTTATAAGTATGATAGTAATAATAGTCATTTTAGTATTTTTATTCCTCAATAATTAAATTAAATACTTCATTTATGTAGTTGAGATCATGAGTCAATTGAAGCTAGACCACCATGGAAAACCTGGAAGCACTGGACGGCCTTCCCATTTTATTGTGGGACTCCTCAGTAGTACGCATCCACGATCCCGCCTCACGAGATTCGAACCCAAGACATATCAGTTTCGCGTGCGAGCGCTTAACTAGTAGACTACTGAGCAGGCATCCAACGGTGTTAATGTCTAACTTCAACCAATCCACGAAATTGAGCGATACATCCACCATTGCCTTCAGTGAGTTACTATCTCACAACAGACCTAGTTGAACTCCACTGGTCACTGCTTCATTTAAGAAATAAAATGTTCATGTGATTAAATCATAGCAAATATTTTACCGAAAATAGTAATCTACTTGTAAGTAGCATGAATTATGTTGAATAATTCAGCTGATGTATTTCAAAATTCCACAGTTATCTAATTATCACTAAAACGATTATAATGGATTATTTCAAGGAATTAAGCAACAGATGAATTCTACATTATAATTAAATGTCAGCATTTTTGTGGTGTCCTTGTGAATCAGATGACTTAAACTTCTGACGCTTCTTAACTTATTATAAATAACTTTATTAATGATTAATAATTTTATTGAATTTTAATTAATGCATGAAACAACCATATCATAAATAGAGTACACAAAACCCTTGGTAGGACCGCGTATGCACGTTATCAAGAATTCTCATATCAGCTTAAAACAACTGTTCAGTATTTCCTGAATTCCAGTGGTTGATTAACTAGGATTCATTCACAACATCCATTTGTATGAGACAGGTTTCGTTTATTAATGTGCTCGTGGGTCGATGTACATAAATGTAATATCTATTATGTGAAGTATTTTAGCTTATATGCCAACTTGGAATATGAATTTATGTAGGTAAGATCTGATTTGTTAGAATGATTGTTCAAGTCTGTTGTAAAAATTTAATGATTCTTTGAACATAATCGTTTACAGTTAGTTTGTAAAAAGTTGAAAATTTGAATTGTTCAATACGTCTACTATATCATAATTACTTTCTAAGAAATTCTTTAAACAGTTTATCGTAGTCTAAGAAACTCCATCATTAGAAAAAAAACAGATAACCGACATAAATGGTGACTTTATTGGTTTTATTCGGATTAATTGTTTTAAATGCTCGTTTGGATTGTTCACTTCAATCATAAACAATTCTGTTTACAAATGAAACAATAACGATTGGATTTTGGAAAAAAGAGGTGGTTACAGCGTTGTAGATCTACTTATTAATGAATTTATATATATAGTTGAAAGTATAAGTTGGTTTACAGTGGTATTTCTTTTCAAGAGATCAAATTTATTGAGCACTATAGTAATGTTAATACGTTGCGGATAATAGAATGTAACATTAAGGGCTATTTAAAATTAAAGATATAATCGAATCGTTAGAAAAGGAATTATGACTGAATGACAAATAATATAATTTAAATACTTATAGATGAAGTATGACAGGGATAAAATGGGAAGTTGGGTTTTAGTCAGTGTATAAAGGCTGTTTAAATTAATATGATTCTGGTGGTCTCGCTAGGTATAAATATTTAATTTGTACCTTTTGTTTAGCAGATTATTACATATATATAGAGGAATTATTTGGTGTGAAGAAGTCGTGTACTTCTAATATACGAGGTGATTTTTAATGGAACTTAAAATAGTTTTTGTTCGCGGACCGTAGGTTTGGTCCAGAGTTGGATAAATAACGGTTTGTAGGCTGAACACATCTCAGCATCAATCTTCATCAAGCCAAGGAGATCGTCGAGAAATATGCACAGAATCAACCAGATGTGAGATAATTTGTGAATACTTTCAAAAATTATCACCTTTTCATTAACCACAAAAGTCTGGAAGTTAAGTTCAATCTATTATCTCGAAAACTTGGGGAAGTTAATGAGATTTATCTTTCACCATTAACTACACAAATAATATCTCTAGAATCTATTTAGGATTACTGCTACCAGATTTTAGGAACTAAGAATGAGTTTCTAAGACTTTTTGAGCATTTCAAAGAGTTTGGACAATCATTTGTTGAAGTTCCAGAGTGAATATCAACCCTGGGATGCAGGTACATCCAGCTAAAGAGCCTCAAACAGAACAGGATGTGCATCTTGGGCTCTACTGTTAATCATCACCGATCTCTGCTGATAATTCTTGTTACTTAATGCCACTTTCTACTCAATCCGCATAGGTTGCACATATACCAAAATGGACTTATCAGTTGTAGTCGTAAATATCATTAGGAAGATTCAGATAACCAATGCAAATGAATTAAGACGACAATTTAATACTCCGATTGTTTCATTTTGTTTTGATATAGCGACATCTATTTCTGAGCTGAATATAGGACTGACCGATATACAATCTTGTAATAGTATGAATGAACTCATCAAATATATGGCATTGATTAGATCTTATTTACTACTGAAAGGGAGTAAGTTTTGTAATCTAAAAACATTCACAGGTAAATTTTAGATTTTTTGGCTAAACTTACACTTGTGAACAGGCTTATTTTATGTGAAGTGCATCAGTTCAAAATTTAGGACTCAACTAAGAGACACAAATATACAGTCAGTATTAGGAACTACGACTAACAAAATGATTCCTGATTAAAATGAGCTGGTAAAAACTGTGCACAGATTATCAACGCAGATGACTGTATAAGGAAATCTTAGTTTCCTATGTAAATGATATGTTTCAAAATGTTTTGAAATTGTACATGAGTAGTCATTGTCACTTAGTATCTGCATTCACATTATCTTTTAATAAAAGTGACTTTCTACATCTGGCTTTGTAGTTATTTTATAGTGTTATGCAGTCTGGTTTGCTTGTATATAAAACATGTATGTCTGAAATATAATATTCATACAGCGGAGGGTGAGATTGATTTCTGGACTCAACGGGCGAGCTAGGCGAGAAGGACCAATAAGAATTCAGAGTTGATATAAGGCTACTGGTGCTGTTTTGATGTGTCACTGGTTTAGTACAAGAACAAGGTCATATAAGTCAGTAGTCTGATTGTGGATTTTGTCATGTGATTAGTAACAGGGTAAAAGTCATAACATTAATGGTATTAGGAGTCAAATAATGTAAAGTCAAATGTACTCAGACCCACAAAGGCAAGTCACTTGCAAATACTGTACAAATGCAAACGAATGGCTTATATATAGGAAAATAAAGTTCGAATGTTATGATCTAAATAGGTTTCATTTCAAAACGTTGGGAGTATATTCTTGAGAATATTTGAAATAGATTCATCTACTAGATATATAGACAAGCGTACGTATAAATGATTGATTTAATTTTCTACATGCCATATTTACAAATAAAATATTTCAGAGTTTGATTTGCAGACTACTGGTAATTTATTATTATAAAATAAAAAAATGGACTCTTTGTATAGTTCCGTAATCAAGATGTCGTCCACAAGAAAAATGATGGGAATCACGAACAATACCATTACAACAAATAAAAATATTTATATCTATATAAGTAGTATATATGGCGAGTCAGGAATAGAATGTCTGGCAGCAGAAATTCGTGAAGTTCAAGGAGGAAAGAACGTGAACAGAAAGCGATTGGTATTGAAATGAAGGAACAGTGAATTGTGAGACGATTGATTGACATTTGCAAAGGAACAGTCAAGGTTCATTGATATTTTGCAAATTAAGTATTTACTGTTTTCCTCTCACATTTTACTAAGACATTCTGCAATTTTCACTTCAAATACATTGGATTGTCCCCACTCGTCTTCTTGTTCTTGTTGTTGTTGTTGTTGTTGTTGTTGTTGACCACACTACAACTATTACAATTACAACTACAAATACAACGAAAAAACAAAAACAGTACTACAACCACAAACAAAACCACAATCACCACGTCACACTCTCCACATTCTCACTCCGTCCCCTGTAACTTCCACACTTCATTTCATTCATGCATTCACAACACCGACCAGTCACAGTCACTTGCCTAGTCCCACTCACACACAACATCGTCTCCTCACTGTATCCAACTACTACTGTCATGTGTGCCGATTGCTTAACTCAGTGTGAAGTTGATTCAGCACGTGGGATGGCATGCAGACACATTGAGTGGACAAGTGTCAAACAGACAGGATGAAACACACTCTCCCTCACTGACTCATCGTCTGAACGTGTTACACTGCGTAGTTTGTGGAAGCCGACAGTGGTGGATGGATTGACACGGGGTGATGAGTGGTGAGTGGTTGTGTGGTTGATTGATTGAGTGTGTGAGTGAGTGTGTGATTGAGTGAGTGAGTGATTGAGTGATTGAGTGATTGAGTGAGTGAGTGAGTGAGTATTATGTGTTGTGTAGTGTGTAATGTTGTCGTGAATAGCAGAGTGTATTTGCATGATGATGGTGAAATGGAATGTTGAAATTGATGAGTAAGTTTTGTGTAGTTCCAATCATTTTCCGTGTGGTCGAGTGGTCTAAGGCGTTGGATGGGGAACCACGTTTAGACGGTGCCGGTTCGAATCCCACCATCAACATACCTATTCACAACCACTAACATCACATTTTCACATCACACACAATACCCACTATCACATACATACTACCACAATCACACAATCACAGCCCAACATCATCACAGTCATCAACAACAACGAAAACTACTACTACTACTACTACTAATACTAATACTACTTATATCTATATAAGTAGTATATATGGCGAGTCAGGAATAGAATGTCTGGCAGCAGAAATTCGTGAAGTTCAAGGAGGAAAGAACGTGAACAGAAAGCGATTGGTATTGAAATGAAGGAACAGTGAATTGTGAGACGATTGATTGACATTTGCAAAGGAACAGTCAAGGTTCATTGATATTTTGCAAATTAAGTATTTACTGTTTTCCTCTCACATTTTACTAAGACATTCTGCAATTTTCACTTCAAATACATTGGATTGTCCCCACTCGTCTTCTTGTTCTTGTTGTTGTTGTTGTTGTTGTTCACCACACTACAACTATTACAATTACAACTACAAATACAACGAAAAAACAAAAACAGTACTACAACCACAAACAAAACCACAATCACCACGTCACACTCTCCACATTCTCACTCCGTCCCCTGTAACTTCCACACTTCATTTCATTCATGCATTCACAACACCGACCAGTCACAGTCACTTGCCTAGTCCCACTCACACACAACATCGTCTCCTCACTGTATCCAACTACTACTGTCATGTGTGCCGATTGCTTAACTCAGTGTGAAGTTGATTCAGCACGTGGGATGGCATGCAGACACATTGAGTGGACAAGTGTCAAACAGACAGGATGAAACACACTCTCCCTCACTGACTCATCGTCTGAACGTGTTACACTGCGTAGTTTGTGGAAGCCGACAGTGGTGGATGGATTGACACGGGGTGATGAGTGGTGAGTGGTTGTGTGGTTGATTGATTGAGTGTGTGAGTGAGTGAGTGATTGAGTGATTGAGTGAGTGAGTGAGTGAGTATTATGTGTTGTGTAGTGTGTAATGTTGTCGTGAATAGCAGAGTGTATTTGCATGATGATGGTGAAATGGAATGTTGAAATTGATGAGTAAGTTTTGTGTAGTTCCAATCATTTTCCGTGTGGTCGAGTGGTCTAAGGCGTTGGATGGGGAACCACGTTTAGACGGTGCCGGTTCGAATCCCACCATCAACATACCTATTCACAACCACTAACATCACATTTTCACATCACACACAATACCCACTATCACATACATACTACCACAATCACACAATCACAGCCCAACATCATCACAGTCATCAACAACAACGAAACTACTACTACTACTACTACTAATACTACTTATATCTATATAAGTAGTATATATGGCGAGTCAGGAATAGAATGTCTGGCAGCAGAAATTCGTGAAGTTCAAGGAGGAAAGAACGTGAACAGAAAGCGATTGGTATTGAAATGAAGGAACAGTGAATTGTGAGACGATTGATTGACATTTGCAAAGGAACAGTCAAGGTTCATTGATATTTTGCAAATTAAGTATTTACTGTTTTCCTCTCACATTTTACTAAGACATTCTGCAATTTTCACTTCAAATACATTGGATTGTCCCCACTCGTGTTCTTGTTGTTGTTGTTGTTGTTGTTGTTCACCACACTACAACTATTACAATTACAACTACAAATACAACGAAAAAACAAAAACAGTACTACAACCACAAACAAAACCACAATCACCACGTCACACTCTCCACATTCTCACTCCGTCCCCTGTAACTTCCACACTTCATTTCATTCATGCATTCACAACACCGACCAGTCACAGTCACTTGCCTAGTCCCACTCACACACAACATCGTCTCCTCACTGTATCCAACTACTACTGTCATGTGTGCCGATTGCTTAACTCAGTGTGAAGTTGATTCAGCACGTGGGATGGCATGCAGACACATTGAGTGGACAAGTGTCAAACAGACAGGATGAAACACACTCTCCCTCACTGACTCATCGTCTGAACGTGTTACACTGCGTAGTTTGTGGAAGCCGACAGTGGTGGATGGATTGACACGGGGTGATGAGTGGTGAGTGGTTGTGTGGTTGATTGATTGAGTGTGTGAGTGAGTGAGTGATTGAGTGATTGAGTGAGTGAGTGAGTGAGTATTATGTGTTGTGTAGTGTGTAATGTTGTCGTGAATAGCAGAGTGTATTTGCATGATGATGGTGAAATGGAATGTTGAAATTGATGAGTAAGTTTTGTGTAGTTCCAATCATTTTCCGTGTGGTCGAGTGGTCTAAGGCGTTGGATGGGGAACCACGTTTAGACGGTGCCGGTTCGAATCCCACCATCAACATACCTATTCACAACCACTAACATCACATTTTCACATCACACACAATACCCACTATCACATACATACTACCACAATCACACAATCACAGCCCAACATCATCACAGTCATCAACAACAACAACGAAACTACTACTACTACTACTACTACTAATACTACTTATATCTATATAAGTAGTATATATGGCGAGTCAGGAATAGAATGTCTGGCAGCAGAAATTCGTGAAGTTCAAGGAGGAAAGAACGTGAACAGAAAGCGATTGGTATTGAAATGAAGGAACAGTGAATTGTGAGACGATTGATTGACATTTGCAAAGGAACAGTCAAGGTTCATTGATATTTTGCAAATTAAGTATTTACTGTTTTCCTCTCACATTTTACTAAGACATTCTGCAATTTTCACTTCAAATACATTGGATTGTCCCCACTCGTGTTCTTGTTGTTGTTGTTGTTGTTGTTGTTCACCACACTACAACTATTACAATTACAACTACAAATACAACGAAAAAACAAAAACAGTACTACAACCACAAACAAAACCACAATCACCACGTCACACTCTCCACATTCTCACTCCGTCCCCTGTAACTTCCACACTTCATTTCATTCATGCATTCACAACACCGACCAGTCACAGTCACTTGCCTAGTCCCACTCACACACAACATCGTCTCCTCACTGTATCCAACTACTACTGTCATGTGTGCCGATTGCTTAACTCAGTGTGAAGTTGATTCAGCACGTGGGATGGCATGCAGACACATTGAGTGGACAAGTGTCAAACAGACAGGATGAAACACACTCTCCCTCACTGACTCATCGTCTGAACGTGTTACACTGCGTAGTTTGTGGAAGCCGACAGTGGTGGATGGATTGACACGGGGTGATGAGTGGTGAGTGGTTGTGTGGTTGATTGATTGAGTGTGTGAGTGAGTGTGTGATTGAGTGAGTGAGTGATTGAGTGAGTTGAGTGAGTGAGTATTATGTGTTGTGTAGTGTGTAATGTTGTCGTGAATAGCAGAGTGTATTTGCATGATGATGGTGAAATGGAATGTTGAAATTGATGAGTAAGTTTTGTGTAGTTCCAATCATTTTCCGTGTGGTCGAGTGGTCTAAGGCGTTGGATGGGGAACCACGTTTAGACGGTGCCGGTTCGAATCCCACCATCAACATACCTATTCACAACCACTAACATCACATTTTCACATCACACACAATACCCACTATCACATACATACTACCACAATCACACAATCACAGCCCAACATCATCACAGTCATCAACAACAACAACGAAACTACTACTACTACTACTACTAATACTACTTATATCTATATAAGTAGTATATATGGCGAGTCAGGAATAGAATGTCTGGCAGCAGAAATTCGTGAAGTTCAAGGAGGAAAGAACGTGAACAGAAAGCGATTGGTATTGAAATGAAGGAACAGTGAATTGTGAGACGATTGATTGACATTTGCAAAGGAACAGTCAAGGTTCATTGATATTTTGCAAATTAAGTATTTACTGTTTTCCTCTCACATTTTACTAAGACATTCTGCAATTTTCACTTCAAATACATTGGATTGTCCCCACTCGTGTTCTTGTTGTTGTTGTTGTTGTTGTTGTTCACCACACTACAACTATTACAATTACAACTACAAATACAACGAAAAAACAAAAACAGTACTACAACCACAAACAAAACCACAATCACCACGTCACACTCTCCACATTCTCACTCCGTCCCCTGTAACTTCCACACTTCATTTCATTCATGCATTCACAACACCGACCAGTCACAGTCACTTGCCTAGTCCCACTCACACACAACATCGTCTCCTCACTGTATCCAACTACTACTGTCATGTGTGCCGATTGCTTAACTCAGTGTGAAGTTGATTCAGCACGTGGGATGGCATGCAGACACATTGAGTGGACAAGTGTCAAACAGACAGGATGAAACACACTCTCCCTCACTGACTCATCGTCTGAACGTGTTACACTGCGTAGTTTGTGGAAGCCGACAGTGGTGGATGGATTGACACGGGGTGATGAGTGGTGAGTGGTTGTGTGGTTGATTGATTGAGTGTGTGAGTGAGTGTGTGATTGAGTGAGTGAGTGATTGAGTGAGTGAGTGAGTGAGTATTATGTGTTGTGTAGTGTGTAATGTTGTCGTGAATAGCAGAGTGTATTTGCATGATGATGGTGAAATGGAATGTTGAAATTGATGAGTAAGTTTTGTGTAGTTCCAATCATTTTCCGTGTGGTCGAGTGGTCTAAGGCGTTGGATGGGGAACCACGTTTAGACGGTGCCGGTTCGAATCCCACCATCAACATACCTATTCACAACCACTAACATCACATTTTCACATCACACACAATACCCACTATCACATACATACTACCACAATCACACAATCACAGCCCAACATCATCACAGTCATCAACAACAACGAAACTACTACTACTACTACTACTACTAATACTACTTATATCTATATAAGTAGTATATATGGCGAGTCAGGAATAGAATGTCTGGCAGCAGAAATTCGTGAAGTTCAAGGAGGAAAGAACGTGAACAGAAAGCGATTGGTATTGAAATGAAGGAACAGTGAATTGTGAGACGATTGATTGACATTTGCAAAGGAACAGTCAAGGTTCATTGATATTTTGCAAATTAAGTATTTACTGTTTTCCTCTCACATTTTACTAAGACATTCTGCAATTTTCACTTCAAATACATTGGATTGTCCCCACTCGTGTTCTTGTTGTTGTTGTTGTTGTTGTTGTTCACCACACTACAACTATTACAATTACAACTACAAATACAACGAAAAAAAAAAACAGTACTACAACCACAAACAAAACCACAATCACCACGTCACACTCTCCACATTCTCACTCCGTCCCCTGTAACTTCCACACTTCATTTCATTCATGCATTCACAACACCGACCAGTCACAGTCACTTGCCTAGTCCCACTCACACACAACATCGTCTCCTCACTGTATCCAACTACTACTGTCATGTGTGCCGATTGCTTAACTCAGTGTGAAGTTGATTCAGCACGTGGGATGGCATGCAGACACATTGAGTGGACAAGTGTCAAACAGACAGGATGAAACACACTCTCCCTCACTGACTCATCGTCTGAACGTGTTACACTGCGTAGTTTGTGGAAGCCGACAGTGGTGGATGGATTGACACGGGGTGATGAGTGGTGAGTGGTTGTGTGGTTGATTGATTGAGTGTGTGAGTGAGTGTGTGATTGAGTGAGTGAGTGATTGAGTGAGTGAGTATTATGTGTTGTGTAGTGTGTAATGTTGTCGTGAATAGCAGAGTGTATTTGCATGATGATGGTGAAATGGAATGTTGAAATTGATGAGTAAGTTTTGTGTAGTTCCAATCATTTTCCGTGTGGTCGAGTGGTCTAAGGCGTTGGATGGGGAACCACGTTTAGACGGTGCCGGTTCGAATCCCACCATCAACATACCTATTCACAACCACTAACATCACATTTTCACATCACACACAATACCCACTATCACATACATACTACCACAATCACACAATCACAGCCCAACATCATCACAGTCATCAACAACAACCGAAACTACTACTACTACTACTACTACTAATACTACTTATATCTATATAAGTAGTATATATGGCGAGTCAGGAATAGAATGTCTGGCAGCAGAAATTCGTGAAGTTCAAGGAGGAAAGAACGTGAACAGAAAGCGATTGGTATTGAAATGAAGGAACAGTGAATTGTGAGACGATTGATTGACATTTGCAAAGGAACAGTCAAGGTTCATTGATATTTTGCAAATTAAGTATTTACTGTTTTCCTCTCACATTTTACTAAGACATTCTGCAATTTTCACTTCAAATACATTGGATTGTCCCCACTCGTCTTCTTGTTGTTGTTGTTGTTGTTGTTGTTCACCACACTACAACTATTACAATTACAACTACAAATACAACGAAAAAACAAAAACAGTACTACAACCACAAACAAAACCACAATCACCACGTCACACTCTCCACATTCTCACTCCGTCCCCTGTAACTTCCACACTTCATTTCATTCATGCATTCACAACACCGACCAGTCACAGTCACTTGCCTAGTCCCACTCACACACAACATCGTCTCCTCACTGTATCCAACTACTACTGTCATGTGTGCCGATTGCTTAACTCAGTGTGAAGTTGATTCAGCACGTGGGATGGCATGCAGACACATTGAGTGGACAAGTGTCAAACAGACAGGATGAAACACACTCTCCCTCACTGACTCATCGTCTGAACGTGTTACACTGCGTAGTTTGTGGAAGCCGACAGTGGTGGATGGATTGACACGGGGTGATGAGTGGTGAGTGGTTGTGTGGTTGATTGATTGAGTGTGTGAGTGAGTGTGTGATTGAGTGAGTGAGTGATTGAGTGAGTGAGTGAGTGAGTATTATGTGTTGTGTAGTGTGTAATGTTGTCGTGAATAGCAGAGTGTATTTGCATGATGATGGTGAAATGGAATGTTGAAATTGATGAGTAAGTTTTGTGTAGTTCCAATCATTTTCCGTGTGGTCGAGTGGTCTAAGGCGTTGGATGGGGAACCACGTTTAGACGGTGCCGGTTCGAATCCCACCATCAACATACCTATTCACAACCACTAACATCACATTTTCACATCACACACAATACCCACTATCACATACATACTACCACAATCACACAATCACAGCCCAACATCATCACAGTCATCAACAACAACGAAACTACTACTACTACTACTACTAATACTACTTATATCTATATAAGTAGTATATATGGCGAGTCAGGAATAGAATGTCTGGCAGCAGAAATTCGTGAAGTTCAAGGAGGAAAGAACGTGAACAGAAAGCGATTGGTATTGAAATGAAGGAACAGTGAATTGTGAGACGATTGATTGACATTTGCAAAGGAACAGTCAAGGTTCATTGATATTTTGCAAATTAAGTATTTACTGTTTTCCTCTCACATTTTACTAAGACATTCTGCAATTTTCACTTCAAATACATTGGATTGTCCCCACTCGTGTTCTTGTTGTTGTTGTTGTTGTTGTTGTTCACCACACTACAACTATTACAATTACAACTACAAATACAACGAAAAAACAAAAACAGTACTACAACCACAAACAAAACCACAATCACCACGTCACACTCTCCACATTCTCACTCCGTCCCCTGTAACTTCCACACTTCATTTCATTCATGCATTCACAACACCGACCAGTCACAGTCACTTGCCTAGTCCCACTCACACACAACATCGTCTCCTCACTGTATCCAACTACTACTGTCATGTGTGCCGATTGCTTAACTCAGTGTGAAGTTGATTCAGCACGTGGGATGGCATGCAGACACATTGAGTGGACAAGTGTCAAACAGACAGGATGAAACACACTCTCCCTCACTGACTCATCGTCTGAACGTGTTACACTGCGTAGTTTGTGGAAGCCGACAGTGGTGGATGGATTGACACGGGGTGATGAGTGGTGAGTGGTTGTGTGGTTGATTGATTGAGTGTGTGAGTGAGTGTGTGATTGAGTGAGTGAGTGATTGAGTGAGTGAGTGAGTGAGTATTATGTGTTGTGTAGTGTGTAATGTTGTCGTGAATAGCAGAGTGTATTTGCATGATGATGGTGAAATGGAATGTTGAAATTGATGAGTAAGTTTTGTGTAGTTCCAATCATTTTCCGTGTGGTCGAGTGGTCTAAGGCGTTGGATGGGGAACCACGTTTAGACGGTGCCGGTTCGAATCCCACCATCAACATACCTATTCACAACCACTAACATCACATTTTCACATCACACACAATACCCACTATCACATACATACTACCACAATCACACAATCACAGCCCAACATCATCACAGTCATCAACAACAACAACGAAACTACTACTACTACTACTACTACTACTAATACTACTTATATCTATATAAGTAGTATATATGGCGAGTCAGGAATAGAATGTCTGGCAGCAGAAATTCGTGAAGTTCAAGGAGGAAAGAACGTGAACAGAAAGCGATTGGTATTGAAATGAAGGAACAGTGAATTGTGAGACGATTGATTGACATTTGCAAAGGAACAGTCAAGGTTCATTGATATTTTGCAAATTAAGTATTTACTGTTTTCCTCTCACATTTTACTAAGACATTCTGCAATTTTCACTTCAAATACATTGGATTGTCCCCACTCGTCTTCTTGTTGTTGTTGTTGTTGTTGTTGTTCACCACACTACAACTATTACAATTACAACTACAAATACAACGAAAAAACAAAAACAGTACTACAACCACAAACAAAACCACAATCACCACGTCACACTCTCCACATTCTCACTCCGTCCCCTGTAACTTCCACACTTCATTTCATTCATGCATTCACAACACCGACCAGTCACAGTCACTTGCCTAGTCCCACTCACACACAACATCGTCTCCTCACTGTATCCAACTACTACTGTCATGTGTGCCGATTGCTTAACTCAGTGTGAAGTTGATTCAGCACGTGGGATGGCATGCAGACACATTGAGTGGACAAGTGTCAAACAGACAGGATGAAACACACTCTCCCTCACTGACTCATCGTCTGAACGTGTTACACTGCGTAGTTTGTGGAAGCCGACAGTGGTGGATGGATTGACACGGGGTGATGAGTGGTGAGTGGTTGTGTGGTTGATTGATTGAGTGTGTGAGTGAGTGTGTGATTGAGTGAGTGAGTGATTGAGTGAGTGAGTGAGTGAGTATTATGTGTTGTGTAGTGTGTAATGTTGTCGTGAATAGCAGAGTGTATTTGCATGATGATGGTGAAATGGAATGTTGAAATTGATGAGTAAGTTTTGTGTAGTTCCAATCATTTTCCGTGTGGTCGAGTGGTCTAAGGCGTTGGATGGGGAACCACGTTTAGACGGTGCCGGTTCGAATCCCACCATCAACATACCTATTCACAACCACTAACATCACATTTTCACATCACACACAATACCCACTATCACATACATACTACCACAATCACACAATCACAGCCCAACATCATCACAGTCATCAACAACAACGAAACTACTACTACTACTACTACTACTAATACTACTTATATCTATATAAGTAGTATATATGGCGAGTCAGGAATAGAATGTCTGGCAGCAGAAATTCGTGAAGTTCAAGGAGGAAAGAACGTGAACAGAAAGCGATTGGTATTGAAATGAAGGAACAGTGAATTGTGAGACGATTGATTGACATTTGCAAAGGAACAGTCAAGGTTCATTGATATTTTGCAAATTAAGTATTTACTGTTTTCCTCTCACATTTTACTAAGACATTCTGCAATTTTCACTTCAAATACATTGGATTGTCCCCACTCGTGTTCTTGTTGTTTTGTTGTTGTTGTTGTTCACCACACTACAACTATTACAATTACAACTACAAATACAACGAAAAAACAAAAACAGTACTACAACCACAAACAAAACCACAATCACCACGTCACACTCTCCACATTCTCACTCCGTCCCCTGTAACTTCCACACTTCATTTCATTCATGCATTCACAACACCGACCAGTCACAGTCACTTGCCTAGTCCCACTCACACACNNNNNNNNNNNNNNNNNNNNNNNNNNNNNNNNNNNNNNNNNNNNNNNNNNNNNNNNNNNNNNNNNNNNNNNNNNNNNNNNNNNNNNNNNNNNNNNNNNNNACTCAGTGTGAACTTGATTCAGCACGTGGGATGGCATGCACACACATTGAGTGGACAAGTGTCAAACACACAGGATGAAACACACTCTCCCTCACTGACTCATCATCTGAACGTGTTACACTGCGTAGTTTGTCGAAGCAGACAGTGGTGAATGGATTGACACGGGGTGATGAGTGGTGAGTGGTTGTGTGATTGATTGTTTGAGTGTGTGAGTGAGTGTGTGATTGAGTGAGTGAGTGATTGAGTGAGTGAGTGAGTGATTGATTGAGTAGTATGTGTTGTGTAGTGTGTAGTGTTGTCGTGAATAGCAGAGTGTATTTGCATGATGATGGTGAAATGGAATGTTGAAATTGATGAGTAAGTTTTGTGTAGTTCCAATCATTTTCCGTGTGGTCGAGTGGTCTAAGGCGTTGGATGGGGAACCACGTTTAGACGACGCCGGTTCGAATCCCACCATCAACATACCTATTCACAACCACTAACATCACATTTTCACATCACACACAATACCCACTATCACATACATACTACCACAATCACACAATCACAGCCCAACATCATCACAGTCATCAACAACAACGAATACTACTACTACTACTACTACTAATACTACTTATATCTATATAAGTAGTATATATGGCGAGTCAGGAATAGAATGTCTGGCAGCAGAAATTCGTGAAGTTCAAGGAGGAAAGAACGTGAACAGAAAGCGATTGGTATTGAAATGAAGGAACAGTGAATTGTGAGACGATTGATTGACATTCGCAAAGGAACAGTCAAGGTTCATTGATATTTTGCAAATTAAGTATTTACTGTTTTCCTCTCACATTTTACTAAGACATTCTGCAATTTTCACTTCAAATACATTGGATTGTCCCCACTCGTCTTCTTGTTCTTGTTCTTGTTCTTGTTGTTGTTGTTGTTGTTGTTGTTGTTGTTCACCACACTACAACTATTACAATTACAACTACAAATACAACGAAAAAACAAAAACAGTACTACAACCACAAACAAAACCACAATCACCACGTCACACTCTCCACATTCTCACTCCGTCCCCTGTTACTTCCACACTTCATTTCATTCATGCATTCACAACACCGACCAGTCACAGTCACTTGCCTAGTCCCACTCACACACAACATCGTCTCCTCACTGTATCCAACTACTACTGTCATGTGTGCCGATTGCTTAACTCAGTGTGAACTTGATTCAGCACGTGGGATGGCATGCACACACATTGAGTGGACAAGTGTCAAACACACAGGATGAAACACACTCTCCCTCACTGACTCATCATCTGAACGTGTTACACTGCGTAGTTTGTCGAAGCAGACAGTGGTGAATGGATTGACACGGGGTGATGAGTGGTGAGTGGTTGTGTGATTGATTGTTTGAGTGTGTGAGTGAGTGTGTGATTGAGTGAGTGATTGAGTGAGTGAGTGAGTGATTGATTGAGTAGTATGTGTTGTGTAGTGTGTAGTGTTGTCGTGAATAGCAGAGTGTATTTGCATGATGATGGTGAAATGGAATGTTGAAATTGATGAGTAAGTTTTGTGTAGTTCCAATCATTTTCCGTGTGGTCGAGTGGTCTAAGGCGTTGGATGGGGAACCACGTTTAGACGACGCCGGTTCGAATCCCACCATCAACATACCTATTCACAACCACTAACATCACATTTTCACATCACACACAATACCCACAATACCCACATACATACTACCACAATCACACAATCACAGCCCAACATCATCACAGTCATCAACAACAACGAATACTACTACTACTACTACTACTACTAATACTACTTCTATCTATATAAGTAGTATATATGGCGAGTCAGGAATAGAATGTCTGGCAGCAGAAATTCGTGAAGTTCAAGGAGGAAAGAACGTGAACAGAAAGCGATTGGTATTGAAATGAAGGAACAGTGAATTGTGAGACGATTGATTGACATTCGCAAAGGAACAGTCAAGGTTCATTGATATTTTGCAAATTAAGTATTTACTGTTTTCCTCTCACATTTTACTAAGACATTCTGCAATTTTCACTTCAAATACATTGGATTGTCCCCACTCGTCTTCTTGTTCTTGTTCTTGTTCTTGTTGTTGTTGTTGTTGTTGTTGTTGTTCACCACACTACAACTATTACAATTACAACTACAAATACAACGAAAAAACAAAAACAGTACTACAACCACAAACAAAACCACAATCACCACGTCACACTCTCCACATTCTCACTCCGTCCCCTGTTACTTCCACACTTCATTTCATTCATGCATTCACAACACCGACCAGTCACAGTCACTTGCCTAGTCCCACTCACACACAACATCGTCTCCTCACTGTATCCAACTACTACTGTCATGTGTGCCGATTGCTTAACTCAGTGTGAACTTGATTCAGCACGTGGGATGGCATGCACACACATTGAGTGGACAAGTGTCAAACACACAGGATGAAACACACTCTCCCTCACTGACTCATCATCTGAACGTGTTACACTGCGTAGTTTGTCGAAGCAGACAGTGGTGAATGGATTGACACGGGGTGATGAGTGGTGAGTGGTTGTGTGATTGATTGTTTGAGTGTGTGAGTGAGTGTGTGATTGAGTGAGTGATTGAGTGAGTGAGTGATTGATTGAGTAGTATGTGTTGTGTAGTGTGTAGTGTTGTCGTGAATAGCAGAGTGTATTTGCATGATGATGGTGAAATGGAATGTTGAAATTGATGAGTAAGTTTTGTGTAGTTCCAATCATTTTCCGTGTGGTCGAGTGGTCTAAGGCGTTGGATGGGGAACCACGTTTAGACGACGCCGGTTCGAATCCCACCATCAACATACCTATTCACAACCACTAACATCACATTTTCACATCACACACAATACCCACTATCACATACATACTACCACAATCACACAATCACAGCCCAACATCATCACAGTCATCAACAACAACGAAACTACTACTACTACTACTACTACTAATACTACTTATATCTATATAAGTAGTATATATGGCGAGTCAGGAATAGAATGTCTGGCAGCAGAAATTCGTGAAGTTCAAGGAGGAAAGAACGTGAACAGAAAGCGATTGGTATTGAAATGAAGGAACAGTGAATTGTGAGACGATTGATTGACATTCGCAAAGGAACAGTCAAGGTTCATTGATATTTTGCAAATTAAGTATTTACTGTTTTCCTCTCACATTTTACTAAGACATTCTGCAATTTTCACTTCAAATACATTGGATTGTCCCCACTCGTCTTCTTGTTCTTGTTCTTGTTGTTGTTGTTGTTGTTGTTTTGTTGTTCACCACACTACAACTATTACAATTACAACTACAAATACAACGAAAAAACAAAAACAGTACTACAACCACAAACAAAACCACAATCACCACGTCACACTCTCCACATTCTCACTCCGTCCCCTGTTACTTCCACACTTCATTTCATTCATGCATTCACAACACCGACCAGTCACAGTCACTTGCCTAGTCCCACTCACACACAACATCGTCTCCTCACTGTATCCAACTACTACTGTCATGTGTGCCGATTGCTTAACTCAGTGTGAACTTGATTCAGCACGTGGGATGGCATGCACACACATTGAGTGGACAAGTGTCAAACACACAGGATGAAACACACTCTCCCTCACTGACTCATCATCTGAACGTGTTACACTGCGTAGTTTGTCGAAGCAGACAGTGGTGATGGATTGACACGGGGTGATGAGTGGTGAGTGGTTGTGTGATTGATTGTTTGAGTGTGTGAGTGAGTGTGTGATTGAGTGAGTGATTGATTGAGTGAGTGAGTGATTGATTGAGTAGTATGTGTTGTGTAGTGTGTAGTGTTGTCGTGAATAGCAGAGTGTATTTGCATGATGATGGTGAAATGGAATGTTGAAATTGATGAGTAAGTTTTGTGTAGTTCCAATCATTTTCCGTGTGGTCGAGTGGTCTAAGGCGTTGGATGGGGAACCACGTTTAGACGACGCCGGTTCGAATCCCACCATCAACATACCTATTCACAACCACTAACATCACATTTTCACATCACACACAATACCCACAATACCCACATACATACTACCACAATCACACAATCACAGCCCAACATCATCACAGTCATCAACAACAACGAATACTTCTACTACTACTACTACTACTAATACTACTTATATCTATATAAGTAGTATATATGGCGAGTCAGGAATAGAATGTCTGGCAGCAGAAATTCGTGAAGTTCAAGGAGGAAAGAACGTGAACAGAAAGCGATTGGTATTGAAATGAAGGAACAGTGAATTGTGAGACGATTGATTGACATTCGCAAAGGAACAGTCAAGGTTCATTGATATTTTGCAAATTAAGTATTTACTGTTTTCCTCTCACATTTTACTAAGACATTCTGCAATTTTCACTTCAAATACATTGGATTGTCCCCACTCGTCTTCTTGTTCTTGTTCTTGTTGTTGTTGTTGTTGTTGTTGTTGTTGTTGTTCACCACACTACAACTATTACAATTACAACTACAAATACAACGAAAAAACAAAAACAGTACTACAACCACAAACAAAACCACAATCACCACGTCACACTCTCCACATTCTCACTCCGTCCCCTGTTACTTCCACACTTCATTTCATTCATGCATTCACAACACCGACCAGTCACAGTCACTTGCCTAGTCCCACTCACACACAACATCGTCTCCTCACTGTATCCAACTACTACTGTCATGTGTGCCGATTGCTTAACTCAGTGTGAACTTGATTCAGCACGTGGGATGGCATGCACACACATTGAGTGGACAAGTGTCAAACACACAGGATGAAACACACTCTCCCTCACTGACTCATCATCTGAACGTGTTACACTGCGTAGTTTGTCGAAGCAGACAGTGGTGAATGGATTGACACGGGGTGATGAGTGGTGAGTGGTTGTGTGATTGATTGTTTGAGTGTGTGAGTGAGTGTGTGATTGAGTGAGTGATTGAGTGAGTGAGTGATTGATTGAGTAGTATGTGTTGTGTAGTGTGTAGTGTTGTCGTGAATAGCAGAGTGTATTTGCATGATGATGGTGAAATGGAATGTTGAAATTGATGAGTAAGTTTTGTGTAGTTCCAATCATTTTCCGTGTGGTCGAGTGGTCTAAGGCGTTGGATGGGGAACCACGTTTAGACGACGCCGGTTCGAATCCCACCATCAACATACCTATTCACAACCACTAACATCACATTTTCACATCACACACAATACCCACTATCACATACATACTACCACAATCACACAATCACAGCCCAACATCATCACAGTCATCAACAACAACGAAACTAACTACTACTACTACTACTAATACTACTTATATCTATATAAGTAGTATATATGGCGAGTCAGGAATAGAATGTCTGGCAGCAGAAATTCGTGAAGTTCAAGGAGGAAAGAACGTGAACAGAAAGCGATTGGTATTGAAATGAAGGAACAGTGAATTGTGAGACGATTGATTGACATTCGCAAAGGAACAGTCAAGGTTCATTGATATTTTGCAAATTAAGTATTTACTGTTTTCCTCTCACATTTTACTAAGACATTCTGCAATTTTCACTTCAAATACATTGGATTGTCCCCACTCGTCTTCTTGTTCTTGTTCTTGTTCTTGTTGTTGTTGTTGTTGTTGTTGTTGTTCACCACACTACAACTATTACAATTACAACTACAAATACAACGAAAAAACAAAAACAGTACTACAACCACAAACAAAACCACAATCACCACGTCACACTCTCCACATTCTCACTCCGTCCCCTGTTACTTCCACACTTCATTTCATTCATGCATTCACAACACCGACCAGTCACAGTCACTTGCCTAGTCCCACTCACACACAACATCGTCTCCTCACTGTATCCAACTACTACTGTCATGTGTGCCGATTGCTTAACTCAGTGTGAACTTGATTCAGCACGTGGGATGGCATGCACACACATTGAGTGGACAAGTGTCAAACACAGGATGAAACACACTCTCCCTCACTGACTCATCATCTGAACGTGTTACACTGCGTAGTTTGTCGAAGCAGACAGTGGTGATGGATTGACACGGGGTGATGAGTGGTGAGTGGTTGTGTGATTGATTGTTTGAGTGTGTGAGTGAGTGTGTGATTGAGTGAGTGATTGAGTGAGTGAGTGATTGATTGAGTAGTATGTGTTGTGTAGTGTGTAGTGTTGTCGTGAATAGCAGAGTGTATTTGCATGATGATGGTGAAATGGAATGTTGAAATTGATGAGTAAGTTTTGTGTAGTTCCAATCATTTTCCGTGTGGTCGAGTGGTCTAAGGCGTTGGATGGGGAACCACGTTTAGACGACGCCGGTTCGAATCCCACCATCAACATACCTATTCACAACCACTAACATCACATTTTCACATCACACACAATACCCACTATCACATACATACTACCACAATCACACAATCACAGCCCAACATCATCACAGTCATCAACAACAACGAAACTACTACTACTACTACTACTAATACTACTTATATCTATATAAGTAGTATATATGGCGAGTCAGGAATAGAATGTCTGGCAGCAGAAATTCGTGAAGTTCAAGGAGGAAAGAACGTGAACAGAAAGCGATTGGTATTGAAATGAAGGAACAGTGAATTGTGAGACGATTGATTGACATTCGCAAAGGAACAGTCAAGGTTCATTGATATTTTGCAAATTAAGTATTTACTGTTTTCCTCTCACATTTTACTAAGACATTCTGCAATTTTCACTTCAAATACATTGGATTGTCCCCACTCGTCTTCTTGTTCTTGTTCTTGTTGTTGTTGTTGTTGTTGTTGTTGTTGTTCACCACACTACAACTATTACAATTACAACTACAAATACAACGAAAAAACAAAAACAGTACTACAACCACAAACAAAACCACAATCACCACGTCACACTCTCCACATTCTCACTCCGTCCCCTGTTACTTCCACACTTCATTTCATTCATGCATTCACAACACCGACCAGTCACAGTCACTTGCCTAGTCCCACTCACACACAACATCGTCTCCTCACTGTATCCAACTACTACTGTCATGTGTGCCGATTGCTTAACTCAGTGTGAACTTGATTCAGCACGTGGGATGGCATGCACACACATTGAGTGGACAAGTGTCAAACACACAGGATGAAACACACTCTCCCTCACTGACTCATCATCTGAACGTGTTACACTGCGTAGTTTGTCGAAGCAGACAGTGGTGATGGATTGACACGGGGTGATGAGTGGTGAGTGGTTGTGTGATTGATTGTTTGAGTGTGTGAGTGAGTGTGTGATTGAGTGATTGAGTGAGTGAGTGAGTGATTGATTGAGTAGTATGTGTTGTGTAGTGTGTAGTGTTGTCGTGAATAGCAGAGTGTATTTGCATGATGATGGTGAAATGGAATGTTGAAATTGATGAGTAAGTTTTGTGTAGTTCCAATCATTTTCCGTGTGGTCGAGTGGTCTAAGGCGTTGGATGGGGAACCACGTTTAGACGACGCCGGTTCGAATCCCACCATCAACATACCTATTCACAACCACTAACATCACATTTTCACATCACACACAATACCCACTATCACATACATACTACCACAATCACACAATCACAGCCCAACATCATCACAGTCATCAACAACAACGAAACTACCACTACTACTACTACTGCTAATACTACTTATATCTATATAAGTAGTATATATGGCGAGTCAGGAATAGAATGTCTGGCAGCAGAAATTCGTGAAGTTCAAGGAGGAAAGAACGTGAACAGAAAGCGATTGGTATTGAAATGAAGGAACAGTGAATTGTGAGACGATTGATTGACATTCGCAAAGGAACAGTCAAGGTTCATTGATATTTTGCAAATTAAGTATTTACTGTTTTCCTCTCACATTTTACTAAGACATTCTGCAATTTTCACTTCAAATACATTGGATTGTCCCCACTCGTCTGTTCTTGTTCTTGTTGTTGTTGTTGTTGTTGTTGTTGTTGTTGTTCACCACACTACAACTATTACAATTACAACTACAAATACAACGAAAAAACAAAAACAGTACTACAACCACAAACAAAACCACAATCACCACGTCACACTCTCCACATTCTCACTCCGTCCCCTGTTACTTCCACACTTCATTTCATTCATGCATTCACAACACCGACCAGTCACAGTCACTTGCCTAGTCCCACTCACACACAACATCGTCTCCTCACTGTATCCAACTACTACTGTCATGTGTGCCGATTGCTTAACTCAGTGTGAACTTGATTCAGCACGTGGGATGGCATGCACACACATTGAGTGGACAAGTGTCAAACACACAGGATGAAACACACTCTCCCTCACTGACTCATCATCTGAACGTGTTACACTGCGTAGTTTGTCGAAGCAGACAGTGGTGAATGGATTGACACGGGGTGATGAGTGGTGAGTGGTTGTGTGATTGATTGTTTGAGTGTGTGAGTGAGTGTGTGATTGAGTGAGTGATTGAGTGAGTGAGTGATTGATTGAGTAGTATGTGTTGTGTAGTGTGTAGTGTTGTCGTGAATAGCAGAGTGTATTTGCATGATGATGGTGAAATGGAATGTTGAAATTGATGAGTAAGTTTTGTGTAGTTCCAATCATTTTCCGTGTGGTCGAGTGGTCTAAGGCGTTGGATGGGGAACCACGTTTAGACGACGCCGGTTCGAATCCCACCATCAACATACCTATTCACAACCACTAACATCACATTTTCACATCACACACAATACCCACTATCACATACATACTACCACAATCACACAATCACAGCCCAACATCATCACAGTCATCAACAACAACGAAACTACTACTACTACTACTACTAATACTACTTATATCTATATAAGTAGTATATATGGCGAGTCAGGAATAGAATGTCTGGCAGCAGAAATTCGTGAAGTTCAAGGAGGAAAGAACGTGAACAGAAAGCGATTGGTATTGAAATGAAGGAACAGTGAATTGTGAGACGATTGATTGACATTCGCAAAGGAACAGTCAAGGTTCATTGATATTTTGCAAATTAAGTATTTACTGTTTTCCTCTCACATTTTACTAAGACATTCTGCAATTTTCACTTCAAATACATTGGATTGTCCCCACTCGTCTTCTTGTTCTTGTTCTTGTTGTTGTTGTTGTGTTGTTGTTGTTCACCACACTACAACTATTACAATTACAACTACAAATACAACGAAAAAACAAAAACAGTACTACAACCACAAACAAAACCACAATCACCACGTCACACTCTCCACATTCTCACTCCGTCCCCTGTTACTTCCACACTTCATTTCATTCATGCATTCACAACACCGACCAGTCACAGTCACTTGCCTAGTCCCACTCACACACAACATCGTCTCCTCACTGTATCCAACTACTACTGTCATGTGTGCCGATTGCTTAACTCAGTGTGAACTTGATTCAGCACGTGGGATGGCATGCACACACATTGAGTGGACAAGTGTCAAACACACAGGATGAAACACACTCTCCCTCACTGACTCATCATCTGAACGTGTTACACTGCGTAGTTTGTCGAAGCAGACAGTGGTGAATGGATTGACACGGGGTGATGAGTGGTGAGTGGTTGTGTGATTGATTGTTTGAGTGTGTGAGTGAGTGTGTGATTGAGTGAGTGATTGAGTGATTGAGTGAGTGATTGATTGAGTAGTATGTGTTGTGTAGTGTGTAGTGTTGTCGTGAATAGCAGAGTGTATTTGCATGATGATGGTGAAATGGAATGTTGAAATTGATGAGTAAGTTTTGTGTAGTTCCAATCATTTTCCGTGTGGTCGAGTGGTCTAAGGCGTTGGATGGGGAACCACGTTTAGACGACGCCGGTTCGAATCCCACCATCAACATACCTATTCACAACCACTAACATCACATTTTCACATCACACACAATACCCACTATCACATACATACTACCACAATCACACAATCACAGCCCAACATCATCACAGTCATCAACAACAACGAATAACTACTACTACTACTACTAATACTACTTATATCTATATAAGTAGTATATATGGCGAGTCAGGAATAGAATGTCTGGCAGCAGAAATTCGTGAAGTTCAAGGAGGAAAGAACGTGAACAGAAAGCGATTGGTATTGAAATGAAGGAACAGTGAATTGTGAGACGATTGATTGACATTCGCAAAGGAACAGTCAAGGTTCATTGATATTTTGCAAATTAAGTATTTACTGTTTTCCTCTCACATTTTACTAAGACATTCTGCAATTTTCACTTCAAATACATTGGATTGTCCCCACTCGTCTTCTTGTTCTTGTTCTTGTTCTGTTGTTGTTGTTGTTGTTGTTCACCACACTACAACTATTACAATTACAACTACAAATACAACGAAAAAACAAAAACAGTACTACAACCACAAACAAAACCACAATCACCACGTCACACTCTCCACATTCTCACTCCGTCCCCTGTTACTTCCACACTTCATTTCATTCATGCATTCACAACACCGACCAGTCACAGTCACTTGCCTAGTCCCACTCACACACAACATCGTCTCCTCACTGTATCCAACTACTACTGTCATGTGTGCCGATTGCTTAACTCAGTGTGAACTTGATTCAGCACGTGGGATGGCATGCACACACATTGAGTGGACAAGTGTCAAACACACAGGATGAAACACACTCTCCCTCACTGACTCATCATCTGAACGTGTTACACTGCGTAGTTTGTCGAAGCAGACAGTGGTGAATGGATTGACACGGGGTGATGAGTGGTGAGTGGTTGTGTGATTGATTGTTTGAGTGTGTGAGTGAGTGTGTGATTGAGTGAGTGATTGAGTGAGTGAGTGATTGATTGAGTAGTATGTGTTGTGTAGTGTGTAGTGTTGTCGTGAATAGCAGAGTGTATTTGCATGATGATGGTGAAATGGAATGTTGAAATTGATGAGTAAGTTTTGTGTAGTTCCAATCATTTTCCGTGTGGTCGAGTGGTCTAAGGCGTTGGATGGGGAACCACGTTTAGACGACGCCGGTTCGAATCCCACCATCAACATACCTATTCACAACCACTAACATCACATTTTCACATCACACACAATACCCACTATCACATACATACTACCACAATCACACAATCACAGCCCAACATCATCACAGTCATCAACAACAACGAATACTACTACTACTACTACTACTAATACTACTTATATCTATATAAGTAGTATATATGGCGAGTCAGGAATAGAATGTCTGGCAGCAGAAATTCGTGAAGTTCAAGGAGGAAAGAACGTGAACAGAAAGCGATTGGTATTGAAATGAAGGAACAGTGAATTGTGAGACGATTGATTGACATTCGCAAAGGAACAGTCAAGGTTCATTGATATTTTGCAAATTAAGTATTTACTGTTTTCCTCTCACATTTTACTAAGACATTCTGCAATTTTCACTTCAAATACATTGGATTGTCCCCACTCGTCTTCTTGTTCTTGTTCTTGTTGTTGTTGTTGTTGTTGTTGTTGTTGTTGTTCACCACACTACAACTATTACAATTACAACTACAAATACAACGAAAAAACAAAAACAGTACTACAACCACAAACAAAACCACAATCACCACGTCACACTCTCCACATTCTCACTCCGTCCCCTGTTACTTCCACACTTCATTTCATTCATGCATTCACAACACCGACCAGTCACAGTCACTTGCCTAGTCCCACTCACACACAACATCGTCTCCTCACTGTATCCAACTACTACTGTCATGTGTGCCGATTGCTTAACTCAGTGTGAACTTGATTCAGCACGTGGGATGGCATGCACACACATTGAGTGGACAAGTGTCAAACACACAGGATGAAACACACTCTCCCTCACTGACTCATCATCTGAACGTGTTACACTGCGTAGTTTGTCGAAGCAGACAGTGGTGAATGGATTGACACGGGGTGATGAGTGGTGAGTGGTTGTGTGATTGATTGTTTGAGTGTGTGAGTGAGTGTGTGATTGAGTGAGTGATTGAGTGAGTGAGTGATTGATTGAGTAGTATGTGTTGTGTAGTGTGTAGTGTTGTCGTGAATAGCAGAGTGTATTTGCATGATGATGGTGAAATGGAATGTTGAAATTGATGAGTAAGTTTTGTGTAGTTCCAATCATTTTCCGTGTGGTCGAGTGGTCTAAGGCGTTGGATGGGGAACCACGTTTAGACGACGCCGGTTCGAATCCCACCATCAACATACCTATTCACAACCACTAACATCACATTTTCACATCACACACAATACCCACTATCACATACATACTACCACAATCACACAATCACAGCCCAACATCATCACAGTCATCAACAACAACGAAACTACTACTACTACTACTACTAATACTACTTCTATCTATATAAGTAGTATATATGGCGAGTCAGGAATAGAATGTCTGGCAGCAGAAATTCGTGAAGTTCAAGGAGGAAAGAACGTGAACAGAAAGCGATTGGTATTGAAATGAAGGAACAGTGAATTGTGAGACGATTGATTGACATTCGCAAAGGAACAGTCAAGGTTCATTGATATTTTGCAAATTAAGTATTTACTGTTTTCCTCTCACATTTTACTAAGACATTCTGCAATTTTCACTTCAAATACATTGGATTGTCCCCACTCGTCTTCTTGTTCTTGTTCTTGTTGTTGTTGTTGTTGTTGTTGTTGTTGTTCACCACACTACAACTATTACAATTACAACTACAAATACAACGAAAAAACAAAAACAGTACTACAACCACAAACAAAACCACAATCACCACGTCACACTCTCCACATTCTCACTCCGTCCCCTGTTACTTCCACACTTCATTTCATTCATGCATTCACAACACCGACCAGTCACAGTCACTTGCCTAGTCCCACTCACACACAACATCGTCTCCTCACTGTATCCAACTACTACTGTCATGTGTGCCGATTGCTTAACTCAGTGTGAACTTGATTCAGCACGTGGGATGGCATGCACACACATTGAGTGGACAAGTGTCAAACACACAGGATGAAACACACTCTCCCTCACTGACTCATCATCTGAACGTGTTACACTGCGTAGTTTGTCGAAGCAGACAGTGGTGAATGGATTGACACGGGGTGATGAGTGGTGAGTGGTTGTGTGATTGATTGTTTGAGTGTGTGAGTGAGTGTGTGATTGAGTGAGTGATTGAGTGAGTGAGTGATTGATTGAGTAGTATGTGTTGTGTAGTGTGTAGTGTTGTCGTGAATAGCAGAGTGTATTTGCATGATGATGGTGAAATGGAATGTTGAAATTGATGAGTAAGTTTTGTGTAGTTCCAATCATTTTCCGTGTGGTCGAGTGGTCTAAGGCGTTGGATGGGGAACCACGTTTAGACGACGCCGGTTCGAATCCCACCATCAACATACCTATTCACAACCACTAACATCACATTTTCACATCACACACAATACCCACTATCACATACATACTACCACAATCACACAATCACAGCCCAACATCATCACAGTCATCAACAACAACGAAACTACTACTACTACTACTACTAATACTACTTCTATCTATATAAGTAGTATATATGGCGAGTCAGGAATAGAATGTCTGGCAGCAGAAATTCGTGAAGTTCAAGGAGGAAAGAACGTGAACAGAAAGCGATTGGTATTGAAATGAAGGAACAGTGAATTGTGAGACGATTGATTGACATTCGCAAAGGAACAGTCAAGGTTCATTGATATTTTGCAAATTAAGTATTTACTGTTTTCCTCTCACATTTTACTAAGACATTCTGCAATTTTCACTTCAAATACATTGGATTGTCCCCACTCGTCTTCTTGTTCTTGTTGTTGTTGTTGTTGTTGTTGTTGTTGTTGTTCACCACACTACAACTATTACAATTACAACTACAAATACAACGAAAAAACAAAAACAGTACTACAACCACAAACAAAACCACAATCACCACGTCACACTCTCCACATTCTCACTCCGTCCCCTGTTACTTCCACACTTCATTTCATTCATGCATTCACAACACCGACCAGTCACAGTCACTTGCCTAGTCCCACTCACACACAACATCGTCTCCTCACTGTATCCAACTACTACTGTCATGTGTGCCGATTGCTTAACTCAGTGTGAACTTGATTCAGCACGTGGGATGGCATGCACACACATTGAGTGGACAAGTGTCAAACACACAGGATGAAACACACTCTCCCTCACTGACTCATCATCTGAACGTGTTACACTGCGTAGTTTGTCGAAGCAGACAGTGGTGAATGGATTGACACGGGGTGATGAGTGGTGAGTGGTTGTGTGATTGATTGTTTGAGTGTGTGAGTGAGTGTGTGATTGAGTGAGTGATTGAGTGAGTGAGTGATTGATTGAGTAGTATGTGTTGTGTAGTGTGTAGTGTTGTCGTGAATAGCAGAGTGTATTTGCATGATGATGGTGAAATGGAATGTTGAAATTGATGAGTAAGTTTTGTGTAGTTCCAATCATTTTCCGTGTGGTCGAGTGGTCTAAGGCGTTGGATGGGGAACCACGTTTAGACGACGCCGGTTCGAATCCCACCATCAACATACCTATTCACAACCACTAACATCACATTTTCACATCACACACAATACCCACTATCACATACATACTACCACAATCACACAATCACAGCCCAACATCATCACAGTCATCAACAACAACGAAACTACTACTACTACTACTACTAATACTACTTCTATCTATATAAGTAGTATATATGGCGAGTCAGGAATAGAATGTCTGGCAGCAGAAATTCGTGAAGTTCAAGGAGGAAAGAACGTGAACAGAAAGCGATTGGTATTGAAATGAAGGAACAGTGAATTGTGAGACGATTGATTGACATTCGCAAAGGAACAGTCAAGGTTCATTGATATTTTGCAAATTAAGTATTTACTGTTTTCCTCTCACATTTTACTAAGACATTCTGCAATTTTCACTTCAAATACATTGGATTGTCCCCACTCGTCTTCTTGTTCTTGTTCTTGTTGTTGTTGTTGTTGTTGTTGTTGTTGTTCACCACACTACAACTATTACAATTACAACTACAAATACAACGAAAAAACAAAAACAGTACTACAACCACAAACAAAACCACAATCACCACGTCACACTCTCCACATTCTCACTCCGTCCCCTGTTACTTCCACACTTCATTTCATTCATGCATTCACAACACCGACCAGTCACAGTCACTTGCCTAGTCCCACTCACACACAACATCGTCTCCTCACTGTATCCAACTACTACTGTCATGTGTGCCGATTGCTTAACTCAGTGTGAACTTGATTCAGCACGTGGGATGGCATGCACACACATTGAGTGGACAAGTGTCAAACACACAGGATGAAACACACTCTCCCTCACTGACTCATCATCTGAACGTGTTACACTGCGTAGTTTGTCGAAGCAGACAGTGGTGAATGGATTGACACGGGGTGATGAGTGGTGAGTGGTTGTGTGATTGATTGTTTGAGTGTGTGAGTGAGTGTGTGATTGAGTGAGTGATTGAGTGAGTGAGTGATTGATTGAGTAGTATGTGTTGTGTAGTGTGTAGTGTTGTCGTGAATAGCAGAGTGTATTTGCATGATGATGGTGAAATGGAATGTTGAAATTGATGAGTAAGTTTTGTGTAGTTCCAATCATTTTCCGTGTGGTCGAGTGGTCTAAGGCGTTGGATGGGGAACCACGTTTAGACGACGCCGGTTCGAATCCCACCATCAACATACCTATTCACAACCACTAACATCACATTTTCACATCACACACAATACCCACTATCACATACATACTACCACAATCACACAATCACAGCCCAACATCATCACAGTCATCAACAACAACGAATACTAACTACTACTACTACTACTAATACTACTTATATCTATATAAGTAGTATATATGGCGAGTCAGGAATAGAATGTCTGGCAGCAGAAATTCGTGAAGTTCAAGGAGGAAAGAACGTGAACAGAAAGCGATTGGTATTGAAATGAAGGAACAGTGAATTGTGAGACGATTGATTGACATTCGCAAAGGAACAGTCAAGGTTCATTGATATTTTGCAAATTAAGTATTTACTGTTTTCCTCTCACATTTTACTAAGACATTCTGCAATTTTCACTTCAAATACATTGGATTGTCCCCACTCGTCTTCTTGTTCTTGTTGTTGTTGTTGTTGTTGTTGTTGTTGTTCACCACACTACAACTATTACAATTACAACTACAAATACAACGAAAAAACAAAAACAGTACTACAACCACAAACAAAACCACAATCACCACGTCACACTCTCCACATTCTCACTCCGTCCCCTGTTACTTCCACACTTCATTTCATTCATGCATTCACAACACCGACCAGTCACAGTCACTTGCCTAGTCCCACTCACACACAACATCGTCTCCTCACTGTATCCAACTACTACTGTCATGTGTGCCGATTGCTTAACTCAGTGTGAACTTGATTCAGCACGTGGGATGGCATGCACACACATTGAGTGGACAAGTGTCAAACACACAGGATGAAACACACTCTCCCTCACTGACTCATCATCTGAACGTGTTACACTGCGTAGTTTGTCGAAGCAGACAGTGGTGAATGGATTGACACGGGGTGATGAGTGGTGAGTGGTTGTGTGATTGATTGTTTGAGTGTGTGAGTGAGTGTGTGATTGAGTGAGTGATTGAGTGAGTGAGTGATTGATTGAGTAGTATGTGTTGTGTAGTGTGTAGTGTTGTCGTGAATAGCAGAGTGTATTTGCATGATGATGGTGAAATGGAATGTTGAAATTGATGAGTAAGTTTTGTGTAGTTCCAATCATTTTCCGTGTGGTCGAGTGGTCTAAGGCGTTGGATGGGGAACCACGTTTAGACGACGCCGGTTCGAATCCCACCATCAACATACCTATTCACAACCACTAACATCACATTTTCACATCACACACAATACCCACTATCACATACATACTACCACAATCACACAATCACAGCCCAACATCATCACAGTCATCAACAACAACGAATAACTACTACTACTACTACTAATACTACTTATATCTATATAAGTAGTATATATGGCGAGTCAGGAATAGAATGTCTGGCAGCAGAAATTCGTGAAGTTCAAGGAGGAAAGAACGTGAACAGAAAGCGATTGGTATTGAAATGAAGGAACAGTGAATTGTGAGACGATTGATTGACATTCGCAAAGGAACAGTCAAGGTTCATTGATATTTTGCAAATTAAGTATTTACTGTTTTCCTCTCACATTTTACTAAGACATTCTGCAATTTTCACTTCAAATACATTGGATTGTCCCCACTCGTCTTCTTGTTCTTGTTCTTGTTGTTGTTGTTGTTGTTGTTGTTGTTCACCACACTACAACTATTACAATTACAACTACAAATACAACGAAAAAACAAAAACAGTACTACAACCACAAACAAAACCACAATCACCACGTCACACTCTCCACATTCTCACTCCGTCCCCTGTTACTTCCACACTTCATTTCATTCATGCATTCACAACACCGACCAGTCACAGTCACTTGCCTAGTCCCACTCACACACAACATCGTCTCCTCACTGTATCCAACTACTACTGTCATGTGTGCCGATTGCTTAACTCAGTGTGAACTTGATTCAGCACGTGGGATGGCATGCACACACATTGAGTGGACAAGTGTCAAACACACAGGATGAAACACACTCTCCCTCACTGACTCATCATCTGAACGTGTTACACTGCGTAGTTTGTCGAAGCAGACAGTGGTGAATGGATTGACACGGGGTGATGAGTGGTGAGTGGTTGTGTGATTGATTGTTTGAGTGTGTGAGTGAGTGTGTGATTGAGTGAGTGATTGAGTGAGTGAGTGATTGATTGAGTAGTATGTGTTGTGTAGTGTGTAGTGTTGTCGTGAATAGCAGAGTGTATTTGCATGATGATGGTGAAATGGAATGTTGAAATTGATGAGTAAGTTTTGTGTAGTTCCAATCATTTTCCGTGTGGTCGAGTGGTCTAAGGCGTTGGATGGGGAACCACGTTTAGACGACGCCGGTTCGAATCCCACCATCAACATACCTATTCACAACCACTAACATCACATTTTCACATCACACACAATACCCACTATCACATACATACTACCACAATCACACAATCACAGCCCAACATCATCACAGTCATCAACAACAACGAAACTACTACTACTACTACTACTAATACTACTTCTATCTATATAAGTAGTATATATGGCGAGTCAGGAATAGAATGTCTGGCAGCAGAAATTCGTGAAGTTCAAGGAGGAAAGAACGTGAACAGAAAGCGATTGGTATTGAAATGAAGGAACAGTGAATTGTGAGACGATTGATTGACATTCGCAAAGGAACAGTCAAGGTTCATTGATATTTTGCAAATTAAGTATTTACTGTTTTCCTCTCACATTTTACTAAGACATTCTGCAATTTTCACTTCAAATACATTGGATTGTCCCCACTCGTCTTCTTGTTCTTGTTCTTGTTGTTGTTGTTGTTGTTGTTGTTGTTGTTCACCACACTACAACTATTACAATTACAACTACAAATACAACGAAAAAACAAAAACAGTACTACAACCACAAACAAAACCACAATCACCACGTCACACTCTCCACATTCTCACTCCGTCCCCTGTTACTTCCACACTTCATTTCATTCATGCATTCACAACACCGACCAGTCACAGTCACTTGCCTAGTCCCACTCACACACAACATCGTCTCCTCACTGTATCCAACTACTACTGTCATGTGTGCCGATTGCTTAACTCAGTGTGAACTTGATTCAGCACGTGGGATGGCATGCACACACATTGAGTGGACAAGTGTCAAACACACAGGATGAAACACACTCTCCCTCACTGACTCATCATCTGAACGTGTTACACTGCGTAGTTTGTCGAAGCAGACAGTGGTGAATGGATTGACACGGGGTGATGAGTGGTGAGTGGTTGTGTGATTGATTGTTTGAGTGTGTGAGTGAGTGTGTGATTGAGTGAGTGATTGAGTGAGTGAGTGATTGATTGAGTAGTATGTGTTGTGTAGTGTGTAGTGTTGTCGTGAATAGCAGAGTGTATTTGCATGATGATGGTGAAATGGAATGTTGAAATTGATGAGTAAGTTTTGTGTAGTTCCAATCATTTTCCGTGTGGTCGAGTGGTCTAAGGCGTTGGATGGGGAACCACGTTTAGACGACGCCGGTTCGAATCCCACCATCAACATACCTATTCACAACCACTAACATCACATTTTCACATCACACACAATACCCACTATCACATACATACTACCACAATCACACAATCACAGCCCAACATCATCACAGTCATCAACAACAACGAAACTACTACTACTACTACTACTAATACTACTTCTATCTATATAAGTAGTATATATGGCGAGTCAGGAATAGAATGTCTGGCAGCAGAAATTCGTGAAGTTCAAGGAGGAAAGAACGTGAACAGAAAGCGATTGGTATTGAAATGAAGGAACAGTGAATTGTGAGACGATTGATTGACATTCGCAAAGGAACAGTCAAGGTTCATTGATATTTTGCAAATTAAGTATTTACTGTTTTCCTCTCACATTTTACTAAGACATTCTGCAATTTTCACTTCAAATACATTGGATTGTCCCCACTCGTCTTCTTGTTCTTGTTCTTGTTCTTGTTGTTGTTGTTGTTGTTGTTGTTCACCACACTACAACTATTACAATTACAACTACAAATACAACGAAAAAACAAAAACAGTACTACAACCACAAACAAAACCACAATCACCACGTCACACTCTCCACATTCTCACTCCGTCCCCTGTTACTTCCACACTTCATTTCATTCATGCATTCACAACACCGACCAGTCACAGTCACTTGCCTAGTCCCACTCACACACAACATCGTCTCCTCACTGTATCCAACTACTACTGTCATGTGTGCCGATTGCTTAACTCAGTGTGAACTTGATTCAGCACGTGGGATGGCATGCACACACATTGAGTGGACAAGTGTCAAACACACAGGATGAAACACACTCTCCCTCACTGACTCATCATCTGAACGTGTTACACTGCGTAGTTTGTCGAAGCAGACAGTGGTGAATGGATTGACACGGGGTGATGAGTGGTGAGTGGTTGTGTGATTGATTGTTTGAGTGTGTGAGTGAGTGTGTGATTGAGTGAGTGATTGAGTGAGTGAGTGATTGATTGAGTAGTATGTGTTGTGTAGTGTGTAGTGTTGTCGTGAATAGCAGAGTGTATTTGCATGATGATGGTGAAATGGAATGTTGAAATTGATGAGTAAGTTTTGTGTAGTTCCAATCATTTTCCGTGTGGTCGAGTGGTCTAAGGCGTTGGATGGGGAACCACGTTTAGACGACGCCGGTTCGAATCCCACCATCAACATACCTATTCACAACCACTAACATCACATTTTCACATCACACACAATACCCACTATCACATACATACTACCACAATCACACAATCACAGCCCAACATCATCACAGTCATCAACAACAACGAAACTACTACTACTACTACTACTAATACTACTTCTATCTATATAAGTAGTATATATGGCGAGTCAGGAATAGAATGTCTGGCAGCAGAAATTCGTGAAGTTCAAGGAGGAAAGAACGTGAACAGAAAGCGATTGGTATTGAAATGAAGGAACAGTGAATTGTGAGACGATTGATTGACATTCGCAAAGGAACAGTCAAGGTTCATTGATATTTTGCAAATTAAGTATTTACTGTTTTCCTCTCACATTTTACTAAGACATTCTGCAATTTTCACTTCAAATACATTGGATTGTCCCCACTCGTCTTCTTGTTCTTGTTCTTGTTGTTGTTGTTGTTGTTGTTGTTGTTGTTCACCACACTACAACTATTACAATTACAACTACAAATACAACGAAAAAACAAAAACAGTACTACAACCACAAACAAAACCACAATCACCACGTCACACTCTCCACATTCTCACTCCGTCCCCTGTTACTTCCACACTTCATTTCATTCATGCATTCACAACACCGACCAGTCACAGTCACTTGCCTAGTCCCACTCACACACAACATCGTCTCCTCACTGTATCCAACTACTACTGTCATGTGTGCCGATTGCTTAACTCAGTGTGAACTTGATTCAGCACGTGGGATGGCATGCACACACATTGAGTGGACAAGTGTCAAACACACAGGATGAAACACACTCTCCCTCACTGACTCATCATCTGAACGTGTTACACTGCGTAGTTTGTCGAAGCAGACAGTGGTGAATGGATTGACACGGGGTGATGAGTGGTGAGTGGTTGTGTGATTGATTGTTTGAGTGTGTGAGTGAGTGTGTGATTGAGTGAGTGATTGAGTGAGTGAGTGATTGATTGAGTAGTATGTGTTGTGTAGTGTGTAGTGTTGTCGTGAATAGCAGAGTGTATTTGCATGATGATGGTGAAATGGAATGTTGAAATTGATGAGTAAGTTTTGTGTAGTTCCAATCATTTTCCGTGTGGTCGAGTGGTCTAAGGCGTTGGATGGGGAACCACGTTTAGACGACGCCGGTTCGAATCCCACCATCAACATACCTATTCACAACCACTAACATCACATTTTCACATCACACACAATACCCACTATCACATACATACTACCACAATCACACAATCACAGCCCAACATCATCACAGTCATCAACAACAACGAAACTACTACTACTACTACTACTAATACTACTTCTATCTATATAAGTAGTATATATGGCGAGTCAGGAATAGAATGTCTGGCAGCAGAAATTCGTGAAGTTCAAGGAGGAAAGAACGTGAACAGAAAGCGATTGGTATTGAAATGAAGGAACAGTGAATTGTGAGACGATTGATTGACATTCGCAAAGGAACAGTCAAGGTTCATTGATATTTTGCAAATTAAGTATTTACTGTTTTCCTCTCACATTTTACTAAGACATTCTGCAATTTTCACTTCAAATACATTGGATTGTCCCCACTCGTCTTCTTGTTCTTGTTCTTGTTGTTGTTGTTGTTGTTGTTGTTGTTCACCACACTACAACTATTACAATTACAACTACAAATACAACGAAAAAACAAAAACAGTACTACAACCACAAACAAAACCACAATCACCACGTCACACTCTCCACATTCTCACTCCGTCCCCTGTTACTTCCACACTTCATTTCATTCATGCATTCACAACACCGACCAGTCACAGTCACTTGCCTAGTCCCACTCACACACAACATCGTCTCCTCACTGTATCCAACTACTACTGTCATGTGTGCCGATTGCTTAACTCAGTGTGAACTTGATTCAGCACGTGGGATGGCATGCACACACATTGAGTGGACAAGTGTCAAACACACAGGATGAAACACACTCTCCCTCACTGACTCATCATCTGAACGTGTTACACTGCGTAGTTTGTCGAAGCAGACAGTGGTGAATGGATTGACACGGGGTGATGAGTGGTGAGTGGTTGTGTGATTGATTGTTTGAGTGTGTGAGTGAGTGTGTGATTGAGTGAGTGATTGAGTGAGTGAGTGATTGATTGAGTAGTATGTGTTGTGTAGTGTGTAGTGTTGTCGTGAATAGCAGAGTGTATTTGCATGATGATGGTGAAATGGAATGTTGAAATTGATGAGTAAGTTTTGTGTAGTTCCAATCATTTTCCGTGTGGTCGAGTGGTCTAAGGCGTTGGATGGGGAACCACGTTTAGACGACGCCGGTTCGAATCCCACCATCAACATACCTATTCACAACCACTAACATCACATTTTCACATCACACACAATACCCACTATCACATACATACTACCACAATCACACAATCACAGCCCAACATCATCACAGTCATCAACAACAACGAAACTACTACTACTACTACTACTAATACTACTTCTATCTATATAAGTAGTATATATGGCGAGTCAGGAATAGAATGTCTGGCAGCAGAAATTCGTGAAGTTCAAGGAGGAAAGAACGTGAACAGAAAGCGATTGGTATTGAAATGAAGGAACAGTGAATTGTGAGACGATTGATTGACATTCGCAAAGGAACAGTCAAGGTTCATTGATATTTTGCAAATTAAGTATTTACTGTTTTCCTCTCACATTTTACTAAGACATTCTGCAATTTTCACTTCAAATACATTGGATTGTCCCCACTCGTCTTCTTGTTCTTGTTCTTGTTGTTGTTGTTGTTGTTGTTGTTGTTGTTCACCACACTACAACTATTACAATTACAACTACAAATACAACGAAAAAACAAAAACAGTACTACAACCACAAACAAAACCACAATCACCACGTCACACTCTCCACATTCTCACTCCGTCCCCTGTTACTTCCACACTTCATTTCATTCATGCATTCACAACACCGACCAGTCACAGTCACTTGCCTAGTCCCACTCACACACAACATCGTCTCCTCACTGTATCCAACTACTACTGTCATGTGTGCCGATTGCTTAACTCAGTGTGAACTTGATTCAGCACGTGGGATGGCATGCACACACATTGAGTGGACAAGTGTCAAACACACAGGATGAAACACACTCTCCCTCACTGACTCATCATCTGAACGTGTTACACTGCGTAGTTTGTCGAAGCAGACAGTGGTGAATGGATTGACACGGGGTGATGAGTGGTGAGTGGTTGTGTGATTGATTGTTTGAGTGTGTGAGTGAGTGTGTGATTGAGTGAGTGATTGAGTGAGTGAGTGATTGATTGAGTAGTATGTGTTGTGTAGTGTGTAGTGTTGTCGTGAATAGCAGAGTGTATTTGCATGATGATGGTGAAATGGAATGTTGAAATTGATGAGTAAGTTTTGTGTAGTTCCAATCATTTTCCGTGTGGTCGAGTGGTCTAAGGCGTTGGATGGGGAACCACGTTTAGACGACGCCGGTTCGAATCCCACCATCAACATACCTATTCACAACCACTAACATCACATTTTCACATCACACACAATACCCACTATCACATACATACTACCACAATCACACAATCACAGCCCAACATCATCACAGTCATCAACAACAACGAATACTACTACTACTACTACTACTAATACTACTTCTATCTATATAAGTAGTATATATGGCGAGTCAGGAATAGAATGTCTGGCAGCAGAAATTCGTGAAGTTCAAGGAGGAAAGAACGTGAACAGAAAGCGATTGGTATTGAAATGAAGGAACAGTGAATTGTGAGACGATTGATTGACATTCGCAAAGGAACAGTCAAGGTTCATTGATATTTTGCAAATTAAGTATTTACTGTTTTCCTCTCACATTTTACTAAGACATTCTGCAATTTTCACTTCAAATACATTGGATTGTCCCCACTCGTCTTCTTGTTCTTGTTCTTGTTCTTGTTGTTGTTGTTGTTGTTGTTGTTCACCACACTACAACTATTACAATTACAACTACAAATACAACGAAAAAACAAAAACAGTACTACAACCACAAACAAAACCACAATCACCACGTCACACTCTCCACATTCTCACTCCGTCCCCTGTTACTTCCACACTTCATTTCATTCATGCATTCACAACACCGACCAGTCACAGTCACTTGCCTAGTCCCACTCACACACAACATCGTCTCCTCACTGTATCCAACTACTACTGTCATGTGTGCCGATTGCTTAACTCAGTGTGAACTTGATTCAGCACGTGGGATGGCATGCACACACATTGAGTGGACAAGTGTCAAACACACAGGATGAAACACACTCTCCCTCACTGACTCATCATCTGAACGTGTTACACTGCGTAGTTTGTCGAAGCAGACAGTGGTGAATGGATTGACACGGGGTGATGAGTGGTGAGTGGTTGTGTGATTGATTGTTTGAGTGTGTGAGTGAGTGTGTGATTGAGTGAGTGATTGAGTGAGTGAGTGATTGATTGAGTAGTATGTGTTGTGTAGTGTGTAGTGTTGTCGTGAATAGCAGAGTGTATTTGCATGATGATGGTGAAATGGAATGTTGAAATTGATGAGTAAGTTTTGTGTAGTTCCAATCATTTTCCGTGTGGTCGAGTGGTCTAAGGCGTTGGATGGGGAACCACGTTTAGACGACGCCGGTTCGAATCCCACCATCAACATACCTATTCACAACCACTAACATCACATTTTCACATCACACACAATACCCACTATCACATACATACTACCACAATCACACAATCACAGCCCAACATCATCACAGTCATCAACAACAACGAAACTACCACTACTACTACTACTACTAATACTACTTCTATCTATATAAGTAGTATATATGGCGAGTCAGGAATAGAATGTCTGGCAGCAGAAATTCGTGAAGTTCAAGGAGGAAAGAACGTGAACAGAAAGCGATTGGTATTGAAATGAAGGAACAGTGAATTGTGAGACGATTGATTGACATTCGCAAAGGAACAGTCAAGGTTCATTGATATTTTGCAAATTAAGTATTTACTGTTTTCCTCTCACATTTTACTAAGACATTCTGCAATTTTCACTTCAAATACATTGGATTGTCCCCACTCGTCTTCTTGTTCTTGTTCTTGTTCTTGTTGTTGTTGTTGTTGTTGTTGTTCACCACACTACAACTATTACAATTACAACTACAAATACAACGAAAAAACAAAAACAGTACTACAACCACAAACAAAACCACAATCACCACGTCACACTCTCCACATTCTCACTCCGTCCCCTGTTACTTCCACACTTCATTTCATTCATGCATTCACAACACCGACCAGTCACAGTCACTTGCCTAGTCCCACTCACACACAACATCGTCTCCTCACTGTATCCAACTACTACTGTCATGTGTGCCGATTGCTTAACTCAGTGTGAACTTGATTCAGCACGTGGGATGGCATGCACACACATTGAGTGGACAAGTGTCAAACACACAGGATGAAACACACTCTCCCTCACTGACTCATCATCTGAACGTGTTACACTGCGTAGTTTGTCGAAGCAGACAGTGGTGAATGGATTGACACGGGGTGATGAGTGGTGAGTGGTTGTGTGATTGATTGTTTGAGTGTGTGAGTGAGTGTGTGATTGAGTGAGTGATTGAGTGAGTGAGTGATTGATTGAGTAGTATGTGTTGTGTAGTGTGTAGTGTTGTCGTGAATAGCAGAGTGTATTTGCATGATGATGGTGAAATGGAATGTTGAAATTGATGAGTAAGTTTTGTGTAGTTCCAATCATTTTCCGTGTGGTCGAGTGGTCTAAGGCGTTGGATGGGGAACCACGTTTAGACGACGCCGGTTCGAATCCCACCATCAACATACCTATTCACAACCACTAACATCACATTTTCACATCACACACAATACCCACTATCACATACATACTACCACAATCACACAATCACAGCCCAACATCATCACAGTCATCAACAACAACGAATACTACTACTACTACTACTAATACTACTTCTATCTATATAAGTAGTATATATGGCGAGTCAGGAATAGAATGTCTGGCAGCAGAAATTCGTGAAGTTCAAGGAGGAAAGAACGTGAACAGAAAGCGATTGGTATTGAAATGAAGGAACAGTGAATTGTGAGACGATTGATTGACATTCGCAAAGGAACAGTCAAGGTTCATTGATATTTTGCAAATTAAGTATTTACTGTTTTCCTCTCACATTTTACTAAGACATTCTGCAATTTTCACTTCAAATACATTGGATTGTCCCCACTCGTCTTCTTGTTCTTGTTCTTGTTCTTGTTGTTGTTGTTGTTGTTGTTGTTCACCACACTACAACTATTACAATTACAACTACAAATACAACGAAAAAACAAAAACAGTACTACAACCACAAACAAAACCACAATCACCACGTCACACTCTCCACATTCTCACTCCGTCCCCTGTTACTTCCACACTTCATTTCATTCATGCATTCACAACACCGACCAGTCACAGTCACTTGCCTAGTCCCACTCACACACAACATCGTCTCCTCACTGTATCCAACTACTACTGTCATGTGTGCCGATTGCTTAACTCAGTGTGAACTTGATTCAGCACGTGGGATGGCATGCACACACATTGAGTGGACAAGTGTCAAACACACAGGATGAAACACACTCTCCCTCACTGACTCATCATCTGAACGTGTTACACTGCGTAGTTTGTCGAAGCAGACAGTGGTGAATGGATTGACACGGGGTGATGAGTGGTGAGTGGTTGTGTGATTGATTGTTTGAGTGTGTGAGTGAGTGTGTGATTGAGTGAGTGATTGAGTGAGTGAGTGATTGATTGAGTAGTATGTGTTGTGTAGTGTGTAGTGTTGTCGTGAATAGCAGAGTGTATTTGCATGATGATGGTGAAATGGAATGTTGAAATTGATGAGTAAGTTTTGTGTAGTTCCAATCATTTTCCGTGTGGTCGAGTGGTCTAAGGCGTTGGATGGGGAACCACGTTTAGACGACGCCGGTTCGAATCCCACCATCAACATACCTATTCACAACCACTAACATCACATTTTCACATCACACACAATACCCACTATCACATACATACTACCACAATCACACAATCACAGCCCAACATCATCACAGTCATCAACAACAACGAACTAACTACTACTACTACTACTAATACTACTTCTATCTATATAAGTAGTATATATGGCGAGTCAGGAATAGAATGTCTGGCAGCAGAAATTCGTGAAGTTCAAGGAGGAAAGAACGTGAACAGAAAGCGATTGGTATTGAAATNNNNNNNNNNNNNNNNNNNNNNNNNNNNNNNNNNNNNNNNNNNNNNNNNNNNNNNNNNNNNNNNNNNNNNNNNNNNNNNNNNNNNNNNNNNNNNNNNNNNAATAAAAAATGGACTCTTTGTATAGTTCCGTAATCAAGATGTCGTCCACAAGAAAAATGATGGGAATCACGAACAATACCATTGCAACAAATAAAAATATTTATATCTATATAAGTAGTATATGGCGAGTCAGGAATAGAATGTCTGGCAGCAGAAATTCGTGAAGTTCAAGGAGGAAAGAACGTGAACAGAAAGCGATTGGTATTGAAATGAAGGAACAGTGAATTGTGAGACGATTGATTGACATTTGCAAAGGAACAGTCAAGGTTCATTGATATTTTGCAAATTAAGTATTTACTGTTTTCCTCTCACATTTTACTAAGACATTCTGCAATTTTCACTTCAAATACATTGGATTGTCCCCACTCGTGTTCTTCTTGTTGTTCTTGTTGTTGTTGTTGTTGTTGTTGTTCACCACACTACAACTATTACAATTACAACTACAAATACAACGAAAAAACAAAAACAGTACTACAACCACAAACAAAACCACAATCACCACGTCACACTCTCCACATTCTCACTCCGTCCCCTGTTACTTCCACACTTCATTTCATTCATGCATTCACAACACCGACCAGTCACAGTCACTTGCCTAGTCCCACTCACACACAACATCGTCTCCTCACTGTATCCAACTACTACTGTCATGTGTGCCGATTGCTTAACTCAGTGTGAAGTTGATTCAGCACGTGGGATGGCATGCAGACACATTGAGTGGACAAGTGTCAAACAGACAGGATGAAACACACTCTCCCTCACTGACTCATCGTCTGAACGTGTTACACTGCGTAGTTTGTGGAAGCCGACAGTGGTGGATGGATTGACACGGGGTGATGAGTGGTGAGTGGTTGTGTGGTTGATTGATTGAGTGTGTGAGTGAGTGTGTGATTGAGTGAGTGAGTGATTGAGTGATTGAGTGAGTGAGTGAGTGAGTGAGTATTATGTGTTGTGTAGTGTGTAATGTTGTCGTGAATAGCAGAGTGTATTTGCATGATGATGGTGAAATGGAATGTTGAAATTGATGAGTAAGTTTTGTGTAGTTCCAATCATTTTCCGTGTGGTCGAGTGGTCTAAGGCGTTGGATGGGGAACCACGTTTAGACGGTGCCGGTTCGAATCCCACCATCAACATACCTATTCACAACCACTAACATCACATTTTCACATCACACACAATACCCACTATCACATACATACTACCACAATCACACAATCACAGCCCAACATCATCACAGTCATCAACAACAACGAATACTACTACTACTACTACTACTACTATACTACTTATATCTATATAAGTAGTATATATGGCGAGTCAGGAATAGAATGTCTGGCAGCAGAAATTCGTGAAGTTCAAGGAGGAAAGAACGTGAACAGAAAGCGATTGGTATTGAAATGAAGGAACAGTGAATTGTGAGACGATTGATTGACATTCGCAAAGGAACAGTCAAGGTTCATTGATATTTTGCAAATTAAGTATTTACTGTTTTCCTCTCACATTTTACTAAGACATTCTGCAATTTTCACTTCAAATACATTGGATTGTCCCCACTCGTGTTCTTGTTGTTGTTGTTGTTGTTGTTGTTCACCACACTACAACTATTACAATTACAACTACAAATACAACGAAAAAACAAAAACAGTACTACAACCACAAACAAAACCACAATCACCACGTCACACTCTCCACATTCTCACTCCGTCCCCTGTTACTTCCACACTTCATTTCATTCATGCATTCACAACACCGACCAGTCACAGTCACTTGCCTAGTCCCACTCACACACAACATCGTCTCCTCACTGTATCCAACTACTACTGTCATGTGTGCCGATTGCTTAACTCAGTGTGAAGTTGATTCAGCACGTGGGATGGCATGCAGACACATTGAGTGGACAAGTGTCAAACAGACAGGATGAAACACACTCTCCCTCACTGACTCATCGTCTGAACGTGTTACACTGCGTAGTTTGTGGAAGCCGACAGTGGTGGATGGATTGACACGGGGTGATGAGTGGTGAGTGGTTGTGTGGTTGATTGATTGAGTGTGTGAGTGAGTGTGTGATTGAGTGATTGAGTGAGTGAGTGAGTGAGTATTATGTGTTGTGTAGTGTGTAATGTTGTCGTGAATAGCAGAGTGTATTTGCATGATGATGGTGAAATGGAATGTTGAAATTGATGAGTAAGTTTTGTGTAGTTCCAATCATTTTCCGTGTGGTCGAGTGGTCTAAGGCGTTGGATGGGGAACCACGTTTAGACGGTGCCGGTTCGAATCCCACCATCAACATACCTATTCACAACCACTAACATCACATTTTCACATCACACACAATACCCACTATCACATACATACTACCACAATCACACAATCACAGCCCAACATCATCACAGTCATCAACAACAACGAAACTACTACTACTACTACTAATACTACTTATATCTATATAAGTAGTATATATGGCGAGTCAGGAATAGAATGTCTGGCAGCAGAAATTCGTGAAGTTCAAGGAGGAAAGAACGTGAACAGAAAGCGATTGGTATTGAAATGAAGGAACAGTGAATTGTGAGACGATTGATTGACATTTGCAAAGGAACAGTCAAGGTTCATTGATATTTTGCAAATTAAGTATTTACTGTTTTCCTCTCACATTTTACTAAGACATTCTGCAATTTTCACTTCAAATACATTGGATTGTCCCCACTCGTGTTCTTGTTGTTGTTGTTGTTGTTGTTCACCACACTACAACTATTACAATTACAACTACAAATACAACGAAAAAACAAAAACAGTACTACAACCACAAACAAAACCACAATCACCACGTCACACTCTCCACATTCTCACTCCGTCCCCTGTAACTTCCACACTTCATTTCATTCATGCATTCACAACACCGACCAGTCACAGTCACTTGCCTAGTCCCACTCACACACAACATCGTCTCCTCACTGTATCCAACTACTACTGTCATGTGTGCCGATTGCTTAACTCAGTGTGAAGTTGATTCAGCACGTGGGATGGCATGCAGACACATTGAGTGGACAAGTGTCAAACAGACAGGATGAAACACACTCTCCCTCACTGACTCATCGTCTGAACGTGTTACACTGCGTAGTTTGTGGAAGCCGACAGTGGTGGATGGATTGACACGGGGTGATGAGTGGTGAGTGGTTGTGTGGTTGATTGATTGAGTGTGTGAGTGAGTGTGTGATTGAGTGATTGAGTGAGTGAGTGAGTGAGTATTATGTGTTGTGTAGTGTGTAATGTTGTCGTGAATAGCAGAGTGTATTTGCATGATGATGGTGAAATGGAATGTTGAAATTGATGAGTAAGTTTTGTGTAGTTCCAATCATTTTCCGTGTGGTCGAGTGGTCTAAGGCGTTGGATGGGGAACCACGTTTAGACGGTGCCGGTTCGAATCCCACCATCAACATACCTATTCACAACCACTAACATCACATTTTCACATCACACACAATACCCACTATCACATACATACTACCACAATCACACAATCACAGCCCAACATCATCACAGTCATCAACAACAACGAAACTACTACTACTACTACTACTACTAATACTACTTATATCTATATAAGTAGTATATATGGCGAGTCAGGAATAGAATGTCTGGCAGCAGAAATTCGTGAAGTTCAAGGAGGAAAGAACGTGAACAGAAAGCGATTGGTATTGAAATGAAGGAACAGTGAATTGTGAGACGATTGATTGACATTTGCAAAGGAACAGTCAAGGTTCATTGATATTTTGCAAATTAAGTATTTACTGTTTTCCTCTCACATTTTACTAAGACATTCTGCAATTTTCACTTCAAATACATTGGATTGTCCCCACTCGTGTTCTTGTTGTTGTTGTTGTTGTTGTTGTTCACCACACTACAACTATTACAATTACAACTACAAATACAACGAAAAAACAAAAACAGTACTACAACCACAAACAAAACCACAATCACCACGTCACACTCTCCACATTCTCACTCCGTCCCCTGTAACTTCCACACTTCATTTCATTCATGCATTCACAACACCGACCAGTCACAGTCACTTGCCTAGTCCCACTCACACACAACATCGTCTCCTCACTGTATCCAACTACTACTGTCATGTGTGCCGATTGCTTAACTCAGTGTGAAGTTGATTCAGCACGTGGGATGGCATGCAGACACATTGAGTGGACAAGTGTCAAACAGACAGGATGAAACACACTCTCCCTCACTGACTCATCGTCTGAACGTGTTACACTGCGTAGTTTGTGGAAGCCGACAGTGGTGGATGGATTGACACGGGGTGATGAGTGGTGAGTGGTTGTGTGGTTGATTGATTGAGTGTGTGAGTGAGTGTGTGATTGAGTGAGTGAGTGATTGAGTGAGTGAGTGAGTGAGTATTATGTGTTGTGTAGTGTGTAATGTTGTCGTGAATAGCAGAGTGTATTTGCATGATGATGGTGAAATGGAATGTTGAAATTGATGAGTAAGTTTTGTGTAGTTCCAATCATTTTCCGTGTGGTCGAGTGGTCTAAGGCGTTGGATGGGGAACCACGTTTAGACGGTGCCGGTTCGAATCCCACCATCAACATACCTATTCACAACCACTAACATCACATTTTCACATCACACACAATACCCACTATCACATACATACTACCACAATCACACAATCACAGCCCAACATCATCACAGTCATCAACAACAACGAAACTACTACTACTACTACTATACTAATACTACTTATATCTATATAAGTAGTATATATGGCGAGTCAGGAATAGAATGTCTGGCAGCAGAAATTCGTGAAGTTCAAGGAGGAAAGAACGTGAACAGAAAGCGATTGGTATTGAAATGAAGGAACAGTGAATTGTGAGACGATTGATTGACATTTGCAAAGGAACAGTCAAGGTTCATTGATATTTTGCAAATTAAGTATTTACTGTTTTCCTCTCACATTTTACTAAGACATTCTGCAATTTTCACTTCAAATACATTGGATTGTCCCCACTCGTGTTCTTGTTGTTGTTGTTGTTGTTGTTGTTCACCACACTACAACTATTACAATTACAACTACAAATACAACGAAAAAACAAAAACAGTACTACAACCACAAACAAAACCACAATCACCACGTCACACTCTCCACATTCTCACTCCGTCCCCTGTAACTTCCACACTTCATTTCATTCATGCATTCACAACACCGACCAGTCACAGTCACTTGCCTAGTCCCACTCACACACAACATCGTCTCCTCACTGTATCCAACTACTACTGTCATGTGTGCCGATTGCTTAACTCAGTGTGAAGTTGATTCAGCACGTGGGATGGCATGCAGACACATTGAGTGGACAAGTGTCAAACAGACAGGATGAAACACACTCTCCCTCACTGACTCATCGTCTGAACGTGTTACACTGCGTAGTTTGTGGAAGCCGACAGTGGTGGATGGATTGACACGGGGTGATGAGTGGTGAGTGGTTGTGTGGTTGATTGATTGAGTGTGTGAGTGAGTGTGTGATTGAGTGAGTGAGTGATTGAGTGAGTGAGTGAGTGAGTATTATGTGTTGTGTAGTGTGTAATGTTGTCGTGAATAGCAGAGTGTATTTGCATGATGATGGTGAAATGGAATGTTGAAATTGATGAGTAAGTTTTGTGTAGTTCCAATCATTTTCCGTGTGGTCGAGTGGTCTAAGGCGTTGGATGGGGAACCACGTTTAGACGGTGCCGGTTCGAATCCCACCATCAACATACCTATTCACAACCACTAACATCACATTTTCACATCACACACAATACCCACTATCACATACATACTACCACAATCACACAATCACAGCCCAACATCATCACAGTCATCAACAACAACGAAACTACTACTACTACTACTAATACTACTTATATCTATATAAGTAGTATATATGGCGAGTCAGGAATAGAATGTCTGGCAGCAGAAATTCGTGAAGTTCAAGGAGGAAAGAACGTGAACAGAAAGCGATTGGTATTGAAATGAAGGAACAGTGAATTGTGAGACGATTGATTGACATTTGCAAAGGAACAGTCAAGGTTCATTGATATTTTGCAAATTAAGTATTTACTGTTTTCCTCTCACATTTTACTAAGACATTCTGCAATTTTCACTTCAAATACATTGGATTGTCCCCACTCGTGTTCTTCTTGTTGTTGTTGTTGTTGTTGTTGTTGTTCACCACACTACAACTATTACAATTACAACTACAAATACAACGAAAAAACAAAAACAGTACTACAACCACAAACAAAACCACAATCACCACGTCACACTCTCCACATTCTCACTCCGTCCCCTGTAACTTCCACACTTCATTTCATTCATGCATTCACAACACCGACCAGTCACAGTCACTTGCCTAGTCCCACTCACACACAACATCGTCTCCTCACTGTATCCAACTACTACTGTCATGTGTGCCGATTGCTTAACTCAGTGTGAAGTTGATTCAGCACGTGGGATGGCATGCAGACACATTGAGTGGACAAGTGTCAAACAGACAGGATGAAACACACTCTCCCTCACTGACTCATCGTCTGAACGTGTTACACTGCGTAGTTTGTGGAAGCCGACAGTGGTGGATGGATTGACACGGGGTGATGAGTGGTGAGTGGTTGTGTGGTTGATTGATTGAGTGTGTGAGTGAGTGTGTGATTGAGTGAGTGAGTGAGTGAGTGAGTGAGTATTATGTGTTGTGTAGTGTGTAATGTTGTCGTGAATAGCAGAGTGTATTTGCATGATGATGGTGAAATGGAATGTTGAAATTGATGAGTAAGTTTTGTGTAGTTCCAATCATTTTCCGTGTGGTCGAGTGGTCTAAGGCGTTGGATGGGGAACCACGTTTAGACGGTGCCGGTTCGAATCCCACCATCAACATACCTATTCACAACCACTAACATCACATTTTCACATCACACACAATACCCACTATCACATACATACTACCACAATCACACAATCACAGCCCAACATCATCACAGTCATCAACAACAACGAAACTACTACTACTACTAATACTACTTATATCTATATAAGTAGTATATATGGCGAGTCAGGAATAGAATGTCTGGCAGCAGAAATTCGTGAAGTTCAAGGAGGAAAGAACGTGAACAGAAAGCGATTGGTATTGAAATGAAGGAACAGTGAATTGTGAGACGATTGATTGACATTTGCAAAGGAACAGTCAAGGTTCATTGATATTTTGCAAATTAAGTATTTACTGTTTTCCTCTCACATTTTACTAAGACATTCTGCAATTTTCACTTCAAATACATTGGATTGTCCCCACTCGTGTTCTTGTTGTTGTTGTTGTTGTTGTTGTTGTTCACCACACTACAACTATTACAATTACAACTACAAATACAACGAAAAAACAAAAACAGTACTACAACCACAAACAAAACCACAATCACCACGTCACACTCTCCACATTCTCACTCCGTCCCCTGTAACTTCCACACTTCATTTCATTCATGCATTCACAACACCGACCAGTCACAGTCACTTGCCTAGTCCCACTCACACACAACATCGTCTCCTCACTGTATCCAACTACTACTGTCATGTGTGCCGATTGCTTAACTCAGTGTGAAGTTGATTCAGCACGTGGGATGGCATGCAGACACATTGAGTGGACAAGTGTCAAACAGACAGGATGAAACACACTCTCCCTCACTGACTCATCGTCTGAACGTGTTACACTGCGTAGTTTGTGGAAGCCGACAGTGGTGGATGGATTGACACGGGGTGATGAGTGGTGAGTGGTTGTGTGGTTGATTGATTGAGTGTGTGAGTGAGTGTGTGATTGAGTGAGTGAGTGATTGAGTGAGTGAGTGAGTATTATGTGTTGTGTAGTGTGTAATGTTGTCGTGAATAGCAGAGTGTATTTGCATGATGATGGTGAAATGGAATGTTGAAATTGATGAGTAAGTTTTGTGTAGTTCCAATCATTTTCCGTGTGGTCGAGTGGTCTAAGGCGTTGGATGGGGAACCACGTTTAGACGGTGCCGGTTCGAATCCCACCATCAACATACCTATTCACAACCACTAACATCACATTTTCACATCACACACAATACCCACTATCACATACATACTACCACAATCACACAATCACAGCCCAACATCATCACAGTCATCAACAACAACGAAACTACTACTACTACTACTAATACTACTTATATCTATATAAGTAGTATATATGGCGAGTCAGGAATAGAATGTCTGGCAGCAGAAATTCGTGAAGTTCAAGGAGGAAAGAACGTGAACAGAAAGCGATTGGTATTGAAATGAAGGAACAGTGAATTGTGAGACGATTGATTGACATTTGCAAAGGAACAGTCAAGGTTCATTGATATTTTGCAAATTAAGTATTTACTGTTTTCCTCTCACATTTTACTAAGACATTCTGCAATTTTCACTTCAAATACATTGGATTGTCCCCACTCGTGTTCTTGTTGTTGTTGTTGTTGTTGTTGTTCACCACACTACAACTATTACAATTACAACTACAAATACAACGAAAAAACAAAAACAGTACTACAACCACAAACAAAACCACAATCACCACGTCACACTCTCCACATTCTCACTCCGTCCCCTGTAACTTCCACACTTCATTTCATTCATGCATTCACAACACCGACCAGTCACAGTCACTTGCCTAGTCCCACTCACACACAACATCGTCTCCTCACTGTATCCAACTACTACTGTCATGTGTGCCGATTGCTTAACTCAGTGTGAAGTTGATTCAGCACGTGGGATGGCATGCAGACACATTGAGTGGACAAGTGTCAAACAGACAGGATGAAACACACTCTCCCTCACTGACTCATCGTCTGAACGTGTTACACTGCGTAGTTTGTGGAAGCCGACAGTGGTGGATGGATTGACACGGGGTGATGAGTGGTGAGTGGTTGTGTGGTTGATTGATTGAGTGTGTGAGTGAGTGTGTGATTGAGTGAGTGAGTGAGTGAGTGAGTGAGTGAGTATTATGTGTTGTGTAGTGTGTAATGTTGTCGTGAATAGCAGAGTGTATTTGCATGATGATGGTGAAATGGAATGTTGAAATTGATGAGTAAGTTTTGTGTAGTTCCAATCATTTTCCGTGTGGTCGAGTGGTCTAAGGCGTTGGATGGGGAACCACGTTTAGACGGTGCCGGTTCGAATCCCACCATCAACATACCTATTCACAACCACTAACATCACATTTTCACATCACACACAATACCCACTATCACATACATACTACCACAATCACACAATCACAGCCCAACATCATCACAGTCATCAACAACAACGAAACTACTACTACTACTACTAATACTACTTATATCTATATAAGTAGTATATATGGCGAGTCAGGAATAGAATGTCTGGCAGCAGAAATTCGTGAAGTTCAAGGAGGAAAGAACGTGAACAGAAAGCGATTGGTATTGAAATGAAGGAACAGTGAATTGTGAGACGATTGATTGACATTTGCAAAGGAACAGTCAAGGTTCATTGATATTTTGCAAATTAAGTATTTACTGTTTTCCTCTCACATTTTACTAAGACATTCTGCAATTTTCACTTCAAATACATTGGATTGTCCCCACTCGTGTTCTTGTTGTTGTTGTTGTTGTTGTTGTTGTTCACCACACTACAACTATTACAATTACAACTACAAATACAACGAAAAAACAAAAACAGTACTACAACCACAAACAAAACCACAATCACCACGTCACACTCTCCACATTCTCACTCCGTCCCCTGTAACTTCCACACTTCATTTCATTCATGCATTCACAACACCGACCAGTCACAGTCACTTGCCTAGTCCCACTCACACACAACATCGTCTCCTCACTGTATCCAACTACTACTGTCATGTGTGCCGATTGCTTAACTCAGTGTGAAGTTGATTCAGCACGTGGGATGGCATGCAGACACATTGAGTGGACAAGTGTCAAACAGACAGGATGAAACACACTCTCCCTCACTGACTCATCGTCTGAACGTGTTACACTGCGTAGTTTGTGGAAGCCGACAGTGGTGGATGGATTGACACGGGGTGATGAGTGGTGAGTGGTTGTGTGGTTGATTGATTGAGTGTGTGAGTGAGTGTGTGATTGAGTGAGTGAGTGATTGAGTGAGTGAGTGAGTGAGTGAGTATATGTGTTGTGTAGTGTGTAATGTTGTCGTGAATAGCAGAGTGTATTTGCATGATGATGGTGAAATGGAATGTTGAAATTGATGAGTAAGTTTTGTGTAGTTCCAATCATTTTCCGTGTGGTCGAGTGGTCTAAGGCGTTGGATGGGGAACCACGTTTAGACGGTGCCGGTTCGAATCCCACCATCAACATACCTATTCACAACCACTAACATCACATTTTCACATCACACACAATACCCACTATCACATACATACTACCACAATCACACAATCACAGCCCAACATCATCACAGTCATCAACAACAACGAAACTACTACTACTACTAATACTACTTATATCTATATAAGTAGTATATATGGCGAGTCAGGAATAGAATGTCTGGCAGCAGAAATTCGTGAAGTTCAAGGAGGAAAGAACGTGAACAGAAAGCGATTGGTATTGAAATGAAGGAACAGTGAATTGTGAGACGATTGATTGACATTTGCAAAGGAACAGTCAAGGTTCATTGATATTTTGCAAATTAAGTATTTACTGTTTTCCTCTCACATTTTACTAAGACATTCTGCAATTTTCACTTCAAATACATTGGATTGTCCCCACTCGTGTTCTTGTTGTTGTTGTTGTTGTTGTTGTTGTTCACCACACTACAACTATTACAATTACAACTACAAATACAACGAAAAAACAAAAACAGTACTACAACCACAAACAAAACCACAATCACCACGTCACACTCTCCACATTCTCACTCCGTCCCCTGTAACTTCCACACTTCATTTCATTCATGCATTCACAACACCGACCAGTCACAGTCACTTGCCTAGTCCCACTCACACACAACATCGTCTCCTCACTGTATCCAACTACTACTGTCATGTGTGCCGATTGCTTAACTCAGTGTGAAGTTGATTCAGCACGTGGGATGGCATGCAGACACATTGAGTGGACAAGTGTCAAACAGACAGGATGAAACACACTCTCCCTCACTGACTCATCGTCTGAACGTGTTACACTGCGTAGTTTGTGGAAGCCGACAGTGGTGGATGGATTGACACGGGGTGATGAGTGGTGAGTGGTTGTGTGGTTGATTGATTGAGTGTGTGAGTGAGTGTGTGATTGAGTGAGTGAGTGATTGAGTGATTGAGTGAGTGAGTGAGTATTATGTGTTGTGTAGTGTGTAATGTTGTCGTGAATAGCAGAGTGTATTTGCATGATGATGGTGAAATGGAATGTTGAAATTGATGAGTAAGTTTTGTGTAGTTCCAATCATTTTCCGTGTGGTCGAGTGGTCTAAGGCGTTGGATGGGGAACCACGTTTAGACGGTGCCGGTTCGAATCCCACCATCAACATACCTATTCACAACCACTAACATCACATTTTCACATCACACACAATACCCACTATCACATACATACTACCACAATCACACAATCACAGCCCAACATCATCACAGTCATCAACAACAACGAAACTACTACTACTACTACTAATACTACTTATATCTATATAAGTAGTATATATGGCGAGTCAGGAATAGAATGTCTGGCAGCAGAAATTCGTGAAGTTCAAGGAGGAAAGAACGTGAACAGAAAGCGATTGGTATTGAAATGAAGGAACAGTGAATTGTGAGACGATTGATTGACATTTGCAAAGGAACAGTCAAGGTTCATTGATATTTTGCAAATTAAGTATTTACTGTTTTCCTCTCACATTTTACTAAGACATTCTGCAATTTTCACTTCAAATACATTGGATTGTCCCCACTCGTGTTCTTGTTGTTGTTGTTGTTGTTGTTGTTCACCACACTACAACTATTACAATTACAACTACAAATACAACGAAAAAACAAAAACAGTACTACAACCACAAACAAAACCACAATCACCACGTCACACTCTCCACATTCTCACTCCGTCCCCTGTAACTTCCACACTTCATTTCATTCATGCATTCACAACACCGACCAGTCACAGTCACTTGCCTAGTCCCACTCACACACAACATCGTCTCCTCACTGTATCCAACTACTACTGTCATGTGTGCCGATTGCTTAACTCAGTGTGAAGTTGATTCAGCACGTGGGATGGCATGCAGACACATTGAGTGGACAAGTGTCAAACAGACAGGATGAAACACACTCTCCCTCACTGACTCATCGTCTGAACGTGTTACACTGCGTAGTTTGTGGAAGCCGACAGTGGTGGATGGATTGACACGGGGTGATGAGTGGTGAGTGGTTGTGTGGTTGATTGATTGAGTGTGTGAGTGAGTGTGTGATTGAGTGAGTGAGTGATTGAGTGATTGAGTGAGTGAGTGAGTGAGTTATGTGTTGTGTAGTGTGTAATGTTGTCGTGAATAGCAGAGTGTATTTGCATGATGATGGTGAAATGGAATGTTGAAATTGATGAGTAAGTTTTGTGTAGTTCCAATCATTTTCCGTGTGGTCGAGTGGTCTAAGGCGTTGGATGGGGAACCACGTTTAGACGGTGCCGGTTCGAATCCCACCATCAACATACCTATTCACAACCACTAACATCACATTTTCACATCACACACAATACCCACTATCACATACATACTACCACAATCACACAATCACAGCCCAACATCATCACAGTCATCAACAACAACGAAACTACTACTACTACTACTAATACTACTTATATCTATATAAGTAGTATATATGGCGAGTCAGGAATAGAATGTCTGGCAGCAGAAATTCGTGAAGTTCAAGGAGGAAAGAACGTGAACAGAAAGCGATTGGTATTGAAATGAAGGAACAGTGAATTGTGAGACGATTGATTGACATTTGCAAAGGAACAGTCAAGGTTCATTGATATTTTGCAAATTAAGTATTTACTGTTTTCCTCTCACATTTTACTAAGACATTCTGCAATTTTCACTTCAAATACATTGGATTGTCCCCACTCGTGTTCTTGTTGTTGTTGTTGTTGTTGTTGTTCACCACACTACAACTATTACAATTACAACTACAAATACAACGAAAAAACAAAAACAGTACTACAACCACAAACAAAACCACAATCACCACGTCACACTCTCCACATTCTCACTCCGTCCCCTGTAACTTCCACACTTCATTTCATTCATGCATTCACAACACCGACCAGTCACAGTCACTTGCCTAGTCCCACTCACACACAACATCGTCTCCTCACTGTATCCAACTACTACTGTCATGTGTGCCGATTGCTTAACTCAGTGTGAAGTTGATTCAGCACGTGGGATGGCATGCAGACACATTGAGTGGACAAGTGTCAAACAGACAGGATGAAACACACTCTCCCTCACTGACTCATCGTCTGAACGTGTTACACTGCGTAGTTTGTGGAAGCCGACAGTGGTGGATGGATTGACACGGGGTGATGAGTGGTGAGTGGTTGTGTGGTTGATTGATTGAGTGTGTGAGTGAGTGTGTGATTGAGTGAGTGATTGAGTGATTGAGTGAGTGAGTGAGTGAGTATTATGTGTTGTGTAGTGTGTAATGTTGTCGTGAATAGCAGAGTGTATTTGCATGATGATGGTGAAATGGAATGTTGAAATTGATGAGTAAGTTTTGTGTAGTTCCAATCATTTTCCGTGTGGTCGAGTGGTCTAAGGCGTTGGATGGGGAACCACGTTTAGACGGTGCCGGTTCGAATCCCACCATCAACATACCTATTCACAACCACTAACATCACATTTTCACATCACACACAATACCCACTATCACATACATACTACCACAATCACACAATCACAGCCCAACATCATCACAGTCATCAACAACAACGAAACTACTACTACTACTACTACTACTTATATCTATATAAGTAGTATATATGGCGAGTCAGGAATAGAATGTCTGGCAGCAGAAATTCGTGAAGTTCAAGGAGGAAAGAACGTGAACAGAAAGCGATTGGTATTGAAATGAAGGAACAGTGAATTGTGAGACGATTGATTGACATTTGCAAAGGAACAGTCAAGGTTCATTGATATTTTGCAAATTAAGTATTTACTGTTTTCCTCTCACATTTTACTAAGACATTCTGCAATTTTCACTTCAAATACATTGGATTGTCCCCACTCGTGTTCTTGTTGTTGTTGTTGTTGTTGTTGTTCACCACACTACAACTATTACAATTACAACTACAAATACAACGAAAAAACAAAAACAGTACTACAACCACAAACAAAACCACAATCACCACGTCACACTCTCCACATTCTCACTCCGTCCCCTGTAACTTCCACACTTCATTTCATTCATGCATTCACAACACCGACCAGTCACAGTCACTTGCCTAGTCCCACTCACACACAACATCGTCTCCTCACTGTATCCAACTACTACTGTCATGTGTGCCGATTGCTTAACTCAGTGTGAAGTTGATTCAGCACGTGGGATGGCATGCAGACACATTGAGTGGACAAGTGTCAAACAGACAGGATGAAACACACTCTCCCTCACTGACTCATCGTCTGAACGTGTTACACTGCGTAGTTTGTGGAAGCCGACAGTGGTGGATGGATTGACACGGGGTGATGAGTGGTGAGTGGTTGTGTGGTTGATTGATTGAGTGTGTGAGTGAGTGTGTGATTGAGTGAGTGAGTGATTGAGTGATTGAGTGAGTGAGTGAGTGAGTGAGTATATGTGTTGTGTAGTGTGTAATGTTGTCGTGAATAGCAGAGTGTATTTGCATGATGATGGTGAAATGGAATGTTGAAATTGATGAGTAAGTTTTGTGTAGTTCCAATCATTTTCCGTGTGGTCGAGTGGTCTAAGGCGTTGGATGGGGAACCACGTTTAGACGGTGCCGGTTCGAATCCCACCATCAACATACCTATTCACAACCACTAACATCACATTTTCACATCACACACAATACCCACTATCACATACATACTACCACAATCACACAATCACAGCCCAACATCATCACAGTCATCAACAACAACGAAACTACTACTACTACTACTACTACTATACTACTTATATCTATATAAGTAGTATATATGGCGAGTCAGGAATAGAATGTCTGGCAGCAGAAATTCGTGAAGTTCAAGGAGGAAAGAACGTGAACAGAAAGCGATTGGTATTGAAATGAAGGAACAGTGAATTGTGAGACGATTGATTGACATTTGCAAAGGAACAGTCAAGGTTCATTGATATTTTGCAAATTAAGTATTTACTGTTTTCCTCTCACATTTTACTAAGACATTCTGCAATTTTCACTTCAAATACATTGGATTGTCCCCACTCGTGTTCTTGTTGTTGTTGTTGTTGTTGTTGTTGTTCACCACACTACAACTATTACAATTACAACTACAAATACAACGAAAAAACAAAAACAGTACTACAACCACAAACAAAACCACAATCACCACGTCACACTCTCCACATTCTCACTCCGTCCCCTGTAACTTCCACACTTCATTTCATTCATGCATTCACAACACCGACCAGTCACAGTCACTTGCCTAGTCCCACTCACACACAACATCGTCTCCTCACTGTATCCAACTACTACTGTCATGTGTGCCGATTGCTTAACTCAGTGTGAAGTTGATTCAGCACGTGGGATGGCATGCAGACACATTGAGTGGACAAGTGTCAAACAGACAGGATGAAACACACTCTCCCTCACTGACTCATCGTCTGAACGTGTTACACTGCGTAGTTTGTGGAAGCCGACAGTGGTGGATGGATTGACACGGGGTGATGAGTGGTGAGTGGTTGTGTGGTTGATTGATTGAGTGTGTGAGTGAGTGTGTGATTGAGTGAGTGAGTGATTGAGTGATTGAGTGAGTGAGTGAGTGAGTATTATGTGTTGTGTAGTGTGTAATGTTGTCGTGAATAGCAGAGTGTATTTGCATGATGATGGTGAAATGGAATGTTGAAATTGATGAGTAAGTTTTGTGTAGTTCCAATCATTTTCCGTGTGGTCGAGTGGTCTAAGGCGTTGGATGGGGAACCACGTTTAGACGGTGCCGGTTCGAATCCCACCATCAACATACCTATTCACAACCACTAACATCACATTTTCACATCACACACAATACCCACTATCACATACATACTACCACAATCACACAATCACAGCCCAACATCATCACAGTCATCAACAACAACGAAACTACTACTACTACTACTAATACTACTTATATCTATATAAGTAGTATATATGGCGAGTCAGGAATAGAATGTCTGGCAGCAGAAATTCGTGAAGTTCAAGGAGGAAAGAACGTGAACAGAAAGCGATTGGTATTGAAATGAAGGAACAGTGAATTGTGAGACGATTGATTGACATTTGCAAAGGAACAGTCAAGGTTCATTGATATTTTGCAAATTAAGTATTTACTGTTTTCCTCTCACATTTTACTAAGACATTCTGCAATTTTCACTTCAAATACATTGGATTGTCCCCACTCGTGTTCTTGTTGTTGTTGTTGTTGTTGTTGTTCACCACACTACAACTATTACAATTACAACTACAAATACAACGAAAAAACAAAAACAGTACTACAACCACAAACAAAACCACAATCACCACGTCACACTCTCCACATTCTCACTCCGTCCCCTGTAACTTCCACACTTCATTTCATTCATGCATTCACAACACCGACCAGTCACAGTCACTTGCCTAGTCCCACTCACACACAACATCGTCTCCTCACTGTATCCAACTACTACTGTCATGTGTGCCGATTGCTTAACTCAGTGTGAAGTTGATTCAGCACGTGGGATGGCATGCAGACACATTGAGTGGACAAGTGTCAAACAGACAGGATGAAACACACTCTCCCTCACTGACTCATCGTCTGAACGTGTTACACTGCGTAGTTTGTGGAAGCCGACAGTGGTGGATGGATTGACACGGGGTGATGAGTGGTGAGTGGTTGTGTGGTTGATTGATTGAGTGTGTGAGTGAGTGTGTGATTGAGTGAGTGAGTGATTGAGTGAGAGTGAGTGAGTGAGTGAGTTATGTGTTGTGTAGTGTGTAATGTTGTCGTGAATAGCAGAGTGTATTTGCATGATGATGGTGAAATGGAATGTTGAAATTGATGAGTAAGTTTTGTGTAGTTCCAATCATTTTCCGTGTGGTCGAGTGGTCTAAGGCGTTGGATGGGGAACCACGTTTAGACGGTGCCGGTTCGAATCCCACCATCAACATACCTATTCACAACCACTAACATCACATTTTCACATCACACACAATACCCACTATCACATACATACTACCACAATCACACAATCACAGCCCAACATCATCACAGTCATCAACAACAACGAAACTACTACTACTACTACTAATACTACTTATATCTATATAAGTAGTATATATGGCGAGTCAGGAATAGAATGTCTGGCAGCAGAAATTCGTGAAGTTCAAGGAGGAAAGAACGTGAACAGAAAGCGATTGGTATTGAAATGAAGGAACAGTGAATTGTGAGACGATTGATTGACATTTGCAAAGGAACAGTCAAGGTTCATTGATATTTTGCAAATTAAGTATTTACTGTTTTCCTCTCACATTTTACTAAGACATTCTGCAATTTTCACTTCAAATACATTGGATTGTCCCCACTCGTGTTCTTGTTGTTGTTGTTGTTGTTGTTGTTCACCACACTACAACTATTACAATTACAACTACAAATACAACGAAAAAACAAAAACAGTACTACAACCACAAACAAAACCACAATCACCACGTCACACTCTCCACATTCTCACTCCGTCCCCTGTAACTTCCACACTTCATTTCATTCATGCATTCACAACACCGACCAGTCACAGTCACTTGCCTAGTCCCACTCACACACAACATCGTCTCCTCACTGTATCCAACTACTACTGTCATGTGTGCCGATTGCTTAACTCAGTGTGAAGTTGATTCAGCACGTGGGATGGCATGCAGACACATTGAGTGGACAAGTGTCAAACAGACAGGATGAAACACACTCTCCCTCACTGACTCATCGTCTGAACGTGTTACACTGCGTAGTTTGTGGAAGCCGACAGTGGTGGATGGATTGACACGGGGTGATGAGTGGTGAGTGGTTGTGTGGTTGATTGATTGAGTGTGTGAGTGAGTGTGTGATTGAGTGAGTGAGTGATTGAGTGATGAGTGAGTGAGTGAGTGAGTATTATGTGTTGTGTAGTGTGTAATGTTGTCGTGAATAGCAGAGTGTATTTGCATGATGATGGTGAAATGGAATGTTGAAATTGATGAGTAAGTTTTGTGTAGTTCCAATCATTTTCCGTGTGGTCGAGTGGTCTAAGGCGTTGGATGGGGAACCACGTTTAGACGGTGCCGGTTCGAATCCCACCATCAACATACCTATTCACAACCACTAACATCACATTTTCACATCACACACAATACCCACTATCACATACATACTACCACAATCACACAATCACAGCCCAACATCATCACAGTCATCAACAACAACGAAACTACTACTACTACTACTAATACTACTTATATCTATATAAGTAGTATATATGGCGAGTCAGGAATAGAATGTCTGGCAGCAGAAATTCGTGAAGTTCAAGGAGGAAAGAACGTGAACAGAAAGCGATTGGTATTGAAATGAAGGAACAGTGAATTGTGAGACGATTGATTGACATTTGCAAAGGAACAGTCAAGGTTCATTGATATTTTGCAAATTAAGTATTTACTGTTTTCCTCTCACATTTTACTAAGACATTCTGCAATTTTCACTTCAAATACATTGGATTGTCCCCACTCGTGTTCTTGTTGTTGTTGTTGTTGTTGTTGTTCACCACACTACAACTATTACAATTACAACTACAAATACAACGAAAAAACAAAAACAGTACTACAACCACAAACAAAACCACAATCACCACGTCACACTCTCCACATTCTCACTCCGTCCCCTGTAACTTCCACACTTCATTTCATTCATGCATTCACAACACCGACCAGTCACAGTCACTTGCCTAGTCCCACTCACACACAACATCGTCTCCTCACTGTATCCAACTACTACTGTCATGTGTGCCGATTGCTTAACTCAGTGTGAAGTTGATTCAGCACGTGGGATGGCATGCAGACACATTGAGTGGACAAGTGTCAAACAGACAGGATGAAACACACTCTCCCTCACTGACTCATCGTCTGAACGTGTTACACTGCGTAGTTTGTGGAAGCCGACAGTGGTGGATGGATTGACACGGGGTGATGAGTGGTGAGTGGTTGTGTGGTTGATTGATTGAGTGTGTGAGTGAGTGTGTGATTGAGTGAGTGAGTGATTGAGTGATTGAGTGAGTGAGTGAGTGAGTATTATGTGTTGTGTAGTGTGTAATGTTGTCGTGAATAGCAGAGTGTATTTGCATGATGATGGTGAAATGGAATGTTGAAATTGATGAGTAAGTTTTGTGTAGTTCCAATCATTTTCCGTGTGGTCGAGTGGTCTAAGGCGTTGGATGGGGAACCACGTTTAGACGGTGCCGGTTCGAATCCCACCATCAACATACCTATTCACAACCACTAACATCACATTTTCACATCACACACAATACCCACTATCACATACATACTACCACAATCACACAATCACAGCCCAACATCATCACAGTCATCAACAACAACGAAACTACTACTACTACTACTAATACTACTTATATCTATATAAGTAGTATATATGGCGAGTCAGGAATAGAATGTCTGGCAGCAGAAATTCGTGAAGTTCAAGGAGGAAAGAACGTGAACAGAAAGCGATTGGTATTGAAATGAAGGAACAGTGAATTGTGAGACGATTGATTGACATTTGCAAAGGAACAGTCAAGGTTCATTGATATTTTGCAAATTAAGTATTTACTGTTTTCCTCTCACATTTTACTAAGACATTCTGCAATTTTCACTTCAAATACATTGGATTGTCCCCACTCGTGTTCTTGTTGTTGTTGTTGTTGTTGTTGTTGTTCACCACACTACAACTATTACAATTACAACTACAAATACAACGAAAAAACAAAAACAGTACTACAACCACAAACAAAACCACAATCACCACGTCACACTCTCCACATTCTCACTCCGTCCCCTGTAACTTCCACACTTCATTTCATTCATGCATTCACAACACCGACCAGTCACAGTCACTTGCCTAGTCCCACTCACACACAACATCGTCTCCTCACTGTATCCAACTACTACTGTCATGTGTGCCGATTGCTTAACTCAGTGTGAAGTTGATTCAGCACGTGGGATGGCATGCAGACACATTGAGTGGACAAGTGTCAAACAGACAGGATGAAACACACTCTCCCTCACTGACTCATCGTCTGAACGTGTTACACTGCGTAGTTTGTGGAAGCCGACAGTGGTGGATGGATTGACACGGGGTGATGAGTGGTGAGTGGTTGTGTGGTTGATTGATTGAGTGTGTGAGTGAGTGAGTGATTGAGTGAGTGAGTGATTGAGTGAGTGAGTGAGTGAGTGAGTGAGTAGTATGTGTTGTGTAGTGTGTAATGTTGTCGTGAATAGCAGAGTGTATTTGCATGATGATGGTGAAATGGAATGTTGAAATTGATGAGTAAGTTTTGTGTAGTTCCAATCATTTTCCGTGTGGTCGAGTGGTCTAAGGCGTTGGATGGGGAACCACGTTTAGACGGTGCCGGTTCGAATCCCACCATCAACATACCTATTCACAACCACTAACATCACATTTTCACATCACACACAATACCCACTATCACATACATACTACCACAATCACACAATCACAGCCCAACATCATCACAGTCATCAACAACAACGAAACTACTACTACTACTACTAATACTACTTATATCTATATAAGTAGTATATATGGCGAGTCAGGAATAGAATGTCTGGCAGCAGAAATTCGTGAAGTTCAAGGAGGAAAGAACGTGAACAGAAAGCGATTGGTATTGAAATGAAGGAACAGTGAATTGTGAGACGATTGATTGACATTTGCAAAGGAACAGTCAAGGTTCATTGATATTTTGCAAATTAAGTATTTACTGTTTTCCTCTCACATTTTACTAAGACATTCTGCAATTTTCACTTCAAATACATTGGATTGTCCCCACTCGTGTTCTTGTTGTTGTTGTTGTTGTTGTTGTTGTTCACCACACTACAACTATTACAATTACAACTACAAATACAACGAAAAAACAAAAACAGTACTACAACCACAAACAAAACCACAATCACCACGTCACACTCTCCACATTCTCACTCCGTCCCCTGTAACTTCCACACTTCATTTCATTCATGCATTCACAACACCGACCAGTCACAGTCACTTGCCTAGTCCCACTCACACACAACATCGTCTCCTCACTGTATCCAACTACTACTGTCATGTGTGCCGATTGCTTAACTCAGTGTGAAGTTGATTCAGCACGTGGGATGGCATGCAGACACATTGAGTGGACAAGTGTCAAACAGACAGGATGAAACACACTCTCCCTCACTGACTCATCGTCTGAACGTGTTACACTGCGTAGTTTGTGGAAGCCGACAGTGGTGGATGGATTGACACGGGGTGATGAGTGGTGAGTGGTTGTGTGGTTGATTGATTGAGTGTGTGAGTGAGTGTGTGATTGAGTGAGTGAGTGATTGAGTGATTGTGTGAGTGAGTGAGTGAGTATTATGTGTTGTGTAGTGTGTAATGTTGTCGTGAATAGCAGAGTGTATTTGCATGATGATGGTGAAATGGAATGTTGAAATTGATGAGTAAGTTTTGTGTAGTTCCAATCATTTTCCGTGTGGTCGAGTGGTCTAAGGCGTTGGATGGGGAACCACGTTTAGACGGTGCCGGTTCGAATCCCACCATCAACATACCTATTCACAACCACTAACATCACATTTTCACATCACACACAATACCCACTATCACATACATACTACCACAATCACACAATCACAGCCCAACATCATCACAGTCATCAACAACAACGAAACTACTACTACTACTACTACTAATACTACTTATATCTATATAAGTAGTATATATGGCGAGTCAGGAATAGAATGTCTGGCAGCAGAAATTCGTGAAGTTCAAGGAGGAAAGAACGTGAACAGAAAGCGATTGGTATTGAAATGAAGGAACAGTGAATTGTGAGACGATTGATTGACATTTGCAAAGGAACAGTCAAGGTTCATTGATATTTTGCAAATTAAGTATTTACTGTTTTCCTCTCACATTTTACTAAGACATTCTGCAATTTTCACTTCAAATACATTGGATTGTCCCCACTCGTGTTCTTGTTGTTGTTGTTGTTGTTCACCACACTACAACTATTACAATTACAACTACAAATACAACGAAAAAACAAAAACAGTACTACAACCACAAACAAAACCACAATCACCACGTCACACTCTCCACATTCTCACTCCGTCCCCTGTAACTTCCACACTTCATTTCATTCATGCATTCACAACACCGACCAGTCACAGTCACTTGCCTAGTCCCACTCACACACAACATCGTCTCCTCACTGTATCCAACTACTACTGTCATGTGTGCCGATTGCTTAACTCAGTGTGAAGTTGATTCAGCACGTGGGATGGCATGCAGACACATTGAGTGGACAAGTGTCAAACAGACAGGATGAAACACACTCTCCCTCACTGACTCATCGTCTGAACGTGTTACACTGCGTAGTTTGTGGAAGCCGACAGTGGTGGATGGATTGACACGGGGTGATGAGTGGTGAGTGGTTGTGTGGTTGATTGATTGAGTGTGTGAGTGAGTGTGTGATTGAGTGAGTGAGTGAGTGATTGAGTGAGTGAGTGAGTGAGTGAGTATTATGTGTTGTGTAGTGTGTAATGTTGTCGTGAATAGCAGAGTGTATTTGCATGATGATGGTGAAATGGAATGTTGAAATTGATGAGTAAGTTTTGTGTAGTTCCAATCATTTTCCGTGTGGTCGAGTGGTCTAAGGCGTTGGATGGGGAACCACGTTTAGACGGTGCCGGTTCGAATCCCACCATCAACATACCTATTCACAACCACTAACATCACATTTTCACATCACACACAATACCCACTATCACATACATACTACCACAATCACACAATCACAGCCCAACATCATCACAGTCATCAACAACAACGAAACTACTACTACTACTACTACTACTAATACTACTTATATCTATATAAGTAGTATATATGGCGAGTCAGGAATAGAATGTCTGGCAGCAGAAATTCGTGAAGTTCAAGGAGGAAAGAACGTGAACAGAAAGCGATTGGTATTGAAATGAAGGAACAGTGAATTGTGAGACGATTGATTGACATTTGCAAAGGAACAGTCAAGGTTCATTGATATTTTGCAAATTAAGTATTTACTGTTTTCCTCTCACATTTTACTAAGACATTCTGCAATTTTCACTTCAAATACATTGGATTGTCCCCACTCGTGTTCTTGTTGTTGTTGTTGTTGTTGTTGTTGTTGTTCACCACACTACAACTATTACAATTACAACTACAAATACAACGAAAAAACAAAAACAGTACTACAACCACAAACAAAACCACAATCACCACGTCACACTCTCCACATTCTCACTCCGTCCCCTGTAACTTCCACACTTCATTTCATTCATGCATTCACAACACCGACCAGTCACAGTCACTTGCCTAGTCCCACTCACACACAACATCGTCTCCTCACTGTATCCAACTACTACTGTCATGTGTGCCGATTGCTTAACTCAGTGTGAAGTTGATTCAGCACGTGGGATGGCATGCAGACACATTGAGTGGACAAGTGTCAAACAGACAGGATGAAACACACTCTCCCTCACTGACTCATCGTCTGAACGTGTTACACTGCGTAGTTTGTGGAAGCCGACAGTGGTGGATGGATTGACACGGGGTGATGAGTGGTGAGTGGTTGTGTGGTTGATTGATTGAGTGTGTGAGTGAGTGTGTGATTGAGTGAGTGAGTGATTGAGTGAGTGAGTGAGTGAGTGAGTGAGTATTATGTGTTGTGTAGTGTGTAATGTTGTCGTGAATAGCAGAGTGTATTTGCATGATGATGGTGAAATGGAATGTTGAAATTGATGAGTAAGTTTTGTGTAGTTCCAATCATTTTCCGTGTGGTCGAGTGGTCTAAGGCGTTGGATGGGGAACCACGTTTAGACGGTGCCGGTTCGAATCCCACCATCAACATACCTATTCACAACCACTAACATCACATTTTCACATCACACACAATACCCACTATCACATACATACTACCACAATCACACAATCACAGCCCAACATCATCACAGTCATCAACAACAACGAAACTACTACTACTACTATACTAATACTACTTATATCTATATAAGTAGTATATATGGCGAGTCAGGAATAGAATGTCTGGCAGCAGAAATTCGTGAAGTTCAAGGAGGAAAGAACGTGAACAGAAAGCGATTGGTATTGAAATGAAGGAACAGTGAATTGTGAGACGATTGATTGACATTTGCAAAGGAACAGTCAAGGTTCATTGATATTTTGCAAATTAAGTATTTACTGTTTTCCTCTCACATTTTACTAAGACATTCTGCAATTTTCACTTCAAATACATTGGATTGTCCCCACTCGTGTTCTTGTTGTTGTTGTTGTTGTTGTTGTTGTTCACCACACTACAACTATTACAATTACAACTACAAATACAACGAAAAAACAAAAACAGTACTACAACCACAAACAAAACCACAATCACCACGTCACACTCTCCACATTCTCACTCCGTCCCCTGTTACTTCCACACTTCATTTCATTCATGCATTCACAACACCGACCAGTCACAGTCACTTGCCTAGTCCCACTCACACACAACATCGTCTCCTCACTGTATCCAACTACTACTGTCATGTGTGCCGATTGCTTAACTCAGTGTGAAGTTGATTCAGCACGTGGGATGGCATGCAGACACATTGAGTGGACAAGTGTCAAACAGACAGGATGAAACACACTCTCCCTCACTGACTCATCGTCTGAACGTGTTACACTGCGTAGTTTGTGGAAGCCGACAGTGGTGGATGGATTGACACGGGGTGATGAGTGGTGAGTGGTTGTGTGGTTGATTGATTGAGTGTGTGAGTGAGTGTGTGATTGAGTGAGTGAGTGATTGAGTGATTGAGTGAGTGAGTGAGTGAGTGAGTATTATGTGTTGTGTAGTGTGTAATGTTGTCGTGAATAGCAGAGTGTATTTGCATGATGATGGTGAAATGGAATGTTGAAATTGATGAGTAAGTTTTGTGTAGTTCCAATCATTTTCCGTGTGGTCGAGTGGTCTAAGGCGTTGGATGGGGAACCACGTTTAGACGGTGCCGGTTCGAATCCCACCATCAACATACCTATTCACAACCACTAACATCACATTTTCACATCACACACAATACCCACTATCACATACATACTACCACAATCACACAATCACAGCCCAACATCATCACAGTCATCAACAACAACGAAACTACCACTACTACTACTACTACTACTAATACTACTTCTATCTATATAAGTAGTATATATGGCGAGTCAGGAATAGAATGTCTGGCAGCAGAAATTCGTGAAGTTCAAGGAGGAAAGAACGTGAACAGAAAGCGATTGGTATTGAAATGAAGGAACAGTGAATTGTGAGACGATTGATTGACATTTGCAAAGGAACAGTCAAGGTTCATTGATATTTTGCAAATTAAGTATTTACTGTTTTCCTCTCACATTTTACTAAGACATTCTGCAATTTTCACTTCAAATACATTGGATTGTCCCCACTCGTGTTCTTGTTTTGTTGTTGTTGTTGTTGTTGTTGTTCACCACACTACAACTATTACAATTACAACTACAAATACAACGAAAAAACAAAAACAGTACTACAACCACAAACAAAACCACAATCACCACGTCACACTCTCCACATTCTCACTCCGTCCCCTGTAACTTCCACACTTCATTTCATTCATGCATTCACAACACCGACCAGTCACAGTCACTTGCCTAGTCCCACTCACACACAACATCGTCTCCTCACTGTATCCAACTACTACTGTCATGTGTGCCGATTGCTTAACTCAGTGTGAAGTTGATTCAGCACGTGGGATGGCATGCAGACACATTGAGTGGACAAGTGTCAAACAGACAGGATGAAACACACTCTCCCTCACTGACTCATCGTCTGAACGTGTTACACTGCGTAGTTTGTGGAAGCCGACAGTGGTGGATGGATTGACACGGGGTGATGAGTGGTGAGTGGTTGTGTGGTTGATTGATTGAGTGTGTGAGTGAGTGTGTGATTGAGTGAGTGAGTGATTGAGTGAGTGATTGAGTGAGTGAGTATTATGTGTTGTGTAGTGTGTAATGTTGTCGTGAATAGCAGAGTGTATTTGCATGATGATGGTGAAATGGAATGTTGAAATTGATGAGTAAGTTTTGTGTAGTTCCAATCATTTTCCGTGTGGTCGAGTGGTCTAAGGCGTTGGATGGGGAACCACGTTTAGACGGTGCCGGTTCGAATCCCACCATCAACATACCTATTCACAACCACTAACATCACATTTTCACATCACACACAATACCCACTATCACATACATACTACCACAATCACACAATCACAGCCCAACATCATCACAGTCATCAACAACAACGAAACTACTACTACTACTACTACTAATACTACTTATATCTATATAAGTAGTATATATGGCGAGTCAGGAATAGAATGTCTGGCAGCAGAAATTCGTGAAGTTCAAGGAGGAAAGAACGTGAACAGAAAGCGATTGGTATTGAAATGAAGGAACAGTGAATTGTGAGACGATTGATTGACATTGCAAAGGAACAGTCAAGGTTCATTGATATTTTGCAAATTAAGTATTTACTGTTTTCCTCTCACATTTTACTAAGACATTCTGCAATTTTCACTTCAAATACATTGGATTGTCCCCACTCGTGTTCTTGTTCTTGTTGTTGTTGTTGTTGTTGTTGTTCACCACACTACAACTATTACAATTACAACTACAAATACAACGAAAAAACAAAAACAGTACTACAACCACAAACAAAACCACAATCACCACGTCACACTCTCCACATTCTCACTCCGTCCCCTGTTACTTCCACACTTCATTTCATTCATGCATTCACAACACCGACCAGTCACAGTCACTTGCCTAGTCCCACTCACACACAACATCGTCTCCTCACTGTATCCAACTACTACTGTCATGTGTGCCGATTGCTTAACTCAGTGTGAAGTTGATTCAGCACGTGGGATGGCATGCAGACACATTGAGTGGACAAGTGTCAAACAGACAGGATGAAACACACTCTCCCTCACTGACTCATCATCTGAACGTGTTACACTGCGTAGTTTGTCGAAGCCGACAGTGGTGGATGGATTGACACGGGGTGATGAGTGGTGAGTGGTTGAGTGGTTGAGTGTGTGAGTGTGTGAGTGTGTGAGTGAGTGAGTGAATCAGTGATTGAGTGAGTGTGTGCGTGATTGAGTGAGTGTGTGTTGTGTAGTGTGTAATGTTGTCGTGAATAGCAGAGTGTATTTGCATGATGATGGTGAAATGGAATGTTGAAATTGATGAGTAAGTTTTGTGTAGTTCCAATCATTTTCCGTGTGGTCGAGTGGTCTAAGGCGTTGGATGGGGAACCACGTTTAGACGGTGCCGGTTCGAATCCCACCATCAACATACCTATTCACAACCACTAACATCACATTTTCACATCACACACAATACCCACTATCACATACATACTACCACAATCACACAATCACAGCCCAACATCATCACAGTCATCAACAACAACGAAACTACTACTACTACTACTATACTAATACTACTTATATCTATATAAGTAGTATATATGGCGAGTCAGGAATAGAATGTCTGGCAGCAGAAATTCGTGAAGTTCAAGGAGGAAAGAACGTGAACAGAAAGCGATTGGTATTGAAATGAAGAACAGTGAATTGTGAGACGATTGATTGACATTTGCAAAGGAACAGTCAAGGTTCATTGATATTTTGCAAATTAAGTATTTACTGTTTTCCTCTCACATTTTACTAAGACATTCTGCAATTTTCACTTCAAATACATTGGATTGTCCCCACTCGTGTTCTTGTTGTTGTTGTTGTTGTTGTTGTTGTTCACCACACTACAACTATTACAATTACAACTACAAATACAACGAAAAAACAAAAACAGTACTACAACCACAAACAAAACCACAATCACCACGTCACACTCTCCACATTCTCACTCCGTCCCCTGTAACTTCCACACTTCATTTCATTCATGCATTCACAACACCGACCAGTCACAGTCACTTGCCTAGTCCCACTCACACACAACATCGTCTCCTCACTGTATCCAACTACTACTGTCATGTGTGCCGATTGCTTAACTCAGTGTGAAGTTGATTCAGCACGTGGGATGGCATGCAGACACATTGAGTGGACAAGTGTCAAACAGACAGGATGAAACACACTCTCCCTCACTGACTCATCGTCTGAACGTGTTACACTGCGTAGTTTGTGGAAGCCGACAGTGGTGGATGGATTGACACGGGGTGATGAGTGGTGAGTGGTTGTGTGGTTGATTGATTGAGTGTGTGAGTGAGTGTGTGATTGAGTGAGTGAGTGATTGAGTGAGTGAGTGAGTGAGTGAGTATTATGTGTTGTGTAGTGTGTAATGTTGTCGTGAATAGCAGAGTGTATTTGCATGATGATGGTGAAATGGAATGTTGAAATTGATGAGTAAGTTTTGTGTAGTTCCAATCATTTTCCGTGTGGTCGAGTGGTCTAAGGCGTTGGATGGGGAACCACGTTTAGACGCCGGTTCGAATCCCACCATCAACATACCTATTCACAACCACTAACATCACATTTTCACATCACACACAATACCCACTATCACATACATACTACCACAATCACACAATCACAGCCCAACATCATCACAGTCATCAACAACAACGAAACTACTACTACTACTACTAATACTAATACTACTTATATCTATATAAGTAGTATATATATGGCGAGTCAGGAATAGAATGTCTGGCAGCAGAAATTCGTGAAGTTCAAGGAGGAAAGAACGTGAACAGAAAGCGATTGGTATTGAAATGAAGGAACAGTGAATTGTGAGACGATTGATTGACATTTGCAAAGGAACAGTCAAGGTTCATTGATATTTTGCAAATTAAGTATTTACTGTTTTCCTCTCACATTTTACTAAGACATTCTGCAATTTTCACTTCAAATACATTGGATTGTCCCCACTCGTCTTGTTGTTGTTGTTGTTGTTGTTTGTTGTTGTTGTTCACCACACTACAACTATTACAATTACAACTACAAATACAACGAAAAAACAAAAACAGTACTACAACCACAAACAAAACCACAATCACCACGTCACACTCTCCACATTCTCACTCCGTCCCCTGTAACTTCCACACTTCATTTCATTCATGCATTCACAACACCGACCAGTCACAGTCACTTGCCTAGTCCCACTCACACACAACATCGTCTCCTCACTGTATCCAACTACTACTGTCATGTGTGCCGATTGCTTAACTCAGTGTGAAGTTGATTCAGCACGTGGGATGGCATGCAGACACATTGAGTGGACAAGTGTCAAACAGACAGGATGAAACACACTCTCCCTCACTGACTCATCGTCTGAACGTGTTACACTGCGTAGTTTGTGGAAGCCGACAGTGGTGGATGGATTGACACGGGGTGATGAGTGGTGAGTGGTTGTGTGGTTGATTGATTGAGTGTGTGAGTGAGTGTGTGATTGAGTGAGTGAGTGATTGAGTGATTGAGTGAGTGAGTGAGTGAGTATTATGTGTTGTGTAGTGTGTAATGTTGTCGTGAATAGCAGAGTGTATTTGCATGATGATGGTGAAATGGAATGTTGAAATTGATGAGTAAGTTTTGTGTAGTTCCAATCATTTTCCGTGTGGTCGAGTNNNNNNNNNNNNNNNNNNNNNNNNNNNNNNNNNNNNNNNNNNNNNNNNNNNNNNNNNNNNNNNNNNNNNNNNNNNNNNNNNNNNNNNNNNNNNNNNNNNNACCACAATCACCACGTCACACTCTCCACGTTCTCACTCCGTCCCTGTAACTTCCACACTTCATTTCATTCATGCATTCACAACACCGACCAGTCACAGTCACTTGCCTAGTCCCACTCACACACAACATCGTCTCCTCACTGTATCCAACTACTACTGTCATGTGTGCCGATTGCTTAACTCAGTGTGAACTTGATTCAGCACGTGGGATGGCATGCAGACACATTGAGTGGACAAGTGTCAAACAGACAGGATGAAACACACTCTCCCTCACTGACTCATCGTCTGAACGTGTTACACTGCGTAGTTTGTGGAAGCCGACAGTGGTGGATGGATTGACACGGGGTGATGAGTGGTGAGTGGTTGTGTGGTTGATTGATTGAGTGTGTGAGTGAGTGTGTGATTGAGTGAGTGAGTGATTGAGTGAGTGAGTGAGTGAGTATATGTGTTGTGTAGTGTGTAATGTTGTCGTGAATAGCAGAGTGTATTTGCATGATGATGGTGAAATGGAATGTTGAAATTGATGAGTAAGTTTTGTGTAGTTCCAATCATTTTCCGTGTGGTCGAGTGGTCTAAGGCGTTGGATGGGGAACCACGTTTAGACGGTGCCGGTTCGAATCCCACCATCAACATACCTATTCACAACCACTAACATCACATTTTCACATCACACACAATACCCACTATCACATACATACTACCACAATCACACAATCACAGCCCAACATCATCACAGTCATCAACAACAACGAAACTACTACTACTACTACTACTAATACTACTTATATCTATATAAGTAGTATATATGGCGAGTCAGGAATAGAATGTCTGGCAGCAGAAATTCGTGAAGTTCAAGGAGGAAAGAACGTGAACAGAAAGCGATTGGTATTGAAATGAAGGAACAGTGAATTGTGAGACGATTGATTGACATTTGCAAAGGAACAGTCAAGGTTCATTGATATTTTGCAAATTAAGTATTTACTGTTTTCCTCTCACATTTTACTAAGACATTCTGCAATTTTCACTTCAAATACATTGGATTGTCCCCACTCGTGTTCTTTTGTTGTTGTTGTTGTTGTTGTTGTTCACCACACTACAACTATTACAATTACAACTACAAATACAACGAAAAAACAAAAACAGTACTACAACCACAAACAAAACCACAATCACCACGTCACACTCTCCACATTCTCACTCCGTCCCCTGTAACTTCCACACTTCATTTCATTCATGCATTCACAACACCGACCAGTCACAGTCACTTGCCTAGTCCCACTCACACACAACATCGTCTCCTCACTGTATCCAACTACTACTGTCATGTGTGCCGATTGCTTAACTCAGTGTGAACTTGATTCAGCACGTGGGATGGCATGCAGACACATTGAGTGGACAAGTGTCAAACAGACAGGATGAAACACACTCTCCCTCACTGACTCATCGTCTGAACGTGTTACACTGCGTAGTTTGTGGAAGCCGACAGTGGTGGATGGATTGACACGGGGTGATGAGTGGTGAGTGGTTGTGTGGTTGATTGATTGAGTGTGTGATTGAGTGTGAGATTGAGTGTGTGAGTGAGTGTGTGAGTGAGTGAGTATTATGTGTTGTGTAGTGTGTAATGTTGTCGTGAATAGCAGAGTGTATTTGCATGATGATGGTGAAATGGAATGTTGAAATTGATGAGTAAGTTTTGTGTAGTTCCAATCATTTTCCGTGTGGTCGAGTGGTCTAAGGCGTTGGATGGGGAACCACGTTTAGACGGTGCCGGTTCGAATCCCACCATCAACATACCTATTCACAACCACTAACATCACATTTTCACATCACACACAATACCCACTATCACATACATACTACCACAATCACACAATCACAGCCCAACATCATCACAGTCATCAACAACAACGAAACTACTACTACTACTACTACTACTAATACTACTTATATCTATATAAGTAGTATATATGGCGAGTCAGGAATAGAATGTCTGGCAGCAGAAATTCGTGAAGTTCAAGGAGGAAAGAACGTGAACAGAAAGCGATTGGTATTGAAATGAAGGAACAGTGAATTGTGAGACGATTGATTGACATTTGCAAAGGAACAGTCAAGGTTCATTGATATTTTGCAAATTAAGTATTTACTGTTTTCCTCTCACATTTTACTAAGACATTCTGCAATTTTCACTTCAAATACATTGGATTGTCCCCACTCGTGTTCTTCTTGTTGTTGTTGTTGTTGTTGTTGTTCACCACACTACAACTATTACAATTACAACTACAAATACAACGAAAAAACAAAAACAGTACTACAACCACAAACAAAACCACAATCACCACGTCACACTCTCCACATTCTCACTCCGTCCCCTGTAACTTCCACACTTCATTTCATTCATGCATTCACAACACCGACCAGTCACAGTCACTTGCCTAGTCCCACTCACACACAACATCGTCTCCTCACTGTATCCAACTACTACTGTCATGTGTGCCGATTGCTTAACTCAGTGTGAAGTTGATTCAGCACGTGGGATGGCATGCAGACACATTGAGTGGACAAGTGTCAAACAGACAGGATGAAACACACTCTCCCTCACTGACTCATCGTCTGAACGTGTTACACTGCGTAGTTTGTGGAAGCCGACAGTGGTGGATGGATTGACACGGGGTGATGAGTGGTGAGTGGTTGTGTGGTTGATTGATTGAGTGTGTGAGTGAGTGTGTGATTGAGTGTGTGAGTGAGTGAGTGAGTGAGTGAGTGAGTATTATGTGTTGTGTAGTGTGTAATGTTGTCGTGAATAGCAGAGTGTATTTGCATGATGATGGTGAAATGGAATGTTGAAATTGATGAGTAAGTTTTGTGTAGTTCCAATCATTTTCCGTGTGGTCGAGTGGTCTAAGGCGTTGGATGGGGAACCACGTTTAGACGGTGCCGGTTCGAATCCCACCATCAACATACCTATTCACAACCACTAACATCACATTTTCACATCACACACAATACCCACTATCACATACATACTACCACAATCACACAATCACAGCCCAACATCATCACAGTCATCAACAACAACGAAACTACTACTACTACTACTACTACTAATACTACTTATATCTATATAAGTAGTATATATGGCGAGTCAGGAATAGAATGTCTGGCAGCAGAAATTCGTGAAGTTCAAGGAGGAAAGAACGTGAACAGAAAGCGATTGGTATTGAAATGAAGGAACAGTGAATTGTGAGACGATTGATTGACATTTGCAAAGGAACAGTCAAGGTTCATTGATATTTTGCAAATTAAGTATTTACTGTTTTCCTCTCACATTTTACTAAGACATTCTGCAATTTTCACTTCAAATACATTGGATTGTCCCCACTCGTGTTCTTCTTGTTGTTCTTGTTGTTGTTGTTGTTGTTGTTCACCACACTACAACTATTACAATTACAACTACAAATACAACGAAAAAACAAAAACAGTACTACAACCACAAACAAAACCACAATCACCACGTCACACTCTCCACATTCTCACTCCGTCCCCTGTAACTTCCACACTTCATTTCATTCATGCATTCACAACACCGACCAGTCACAGTCACTTGCCTAGTCCCACTCACACACAACATCGTCTCCTCACTGTATCCAACTACTACTGTCATGTGTGCCGATTGCTTAACTCAGTGTGAAGTTGATTCAGCACGTGGGATGGCATGCAGACACATTGAGTGGACAAGTGTCAAACAGACAGGATGAAACACACTCTCCCTCACTGACTCATCGTCTGAACGTGTTACACTGCGTAGTTTGTGGAAGCCGACAGTGGTGGATGGATTGACACGGGGTGATGAGTGGTGAGTGGTTGTGTGGTTGATTGATTGAGTGTGTGAGTGAGTGTGTGATTGAGTGAGTGAGTGATTGAGTGAGTGAGTGAGTGAGTATTATGTGTTGTGTAGTGTGTAATGTTGTCGTGAATAGCAGAGTGTATTTGCATGATGATGGTGAAATGGAATGTTGAAATTGATGAGTAAGTTTTGTGTAGTTCCAATCATTTTCCGTGTGGTCGAGTGGTCTAAGGCGTTGGATGGGGAACCACGTTTAGACGGTGCCGGTTCGAATCCCACCATCAACATACCTATTCACAACCACTAACATCACATTTTCACATCACACACAATACCCACTATCACATACATACTACCACAATCACACAATCACAGCCCAACATCATCACAGTCATCAACAACAACGAAACTACTACTACTACTACTACTAATACTACTTATATCTATATAAGTAGTATATATGGCGAGTCAGGAATAGAATGTCTGGCAGCAGAAATTCGTGAAGTTCAAGGAGGAAAGAACGTGAACAGAAAGCGATTGGTATTGAAATGAAGGAACAGTGAATTGTGAGACGATTGATTGACATTTGCAAAGGAACAGTCAAGGTTCATTGATATTTTGCAAATTAAGTATTTACTGTTTTCCTCTCACATTTTACTAAGACATTCTGCAATTTTCACTTCAAATACATTGGATTGTCCCCACTCGTGTTCTTGTTGTTGTTGTTGTTGTTGTTGTTGTTGTTGTTCACCACACTACAACTATTACAATTACAACTACAAATACAACGAAAAAACAAAAACAGTACTACAACCACAAACAAAACCACAATCACCACGTCACACTCTCCACATTCTCACTCCGTCCCCTGTAACTTCCACACTTCATTTCATTCATGCATTCACAACACCGACCAGTCACAGTCACTTGCCTAGTCCCACTCACACACAACATCGTCTCCTCACTGTATCCAACTACTACTGTCATGTGTGCCGATTGCTTAACTCAGTGTGAAGTTGATTCAGCACGTGGGATGGCATGCAGACACATTGAGTGGACAAGTGTCAAACAGACAGGATGAAACACACTCTCCCTCACTGACTCATCGTCTGAACGTGTTACACTGCGTAGTTTGTGGAAGCCGACAGTGGTGGATGGATTGACACGGGGTGATGAGTGGTGAGTGGTTGTGTGGTTGATTGATTGAGTGTGTGAGTGAGTGTGTGATTGAGTGAGTGAGTGAGTGAGTGAGTATTATGTGTTGTGTAGTGTGTAATGTTGTCGTGAATAGCAGAGTGTATTTGCATGATGATGGTGAAATGGAATGTTGAAATTGATGAGTAAGTTTTGTGTAGTTCCAATCATTTTCCGTGTGGTCGAGTGGTCTAAGGCGTTGGATGGGGAACCACGTTTAGACGGTGCCGGTTCGAATCCCACCATCAACATACCTATTCACAACCACTAACATCACATTTTCACATCACACACAATACCCACTATCACATACATACTACCACAATCACACAATCACAGCCCAACATCATCACAGTCATCAACAACAACGAAACTACTACTACTACTACTACTAATACTACTTATATCTATATAAGTAGTATATATGGCGAGTCAGGAATAGAATGTCTGGCAGCAGAAATTCGTGAAGTTCAAGGAGGAAAGAACGTGAACAGAAAGCGATTGGTATTGAAATGAAGGAACAGTGAATTGTGAGACGATTGATTGACATTTGCAAAGGAACAGTCAAGGTTCATTGATATTTTGCAAATTAAGTATTTACTGTTTTCCTCTCACATTTTACTAAGACATTCTGCAATTTTCACTTCAAATACATTGGATTGTCCCCACTCGTGTTCTTGTTGTTGTTGTTGTTGTTGTTGTTGTTCACCACACTACAACTATTACAATTACAACTACAAATACAACGAAAAAACAAAAACAGTACTACAACCACAAACAAAACCACAATCACCACGTCACACTCTCCACATTCTCACTCCGTCCCCTGTAACTTCCACACTTCATTTCATTCATGCATTCACAACACCGACCAGTCACAGTCACTTGCCTAGTCCCACTCACACACAACATCGTCTCCTCACTGTATCCAACTACTACTGTCATGTGTGCCGATTGCTTAACTCAGTGTGAAGTTGATTCAGCACGTGGGATGGCATGCAGACACATTGAGTGGACAAGTGTCAAACAGACAGGATGAAACACACTCTCCCTCACTGACTCATCGTCTGAACGTGTTACACTGCGTAGTTTGTGGAAGCCGACAGTGGTGGATGGATTGACACGGGGTGATGAGTGGTGAGTGGTTGTGTGGTTGATTGATTGAGTGTGTGAGTGAGTGTGTGATTGAGTGAGTGAGTGATTGAGTGAGTGAGTGAGTGAGTATTATGTGTTGTGTAGTGTGTAATGTTGTCGTGAATAGCAGAGTGTATTTGCATGATGATGGTGAAATGGAATGTTGAAATTGATGAGTAAGTTTTGTGTAGTTCCAATCATTTTCCGTGTGGTCGAGTGGTCTAAGGCGTTGGATGGGGAACCACGTTTAGACGGTGCCGGTTCGAATCCCACCATCAACATACCTATTCACAACCACTAACATCACATTTTCACATCACACACAATACCCACTATCACATACATACTACCACAATCACACAATCACAGCCCAACATCATCACAGTCATCAACAACAACGAAACTACTACTACTACTACTAATACTAATACTACTTATATCTATATAAGTAGTATATATGGCGAGTCAGGAATAGAATGTCTGGCAGCAGAAATTCGTGAAGTTCAAGGAGGAAAGAACGTGAACAGAAAGCGATTGGTATTGAAATGAAGGAACAGTGAATTGTGAGACGATTGATTGACATTTGCAAAGGAACAGTCAAGGTTCATTGATATTTTGCAAATTAAGTATTTACTGTTTTCCTCTCACATTTTACTAAGACATTCTGCAATTTTCACTTCAAATACATTGGATTGTCCCCACTCGTGTTCTTGTTGTTGTTGTTGTTGTTGTTGTTGTTGTTCACCACACTACAACTATTACAATTACAACTACAAATACAACGAAAAAACAAAAACAGTACTACAACCACAAACAAAACCACAATCACCACGTCACACTCTCCACATTCTCACTCCGTCCCCTGTAACTTCCACACTTCATTTCATTCATGCATTCACAACACCGACCAGTCACAGTCACTTGCCTAGTCCCACTCACACACAACATCGTCTCCTCACTGTATCCAACTACTACTGTCATGTGTGCCGATTGCTTAACTCAGTGTGAAGTTGATTCAGCACGTGGGATGGCATGCAGACACATTGAGTGGACAAGTGTCAAACAGACAGGATGAAACACACTCTCCCTCACTGACTCATCGTCTGAACGTGTTACACTGCGTAGTTTGTGGAAGCCGACAGTGGTGGATGGATTGACACGGGGTGATGAGTGGTGAGTGGTTGTGTGGTTGATTGATTGAGTGTGTGAGTGAGTGTGTGATTGAGTGAGTGAGTGATTGAGTGAGTGAGTGAGTGAGTATTATGTGTTGTGTAGTGTGTAATGTTGTCGTGAATAGCAGAGTGTATTTGCATGATGATGGTGAAATGGAATGTTGAAATTGATGAGTAAGTTTTGTGTAGTTCCAATCATTTTCCGTGTGGTCGAGTGGTCTAAGGCGTTGGATGGGGAACCACGTTTAGACGGTGCCGGTTCGAATCCCACCATCAACATACCTATTCACAACCACTAACATCACATTTTCACATCACACACAATACCCACTATCACATACATACTACCACAATCACACAATCACAGCCCAACATCATCACAGTCATCAACAACAACGAAACTACTACTACTACTACTACTAATACTACTTATATCTATATAAGTAGTATATATGGCGAGTCAGGAATAGAATGTCTGGCAGCAGAAATTCGTGAAGTTCAAGGAGGAAAGAACGTGAACAGAAAGCGATTGGTATTGAAATGAAGGAACAGTGAATTGTGAGACGATTGATTGACATTTGCAAAGGAACAGTCAAGGTTCATTGATATTTTGCAAATTAAGTATTTACTGTTTTCCTCTCACATTTTACTAAGACATTCTGCAATTTTCACTTCAAATACATTGGATTGTCCCCACTCGTCTTCTTGTTGTTGTTGTTGTTGTTGTTGTTGTTGTTCACCACACTACAACTATTACAATTACAACTACAAATACAACGAAAAAACAAAAACAGTACTACAACCACAAACAAAACCACAATCACCACGTCACACTCTCCACATTCTCACTCCGTCCCCTGTAACTTCCACACTTCATTTCATTCATGCATTCACAACACCGACCAGTCACAGTCACTTGCCTAGTCCCACTCACACACAACATCGTCTCCTCACTGTATCCAACTACTACTGTCATGTGTGCCGATTGCTTAACTCAGTGTGAAGTTGATTCAGCACGTGGGATGGCATGCAGACACATTGAGTGGACAAGTGTCAAACAGACAGGATGAAACACACTCTCCCTCACTGACTCATCGTCTGAACGTGTTACACTGCGTAGTTTGTGGAAGCCGACAGTGGTGGATGGATTGACACGGGGTGATGAGTGGTGAGTGGTTGTGTGATTGATTGTTTGAGTGTGTGAGTGAGTGTGTGATTGAGTGAGTGATTGAGTGAGTGAGTGAGTGAGTATTATGTGTTGTGTAGTGTGTAATGTTGTCGTGAATAGCAGAGTGTATTTGCATGATGATGGTGAAATGGAATGTTGAAATTGATGAGTAAGTTTTGTGTAGTTCCAATCATTTTCCGTGTGGTCGAGTGGTCTAAGGCGTTGGATGGGGAACCACGTTTAGACGGTGCCGGTTCGAATCCCACCATCAACATACCTATTCACAACCACTAACATCACATTTTCACATCACACACAATACCCACTATCACATACATACTACCACAATCACACAATCACAGCCCAACATCATCACAGTCATCAACAACAACGAAACTACTACTACTACTACTACTAATACTACTTATATCTATATAAGTAGTATATATGGCGAGTCAGGAATAGAATGTCTGGCAGCAGAAATTCGTGAAGTTCAAGGAGGAAAGAACGTGAACAGAAAGCGATTGGTATTGAAATGAAGGAACAGTGAATTGTGAGACGATTGATTGACATTTGCAAAGGAACAGTCAAGGTTCATTGATATTTTGCAAATTAAGTATTTACTGTTTTCCTCTCACATTTTACTAAGACATTCTGCAATTTTCACTTCAAATACATTGGATTGTCCCCACTCGTGTTCTTGTTGTTGTTGTTGTTGTTGTTGTTGTTCACCACACTACAACTATTACAATTACAACTACAAATACAACGAAAAAACAAAAACAGTACTACAACCACAAACAAAACCACAATCACCACGTCACACTCTCCACATTCTCACTCCGTCCCCTGTAACTTCCACACTTCATTTCATTCATGCATTCACAACACCGACCAGTCACAGTCACTTGCCTAGTCCCACTCACACACAACATCGTCTCCTCACTGTATCCAACTACTACTGTCATGTGTGCCGATTGCTTAACTCAGTGTGAAGTTGATTCAGCACGTGGGATGGCATGCAGACACATTGAGTGGACAAGTGTCAAACAGACAGGATGAAACACACTCTCCCTCACTGACTCATCGTCTGAACGTGTTACACTGCGTAGTTTGTGGAAGCCGACAGTGGTGGATGGATTGACACGGGGTGATGAGTGGTGAGTGGTTGTGTGGTTGATTGATTGAGTGTGTGAGTGAGTGTGTGATTGAGTGAGTGAGTGAGTGATTGAGTGAGTGAGTGAGTGAGTATTATGTGTTGTGTAGTGTGTAATGTTGTCGTGAATAGCAGAGTGTATTTGCATGATGATGGTGAAATGGAATGTTGAAATTGATGAGTAAGTTTTGTGTAGTTCCAATCATTTTCCGTGTGGTCGAGTGGTCTAAGGCGTTGGATGGGGAACCACGTTTAGACGGTGCCGGTTCGAATCCCACCATCAACATACCTATTCACAACCACTAACATCACATTTTCACATCACACACAATACCCACTATCACATACATACTACCACAATCACACAATCACAGCCCAACATCATCACAGTCATCAACAACAACGAAACTACTACTACTACTACTAATACTACTTATATCTATATAAGTAGTATATATGGCGAGTCAGGAATAGAATGTCTGGCAGCAGAAATTCGTGAAGTTCAAGGAGGAAAGAACGTGAACAGAAAGCGATTGGTATTGAAATGAAGGAACAGTGAATTGTGAGACGATTGATTGACATTTGCAAAGGAACAGTCAAGGTTCATTGATATTTTGCAAATTAAGTATTTACTGTTTTCCTCTCACATTTTACTAAGACATTCTGCAATTTTCACTTCAAATACATTGGATTGTCCCCACTCGTCTTCTTGTTCTTGTTGTTGTTGTTGTTGTTGTTCACCACACTACAACTATTACAATTACAACTACAAATACAACGAAAAAACAAAAACAGTACTACAACCACAAACAAAACCACAATCACCACGTCACACTCTCCACATTCTCACTCCGTCCCCTGTACTTCCACACTTCATTTCATTCATGCATTCACAACACCGACCAGTCACAGTCACTTGCCTAGTCCCACTCACACACAACATCGTCTCCTCACTGTATCCAACTACTACTGTCATGTGTGCCGATTGCTTAACTCAGTGTGAACTTGATTCAGCACGTGGGATGGCATGCAGACACATTGAGTGGACAAGTGTCAAACAGACAGGATGAAACACACTCTCCCTCACTGACTCATCGTCTGAACGTGTTACACTGCGTAGTTTGTGGAAGCCGACAGTGGTGGATGGATTGACACGGGGTGATGAGTGGTGAGTGGTTGTGTGGTTGATTGATTGAGTGTGTGAGTGAGTGTGTGAGTGAGTGAGTGATTGAGTGATTGAGTGAGTGAGTGAGTGAGTATTATGTGTTGTGTAGTGTGTAATGTTGTCGTGAATAGCAGAGTGTATTTGCATGATGATGGTGAAATGGAATGTTGAAATTGATGAGTAAGTTTTGTGTAGTTCCAATCATTTTCCGTGTGGTCGAGTGGTCTAAGGCGTTGGATGGGGAACCACGTTTAGACGGTGCCGGTTCGAATCCCACCATCAACATACCTATTCACAACCACTAACATCACATTTTCACATCACACACAATACCCACTATCACATACATACTACCACAATCACACAATCACAGCCCAACATCATCACAGTCATCAACAACAACGAAACTACTACTACTACTACTACTAATACTACTTATATCTATATAAGTAGTATATATGGCGAGTCAGGAATAGAATGTCTGGCAGCAGAAATTCGTGAAGTTCAAGGAGGAAAGAACGTGAACAGAAAGCGATTGGTATTGAAATGAAGGAACAGTGAATTGTGAGACGATTGATTGACATTTGCAAAGGAACAGTCAAGGTTCATTGATATTTTGCAAATTAAGTATTTACTGTTTTCCTCTCACATTTTACTAAGACATTCTGCAATTTTCACTTCAAATACATTGGATTGTCCCCACTCGTGTTCTTCTTGTTGTTGTTGTTGTTGTTGTTGTTGTTCACCACACTACAACTATTACAATTACAACTACAAATACAACGAAAAAACAAAAACAGTACTACAACCACAAACAAAACCACAATCACCACGTCACACTCTCCACATTCTCACTCCGTCCCCTGTTACTTCCACACTTCATTTCATTCATGCATTCACAACACCGACCAGTCACAGTCACTTGCCTAGTCCCACTCACACACAACATCGTCTCCTCACTGTATCCAACTACTACTGTCATGTGTGCCGATTGCTTAACTCAGTGTGAAGTTGATTCAGCACGTGGGATGGCATGCAGACACATTGAGTGGACAAGTGTCAAACAGACAGGATGAAACACACTCTCCCTCACTGACTCATCGTCTGAACGTGTTACACTGCGTAGTTTGTGGAAGCCGACAGTGGTGGATGGATTGACACGGGGTGATGAGTGGTGAGTGGTTGTGTGGTTGATTGATTGAGTGTGTGAGTGAGTGTGTGATTGAGTGAGTGAGTGATTGAGTGATTGAGTGAGTGAGTGAGTGAGTATTATGTGTTGTGTAGTGTGTAATGTTGTCGTGAATAGCAGAGTGTATTTGCATGATGATGGTGAAATGGAATGTTGAAATTGATGAGTAAGTTTTGTGTAGTTCCAATCATTTTCCGTGTGGTCGAGTGGTCTAAGGCGTTGGATGGGGAACCACGTTTAGACGGTGCCGGTTCGAATCCCACCATCAACATACCTATTCACAACCACTAACATCACATTTTCACATCACACACAATACCCACTATCACATACATACTACCACAATCACACAATCACAGCCCAACATCATCACAGTCATCAACAACAACGAAACTACTACTACTACTACTACTAATACTACTTATATCTATATAAGTAGTATATATGGCGAGTCAGGAATAGAATGTCTGGCAGCAGAAATTCGTGAAGTTCAAGGAGGAAAGAACGTGAACAGAAAGCGATTGGTATTGAAATGAAGGAACAGTGAATTGTGAGACGATTGATTGACATTTGCAAAGGAACAGTCAAGGTTCATTGATATTTTGCAAATTAAGTATTTACTGTTTTCCTCTCACATTTTACTAAGACATTCTGCAATTTTCACTTCAAATACATTGGATTGTCCCCACTCGTGTTCTTGTTGTTGTTGTTGTTGTTGTTGTTGTTCACCACACTACAACTATTACAATTACAACTACAAATACAACGAAAAAACAAAAACAGTACTACAACCACAAACAAAACCACAATCACCACGTCACACTCTCCACATTCTCACTCCGTCCCCTGTAACTTCCACACTTCATTTCATTCATGCATTCACAACACCGACCAGTCACAGTCACTTGCCTAGTCCCACTCACACACAACATCGTCTCCTCACTGTATCCAACTACTACTGTCATGTGTGCCGATTGCTTAACTCAGTGTGAACTTGATTCAGCACGTGGGATGGCATGCAGACACATTGAGTGGACAAGTGTCAAACAGACAGGATGAAACACACTCTCCCTCACTGACTCATCGTCTGAACGTGTTACACTGCGTAGTTTGTGGAAGCCGACAGTGGTGGATGGATTGACACGGGGTGATGAGTGGTGAGTGGTTGTGTGGTTGATTGATTGAGTGTGTGATTGAGTGTGTGATTGAGTGTGTGAGTGAGTGAGTGATTGAGTGAGTGAGTGAGTGAGTATATGTGTTGTGTAGTGTGTAATGTTGTCGTGAATAGCAGAGTGTATTTGCATGATGATGGTGAAATGGAATGTTGAAATTGATGAGTAAGTTTTGTGTAGTTCCAATCATTTTCCGTGTGGTCGAGTGGTCTAAGGCGTTGGATGGGGAACCACGTTTAGACGGTGCCGGTTCGAATCCCACCATCAACATACCTATTCACAACCACTAACATCACATTTTCACATCACACACAATACCCACTATCACATACATACTACCACAATCACACAATCACAGCCCAACATCATCACAGTCATCAACAACAACGAAACTACTACTACTACTACTACTAATACTACTTATATCTATATAAGTAGTATATATGGCGAGTCAGGAATAGAATGTCTGGCAGCAGAAATTCGTGAAGTTCAAGGAGGAAAGAACGTGAACAGAAAGCGATTGGTATTGAAATGAAGGAACAGTGAATTGTGAGACGATTGATTGACATTCGCAAAGGAACAGTCAAGGTTCATTGATATTTTGCAAATTAAGTATTTACTGTTTTCCTCTCACATTTTACTAAGACATTCTGCAATTTTCACTTCAAATACATTGGATTGTCCCCACTCGTGTTCTTGTTGTTGTTGTTGTTGTTGTTGTTGTTCACCACACTACAACTATTACAATTACAACTACAAATACAACGAAAAAACAAAAACAGTACTACAACCACAAACAAAACCACAATCACCACGTCACACTCTCCACATTCTCACTCCGTCCCCTGTAACTTCCACACTTCATTTCATTCATGCATTCACAACACCGACCAGTCACAGTCACTTGCCTAGTCCCACTCACACACAACATCGTCTCCTCACTGTATCCAACTACTACTGTCATGTGTGCCGATTGCTTAACTCAGTGTGAACTTGATTCAGCACGTGGGATGGCATGCAGACACATTGAGTGGACAAGTGTCAAACAGACAGGATGAAACACACTCTCCCTCACTGACTCATCGTCTGAACGTGTTACACTGCGTAGTTTGTCGAAGCAGACAGTGGTGGATGGATTGACACGGGGTGATGAGTGGTGAGTGGTTGTGTGGTTGATTGATTGAGTGTGTGAGTGAGTGTGTGATTGAGTGATTGAGTGATTGAGTGAGTGAGTGAGTATTATGTGTTGTGTAGTGTGTAATGTTGTCGTGAATAGCAGAGTGTATTTGCATGATGATGGTGAAATGGAATGTTGAAATTGATGAGTAAGTTTTGTGTAGTTCCAATCATTTTCCGTGTGGTCGAGTGGTCTAAGGCGTTGGATGGGGAACCACGTTTAGACGGTGCCGGTTCGAATCCCACCATCAACATACCTATTCACAACCACTAACATCACATTTTCACATCACACACAATACCCACTATCACATACATACTACCACAATCACACAATCACAGCCCAACATCATCACAGTCATCAACAACAACGAAACTACTACTACTACTACTAATACTAATACTACTTATATCTATATAAGTAGTATATATGGCGAGTCAGGAATAGAATGTCTGGCAGCAGAAATTCGTGAAGTTCAAGGAGGAAAGAACGTGAACAGAAAGCGATTGGTATTGAAATGAAGGAACAGTGAATTGTGAGACGATTGATTGACATTCGCAAAGGAACAGTCAAGGTTCATTGATATTTTGCAAATTAAGTATTTACTGTTTTCCTCTCACATTTTACTAAGACATTCTGCAATTTTCACTTCAAATACATTGGATTGTCCCCACTCGTCTTCTTGTTGTTGTTGTTGTTGTTGTTGTTGACCACACTACAACTATTACAATTACAACTACAAATACAACGAAAAAACAAAAACAGTACTACAACCACAAACAAAACCACAATCACCACGTCACACTCTCCACATTCTCACTCCGTCCCCTGTTACTTCCACACTTCATTTCATTCATGCATTCACAACACCGACCAGTCACAGTCACTTGCCTAGTCCCACTCACACACAACATCGTCTCCTCACTGTATCCAACTACTACTGTCATGTGTGCCGATTGCTTAACTCAGTGTGAACTTGATTCAGCACGTGGGATGGCATGCAGACACATTGAGTGGACAAGTGTCAAACAGACAGGATGAAACACACTCTCCCTCACTGACTCATCGTCTGAACGTGTTACACTGCGTAGTTTGTGGAAGCCGACAGTGGTGGATGGATTGACACGGGGTGATGAGTGGTGAGTGGTTGTGTGGTTGATTGATTGAGTGTGTGAGTGAGTGTGTGATTGAGTGAGTGAGTGAGTGATTGAGTGAGTGAGTGAGTGAGTGAGTGAGTATTATGTGTTGTGTAGTGTGTAGTGTTGTCGTGAATAGCAGAGTGTATTTGCATGATGATGGTGAAATGGAATGTTGAAATTGATGAGTAAGTTTTGTGTAGTTCCAATCATTTTCCGTGTGGTCGAGTGGTCTAAGGCGTTGGATGGGGAACCACGTTTAGACGGTGCCGGTTCGAATCCCACCATCAACATACCTATTCACAACCACTAACATCACATTTTCACATCACACACAATACCCACTATCACATACATACTACCACAATCACACAATCACAGCCCAACATCATCACAGTCATCAACAACAACGAAACTACTACTACTACTACTACTAATACTACTTATATCTATATAAGTAGTATATATGGCGAGTCAGGAATAGAATGTCTGGCAGCAGAAATTCGTGAAGTTCAAGGAGGAAAGAACGTGAACAGAAAGCGATTGGTATTGAAATGAAGGAACAGTGAATTGTGAGACGATTGATTGACATTCGCAAAGGAACAGTCAAGGTTCATTGATATTTTGCAAATTAAGTATTTACTGTTTTCCTCTCACATTTTACTAAGACATTCTGCAATTTTCACTTCAAATACATTGGATTGTCCCCACTCGTGTTCTTGTTGTTGTTGTTGTTGTTGTTGTTGTTCACCACACTACAACTATTACAATTACAACTACAAATACAACGAAAAAACAAAAACAGTACTACAACCACAAACAAAACCACAATCACCACGTCACACTCTCCACATTCTCACTCCGTCCCCTGTTACTTCCACACTTCATTTCATTCATGCATTCACAACACCGACCAGTCACAGTCACTTGCCTAGTCCCACTCACACACAACATCGTCTCCTCACTGTATCCAACTACTACTGTCATGTGTGCCGATTGCTTAACTCAGTGTGAACTTGATTCAGCACGTGGGATGGCATGCAGACACATTGAGTGGACAAGTGTCAAACAGACAGGATGAAACACACTCTCCCTCACTGACTCATCGTCTGAACGTGTTACACTGCGTAGTTTGTCGAAGCAGACAGTGGTGGATGGATTGACACGGGGTGATGAGTGGTGAGTGGTTGTGTGGTTGATTGATTGAGTGTGTGATTGAGTGTGTGATTGAGTGAGTGAGTGAGTGAGTGAGTGAGTGAGTGAGTATTATGTGTTGTGTAGTGTGTAATGTTGTCGTGAATAGCAGAGTGTATTTGCATGATGATGGTGAAATGGAATGTTGAAATTGATGAGTAAGTTTTGTGTAGTTCCAATCATTTTCCGTGTGGTCGAGTGGTCTAAGGCGTTGGATGGGGAACCACGTTTAGACGGTGCCGGTTCGAATCCCACCATCAACATACCTATTCACAACCACTAACATCACATTTTCACATCACACACAATACCCACTATCACATACATACTACCACAATCACACAATCACAGCCCAACATCATCACAGTCATCAACAACAACGAAACTACCACTACTACTACTACTACTAATACTACTCATATCTATATAAGTAGTATATATGGCGAGTCAGGAATAGAATGTCTGGCAGCAGAAATTCGTGAAGTTCAAGGAGGAAAGAACGTGAACAGAAAGCGATTGGTATTGAAATGAAGGAACAGTGAATTGTGAGACGATTGATTGACATTCGCAAAGGAACAGTCAAGGTTCATTGATATTTTGCAAATTAAGTATTTACTGTTTTCCTCTCACATTTTACTAAGACATTCTGCAATTTTCACTTCCAATACATTGGATTGTCCCCACTCGTGTTCTTGTTGTTGTTGTTCACCACACTACGACTATTACAATTACAACTACAAATACAACGAAAAAACAAAAACAGTACTACAACCACAAACAAAACCACAATCACCACGTCACACTCACCACATTCTCACTCCGTCCCCTGTAACTTCCACTTCATTTCATTCATGCATTCAAACGACCGACCAGTCACAGTCACTTGCCTAGTCCCACTCACACACAACATCGTCTCCTCACTGTATCCAACTACTACTGTCATGTGTGCCGATTGCTTAACTCAGTGTGAACTTGATTCAGCACGTGGGATGGCATGCACACACATTGAGTGGACAAGTGTCAAAGCTGAACNNNNNNNNNNNNNNNNNNNNNNNNNNNNNNNNNNNNNNNNNNNNNNNNNNNNNNNNNNNNNNNNNNNNNNNNNNNNNNNNNNNNNNNNNNNNNNNNNNNNATGGGGAACCACGTTTAGACGGTGCCGTTTCCATTCCACCATCAACATACCTATTCACAACCACTAACATCACATTTTCACATCACACACAATACCCACTATCACATACATACTACCACAATCACACAATCACAGCCCAACATCATCACAGTCATCAACAACAACAACGAAACTACTACTACTACTACTACTAATACTACTTATATCTATATAAGTAGTATATATGGCGAGTCAGGAATAGAATGTCTGGCAGCAGAAATTCGTGAAGTTCAAGGAGGAAAGAACGTGAACAGAAAGCGATTGGTATTGAAATGAAGGAACAGTGAATTGTGAGACGATTGATTGACATTTGCAAAGGAACAGTCAAGGTTCATTGATATTTTGCAAATTAAGTATTTACTGTTTTCCTCTCACATTTTACTAAGACATTCTGCAATTTTCACTTCAAATACATTGGATTGTCCCCACTCGTGTTCTTGTTGTTGTTGTTGTTGTTGTTGTTGTTGTTCACCACACTACAACTATTACAATTACAACTACAAATACAACGAAAAAACAAAAACAGTACTACAACCACAAACAAAACCACAATCACCACGTCACACTCTCCACATTCTCACTCCGTCCCCTGTAACTTCCACACTTCATTTCATTCATGCATTCACAACACCGACCAGTCACAGTCACTTGCCTAGTCCCACTCACACACAACATCGTCTCCTCACTGTATCCAACTACTACTGTCATGTGTGCCGATTGCTTAACTCAGTGTGAAGTTGATTCAGCACGTGGGATGGCATGCAGACACATTGAGTGGACAAGTGTCAAACAGACAGGATGAAACACACTCTCCCTCACTGACTCATCGTCTGAACGTGTTACACTGCGTAGTTTGTGGAAGCCGACAGTGGTGGATGGATTGACACGGGGTGATGAGTGGTGAGTGGTTGTGTGGTTGATTGATTGAGTGTGTGAGTGAGTGTGTGATTGAGTGAGTGAGTGATTGAGTGAGTGAGTGAGTATTATGTGTTGTGTAGTGTGTAATGTTGTCGTGAATAGAAGAGTGTATTTGCATGATGATGGTGAAATGGAATGTTGAAATTGATGAGTAAGTTTTGTGTAGTTCCAATCATTTTCCGTGTGGTCGAGTGGTCTAAGGCGTTGGATGGGGAACCACGTTTAGACGGTGCCGGTTCGAATCCCACCATCAACATACCTATTCACAACCACTAACATCACATTTTCACATCACACACAATACCCACTATCACATACATACTACCACAATCACACAATCACAGCCCAACATCATCACAGTCATCAACAACAACAACGAAACTACTACTACTACTACTAATACTACTTATATCTATATAAGTAGTATATATGGCGAGTCAGGAATAGAATGTCTGGCAGCAGAAATTCGTGAAGTTCAAGGAGGAAAGAACGTGAACAGAAAGCGATTGGTATTGAAATGAAGGAACAGTGAATTGTGAGACGATTGATTGACATTTGCAAAGGAACAGTCAAGGTTCATTGATATTTTGCAAATTAAGTATTTACTGTTTTCCTCTCACATTTTACTAAGACATTCTGCAATTTTCACTTCAAATACATTGGATTGTCCCCACTCGTGTTCTTTGTTGTTGTTGTTGTTGTTGTTCACCACACTACAACTATTACAATTACAACTACAAATACAACGAAAAAACAAAAACAGTACTACAACCACAAACAAAACCACAATCACCACGTCACACTCTCCACATTCTCACTCCGTCCCCTGTAACTTCCACACTTCATTTCATTCATGCATTCACAACACCGACCAGTCACAGTCACTTGCCTAGTCCCACTCACACACAACATCGTCTCCTCACTGTATCCAACTACTACTGTCATGTGTGCCGATTGCTTAACTCAGTGTGAAGTTGATTCAGCACGTGGGATGGCATGCAGACACATTGAGTGGACAAGTGTCAAACAGACAGGATGAAACACACTCTCCCTCACTGACTCATCGTCTGAACGTGTTACACTGCGTAGTTTGTGGAAGCGACAGTGGTGGATGGATTGACACGGGGTGATGAGTGGTGAGTGGTTGTGTGGTTGATTGATTGAGTGTGTGATTGAGTGAGTGAGTGATTGAGTGAGTGAGTGAGTATTATGTGTTGTGTAGTGTGTAATGTTGTCGTGAATAGCAGAGTGTATTTGCATGATGATGGTGAAATGGAATGTTGAAATTGATGAGTAAGTTTTGTGTAGTTCCAATCATTTTCCGTGTGGTCGAGTGGTCTAAGGCGTTGGATGGGGAACCACGTTTAGACGGTGCCGGTTCGAATCCCACCATCAACATACCTATTCACAACCACTAACATCACATTTTCACATCACACACAATACCCACTATCACATACATACTACCACAATCACACAATCACAGCCCAACATCATCACAGTCATCAACAACAACAACGAAACTACTACTACTACTACTAATACTACTTATATCTATATAAGTAGTATATATGGCGAGTCAGGAATAGAATGTCTGGCAGCAGAAATTCGTGAAGTTCAAGGAGGAAAGAACGTGAACAGAAAGCGATTGGTATTGAAATGAAGGAACAGTGAATTGTGAGACGATTGATTGACATTGCAAAGGAACAGTCAAGGTTCATTGATATTTTGCAAATTAAGTATTTACTGTTTTCCTCTCACATTTTACTAAGACATTCTGCAATTTTCACTTCAAATACATTGGATTGTCCCCACTCGTGTTCTTGTTGTTGTTGTTGTTGTTGTTCACCACACTACAACTATTACAATTACAACTACAAATACAACGAAAAAACAAAAACAGTACTACAACCACAAACAAAACCACAATCACCACGTCACACTCTCCACATTCTCACTCCGTCCCCTGTAACTTCCACACTTCATTTCATTCATGCATTCACAACACCGACCAGTCACAGTCACTTGCCTAGTCCCACTCACACACAACATCGTCTCCTCACTGTATCCAACTACTACTGTCATGTGTGCCGATTGCTTAACTCAGTGTGAAGTTGATTCAGCACGTGGGATGGCATGCAGACACATTGAGTGGACAAGTGTCAAACAGACAGGATGAAACACACTCTCCCTCACTGACTCATCGTCTGAACGTGTTACACTGCGTAGTTTGTGGAAGCCGACAGTGGTGGATGGATTGACACGGGGTGATGAGTGGTGAGTGGTTGTGTGGTTGATTGATTGAGTGTGTGAGTGAGTGTGTGATTGAGTGAGTGATGAGTGAGTGAGTGAGTATTATGTGTTGTGTAGTGTGTAATGTTGTCGTGAATAGCAGAGTGTATTTGCATGATGATGGTGAAATGGAATGTTGAAATTGATGAGTAAGTTTTGTGTAGTTCCAATCATTTTCCGTGTGGTCGAGTGGTCTAAGGCGTTGGATGGGGAACCACGTTTAGACGGTGCCGGTTCGAATCCCACCATCAACATACCTATTCACAACCACTAACATCACATTTTCACATCACACACAATACCCACTATCACATACATACTACCACAATCACACAATCACAGCCCAACATCATCACAGTCATCAACAACAACGAAACTACTACTACTACTACTACTAATACTACTTATATCTATATAAGTAGTATATATGGCGAGTCAGGAATAGAATGTCTGGCAGCAGAAATTCGTGAAGTTCAAGGAGGAAAGAACGTGAACAGAAAGCGATTGGTATTGAAATGAAGGAACAGTGAATTGTGAGACGATTGATTGACATTTGCAAAGGAACAGTCAAGGTTCATTGATATTTTGCAAATTAAGTATTTACTGTTTTCCTCTCACATTTTACTAAGACATTCTGCAATTTTCACTTCAAATACATTGGATTGTCCCCACTCGTTCTTGTTGTTGTTGTTGTTGTTGTTGTTCACCACACTACAACTATTACAATTACAACTACAAATACAACGAAAAAACAAAAACAGTACTACAACCACAAACAAAACCACAATCACCACGTCACACTCTCCACATTCTCACTCCGTCCCCTGTAACTTCCACACTTCATTTCATTCATGCATTCACAACACCGACCAGTCACAGTCACTTGCCTAGTCCCACTCACACACAACATCGTCTCCTCACTGTATCCAACTACTACTGTCATGTGTGCCGATTGCTTAACTCAGTGTGAAGTTGATTCAGCACGTGGGATGGCATGCAGACACATTGAGTGGACAAGTGTCAAACAGACAGGATGAAACACACTCTCCCTCACTGACTCATCGTCTGAACGTGTTACACTGCGTAGTTTGTGGAAGCCGACAGTGGTGGATGGATTGACACGGGGTGATGAGTGGTGAGTGGTTGTGTGGTTGATTGATTGAGTGTGTGATTGAGTGTGTGATTGAGTGTGTGAGTGAGTGATTGAGTGAGTGAGTGAGTATTATGTGTTGTGTAGTGTGTAATGTTGTCGTGAATAGCAGAGTGTATTTGCATGATGATGGTGAAATGGAATGTTGAAATTGATGAGTAAGTTTTGTGTAGTTCCAATCATTTTCCGTGTGGTCGAGTGGTCTAAGGCGTTGGATGGGGAACCACGTTTAGACGGTGCCGGTTCGAATCCCACCATCAACATACCTATTCACAACCACTAACATCACATTTTCACATCACACACAATACCCACTATCACATACATACTACCACAATCACACAATCACAGCCCAACATCATCACAGTCATCAACAACAACGAAACTACTACTACTACTACTACTAATACTACTTATATCTATATAAGTAGTATATATGGCGAGTCAGGAATAGAATGTCTGGCAGCAGAAATTCGTGAAGTTCAAGGAGGAAAGAACGTGAACAGAAAGCGATTGGTATTGAAATGAAGGAACAGTGAATTGTGAGACGATTGATTGACATTTGCAAAGGAACAGTCAAGGTTCATTGATATTTTGCAAATTAAGTATTTACTGTTTTCCTCTCACATTTTACTAAGACATTCTGCAATTTTCACTTCAAATACATTGGATTGTCCCCACTCGTGTTCTTGTTGTTGTTGTTGTTGTTGTTGTTGTTCACCACACTACAACTATTACAATTACAACTACAAATACAACGAAAAAAACAAAAACAGTACTACAACCACAAACAAAACCACAATCACCACGTCACACTCTCCACATTCTCACTCCGTCCCCTGTAACTTCCACACTTCATTTCATTCATGCATTCACAACACCGACCAGTCACAGTCACTTGCCTAGTCCCACTCACACACAACATCGTCTCCTCACTGTATCCAACTACTACTGTCATGTGTGCCGATTGCTTAACTCAGTGTGAAGTTGATTCAGCACGTGGGATGGCATGCAGACACATTGAGTGGACAAGTGTCAAACAGACAGGATGAAACACACTCTCCCTCACTGACTCATCGTCTGAACGTGTTACACTGCGTAGTTTGTGGAAGCCGACAGTGGTGGATGGATTGACACGGGGTGATGAGTGGTGAGTGGTTGTGTGGTTGATTGATTGAGTGTGTGAGTGAGTGTGATTGAGTGAGTGATTGAGTGATTGAGTGAGTGAGTGAGTGAGTATTATGTGTTGTGTAGTGTGTAATGTTGTCGTGAATAGAAGAGTGTATTTGCATGATGATGGTGAAATGGAATGTTGAAATTGATGAGTAAGTTTTGTGTAGTTCCAATCATTTTCCGTGTGGTCGAGTGGTCTAAGGCGTTGGATGGGGAACCACGTTTAGACGGTGCCGGTTCGAATCCCACCATCAACATACCTATTCACAACCACTAACATCACATTTTCACATCACACACAATACCCACTATCACATACATACTACCACAATCACACAATCACAGCCCAACATCATCACAGTCATCAACAACAACGAAACTACTACTACTACTACTAATACTACTTATATCTATATAAGTAGTATATATGGCGAGTCAGGAATAGAATGTCTGGCAGCAGAAATTCGTGAAGTTCAAGGAGGAAAGAACGTGAACAGAAAGCGATTGGTATTGAAATGAAGGAACAGTGAATTGTGAGACGATTGATTGACATTTGCAAAGGAACAGTCAAGGTTCATTGATATTTTGCAAATTAAGTATTTACTGTTTTCCTCTCACATTTTACTAAGACATTCTGCAATTTTCACTTCAAATACATTGGATTGTCCCCACTCGTGTTCTTGTTGTTGTTGTTGTTGTTGTTCACCACACTACAACTATTACAATTACAACTACAAATACAACGAAAAAACAAAAACAGTACTACAACCACAAACAAAACCACAATCACCACGTCACACTCTCCACATTCTCACTCCGTCCCCTGTAACTTCCACACTTCATTTCATTCATGCATTCACAACACCGACCAGTCACAGTCACTTGCCTAGTCCCACTCACACACAACATCGTCTCCTCACTGTATCCAACTACTACTGTCATGTGTGCCGATTGCTTAACTCAGTGTGAAGTTGATTCAGCACGTGGGATGGCATGCAGACACATTGAGTGGACAAGTGTCAAACAGACAGGATGAAACACACTCTCCCTCACTGACTCATCGTCTGAACGTGTTACACTGCGTAGTTTGTGGAAGCCGACAGTGGTGGATGGATTGACACGGGGTGATGAGTGGTGAGTGGTTGTGTGGTTGATTGATTGAGTGTGTGAGTGAGTGTGATTGAGTGAGTGAGTGATTGAGTGAGTGAGTGAGTGAGTATTATGTGTTGTGTAGTGTGTAATGTTGTCGTGAATAGAAGAGTGTATTTGCATGATGATGGTGAAATGGAATGTTGAAATTGATGAGTAAGTTTTGTGTAGTTCCAATCATTTTCCGTGTGGTCGAGTGGTCTAAGGCGTTGGATGGGGAACCACGTTTAGACGGTGCCGGTTCGAATCCCACCATCAACATACCTATTCACAACCACTAACATCACATTTTCACATCACACACAATACCCACTATCACATACATACTACCACAATCACACAATCACAGCCCAACATCATCACAGTCATCAACAACAACGAAACTACTACTACTACTACTGTAGTGAACAGAACACGACTGGGGACAATCGAATGTATTTAAGCAAAAATTACAGACTATCTCAGTAAATTCTGATAACCAAACAATGAACCGTCAATTTGCAAATTAACAACCAATTGTTTCAATCTTCTCTGTTTCTTCTCTAATTTCATTGCTCATGCATTTTCCAAACGATTGCGCTTCATTTCAGTTCTTTGCACATCGGTCTTCTGGCAAAATACATTCTATGTCTGACCAACACCACATACTACTTATATAGATATAAGTAGACCACACCACACTCGTCCCCCCTTTAAAGCATTCGACCATGCGGTGGTTCTGCTCGCCAAGCCGCAATCTTCTTCCACTGCAGTCTGTGCCAAACTCTCCGTCAGAATGTCGAGTCTGCGGCGCGCTGACCTCCATAGCTCCGTCGACCTGCCGGGGCACCAACATCCGCATCCACCCGGCACCTGGGACGTTCAACACCCGTACTCCACCGGCCTGCTGAGCCATCTACATCCGATGTCCGCCCAGCAGCCGCACGTCCCACTGCTCCTCTCCGTCGACAGCACCCGCTACAGCCAACGCCGCCCCGCCAGAACACTCCACTCGACGCCAACTCTCCACACCAGACTGCCCCAACTAGCACCTCAACTCCAGACCCGCAGCGGCGTCCGCAGAACAGCACCCTTCCTCCTCCTGGTTGGCAGCGACACCAAATGTAGTGAACAAAACACTAGTTGGGGACAATCGAATGTATTTAAGCAAAATTACAGACTATCTCAGTAAATTCTGATAACCCAACAATGAACAGTCAATTTGCAAATTAACAACCAATTGTTTCAATCTTCTCTGTTTCTTCTCTAATTTCATTGCTCATGCATTTTCCAAACGATTGCGCTTCATTTCAGTTCTTTGCACATCGGTCTTCTGGCAAAATACATTCTATGTCTGACCAACACCATATACTACTTATATAGATATAAGTAGACCACACCACACTACTACTAATACTACTTATATCTATATAAGTAGTATATATGGCGAGTCAGGAATAGAATGTCTGGCAGCAGAAATTCGTGAAGTTCAAGGAGGAAAGAACGTGAACAGAAAGCGATTGGTATTGAAATGAAGGAACAGTGAATTGTGAGACGATTGATTGACATTTGCAAAGGAACAGTCAAGGTTCATTGATATTTTGCAAATTAAGTATTTACTGTTTTCCTCTCACATTTTACTAAGACATTCTGCAATTTTCACTTCAAATACATTGGATTGTCCCCACTCGTGTTCTTGTTGTTGTTGTTGTTGTTGTTGTTGTTCACCACACTACAACTATTACAATTACAACTACAAATACAACGAAAAAACAAAACAGTACTACAACCACAAACAAAACCACAATCACCACGTCACACTCTCCACATTCTCACTCCGTCCCCTGTAACTTCCACACTTCATTTCATTCATGCATTCACAACACCGACCAGTCACAGTCACTTGCCTAGTCCCACTCACACACAACATCGTCTCCTCACTGTATCCAACTACTACTGTCATGTGTGCCGATTGCTTAACTCAGTGTGAAGTTGATTCAGCACGTGGGATGGCATGCAGACACATTGAGTGGACAAGTGTCAAACAGACAGGATGAAACACACTCTCCCTCACTGACTCATCGTCTGAACGTGTTACACTGCGTAGTTTGTGGAAGCCGACAGTGGTGGATGGATTGACACGGGGTGATGAGTGGTGAGTGGTTGTGTGGTTGATTGATTGAGTGTGTGAGTGAGTGTGTGATTGAGTGATTGAGTGATTGAGTGAGTGAGTGAGTATTATGTGTTGTGTAGTGTGTAATGTTGTCGTGAATAGAAGAGTGTATTTGCATGATGATGGTGAAATGGAATGTTGAAATTGATGAGTAAGTTTTGTGTAGTTCCAATCATTTTCCGTGTGGTCGAGTGGTCTAAGGCGTTGGATGGGGAACCACGTTTAGACGGTGCCGGTTCGAATCCCACCATCAACATACCTATTCACAACCACTAACATCACATTTTCACATCACGCACAATACCCACTATCACATACATACTACCACAATCACACAATCACAGCCCAACATCATCACAGTCATCAACAACAACGAAACTACTACTACTACTACTGTAGTGAACAGAACACGACTGGGGACAATCGAATGTATTTAAGCAAAAATTACAGACTATCTCAGTAAATTCTGATAACCAAACAATGAACCGTCAATTTGCAAATTAACAACCAATTGTTTCAATCTTCTCTGTTTCTTCTCTAATTTCATTGCTCATGCATTTTCCAAACGATTGCGCTTCATTTCAGTTCTTTGCACATCGGTCTTCTGGCAAAATACATTCTATGTCTGACCAACACCACATACTACTTATATAGATATAAGTAGACCACACCACACTCGTCCCCCTTTAAAGCATTCGACCATGCGGTGGTTCTGCTCGCCAAGCCGCAATCTTCTTCCACTGCAGTCTGTGCCAAACTCTCCGTCAGAATGTCGAGTCTGCGGCGCGCTGACCTCCATAGCTCCGTCGACCTGCCGGGGCACCAACATCCGCATCCACCCGGCACCTGGGACGTTCAACACCCGTACTCCACCGGCCTGCTGAGCCATCTACATCCGATGTCCGCCCAGCAGCCGCACGTCCCACTGCTCCTCTCCGTCGACAGCACCCGCTACAGCCAACGCCGCCCCGCCAGAACACTCCACTCGACGCCAACTCTCCACACCAGACTGCCCCAACTAGCACCTCAACTCCAGACCCGCAGCGGCGTCCGCAGAACAGCACCCTTCCTCCTCCTGGTTGGCAGCGACACCAAATGTAGTGAACAAAACACTAGTTGGGGACAATCGAATGTATTTAAGCAAAAATTACAGACTATCTCAGTAAATTCTGATAACCCAACAATGAACAGTCAATTTGCAAATTAACAACCAATTGTTTCAATCTTCTCTGTTTCTTCTCTAATTTCATTGCTCATGCATTTTCCAAACGATTGCGCTTCATTTCAGTTCTTTGCACATCGGTCTTCTGGCAAAATACATTCTATGTCTGACCAACACCATATACTACTTATATAGATATAAGTAGACCACACCACACTACTACTAATACTACTTATATCTATATAAGTAGTATATATGGCGAGTCAGGAATAGAATGTCTGGCAGCAGAAATTCGTGAAGTTCAAGGAGGAAAGAACGTGAACAGAAAGCGATTGGTATTGAAATGAAGGAACAGTGAATTGTGAGACGATTGATTGACATTTGCAAAGGAACAGTCAAGGTTCATTGATATTTTGCAAATTAAGTATTTACTGTTTTCCTCTCACATTTTACTAAGACATTCTGCAATTTTCACTTCAAATACATTGGATTGTCCCCACTCGTGTTCTTGTTGTTGTTGTTGTTGTTGTTGTTGTTCACCACACTACAACTATTACAATTACAACTACAAATACAACGAAAAAACAAAAACAGTACTACAACCACAAACAAAACCACAATCACCACGTCACACTCTCCACATTCTCACTCCGTCCCCTGTAACTTCCACACTTCATTTCATTCATGCATTCACAACACCGACCAGTCACAGTCACTTGCCTAGTCCCACTCACACACAACATCGTCTCCTCACTGTATCCAACTACTACTGTCATGTGTGCCGATTGCTTAACTCAGTGTGAAGTTGATTCAGCACGTGGGATGGCATGCAGACACATTGAGTGGACAAGTGTCAAACAGACAGGATGAAACACACTCTCCCTCACTGACTCATCGTCTGAACGTGTTACACTGCGTAGTTTGTGGAAGCCGACAGTGGTGGATGGATTGACACGGGGTGATGAGTGGTGAGTGGTTGTGTGGTTGATTGATTGAGTGTGTGAGTGAGTGTGTGATTGAGTGATTGAGTGATTGAGTGAGTGAGTGAGTGAGTATTATGTGTTGTGTAGTGTGTAATGTTGTCGTGAATAGAAGAGTGTATTTGCATGATGATGGTGAAATGGAATGTTGAAATTGATGAGTAAGTTTTGTGTAGTTCCAATCATTTTCCGTGTGGTCGAGTGGTCTAAGGCGTTGGATGGGGAACCACGTTTAGACGGTGCCGGTTCGAATCCCACCATCAACATACCTATTCACAACCACTAACATCACATTTTCACATCACGCACAATACCCACTATCACATACATACTACCACAATCACACAATCACAGCCCAACATCATCACAGTCATCAACAACAACGAAACTACTACTACTACTACTACTGTAGTGAACAGAACACGACTGGGGACAATCGAATGTATTTAAGCAAAAATTACAGACTATCTCAGTAAATTCTGATAACCAAACAATGAACCGTCAATTTGCAAATTAACAACCAATTGTTTCAATCTTCTCTGTTTCTTCTCTAATTTCATTGCTCATGCATTTTCCAAACGATTGCGCTTCATTTCAGTTCTTTGCACATCGGTCTTCTGGCAAAATACATTCTATGTCTGACCAACACCACATACTACTTATATAGATATAAGTAGACCACACCACACTCGTCCCCCCTTTAAAGCATTCGACCATGCGGTGGTTCTGCTCGCCAAGCCGCAATCTTCTTCCACTGCAGTCTGTGCCAAACTCTCCGTCAGAATGTCGAGTCTGCGGCGCGCTGACCTCCATAGCTCCGTCGACCTGCCGGGGCACCAACATCCGCATCCACCCGGCACCTGGGACGTTCAACACCCGTACTCCACCGGCCTGCTGAGCCATCTACATCCGATGTCCGCCCAGCAGCCGCACGTCCCACTGCTCCTCTCCGTCGACAGCACCCGCTACAGCCAACGCCGCCCCGCCAGAACACTCCACTCGACGCCAACTCTCCACACCAGACTGCCCCAACTAGCACCTCAACTCCAGACCCGCAGCGGCGTCCGCAGAACAGCACCCTTCCTCCTCCTGGTTGGCAGCGACACCAAATGTAGTGAACAAAACACTAGTTGGGGACAATCGAATGTATTTAAGCAAAATTACAGACTATCTCAGTAAATTCTGATAACCCAACAATGAACAGTCAATTTGCAAATTAACAACCAATTGTTTCAATCTTCTCTGTTTCTTCTCTAATTTCATTGCTCATGCATTTTCCAAACGATTGCGCTTCATTTCAGTTCTTTGCACATCGGTCTTCTGGCAAAATACATTCTATGTCTGACCAACACCATATACTACTTATATAGATATAAGTAGACCACACCACACTACTACTAATACTACTTATATCTATATAAGTAGTATATATGGCGAGTCAGGAATAGAATGTCTGGCAGCAGAAATTCGTGAAGTTCAAGGAGGAAAGAACGTGAACAGAAAGCGATTGGTATTGAAATGAAGGAACAGTGAATTGTGAGACGATTGATTGACATTTGCAAAGGAACAGTCAAGGTTCATTGATATTTTGCAAATTAAGTATTTACTGTTTTCCTCTCACATTTTACTAAGACATTCTGCAATTTTCACTTCAAATACATTGGATTGTCCCCACTCGTGTTCTTGTTGTTGTTGTTGTTGTTGTTGTTGTTCACCACACTACAACTATTACAATTACAACTACAAATACAACGAAAAAACAAAAACAGTACTACAACCACAAACAAAACCACAATCACCACGTCACACTCTCCACATTCTCACTCCGTCCCCTGTAACTTCCACACTTCATTTCATTCATGCATTCACAACACCGACCAGTCACAGTCACTTGCCTAGTCCCACTCACACACAACATCGTCTCCTCACTGTATCCAACTACTACTGTCATGTGTGCCGATTGCTTAACTCAGTGTGAAGTTGATTCAGCACGTGGGATGGCATGCAGACACATTGAGTGGACAAGTGTCAAACAGACAGGATGAAACACACTCTCCCTCACTGACTCATCGTCTGAACGTGTTACACTGCGTAGTTTGTGGAAGCCGACAGTGGTGGATGGATTGACACGGGGTGATGAGTGGTGAGTGGTTGTGTGGTTGATTGATTGAGTGTGTGAGTGAGTGTGTGATTGAGTGATTGAGTGATTGAGTGAGTGAGTGAGTATTATGTGTTGTGTAGTGTGTAATGTTGTCGTGAATAGAAGAGTGTATTTGCATGATGATGGTGAAATGGAATGTTGAAATTGATGAGTAAGTTTTGTGTAGTTCCAATCATTTTCCGTGTGGTCGAGTGGTCTAAGGCGTTGGATGGGGAACCACGTTTAGACGGTGCCGGTTCGAATCCCACCATCAACATACCTATTCACAACCACTAACATCACATTTTCACATCACGCACAATACCCACTATCACATACATACTACCACAATCACACAATCACAGCCCAACATCATCACAGTCATCAACAACAACGAAACTACTACTACTACTACTACTGTAGTGAACAGAACACGACTGGGGACAATCGAATGTATTTAAGCAAAAATTACAGACTATCTCAGTAAATTCTGATAACCAAACAATGAACCGTCAATTTGCAAATTAACAACCAATTGTTTCAATCTTCTCTGTTTCTTCTCTAATTTCATTGCTCATGCATTTTCCAAACGATTGCGCTTCATTTCAGTTCTTTGCACATCGGTCTTCTGGCAAAATACATTCTATGTCTGACCAACACCACATACTACTTATATAGATATAAGTAGACCACACCACACTCGTCCCCCCTTTAAAGCATTCGACCATGCGGTGGTTCTGCTCGCCAAGCCGCAATCTTCTTCCACTGCAGTCTGTGCCAAACTCTCCGTCAGAATGTCGAGTCTGCGGCGCGCTGACCTCCATAGCTCCGTCGACCTGCCGGGGCACCAACATCCGCATCCACCCGGCACCTGGGACGTTCAACACCCGTACTCCACCGGCCTGCTGAGCCATCTACATCCGATGTCCGCCCAGCAGCCGCACGTCCCACTGCTCCTCTCCGTCGACAGCACCCGCTACAGCCAACGCCGCCCCGCCAGAACACTCCACTCGACGCCAACTCTCCACACCAGACTGCCCCAACTAGCACCTCAACTCCAGACCCGCAGCGGCGTCCGCAGAACAGCACCCTTCCTCCTCCTGGTTGGCAGCGACACCAAATGTAGTGAACAAAACACTAGTTGGGGACAATCGAATGTATTTAAGCAAAAATTACAGACTATCTCAGTAAATTCTGATAACCCAACAATGAACAGTCAATTTGCAAATTAACAACCAATTGTTTCAATCTTCTCTGTTTCTTCTCTAATTTCATTGCTCATGCATTTTCCAAACGATTGCGCTTCATTTCAGTTCTTTGCACATCGGTCTTCTGGCAAAATACATTCTATGTCTGACCAACACCATATACTACTTATATAGATATAAGTAGACCACACCACACTACTACTAATACTACTTATATCTATATAAGTAGTATATATGGCGAGTCAGGAATAGAATGTCTGGCAGCAGAAATTCGTGAAGTTCAAGGAGGAAAGAACGTGAACAGAAAGCGATTGGTATTGAAATGAAGGAACAGTGAATTGTGAGACGATTGATTGACATTTGCAAAGGAACAGTCAAGGTTCATTGATATTTTGCAAATTAAGTATTTACTGTTTTCCTCTCACATTTTACTAAGACATTCTGCAATTTTCACTTCAAATACATTGGATTGTCCCCACTCGTGTTCTTGTTGTTGTTGTTGTTGTTGTTGTTGTTCACCACACTACAACTATTACAATTACAACTACAAATACAACGAAAAAACAAAAACAGTACTACAACCACAAACAAAACCACAATCACCACGTCACACTCTCCACATTCTCACTCCGTCCCCTGTAACTTCCACACTTCATTTCATTCATGCATTCACAACACCGACCAGTCACAGTCACTTGCCTAGTCCCACTCACACACAACATCGTCTCCTCACTGTATCCAACTACTACTGTCATGTGTGCCGATTGCTTAACTCAGTGTGAAGTTGATTCAGCACGTGGGATGGCATGCAGACACATTGAGTGGACAAGTGTCAAACAGACAGGATGAAACACACTCTCCCTCACTGACTCATCGTCTGAACGTGTTACACTGCGTAGTTTGTGGAAGCCGACAGTGGTGGATGGATTGACACGGGGTGATGAGTGGTGAGTGGTTGTGTGGTTGATTGATTGAGTGTGTGAGTGAGTGTGTGATTGAGTGATTGAGTGATTGAGTGAGTGAGTGAGTATTATGTGTTGTGTAGTGTGTAATGTTGTCGTGAATAGAAGAGTGTATTTGCATGATGATGGTGAAATGGAATGTTGAAATTGATGAGTAAGTTTTGTGTAGTTCCAATCATTTTCCGTGTGGTCGAGTGGTCTAAGGCGTTGGATGGGGAACCACGTTTAGACGGTGCCGGTTCGAATCCCACCATCAACATACCTATTCACAACCACTAACATCACATTTTCACATCACGCACAATACCCACTATCACATACATACTACCACAATCACACAATCACAGCCCAACATCATCACAGTCATCAACAACAACGAAACTACTACTACTACTACTACTGTAGTGAACAGAACACGACTGGGGACAATCGAATGTATTTAAGCAAAAATTACAGACTATCTCAGTAAATTCTGATAACCAAACAATGAACCGTCAATTTGCAAATTAACAACCAATTGTTTCAATCTTCTCTGTTTCTTCTCTAATTTCATTGCTCATGCATTTTCCAAACGATTGCGCTTCATTTCAGTTCTTTGCACATCGGTCTTCTGGCAAAATACATTCTATGTCTGACCAACACCACATACTACTTATATAGATATAAGTAGACCACACCACACTCGTCCCCCTTTAAAGCATTCGACCATGCGGTGGTTCTGCTCGCCAAGCCGCAATCTTCTTCCACTGCAGTCTGTGCCAAACTCTCCGTCAGAATGTCGAGTCTGCGGCGCGCTGACCTCCATAGCTCCGTCGACCTGCCGGGGCACCAACATCCGCATCCACCCGGCACCTGGGACGTTCAACACCCGTACTCCACCGGCCTGCTGAGCCATCTACATCCGATGTCCGCCCAGCAGCCGCACGTCCCACTGCTCCTCTCCGTCGACAGCACCCGCTACAGCCAACGCCGCCCCGCCAGAACACTCCACTCGACGCCAACTCTCCACACCAGACTGCCCCAACTAGCACCTCAACTCCAGACCCGCAGCGGCGTCCGCAGAACAGCACCCTTCCTCCTCCTGGTTGGCAGCGACACCAAATGTAGTGAACAAAACACTAGTTGGGGACAATCGAATGTATTTAAGCAAAAATTACAGACTATCTCAGTAAATTCTGATAACCCAACAATGAACAGTCAATTTGCAAATTAACAACCAATTGTTTCAATCTTCTCTGTTTCTTCTCTAATTTCATTGCTCATGCATTTTCCAAACGATTGCGCTTCATTTCAGTTCTTTGCACATCGGTCTTCTGGCAAAATACATTCTATGTCTGACCAACACCATATACTACTTATATAGATATAAGTAGACCACACCACACTACTACTAATACTACTTATATCTATATAAGTAGTATATATGGCGAGTCAGGAATAGAATGTCTGGCAGCAGAAATTCGTGAAGTTCAAGGAGGAAAGAACGTGAACAGAAAGCGATTGGTATTGAAATGAAGGAACAGTGAATTGTGAGACGATTGATTGACATTTGCAAAGGAACAGTCAAGGTTCATTGATATTTTGCAAATTAAGTATTTACTGTTTTCCTCTCACATTTTACTAAGACATTCTGCAATTTTCACTTCAAATACATTGGATTGTCCCCACTCGTGTTCTTTTTTTTTTTTTGTTGTTGTTGTTGTTCACCACACTACAACTATTACAATTACAACTACAAATACAACGAAAAAACAAAAACAGTACTACAACCACAAACAAAACCACAATCACCACGTCACACTCTCCACATTCTCACTCCGTCCCCTGTAACTTCCACACTTCATTTCATTCATGCATTCACAACACCGACCAGTCACAGTCACTTGCCTAGTCCCACTCACACACAACATCGTCTCCTCACTGTATCCAACTACTACTGTCATGTGTGCCGATTGCTTAACTCAGTGTGAAGTTGATTCAGCACGTGGGATGGCATGCAGACACATTGAGTGGACAAGTGTCAAACAGACAGGATGAAACACACTCTCCCTCACTGACTCATCGTCTGAACGTGTTACACTGCGTAGTTTGTGGAAGCCGACAGTGGTGGATGGATTGACACGGGGTGATGAGTGGTGAGTGGTTGTGTGGTTGATTGATTGAGTGTGTGAGTGAGTGTGTGATTGAGTGATTGAGTGATTGAGTGAGTGAGTGAGTGAGTATTATGTGTTGTGTAGTGTGTAATGTTGTCGTGAATAGAAGAGTGTATTTGCATGATGATGGTGAAATGGAATGTTGAAATTGATGAGTAAGTTTTGTGTAGTTCCAATCATTTTCCGTGTGGTCGAGTGGTCTAAGGCGTTGGATGGGGAACCACGTTTAGACGGTGCCGGTTCGAATCCCACCATCAACATACCTATTCACAACCACTAACATCACATTTTTCACATCACGCACAATACCCACTATCACATACATACTACCACAATCACACAATCACAGCCCAACATCATCACAGTCATCAACAACACGAAACTACTACTACTACTACTACTGTAGTGAACAGAACACGACTGGGGACAATCGAATGTATTTAAGCAAAAATTACAGACTATCTCAGTAAATTCTGATAACCAAACAATGAACCGTCAATTTGCAAATTAACAACCAATTGTTTCAATCTTCTCTGTTTCTTCTCTAATTTCATTGCTCATGCATTTTCCAAACGATTGCGCTTCATTTCAGTTCTTTGCACATCGGTCTTCTGGCAAAATACATTCTATGTCTGACCAACACCACTACTACTTATATAGATATAAGTAGCCCACCCCACCCTCGCCCCCCTTTAAAGCATTCGACCATGCGGTGGTTCTGCTCGCCAAGCCGCAATCTTCTTCCACTGCAGTCTGTGCCAAACTCTCCGTCAGAATGTCGAGTCTGCGGCGCGCTGACCTCCATAGCTCCGTCGACCTGCCGGGGCACCAACATCCGCATCCACCCGGCACCTGGGACGTTCACACCCGTACTCCACCGGCTGCTGAGCCATCTACATCCGATGTCCGCCCAGCAGCCGCACGTCCCACTGCTCCTCTCCGTCGACAGCACCCGCTACAGCCAACGCCGCCCCGCCAGAACACTCCACTCGACGCCAACTCTCCACACCAGACTGCCCCAACTAGCACCTCAACTCCAGACCCGCAGCGGCGTCCGCAGAACAGCACCCTTCCTCCTCCTGGTTGGCAGCGACACCAAATGTAGTGAACAAAACACTAGTTGGGGACAATCGAATGTATTTAAGCAAAAATTACAGACTATCTCAGTAAATTCTGATAACCCAACAATGAACAGTCAATTTGCAAATTAACAACCAATTGTTTCAATCTTCTCTGTTTCTTCTCTAATTTCATTGCTCATGCATTTTCCAAACGATTGCGCTTCATTTCAGTTCTTTGCACATCGGTCTTCTGGCAAAATACATTCTATGTCTGACCAACACCATATACTACTTATATAGATATAAGTAGACCACACCACACTACTACTAATACTACTTATATCTATATAAGTAGTATATATGGCGAGTCAGGAATAGAATGTCTGGCAGCAGAAATTCGTGAAGTTCAAGGAGGAAAGAACGTGAACAGAAAGCGATTGGTATTGAAATGAAGGAACAGTGAATTGTGAGACGATTGATTGACATTTGCAAAGGAACAGTCAAGGTTCATTGATATTTTGCAAATTAAGTATTTACTGTTTTCCTCTCACATTTTACTAAGACATTCTGCAATTTTCACTTCAAATACATTGGATTGTCCCCACTCGTGTTCTTGTTTTGTTGTTCTTGTTCTTGTTGTTCACCACACTACAACTATTACAATTACAACTACAAATACAACGAAAAAACAAAAACAGTACTACAACCACAAACAAAACCACAATCACCACGTCACACTCTCCACATTCTCACTCCGTCCCCTGTAACTTCCACACTTCATTTCATTCATGCATTCACAACACCGACCAGTCACAGTCACTTGCCTAGTCCCACTCACACACAACATCGTCTCCTCACTGTATCCAACTACTACTGTCATGTGTGCCGATTGCTTAACTCAGTGTGAAGTTGATTCAGCACGTGGGATGGCATGCAGACACATTGAGTGGACAAGTGTCAAACAGACAGGATGAAACACACTCTCCCTCACTGACTCATCGTCTGAACGTGTTACACTGCGTAGTTTGTGGAAGCCGACAGTGGTGGATGGATTGACACGGGGTGATGAGTGGTGAGTGGTTGTGTGGTTGATTGATTGAGTGTGTGAGTGAGTGTGTGATTGAGTGATTGAGTGATTGAGTGAGTGAGTGAGTATTATGTGTTGTGTAGTGTGTAATGTTGTCGTGAATAGAAGAGTGTATTTGCATGATGATGGTGAAATGGAATGTTGAAATTGATGAGTAAGTTTTGTGTAGTTCCAATCATTTTCCGTGTGGTCGAGTGGTCTAAGGCGTTGGATGGGGAACCACGTTTAGACGGTGCCGGTTCGAATCCCACCATCAACATACCTATTCACAACCACTAACATCACATTTTCACATCACACACAATACCCACTATCACATACATACTACCACAATCACACAATCACAGCCCAACATCATCACAGTCATCAACAACAACGAAACTACTACTACTACTACTAATACTACTTATATCTATATAAGTAGTATATATGGCGAGTCAGGAATAGAATGTCTGGCAGCAGAAATTCGTGAAGTTCAAGGAGGAAAGAACGTGAACAGAAAGCGATTGGTATTGAAATGAAGGAACAGTGAATTGTGAGACGATTGATTGACATTTGCAAAGGAACAGTCAAGGTTCATTGATATTTTGCAAATTAAGTATTTACTGTTTTCCTCTCACATTTTACTAAGACATTCTGCAATTTTCACTTCAAATACATTGGATTGTCCCCACTCGTGTTCTTGTTGTTGTTGTTGTTGTTGTTGTTGTTCACCACACTACAACTATTACAATTACAACTACAAATACAACGAAAAAACAAAAACAGTACTACAACCACAAACAAAACCACAATCACCACGTCACACTCTCCACATTCTCACTCCGTCCCCTGTAACTTCCACACTTCATTTCATTCATGCATTCACAACACCGACCAGTCACAGTCACTTGCCTAGTCCCACTCACACACAACATCGTCTCCTCACTGTATCCAACTACTACTGTCATGTGTGCCGATTGCTTAACTCAGTGTGAAGTTGATTCAGCACGTGGGATGGCATGCAGACACATTGAGTGGACAAGTGTCAAACAGACAGGATGAAACACACTCTCCCTCACTGACTCATCGTCTGAACGTGTTACACTGCGTAGTTTGTGGAAGCGACAGTGGTGGATGGATTGACACGGGGTGATGAGTGGTGAGTGGTTGTGTGGTTGATTGATTGAGTGTGTGAGTGAGTGTGTGATTGAGTGATTGAGTGAGTGAGTGAGTATTATGTGTTGTGTAGTGTGTAATGTTGTCGTGAATAGCAGAGTGTATTTGCATGATGATGGTGAAATGGAATGTTGAAATTGATGAGTAAGTTTTGTGTAGTTCCAATCATTTTCCGTGTGGTCGAGTGGTCTAAGGCGTTGGATGGGGAACCACGTTTAGACGGTGCCGGTTCGAATCCCACCATCAACATACCTATTCACAACCACTAACATCACATTTTCACATCACACACAATACCCACTATCACATACATACTACCACAATCACACAATCACAGCCCAACATCATCACAGTCATCAACAACAACGAAACTACTACTACTACTACTACTAATACTACTTATATCTATATAAGTAGTATATATGGCGAGTCAGGAATAGAATGTCTGGCAGCAGAAATTCGTGAAGTTCAAGGAGGAAAGAACGTGAACAGAAAGCGATTGGTATTGAAATGAAGGAACAGTGAATTGTGAGACGATTGATTGACATTTGCAAAGGAACAGTCAAGGTTCATTGATATTTTGCAAATTAAGTATTTACTGTTTTCCTCTCACATTTTACTAAGACATTCTGCAATTTTCACTTCAAATACATTGGATTGTCCCCACTCGTGTTCTTGTTGTTGTTGTTGTTGTTGTTGTTGTTCACCACACTACAACTATTACAATTACAACTACAAATACAACGAAAAAACAAAAACAGTACTACAACCACAAACAAAACCACAATCACCACGTCACACTCTCCACATTCTCACTCCGTCCCCTGTAACTTCCACACTTCATTTCATTCATGCATTCACAACACCGACCAGTCACAGTCACTTGCCTAGTCCCACTCACACACAACATCGTCTCCTCACTGTATCCAACTACTACTGTCATGTGTGCCGATTGCTTAACTCAGTGTGAAGTTGATTCAGCACGTGGGATGGCATGCAGACACATTGAGTGGACAAGTGTCAAACAGACAGGATGAAACACACTCTCCCTCACTGACTCATCGTCTGAACGTGTTACACTGCGTAGTTTGTGGAAGCCGACAGTGGTGGATGGATTGACACGGGTGATGAGTGGTGAGTGGTTGTGTGGTTGATTGATTGAGTGGTGAGTGGTTGTGTGGTTGATTGATTGATTGAGTGAGTGAGTGAGTATTATGTGTTGTGTAGTGTGTAATGTTGTCGTGAATAGCAGAGTGTATTTGCATGATGATGGTGAAATGGAATGTTGAAATTGATGAGTAAGTTTTGTGTAGTTCCAATCATTTTCCGTGTGGTCGAGTGGTCTAAGGCGTTGGATGGGGAACCACGTTTAGACGGTGCCGGTTCGAATCCCACCATCAACATACCTATTCACAACCACTAACATCACATTTTCACATCACACACAATACCCACTATCACATACATACTACCACAATCACACAATCACAGCCCAACATCATCACAGTCATCAACAACAACAACGAAACTACTACTACTACTACTACTAATACTACTTATATCTATATAAGTAGTATATATGGCGAGTCAGGAATAGAATGTCTGGCAGCAGAAATTCGTGAAGTTCAAGGAGGAAAGAACGTGAACAGAAAGCGATTGGTATTGAAATGAAGGAACAGTGAATTGTGAGACGATTGATTGACATTTGCAAAGGAACAGTCAAGGTTCATTGATATTTTGCAAATTAAGTATTTACTGTTTTCCTCTCACATTTTACTAAGACATTCTGCAATTTTCACTTCAAATACATTGGATTGTCCCCACTCGTCTTCTTGTTGTTCTTGTTGTTGTTGTTGTTGTTGTTCACCACACTACAACTATTACAATTACAACTACAAATACAACGAAAAAACAAAAACAGTACTACAACCACAAACAAAACCACAATCACCACGTCACACTCTCCACATTCTCACTCCGTCCCCTGTAACTTCCACACTTCATTTCATTCATGCATTCACAACACCGACCAGTCACAGTCACTTGCCTAGTCCCACTCACACACAACATCGTCTCCTCACTGTATCCAACTACTACTGTCATGTGTGCCGATTGCTTAACTCAGTGTGAAGTTGATTCAGCACGTGGGATGGCATGCAGACACATTGAGTGGACAAGTGTCAAACAGACAGGATGAAACACACTCTCCCTCACTGACTCATCGTCTGAACGTGTTACACTGCGTAGTTTGTGGAAGCCGACAGTGGTGGATGGATTGACACGGGGTGATGAGTGGTGAGTGGTTGTGTGGTTGATTGATTGAGTGTGTGAGTGAGTGTGTGATGAGTGAGTGATTGAGTGATTGAGTGAGTGAGTGAGTGAGTATTATGTGTTGTGTAGTGTGTAATGTTGTCGTGAATAGCAGAGTGTATTTGCATGATGATGGTGAAATGGAATGTTGAAATTGATGAGTAAGTTTTGTGTAGTTCCAATCATTTTCCGTGTGGTCGAGTGGTCTAAGGCGTTGGATGGGGAACCACGTTTAGACGGTGCCGGTTCGAATCCCACCATCAACATACCTATTCACAACCACTAACATCACATTTTCACATCACACACAATACCCACTATCACATACATACTACCACAATCACACAATCACAGCCCAACATCATCACAGTCATCAACAACAACGAATATTACTTATATCTATATAAGTAGTATATATGGCGAGTCAGGAATAGAATGTCTGGCAGCAGAAATTCGTGAAGTTCAAGGAGGAAAGAACGTGAACAGAAAGCGATTGGTATTGAAATGAAGGAACAGTGAATTGTGAGACGATTGATTGACATTGCAAAGGAACAGTCAAGGTTCATTGATATTTTGCAAATTAAGTATTTACTGTTTTCCTCTCACATTTTACTAAGACATTCTGCAATTTTCACTTCAAATACATTGGATTGTCCCCACTCGTGTTCTTCTTGTTGTTCTTGTTGTTGTTGTTGTTGTTGTTCACCACACTACAACTATTACAATTACAACTACAAATACAACGAAAAAACAAAAACAGTACTACAACCACAAACAAAACCACAATCACCACGTCACACTCTCCACATTCTCACTCCGTCCCCTGTAACTTCCACACTTCATTTCATTCATGCATTCACAACACCGACCAGTCACAGTCACTTGCCTAGTCCCACTCACACACAACATCGTCTCCTCACTGTATCCAACTACTACTGTCATGTGTGCCGATTGCTTAACTCAGTGTGAAGTTGATTCAGCACGTGGGATGGCATGCAGACACATTGAGTGGACAAGTGTCAAACAGACAGGATGAAACACACTCTCCCTCACTGACTCATCGTCTGAACGTGTTACACTGCGTAGTTTGTGGAAGCCGACAGTGGTGGATGGATTGACACGGGGTGATGAGTGGTGAGTGGTTGTGTGGTTGATTGATTGAGTGTGTGAGTGAGTGTGTGATTGAGTGAGTGAGTGAGTGAGTATTATGTGTTGTGTAGTGTGTAATGTTGTCGTGAATAGCAGAGTGTATTTGCATGATGATGGTGAAATGGAATGTTGAAATTGATGAGTAAGTTTTGTGTAGTTCCAATCATTTTCCGTGTGGTCGAGTGGTCTAAGGCGTTGGATGGGGAACCACGTTTAGACGGTGCCGGTTCGAATCCCACCATCAACATACCTATTCACAACCACTAACATCACATTTTCACATCACACACAATACCCACTATCACATACATACTACCACAATCACACAATCACAGCCCAACATCATCACAGTCATCAACAACAACAACGAAACTACTACTACTACTACTACTAATACTACTTATATCTATATAAGTAGTATATATGGCGAGTCAGGAATAGAATGTCTGGCAGCAGAAATTCGTGAAGTTCAAGGAGGAAAGAACGTGAACAGAAAGCGATTGGTATTGAAATGAAGGAACAGTGAATTGTGAGACGATTGATTGACATTTGCAAAGGAACAGTCAAGGTTCATTGATATTTTGCAAATTAAGTATTTACTGTTTTCCTCTCACATTTTACTAAGACATTCTGCAATTTTCACTTCAAATACATTGGATTGTCCCCACTCGTGTTCTTGTTGTTGTTGTTGTTGTTGTTCACCACACTACAACTATTACAATTACAACTACAAATACAACGAAAAAACAAAAACAGTACTACAACCACAAACAAAACCACAATCACCACGTCACACTCTCCACATTCTCACTCCGTCCCCTGTAACTTCCACACTTCATTTCATTCATGCATTCACAACACCGACCAGTCACAGTCACTTGCCTAGTCCCACTCACACACAACATCGTCTCCTCACTGTATCCAACTACTACTGTCATGTGTGCCGATTGCTTAACTCAGTGTGAAGTTGATTCAGCACGTGGGATGGCATGCAGACACATTGAGTGGACAAGTGTCAAACAGACAGGATGAAACACACTCTCCCTCACTGACTCATCGTCTGAACGTGTTACACTGCGTAGTTTGTGGAAGCCGACAGTGGTGGATGGATTGACACGGGGTGATGAGTGGTGAGTGGTTGTGTGGTTGATTGATTGAGTGTGTGAGTGAGTGTGTGATTGAGTGAGTGAGTGATTGAGTGATTGATGTGAGTGAGTGAGTGAGTATTATGTGTTGTGTAGTGTGTAATGTTGTCGTGAATAGCAGAGTGTATTTGCATGATGATGGTGAAATGGAATGTTGAAATTGATGAGTAAGTTTTGTGTAGTTCCAATCATTTTCCGTGTGGTCGAGTGGTCTAAGGCGTTGGATGGGGAACCACGTTTAGACGGTGCCGGTTCGAATCCCACCATCAACATACCTATTCACAACCACTAACATCACATTTTCACATCACACACAATACCCACTATCACATACATACTACCACAATCACACAATCACAGCCCAACATCATCACAGTCATCAACAACAACGAAACTACTACTACTACTACTACTAATACTACTTATATCTATATAAGTAGTATATATGGCGAGTCAGGAATAGAATGTCTGGCAGCAGAAATTCGTGAAGTTCAAGGAGGAAAGAACGTGAACAGAAAGCGATTGGTATTGAAATGAAGGAACAGTGAATTGTGAGACGATTGATTGACATTTGCAAAGGAACAGTCAAGGTTCATTGATATTTTGCAAATTAAGTATTTACTGTTTTCCTCTCACATTTTACTAAGACATTCTGCAATTTTCACTTCAAATACATTGGATTGTCCCCACTCGTGTTCTTGTTGTTGTTGTTGTTGTTGTTGTTGTTCACCACACTACAACTATTACAATTACAACTACAAATACAACGAAAAAACAAAAACAGTACTACAACCACAAACAAAACCACAATCACCACGTCACACTCTCCACATTCTCACTCCGTCCCCTGTAACTTCCACACTTCATTTCATTCATGCATTCACAACACCGACCAGTCACAGTCACTTGCCTAGTCCCACTCACACACAACATCGTCTCCTCACTGTATCCAACTACTACTGTCATGTGTGCCGATTGCTTAACTCAGTGTGAAGTTGATTCAGCACGTGGGATGGCATGCAGACACATTGAGTGGACAAGTGTCAAACAGACAGGATGAAACACACTCTCCCTCACTGACTCATCGTCTGAACGTGTTACACTGCGTAGTTTGTGGAAGCCGACAGTGGTGGATGGATTGACACGGGGTGATGAGTGGTGAGTGGTTGTGTGGTTGATTGATTGAGTGTGTGAGTGAGTGAGTGATTGAGTGAGTGAGTGATTGAGTGAGTGAGTGAGTGAGTATTATGTGTTGTGTAGTGTGTAATGTTGTCGTGAATAGCAGAGTGTATTTGCATGATGATGGTGAAATGGAATNNNNNNNNNNNNNNNNNNNNNNNNNNNNNNNNNNNNNNNNNNNNNNNNNNNNNNNNNNNNNNNNNNNNNNNNNNNNNNNNNNNNNNNNNNNNNNNNNNNNGAGATAGAATGTGGAGAGTGACGTGGTGATTGTGGTTTTGTTTGTGGTTGTAGTACTGTTCTTGTTCTTGTTGTTGTTGTTTTTGTTGTTGTTGTTGTTCACCACACTACAACTATTACAATTACAACTACAAATACAACGAAAAAACAAAAACAGTACTACAACCACAAACAAAACCACAATCACCACGTCACACTCTCCACATTCTCACTCCGTCCCCTGTTACTTCCACACTTCATTTCATTCATGCATTCACAACACCGACCAGTCACAGTCACTTGCCTAGTCCCACTCACACACAACATCGTCTCCTCACTGTATCCAACTACTACTGTCATGTGTGCCGATTGCTTAACTCAGTGTGAACTTGATTCAGCACGTGGGATGGCATGCACACACATTGAGTGGACAAGTGTCAAACACACAGGATGAAACACACTCTCCCTCACTGACTCATCATCTGAACGTGTTACACTGCGTAGTTTGTCGAAGCAGACAGTGGTGAATGGATTGACACGGGGTGATGAGTGGTGAGTGGTTGTGTGATTGATTGTTTGAGTGTGTGATTGAGTGAGTGTGTGATTGAGTGAGTGATTGAGTGAGTGAGTGATTGATTGAGTAGTATGTGTTGTGTAGTGTGTAGTGTTGTCGTGAATAGCAGAGTGTATTTGCATGATGATGGTGAAATGGAATGTTGAAATTGATGAGTAAGTTTTGTGTAGTTCCAATCATTTTCCGTGTGGTCGAGTGGTCTAAGGCGTTGGATGGGGAACCACGTTTAGACGACGCCGGTTCGAATCCCACCATCAACATACCTATTCACAACCACTAACATCACATTTTCACATCACACACAATACCCACTATCACATACATACTACCACAATCACACAATCACAGCCCAACATCATCACAGTCATCAACAACAACGAATACTACTACTACTACTACTACTAATACTACTTCTATCTATATAAGTAGTATATATGGCGAGTCAGGAATAGAATGTCTGGCAGCAGAAATTCGTGAAGTTCAAGGAGGAAAGAACGTGAACAGAAAGCGATTGGTATTGAAATGAAGGAACAGTGAATTGTGAGACGATTGATTGACATTCGCAAAGGAACAGTCAAGGTTCATTGATATTTTGCAAATTAAGTATTTACTGTTTTCCTCTCACATTTTACTAAGACATTCTGCAATTTTCACTTCAAATACATTGGATTGTCCCCACTCGTCTTCTTGTTCTTGTTGTTGTTGTTGTTGTTGTTGTTGTTGTTCACCACACTACAACTATTACAATTACAACTACAAATACAACGAAAAAACAAAAACAGTACTACAACCACAAACAAAACCACAATCACCACGTCACACTCTCCACATTCTCACTCCGTCCCCTGTTACTTCCACACTTCATTTCATTCATGCATTCACAACACCGACCAGTCACAGTCACTTGCCTAGTCCCACTCACACACAACATCGTCTCCTCACTGTATCCAACTACTACTGTCATGTGTGCCGATTGCTTAACTCAGTGTGAACTTGATTCAGCACGTGGGATGGCATGCACACACATTGAGTGGACAAGTGTCAAACACACAGGATGAAACACACTCTCCCTCACTGACTCATCATCTGAACGTGTTACACTGCGTAGTTTGTCGAAGCAGACAGTGGTGAATGGATTGACACGGGGTGATGAGTGGTGAGTGGTTGTGTGATTGATTGTTTGAGTGTGTGAGTGAGTGTGTGATTGAGTGAGTGATTGAGTGAGTGAGTGATTGATTGAGTAGTATGTGTTGTGTAGTGTGTAGTGTTGTCGTGAATAGCAGAGTGTATTTGCATGATGATGGTGAAATGGAATGTTGAAATTGATGAGTAAGTTTTGTGTAGTTCCAATCATTTTCCGTGTGGTCGAGTGGTCTAAGGCGTTGGATGGGGAACCACGTTTAGACGACGCCGGTTCGAATCCCACCATCAACATACCTATTCACAACCACTAACATCACATTTTCACATCACACACAATACCCACTATCACATACATACTACCACAATCACACAATCACAGCCCAACATCATCACAGTCATCAACAACAACGAATACTACTACTACTACTACTAATACTACTTCTATCTATATAAGTAGTATATATGGCGAGTCAGGAATAGAATGTCTGGCAGCAGAAATTCGTGAAGTTCAAGGAGGAAAGAACGTGAACAGAAAGCGATTGGTATTGAAATGAAGGAACAGTGAATTGTGAGACGATTGATTGACATTCGCAAAGGAACAGTCAAGGTTCATTGATATTTTGCAAATTAAGTATTTACTGTTTTCCTCTCACATTTTACTAAGACATTCTGCAATTTTCACTTCAAATACATTGGATTGTCCCCACTCGTCTTCTTGTTCTTGTTCTTGTTCTTGTTGTTGTTGTTGTTGTTGTTGTTGTTCACCACACTACAACTATTACAATTACAACTACAAATACAACGAAAAAACAAAAACAGTACTACAACCACAAACAAAACCACAATCACCACGTCACACTCTCCACATTCTCACTCCGTCCCCTGTTACTTCCACACTTCATTTCATTCATGCATTCACAACACCGACCAGTCACAGTCACTTGCCTAGTCCCACTCACACACAACATCGTCTCCTCACTGTATCCAACTACTACTGTCATGTGTGCCGATTGCTTAACTCAGTGTGAACTTGATTCAGCACGTGGGATGGCATGCACACACATTGAGTGGACAAGTGTCAAACACACAGGATGAAACACACTCTCCCTCACTGACTCATCATCTGAACGTGTTACACTGCGTAGTTTGTCGAAGCAGACAGTGGTGAATGGATTGACACGGGGTGATGAGTGGTGAGTGGTTGTGTGATTGATTGTTTGAGTGTGTGAGTGAGTGTGTGATTGAGTGAGTGATTGAGTGAGTGAGTGATTGATTGAGTAGTATGTGTTGTGTAGTGTGTAGTGTTGTCGTGAATAGCAGAGTGTATTTGCATGATGATGGTGAAATGGAATGTTGAAATTGATGAGTAAGTTTTGTGTAGTTCCAATCATTTTCCGTGTGGTCGAGTGGTCTAAGGCGTTGGATGGGGAACCACGTTTAGACGACGCCGGTTCGAATCCCACCATCAACATACCTATTCACAACCACTAACATCACATTTTCACATCACACACAATACCCACTATCACATACATACTACCACAATCACACAATCACAGCCCAACATCATCACAGTCATCAACAACAACGAATACTACTACTACTACTAATACTACTTCTATCTATATAAGTAGTATATATGGCGAGTCAGGAATAGAATGTCTGGCAGCAGAAATTCGTGAAGTTCAAGGAGGAAAGAACGTGAACAGAAAGCGATTGGTATTGAAATGAAGGAACAGTGAATTGTGAGACGATTGATTGACATTCGCAAAGGAACAGTCAAGGTTCATTGATATTTTGCAAATTAAGTATTTACTGTTTTCCTCTCACATTTTACTAAGACATTCTGCAATTTTCACTTCAAATACATTGGATTGTCCCCACTCGTCTTCTTGTTCTTGTTCTTGTTCTTGTTGTTTTGTTGTTGTTTTGTTGTTCACCACACTACAACTATTACAATTACAACTACAAATACAACGAAAAAACAAAAACAGTACTACAACCACAAACAAAACCACAATCACCACGTCACACTCTCCACATTCTCACTCCGTCCCCTGTTACTTCCACACTTCATTTCATTCATGCATTCACAACACCGACCAGTCACAGTCACTTGCCTAGTCCCACTCACACACAACATCGTCTCCTCACTGTATCCAACTACTACTGTCATGTGTGCCGATTGCTTAACTCAGTGTGAACTTGATTCAGCACGTGGGATGGCATGCACACACATTGAGTGGACAAGTGTCAAACACACAGGATGAAACACACTCTCCCTCACTGACTCATCATCTGAACGTGTTACACTGCGTAGTTTGTCGAAGCAGACAGTGGTGAATGGATTGACACGGGGTGATGAGTGGTGAGTGGTTGTGTGATTGATTGTTTGAGTGTGTGATTGAGTGAGTGTGTGATTGAGTGAGTGATTGAGTGAGTGAGTGATTGATTGAGTAGTATGTGTTGTGTAGTGTGTAGTGTTGTCGTGAATAGCAGAGTGTATTTGCATGATGATGGTGAAATGGAATGTTGAAATTGATGAGTAAGTTTTGTGTAGTTCCAATCATTTTCCGTGTGGTCGAGTGGTCTAAGGCGTTGGATGGGGAACCACGTTTAGACGACGCCGGTTCGAATCCCACCATCAACATACCTATTCACAACCACTAACATCACATTTTCACATCACACACAATACCCACTATCACATACATACTACCACAATCACACAATCACAGCCCAACATCATCACAGTCATCAACAACAACGAATACTACTACTACTACTACTAATACTACTTCTATCTATATAAGTAGTATATATGGCGAGTCAGGAATAGAATGTCTGGCAGCAGAAATTCGTGAAGTTCAAGGAGGAAAGAACGTGAACAGAAAGCGATTGGTATTGAAATGAAGGAACAGTGAATTGTGAGACGATTGATTGACATTCGCAAAGGAACAGTCAAGGTTCATTGATATTTTGCAAATTAAGTATTTACTGTTTTCCTCTCACATTTTACTAAGACATTCTGCAATTTTCACTTCAAATACATTGGATTGTCCCCACTCGTCTTGTTCTTGTTCTTGTTCTTGTTCTTTGTTGTTGTTGTTGTTGTTGTTCACCACACTACAACTATTACAATTACAACTACAAATACAACGAAAAAACAAAAACAGTACTACAACCACAAACAAAACCACAATCACCACGTCACACTCTCCACATTCTCACTCCGTCCCCTGTTACTTCCACACTTCATTTCATTCATGCATTCACAACACCGACCAGTCACAGTCACTTGCCTAGTCCCACTCACACACAACATCGTCTCCTCACTGTATCCAACTACTACTGTCATGTGTGCCGATTGCTTAACTCAGTGTGAACTTGATTCAGCACGTGGGATGGCATGCACACACATTGAGTGGACAAGTGTCAAACACACAGGATGAAACACACTCTCCCTCACTGACTCATCATCTGAACGTGTTACACTGCGTAGTTTGTCGAAGCAGACAGTGGTGAATGGATTGACACGGGGTGATGAGTGGTGAGTGGTTGTGTGATTGATTGTTTGAGTGTGTGAGTGAGTGTGTGATTGAGTGAGTGATTGAGTGAGTGAGTGATTGATTGAGTAGTATGTGTTGTGTAGTGTGTAGTGTTGTCGTGAATAGCAGAGTGTATTTGCATGATGATGGTGAAATGGAATGTTGAAATTGATGAGTAAGTTTTGTGTAGTTCCAATCATTTTCCGTGTGGTCGAGTGGTCTAAGGCGTTGGATGGGGAACCACGTTTAGACGACGCCGGTTCGAATCCCACCATCAACATACCTATTCACAACCACTAACATCACATTTTCACATCACACACAATACCCACTATCACATACATACTACCACAATCACACAATCACAGCCCAACATCATCACAGTCATCAACAACAACGACTACTACTACTACTACTAATACTACTTCTATCTATATAAGTAGTATATATGGCGAGTCAGGAATAGAATGTCTGGCAGCAGAAATTCGTGAAGTTCAAGGAGGAAAGAACGTGAACAGAAAGCGATTGGTATTGAAATGAAGGAACAGTGAATTGTGAGACGATTGATTGACATTCGCAAAGGAACAGTCAAGGTTCATTGATATTTTGCAAATTAAGTATTTACTGTTTTCCTCTCACATTTTACTAAGACATTCTGCAATTTTCACTTCAAATACATTGGATTGTCCCCACTCGTCTTCTTGTCTTGTTCTTGTTCTTGTTGTTGTTGTTGTTGTTGTTCACCACACTACAACTATTACAATTACAACTACAAATACAACGAAAAAACAAAAACAGTACTACAACCACAAACAAAACCACAATCACCACGTCACACTCTCCACATTCTCACTCCGTCCCCTGTTACTTCCACACTTCATTTCATTCATGCATTCACAACACCGACCAGTCACAGTCACTTGCCTAGTCCCACTCACACACAACATCGTCTCCTCACTGTATCCAACTACTACTGTCATGTGTGCCGATTGCTTAACTCAGTGTGAACTTGATTCAGCACGTGGGATGGCATGCACACACATTGAGTGGACAAGTGTCAAACACACAGGATGAAACACACTCTCCCTCACTGACTCATCATCTGAACGTGTTACACTGCGTAGTTTGTCGAAGCAGACAGTGGTGAATGGATTGACACGGGGTGATGAGTGGTGAGTGGTTGTGTGATTGATTGTTTGAGTGTGTGTGAGTGAGTGTGTGATTGAGTGAGTGATTGAGTGAGTGAGTGATTGATTGAGTAGTATGTGTTGTGTAGTGTGTAGTGTTGTCGTGAATAGCAGAGTGTATTTGCATGATGATGGTGAAATGGAATGTTGAAATTGATGAGTAAGTTTTGTGTAGTTCCAATCATTTTCCGTGTGGTCGAGTGGTCTAAGGCGTTGGATGGGGAACCACGTTTAGACGACGCCGGTTCGAATCCCACCATCAACATACCTATTCACAACCACTAACATCACATTTTCACATCACACACAATACCCACTATCACATACATACTACCACAATCACACAATCACAGCCCAACATCATCACAGTCATCAACAACAACGAATACTACTACTACTACTACTAATACTACTTATATCTATATAAGTAGTATATATGGCGAGTCAGGAATAGAATGTCTGGCAGCAGAAATTCGTGAAGTTCAAGGAGGAAAGAACGTGAACAGAAAGCGATTGGTATTGAAATGAAGGAACAGTGAATTGTGAGACGATTGATTGACATTCGCAAAGGAACAGTCAAGGTTCATTGATATTTTGCAAATTAAGTATTTACTGTTTTCCTCTCACATTTTACTAAGACATTCTGCAATTTTCACTTCAAATACATTGGATTGTCCCCACTCGTCTTCTTGTTCTTGTTCTTGTTGTTGTTGTTGTTGTTCACCACACTACAACTATTACAATTACAACTACAAATACAACGAAAAACAAAAACAGTACTACAACCACAAACAAAACCACAATCACCACGTCACACTCTCCACATTCTCACTCCGTCCCCTGTTACTTCCACACTTCATTTCATTCATGCATTCACAACACCGACCAGTCACAGTCACTTGCCTAGTCCCACTCACACACAACATCGTCTCCTCACTGTATCCAACTACTACTGTCATGTGTGCCGATTGCTTAACTCAGTGTGAACTTGATTCAGCACGTGGGATGGCATGCAGACACATTGAGTGGACAAGTGTCAAACAGACAGGATGAAACACACTCTCCCTCACTGACTCATCATCTGAACGTGTTACACTGCGTAGTTTGTCGAAGCAGACAGTGGTGGATGGATTGACACGGGGTGATGAGTGGTGAGTGGTTGTGTGGTTGATTGATTGAGTGTGTGAGTGAGTGTGTGATTGAGTGAGTGAGTGAGTGAGTGAGTGATTGATTGAGTAGTATGTGTTGTGTAGTGTGTAGTGTTGTCGTGAATAGCAGAGTGTATTTGCATGATGATGGTGAAATGGAATGTTGAAATTGATGAGTAAGTTTTGTGTAGTTCCAATCATTTTCCGTGTGGTCGAGTGGTCTAAGGCGTTGGATGGGGAACCACGTTTAGACGCGCCGGTTCGAATCCCACCATCAACATACCTATTCACAACCACTAACATCACATTTTCACATCACACACAATACCCACTATCACATACATACTACCACAATCACACAATCACAGCCCAACATCATCACAGTCATCAACAACAACGAATACTACTACTACTACTACTAATACTACTTATATCTATATAAGTAGTATATATGGCGAGTCAGGAATAGAATGTCTGGCAGCAGAAATTCGTGAAGTTCAGGAGGAAAGAACGTGAACAGAAAGCGATTGGTATTGAAATGAAGGAACAGTGAATTGTGAGACGATTGATTGACATTCGCAAAGGAACAGTCAAGGTTCATTGATATTTTGCAAATTAAGTATTTACTGTTTTCCTCTCACATTTTACTAAGACATTCTGCAATTTTCACTTCAAATACATTGGATTGTCCCCACTCGTCTTCTTGTTCTTGTTCTTGTTCTTGTTCTTGTTGTTGTTGTTGTTCACCACACTACAACTATTACAATTACAACTACAAATACAACGAAAAACAAAAACAGTACTACAACCACAAACAAAACCACAATCACCACGTCACACTCTCCACATTCTCACTCCGTCCCCTGTTACTTCCACACTTCACTTAATTCATTCATTCACAACACCGACCAGTCACAGTCACTTGCCTAGTCCCACTCACACACAACATCGTCTCCTCACTGTATCCAACTACTACTGTCATGTGTGCCGATTGCTTAACTCAGTGTGAACTTGATTCAGCACGTGGGATGGCATGCACACACATTGAGTGGACAAGTGTCAAACACACAGGATGAAACACACTCTCCCTCACTGACTCATCATCTGAACGTGTTACACTGCGTAGTTTGTCGAAGCAGACAGTGGTGAATGGATTGACACGGGGTGATGAGTGGTGAGTGGTTGTGTGATTGATTGTTTGAGTGAGTGTGTGATTGAGTGAGTGATTGAGTGAGTGAGTGATTGATTGAGTAGTATGTGTTGTGTAGTGTGTAGTGTTGTCGTGAATAGCAGAGTGTATTTGCATGATGATGGTGAAATGGAATGTTGAAATTGATGAGTAAGTTTTGTGTAGTTCCAATCATTTTCCGTGTGGTCGAGTGGTCTAAGGCGTTGGATGGGGAACCACGTTTAGACGCGCCGGTTCGAATCCCACCATCAACATACCTATTCACAACCACTAACATCACATTTTCACATCACACACAATACCCACTATCACATACATACTACCACAATCACACAATCACAGCCCAACATCATCACAGTCATCAACAACAACGAATACTACTACTACTACTACTAATACTACTTATATCTATATAAGTAGTATATATGGCGAGTCAGGAATAGAATGTCTGGCAGCAGAAATTCGTGAAGTTCAAGGAGGAAAGAACGTGAACAGAAAGCGATTGGTATTGAAATGAAGGAACAGTGAATTGTGAGACGATTGATTGACATTCGCAAAGGAACAGTCAAGGTTCATTGATATTTTGCAAATTAAGTATTTACTGTTTTCCTCTCACATTTTACTAAGACATTCTGCAATTTTCACTTCAAATACATTGGATTGTCCCCACTCGTCTTCTTGTTCTTGTTCTTGTTCTTGTTGTTGTTGTTGTTGTTGTTCACCACACTACAACTATTACAATTACAACTACAAATACAACGAAAAAACAAAAACAGTACTACAACCACAAACAAAACCACAATCACCACGTCACACTCTCCACATTCTCACTCCGTCCCCTGTTACTTCCACACTTCATTTCATTCATGCATTCACAACACCGACCAGTCACAGTCACTTGCCTAGTCCCACTCACACACAACATCGTCTCCTCACTGTATCCAACTACTACTGTCATGTGTGCCGATTGCTTAACTCAGTGTGAACTTGATTCAGCACGTGGGATGGCATGCACACACATTGAGTGGACAAGTGTCAAACACACAGGATGAAACACACTCTCCCTCACTGACTCATCATCTGAACGTGTTACACTGCGTAGTTTGTCGAAGCAGACAGTGGTGAATGGATTGACACGGGGTGATGAGTGGTGAGTGGTTGTGTGATTGATTGTTTGAGTGTGTGAGTGAGTGTGTGATTGAGTGAGTGATTGAGTGAGTGAGTGATTGATTGAGTAGTATGTGTTGTGTAGTGTGTAGTGTTGTCGTGAATAGCAGAGTGTATTTGCATGATGATGGTGAAATGGAATGTTGAAATTGATGAGTAAGTTTTGTGTAGTTCCAATCATTTTCCGTGTGGTCGAGTGGTCTAAGGCGTTGGATGGGGAACCACGTTTAGACGACGCCGGTTCGAATCCCACCATCAACATACCTATTCACAACCACTAACATCACATTTTCACATCACACACAATACCCACTATCACATACATACTACCACAATCACACAATCACAGCCCAACATCATCACAGTCATCAACAACAACGAATACTACTACTACTACTACTAATACTACTTATATCTATATAAGTAGTATATATGGCGAGTCAGGAATAGAATGTCTGGCAGCAGAAATTCGTGAAGTTCAAGGAGGAAAGAACGTGAACAGAAAGCGATTGGTATTGAAATGAAGGAACAGTGAATTGTGAGACGATTGATTGACATTCGCAAAGGAACAGTCAAGGTTCATTGATATTTTGCAAATTAAGTATTTACTGTTTTCCTCTCACATTTTACTAAGACATTCTGCAATTTTCACTTCAAATACATTGGATTGTCCCCACTCGTCTTGTTCTTGTTCTTGTTGTTGTTCTTGTTGTTGTTGTTGTTGTTCACCACACTACAACTATTACAATTACAACTACAAATACAACGAAAAAACAAAAACAGTACTACAACCACAAACAAAACCACAATCACCACGTCACACTCTCCACATTCTCACTCCGTCCCCTGTTACTTCCACACTTCATTTCATTCATGCATTCACAACACCGACCAGTCACAGTCACTTGCCTAGTCCCACTCACACACAACATCGTCTCCTCACTGTATCCAACTACTACTGTCATGTGTGCCGATTGCTTAACTCAGTGTGAACTTGATTCAGCACGTGGGATGGCATGCACACACATTGAGTGGACAAGTGTCAAACACACAGGATGAAACACACTCTCCCTCACTGACTCATCATCTGAACGTGTTACACTGCGTAGTTTGTCGAAGCAGACAGTGGTGAATGGATTGACACGGGGTGATGAGTGGTGAGTGGTTGTGTGATTGATTGTTTGAGTGTGTGAGTGAGTGTGTGATTGAGTGAGTGATTGAGTGAGTGAGTGATTGATTGAGTAGTATGTGTTGTGTAGTGTGTAGTGTTGTCGTGAATAGCAGAGTGTATTTGCATGATGATGGTGAAATGGAATGTTGAAATTGATGAGTAAGTTTTGTGTAGTTCCAATCATTTTCCGTGTGGTCGAGTGGTCTAAGGCGTTGGATGGGGAACCACGTTTAGACGACGCCGGTTCGAATCCCACCATCAACATACCTATTCACAACCACTAACATCACATTTTCACATCACACACAATACCCACTATCACATACATACTACCACAATCACACAATCACAGCCCAACATCATCACAGTCATCAACAACAACGAATACTACTACTACTACTACTAATACTACTTCTATCTATATAAGTAGTATATATGGCGAGTCAGGAATAGAATGTCTGGCAGCAGAAATTCGTGAAGTTCAAGGAGGAAAGAACGTGAACAGAAAGCGATTGGTATTGAAATGAAGGAACAGTGAATTGTGAGACGATTGATTGACATTCGCAAAGGAACAGTCAAGGTTCATTGATATTTTGCAAATTAAGTATTTACTGTTTTCCTCTCACATTTTACTAAGACATTCTGCAATTTTCACTTCAAATACATTGGATTGTCCCCACTCGTCTTCTTGTTCTTGTTGTTGTTGTTGTTGTTGTTGTTGTTGTTGTTGTTCACCACACTACAACTATTACAATTACAACTACAAATACAACGAAAAAACAAAAACAGTACTACAACCACAAACAAAACCACAATCACCACGTCACACTCTCCACATTCTCACTCCGTCCCCTGTTACTTCCACACTTCATTTCATTCATGCATTCACAACACCGACCAGTCACAGTCACTTGCCTAGTCCCACTCACACACAACATCGTCTCCTCACTGTATCCAACTACTACTGTCATGTGTGCCGATTGCTTAACTCAGTGTGAACTTGATTCAGCACGTGGGATGGCATGCACACACATTGAGTGGACAAGTGTCAAACACACAGGATGAAACACACTCTCCCTCACTGACTCATCATCTGAACGTGTTACACTGCGTAGTTTGTCGAAGCAGACAGTGGTGAATGGATTGACACGGGGTGATGAGTGGTGAGTGGTTGTGTGATTGATTGTTTGAGTGTGTGAGTGAGTGTGTGATTGAGTGAGTGATTGAGTGAGTGAGTGATTGATTGAGTAGTATGTGTTGTGTAGTGTGTAGTGTTGTCGTGAATAGCAGAGTGTATTTGCATGATGATGGTGAAATGGAATGTTGAAATTGATGAGTAAGTTTTGTGTAGTTCCAATCATTTTCCGTGTGGTCGAGTGGTCTAAGGCGTTGGATGGGGAACCACGTTTAGACGACGCCGGTTCGAATCCCACCATCAACATACCTATTCACAACCACTAACATCACATTTTCACATCACACACAATACCCACTATCACATACATACTACCACAATCACACAATCACAGCCCAACATCATCACAGTCATCAACAACAACGAATACTACTACTACTACTACTAATACTACTTCTATCTATATAAGTAGTATATATGGCGAGTCAGGAATAGAATGTCTGGCAGCAGAAATTCGTGAAGTTCAAGGAGGAAAGAACGTGAACAGAAAGCGATTGGTATTGAAATGAAGGAACAGTGAATTGTGAGACGATTGATTGACATTCGCAAAGGAACAGTCAAGGTTCATTGATATTTTGCAAATTAAGTATTTACTGTTTTCCTCTCACATTTTACTAAGACATTCTGCAATTTTCACTTCAAATACATTGGATTGTCCCCACTCGTCTTCTTGTTCTTGTTCTTGTTCTTGTTGTTGTTGTTGTTGTTGTTCACCACACTACAACTATTACAATTACAACTACAAATACAACGAAAAAACAAAAACAGTACTACAACCACAAACAAAACCACAATCACCACGTCACACTCTCCACATTCTCACTCCGTCCCCTGTTACTTCCACACTTCATTTCATTCATGCATTCACAACACCGACCAGTCACAGTCACTTGCCTAGTCCCACTCACACACAACATCGTCTCCTCACTGTATCCAACTACTACTGTCATGTGTGCCGATTGCTTAACTCAGTGTGAACTTGATTCAGCACGTGGGATGGCATGCACACACATTGAGTGGACAAGTGTCAAACACACAGGATGAAACACACTCTCCCTCACTGACTCATCATCTGAACGTGTTACACTGCGTAGTTTGTCGAAGCAGACAGTGGTGAATGGATTGACACGGGGTGATGAGTGGTGAGTGGTTGTGTGATTGATTGTTTGAGTGTGTGAGTGAGTGTGTGATTGAGTGAGTGATTGAGTGAGTGAGTGATTGATTGAGTAGTATGTGTTGTGTAGTGTGTAGTGTTGTCGTGAATAGCAGAGTGTATTTGCATGATGATGGTGAAATGGAATGTTGAAATTGATGAGTAAGTTTTGTGTAGTTCCAATCATTTTCCGTGTGGTCGAGTGGTCTAAGGCGTTGGATGGGGAACCACGTTTAGACGACGCCGGTTCGAATCCCACCATCAACATACCTATTCACAACCACTAACATCACATTTTCACATCACACACAATACCCACTATCACATACATACTACCACAATCACACAATCACAGCCCAACATCATCACAGTCATCAACAACAACGAATACTACTACTACTACTACTAATACTACTTATATCTATATAAGTAGTATATATGGCGAGTCAGGAATAGAATGTCTGGCAGCAGAAATTCGTGAAGTTCAAGGAGGAAAGAACGTGAACAGAAAGCGATTGGTATTGAAATGAAGGAACAGTGAATTGTGAGACGATTGATTGACATTCGCAAAGGAACAGTCAAGGTTCATTGATATTTTGCAAATTAAGTATTTACTGTTTTCCTCTCACATTTTACTAAGACATTCTGCAATTTTCACTTCAAATACATTGGATTGTCCCCACTCGTCTTCTTGTTCTTGTTCTTGTTCTTGTTGTTGTTGTTGTTGTTGTTCACCACACTACAACTATTACAATTACAACTACAAATACAACGAAAAAACAAAAACAGTACTACAACCACAAACAAAACCACAATCACCACGTCACACTCTCCACATTCTCACTCCGTCCCCTGTTACTTCCACACTTCATTTCATTCATGCATTCACAACACCGACCAGTCACAGTCACTTGCCTAGTCCCACTCACACACAACATCGTCTCCTCACTGTATCCAACTACTACTGTCATGTGTGCCGATTGCTTAACTCAGTGTGAACTTGATTCAGCACGTGGGATGGCATGCACACACATTGAGTGGACAAGTGTCAAACACACAGGATGAAACACACTCTCCCTCACTGACTCATCATCTGAACGTGTTACACTGCGTAGTTTGTCGAAGCAGACAGTGGTGAATGGATTGACACGGGGTGATGAGTGGTGAGTGGTTGTGTGATTGATTGTTTGAGTGTGTGAGTGAGTGTGTGATTGAGTGAGTGATTGAGTGAGTGAGTGATTGATTGAGTAGTATGTGTTGTGTAGTGTGTAGTGTTGTCGTGAATAGCAGAGTGTATTTGCATGATGATGGTGAAATGGAATGTTGAAATTGATGAGTAAGTTTTGTGTAGTTCCAATCATTTTCCGTGTGGTCGAGTGGTCTAAGGCGTTGGATGGGGAACCACGTTTAGACGACGCCGGTTCGAATCCCACCATCAACATACCTATTCACAACCACTAACATCACATTTTCACATCACACACAATACCCACTATCACATACATACTACCACAATCACACAATCACAGCCCAACATCATCACAGTCATCAACAACAACGAATACTACTACTACTACTACTAATACTACTTCTATCTATATAAGTAGTATATATGGCGAGTCAGGAATAGAATGTCTGGCAGCAGAAATTCGTGAAGTTCAAGGAGGAAAGAACGTGAACAGAAAGCGATTGGTATTGAAATGAAGGAACAGTGAATTGTGAGACGATTGATTGACATTCGCAAAGGAACAGTCAAGGTTCATTGATATTTTGCAAATTAAGTATTTACTGTTTTCCTCTCACATTTTACTAAGACATTCTGCAATTTTCACTTCAAATACATTGGATTGTCCCCACTCGTCTTCTTGTTCTTGTTCTTGTTCTTGTTCTTGTTGTTGTTGTTGTTGTTCACCACACTACAACTATTACAATTACAACTACAAATACAACGAAAAAACAAAAACAGTACTACAACCACAAACAAAACCACAATCACCACGTCACACTCTCCACATTCTCACTCCGTCCCCTGTTACTTCCACACTTCATTTCATTCATGCATTCACAACACCGACCAGTCACAGTCACTTGCCTAGTCCCACTCACACACAACATCGTCTCCTCACTGTATCCAACTACTACTGTCATGTGTGCCGATTGCTTAACTCAGTGTGAACTTGATTCAGCACGTGGGATGGCATGCACACACATTGAGTGGACAAGTGTCAAACACACAGGATGAAACACACTCTCCCTCACTGACTCATCATCTGAACGTGTTACACTGCGTAGTTTGTCGAAGCAGACAGTGGTGAATGGATTGACACGGGGTGATGAGTGGTGAGTGGTTGTGTGATTGATTGTTTGAGTGTGTGAGTGAGTGTGTGATTGAGTGAGTGATTGAGTGAGTGAGTGATTGATTGAGTAGTATGTGTTGTGTAGTGTGTAGTGTTGTCGTGAATAGCAGAGTGTATTTGCATGATGATGGTGAAATGGAATGTTGAAATTGATGAGTAAGTTTTGTGTAGTTCCAATCATTTTCCGTGTGGTCGAGTGGTCTAAGGCGTTGGATGGGGAACCACGTTTAGACGACGCCGGTTCGAATCCCACCATCAACATACCTATTCACAACCACTAACATCACATTTTCACATCACACACAATACCCACTATCACATACATACTACCACAATCACACAATCACAGCCCAACATCATCACAGTCATCAACAACAACGAATACTACTACTACTACTACTAATACTACTTCTATCTATATAAGTAGTATATATGGCGAGTCAGGAATAGAATGTCTGGCAGCAGAAATTCGTGAAGTTCAAGGAGGAAAGAACGTGAACAGAAAGCGATTGGTATTGAAATGAAGGAACAGTGAATTGTGAGACGATTGATTGACATTCGCAAAGGAACAGTCAAGGTTCATTGATATTTTGCAAATTAAGTATTTACTGTTTTCCTCTCACATTTTACTAAGACATTCTGCAATTTTCACTTCAAATACATTGGATTGTCCCCACTCGTCTTCTTGTTCTTGTTGTTGTTGTTGTTGTTGTTGTTGTTGTTCACCACACTACAACTATTACAATTACAACTACAAATACAACGAAAAAACAAAAACAGTACTACAACCACAAACAAAACCACAATCACCACGTCACACTCTCCACATTCTCACTCCGTCCCCTGTTACTTCCACACTTCATTTCATTCATGCATTCACAACACCGACCAGTCACAGTCACTTGCCTAGTCCCACTCACACACAACATCGTCTCCTCACTGTATCCAACTACTACTGTCATGTGTGCCGATTGCTTAACTCAGTGTGAACTTGATTCAGCACGTGGGATGGCATGCACACACATTGAGTGGACAAGTGTCAAACACACAGGATGAAACACACTCTCCCTCACTGACTCATCATCTGAACGTGTTACACTGCGTAGTTTGTCGAAGCAGACAGTGGTGAATGGATTGACACGGGGTGATGAGTGGTGAGTGGTTGTGTGATTGATTGTTTGAGTGTGTGAGTGAGTGTGTGATTGAGTGAGTGATTGAGTGAGTGAGTGATTGATTGAGTAGTATGTGTTGTGTAGTGTGTAGTGTTGTCGTGAATAGCAGAGTGTATTTGCATGATGATGGTGAAATGGAATGTTGAAATTGATGAGTAAGTTTTGTGTAGTTCCAATCATTTTCCGTGTGGTCGAGTGGTCTAAGGCGTTGGATGGGGAACCACGTTTAGACGACGCCGGTTCGAATCCCACCATCAACATACCTATTCACAACCACTAACATCACATTTTCACATCACACACAATACCCACTATCACATACATACTACCACAATCACACAATCACAGCCCAACATCATCACAGTCATCAACAACAACGAATACTACTACTACTACTACTAATACTACTTCTATCTATATAAGTAGTATATATGGCGAGTCAGGAATAGAATGTCTGGCAGCAGAAATTCGTGAAGTTCAAGGAGGAAAGAACGTGAACAGAAAGCGATTGGTATTGAAATGAAGGAACAGTGAATTGTGAGACGATTGATTGACATTCGCAAAGGAACAGTCAAGGTTCATTGATATTTTGCAAATTAAGTATTTACTGTTTTCCTCTCACATTTTACTAAGACATTCTGCAATTTTCACTTCAAATACATTGGATTGTCCCCACTCGTCTTCTTGTTCTTGTTCTTGTTCTTGTTGTTGTTGTTGTTGTTGTTCACCACACTACAACTATTACAATTACAACTACAAATACAACGAAAAAACAAAAACAGTACTACAACCACAAACAAAACCACAATCACCACGTCACACTCTCCACATTCTCACTCCGTCCCCTGTTACTTCCACACTTCATTTCATTCATGCATTCACAACACCGACCAGTCACAGTCACTTGCCTAGTCCCACTCACACACAACATCGTCTCCTCACTGTATCCAACTACTACTGTCATGTGTGCCGATTGCTTAACTCAGTGTGAACTTGATTCAGCACGTGGGATGGCATGCACACACATTGAGTGGACAAGTGTCAAACACACAGGATGAAACACACTCTCCCTCACTGACTCATCATCTGAACGTGTTACACTGCGTAGTTTGTCGAAGCAGACAGTGGTGAATGGATTGACACGGGGTGATGAGTGGTGAGTGGTTGTGTGATTGATTGTTTGAGTGTGTGAGTGAGTGTGTGATTGAGTGAGTGATTGAGTGAGTGAGTGATTGATTGAGTAGTATGTGTTGTGTAGTGTGTAGTGTTGTCGTGAATAGCAGAGTGTATTTGCATGATGATGGTGAAATGGAATGTTGAAATTGATGAGTAAGTTTTGTGTAGTTCCAATCATTTTCCGTGTGGTCGAGTGGTCTAAGGCGTTGGATGGGGAACCACGTTTAGACGACGCCGGTTCGAATCCCACCATCAACATACCTATTCACAACCACTAACATCACATTTTCACATCACACACAATACCCACTATCACATACATACTACCACAATCACACAATCACAGCCCAACATCATCACAGTCATCAACAACAACGACTACTACTACTACTACTACTACTACTATCTATATAAGTAGTATATATGGCGAGTCAGGAATAGAATGTCTGGCAGCAGAAATTCGTGAAGTTCAAGGAGGAAAGAACGTGAACAGAAAGCGATTGGTATTGAAATGAAGGAACAGTGAATTGTGAGACGATTGATTGACATTCGCAAAGGAACAGTCAAGGTTCATTGATATTTTGCAAATTAAGTATTTACTGTTTTCCTCTCACATTTTACTAAGACATTCTGCAATTTTCACTTCAAATACATTGGATTGTCCCCACTCGTCTTCTTGTTCTTGTTCTTGTTGTTGTTGTTGTTGTTGTTGTTCACCACACTACAACTATTACAATTACAACTACAAATACAACGAAAAAACAAAAACAGTACTACAACCACAAACAAAACCACAATCACCACGTCACACTCTCCACATTCTCACTCCGTCCCCTGTTACTTCCACACTTCATTTCATTCATGCATTCACAACACCGACCAGTCACAGTCACTTGCCTAGTCCCACTCACACACAACATCGTCTCCTCACTGTATCCAACTACTACTGTCATGTGTGCCGATTGCTTAACTCAGTGTGAACTTGATTCAGCACGTGGGATGGCATGCACACACATTGAGTGGACAAGTGTCAAACACACAGGATGAAACACACTCTCCCTCACTGACTCATCATCTGAACGTGTTACACTGCGTAGTTTGTCGAAGCAGACAGTGGTGAATGGATTGACACGGGGTGATGAGTGGTGAGTGGTTGTGTGATTGATTGTTTGAGTGTGTGAGTGAGTGTGTGATTGAGTGAGTGATTGAGTGAGTGAGTGATTGATTGAGTAGTATGTGTTGTGTAGTGTGTAGTGTTGTCGTGAATAGCAGAGTGTATTTGCATGATGATGGTGAAATGGAATGTTGAAATTGATGAGTAAGTTTTGTGTAGTTCCAATCATTTTCCGTGTGGTCGAGTGGTCTAAGGCGTTGGATGGGGAACCACGTTTAGACGACGCCGGTTCGAATCCCACCATCAACATACCTATTCACAACCACTAACATCACATTTTCACATCACACACAATACCCACTATCACATACATACTACCACAATCACACAATCACAGCCCAACATCATCACAGTCATCAACAACAACGACTACTACTACTACTAATACTACTTATATCTATATAAGTAGTATATATGGCGAGTCAGGAATAGAATGTCTGGCAGCAGAAATTCGTGAAGTTCAAGGAGGAAAGAACGTGAACAGAAAGCGATTGGTATTGAAATGAAGGAACAGTGAATTGTGAGACGATTGATTGACATTCGCAAAGGAACAGTCAAGGTTCATTGATATTTTGCAAATTAAGTATTTACTGTTTTCCTCTCACATTTTACTAAGACATTCTGCAATTTTCACTTCAAATACATTGGATTGTCCCCACTCGTCTTCTTGTTCTTGTTCTTGTTCTTGTTGTTGTTGTTGTTGTTCACCACACTACAACTATTACAATTACAACTACAAATACAACGAAAAAACAAAAACAGTACTACAACCACAAACAAAACCACAATCACCACGTCACACTCTCCACATTCTCACTCCGTCCCCTGTTACTTCCACACTTCATTTCATTCATGCATTCACAACACCGACCAGTCACAGTCACTTGCCTAGTCCCACTCACACACAACATCGTCTCCTCACTGTATCCAACTACTACTGTCATGTGTGCCGATTGCTTAACTCAGTGTGAACTTGATTCAGCACGTGGGATGGCATGCACACACATTGAGTGGACAAGTGTCAAACACACAGGATGAAACACACTCTCCCTCACTGACTCATCATCTGAACGTGTTACACTGCGTAGTTTGTCGAAGCAGACAGTGGTGAATGGATTGACACGGGGTGATGAGTGGTGAGTGGTTGTGTGATTGATTGTTTGAGTGTGTGAGTGAGTGTGTGATTGAGTGAGTGATTGAGTGAGTGAGTGATTGATTGAGTAGTATGTGTTGTGTAGTGTGTAGTGTTGTCGTGAATAGCAGAGTGTATTTGCATGATGATGGTGAAATGGAATGTTGAAATTGATGAGTAAGTTTTGTGTAGTTCCAATCATTTTCCGTGTGGTCGAGTGGTCTAAGGCGTTGGATGGGGAACCACGTTTAGACGACGCCGGTTCGAATCCCACCATCAACATACCTATTCACAACCACTAACATCACATTTTCACATCACACACAATACCCACTATCACATACATACTACCACAATCACACAATCACAGCCCAACATCATCACAGTCATCAACAACAACGAATACTACTACTACTAATACTACTTCTATCTATATAAGTAGTATATATGGCGAGTCAGGAATAGAATGTCTGGCAGCAGAAATTCGTGAAGTTCAAGGAGGAAAGAACGTGAACAGAAAGCGATTGGTATTGAAATGAAGGAACAGTGAATTGTGAGACGATTGATTGACATTCGCAAAGGAACAGTCAAGGTTCATTGATATTTTGCAAATTAAGTATTTACTGTTTTCCTCTCACATTTTACTAAGACATTCTGCAATTTTCACTTCAAATACATTGGATTGTCCCCACTCGTCTTCTTGTTCTTGTTCTTGTTCTTGTTGTTGTTGTTGTTGTTCACCACACTACAACTATTACAATTACAACTACAAATACAACGAAAAAACAAAAACAGTACTACAACCACAAACAAAACCACAATCACCACGTCACACTCTCCACATTCTCACTCCGTCCCCTGTTACTTCCACACTTCATTTCATTCATGCATTCACAACACCGACCAGTCACAGTCACTTGCCTAGTCCCACTCACACACAACATCGTCTCCTCACTGTATCCAACTACTACTGTCATGTGTGCCGATTGCTTAACTCAGTGTGAACTTGATTCAGCACGTGGGATGGCATGCACACACATTGAGTGGACAAGTGTCAAACACACAGGATGAAACACACTCTCCCTCACTGACTCATCATCTGAACGTGTTACACTGCGTAGTTTGTCGAAGCAGACAGTGGTGAATGGATTGACACGGGGTGATGAGTGGTGAGTGGTTGTGTGATTGATTGTTTGAGTGTGTGAGTGAGTGTGTGATTGAGTGAGTGATTGAGTGAGTGAGTGATTGATTGAGTAGTATGTGTTGTGTAGTGTGTAGTGTTGTCGTGAATAGCAGAGTGTATTTGCATGATGATGGTGAAATGGAATGTTGAAATTGATGAGTAAGTTTTGTGTAGTTCCAATCATTTTCCGTGTGGTCGAGTGGTCTAAGGCGTTGGATGGGGAACCACGTTTAGACGACGCCGGTTCGAATCCCACCATCAACATACCTATTCACAACCACTAACATCACATTTTCACATCACACACAATACCCACTATCACATACATACTACCACAATCACACAATCACAGCCCAACATCATCACAGTCATCAACAACAACGAATACTACTACTACTACTACTTCTATCTATATAAGTAGTATATATGGCGAGTCAGGAATAGAATGTCTGGCAGCAGAAATTCGTGAAGTTCAAGGAGGAAAGAACGTGAACAGAAAGCGATTGGTATTGAAATGAAGGAACAGTGAATTGTGAGACGATTGATTGACATTCGCAAAGGAACAGTCAAGGTTCATTGATATTTTGCAAATTAAGTATTTACTGTTTTCCTCTCACATTTTACTAAGACATTCTGCAATTTTCACTTCAAATACATTGGATTGTCCCCACTCGTCTTCTTGTTCTTGTTCTTGTTCTTGTTGTTGTTGTTGTTGTTCACCACACTACAACTATTACAATTACAACTACAAATACAACGAAAAAACAAAAACAGTACTACAACCACAAACAAAACCACAATCACCACGTCACACTCTCCACATTCTCACTCCGTCCCCTGTTACTTCCACACTTCATTTCATTCATGCATTCACAACACCGACCAGTCACAGTCACTTGCCTAGTCCCACTCACACACAACATCGTCTCCTCACTGTATCCAACTACTACTGTCATGTGTGCCGATTGCTTAACTCAGTGTGAACTTGATTCAGCACGTGGGATGGCATGCACACACATTGAGTGGACAAGTGTCAAACACACAGGATGAAACACACTCTCCCTCACTGACTCATCATCTGAACGTGTTACACTGCGTAGTTTGTCGAAGCAGACAGTGGTGAATGGATTGACACGGGGTGATGAGTGGTGAGTGGTTGTGTGATTGATTGTTTGAGTGTGTGAGTGAGTGTGTGATTGAGTGAGTGATTGAGTGAGTGAGTGATTGATTGAGTAGTATGTGTTGTGTAGTGTGTAGTGTTGTCGTGAATAGCAGAGTGTATTTGCATGATGATGGTGAAATGGAATGTTGAAATTGATGAGTAAGTTTTGTGTAGTTCCAATCATTTTCCGTGTGGTCGAGTGGTCTAAGGCGTTGGATGGGGAACCACGTTTAGACGACGCCGGTTCGAATCCCACCATCAACATACCTATTCACAACCACTAACATCACATTTTCACATCACACACAATACCCACTATCACATACATACTACCACAATCACACAATCACAGCCCAACATCATCACAGTCATCAACAACAACGACTACTACTACTACTAATACTACTTCTATCTATATAAGTAGTATATATGGCGAGTCAGGAATAGAATGTCTGGCAGCAGAAATTCGTGAAGTTCAAGGAGGAAAGAACGTGAACAGAAAGCGATTGGTATTGAAATGAAGGAACAGTGAATTGTGAGACGATTGATTGACATTCGCAAAGGAACAGTCAAGGTTCATTGATATTTTGCAAATTAAGTATTTACTGTTTTCCTCTCACATTTTACTAAGACATTCTGCAATTTTCACTTCAAATACATTGGATTGTCCCCACTCGTCTTCTTGTTCTTGTTCTTGTTGTTGTTGTTGTTGTTCACCACACTACAACTATTACAATTACAACTACAAATACAACGAAAAAACAAAAACAGTACTACAACCACAAACAAAACCACAATCACCACGTCACACTCTCCACATTCTCACTCCGTCCCCTGTTACTTCCACACTTCATTTCATTCATGCATTCACAACACCGACCAGTCACAGTCACTTGCCTAGTCCCACTCACACACAACATCGTCTCCTCACTGTATCCAACTACTACTGTCATGTGTGCCGATTGCTTAACTCAGTGTGAACTTGATTCAGCACGTGGGATGGCATGCACACACATTGAGTGGACAAGTGTCAAACACACAGGATGAAACACACTCTCCCTCACTGACTCATCATCTGAACGTGTTACACTGCGTAGTTTGTCGAAGCAGACAGTGGTGAATGGATTGACACGGGGTGATGAGTGGTGAGTGGTTGTGTGATTGATTGTTTGAGTGTGTGAGTGAGTGTGTGATTGAGTGAGTGATTGAGTGAGTGAGTGATTGATTGAGTAGTATGTGTTGTGTAGTGTGTAGTGTTGTCGTGAATAGCAGAGTGTATTTGCATGATGATGGTGAAATGGAATGTTGAAATTGATGAGTAAGTTTTGTGTAGTTCCAATCATTTTCCGTGTGGTCGAGTGGTCTAAGGCGTTGGATGGGGAACCACGTTTAGACGACGCCGGTTCGAATCCCACCATCAACATACCTATTCACAACCACTAACATCACATTTTCACATCACACACAATACCCACTATCACATACATACTACCACAATCACACAATCACAGCCCAACATCATCACAGTCATCAACAACAACGAATACTACTACTAATACTACTTATATCTATATAAGTAGTATATATGGCGAGTCAGGAATAGAATGTCTGGCAGCAGAAATTCGTGAAGTTCAAGGAGGAAAGAACGTGAACAGAAAGCGATTGGTATTGAAATGAAGGAACAGTGAATTGTGAGACGATTGATTGACATTCGCAAAGGAACAGTCAAGGTTCATTGATATTTTGCAAATTAAGTATTTACTGTTTTCCTCTCACATTTTACTAAGACATTCTGCAATTTTCACTTCAAATACATTGGATTGTCCCCACTCGTCTTCTTGTTCTTGTTCTTGTTCTTGTTGTTGTTGTTGTTGTTCACCACACTACAACTATTACAATTACAACTACAAATACAACGAAAAAACAAAAACAGTACTACAACCACAAACAAAACCACAATCACCACGTCACACTCTCCACATTCTCACTCCGTCCCCTGTTACTTCCACACTTCATTTCATTCATGCATTCACAACACCGACCAGTCACAGTCACTTGCCTAGTCCCACTCACACACAACATCGTCTCCTCACTGTATCCAACTACTACTGTCATGTGTGCCGATTGCTTAACTCAGTGTGAACTTGATTCAGCACGTGGGATGGCATGCACACACATTGAGTGGACAAGTGTCAAACACACAGGATGAAACACACTCTCCCTCACTGACTCATCATCTGAACGTGTTACACTGCGTAGTTTGTCGAAGCAGACAGTGGTGAATGGATTGACACGGGGTGATGAGTGGTGAGTGGTTGTGTGATTGATTGTTTGAGTGTGTGAGTGAGTGTGTGATTGAGTGAGTGATTGAGTGAGTGAGTGATTGATTGAGTAGTATGTGTTGTGTAGTGTGTAGTGTTGTCGTGAATAGCAGAGTGTATTTGCATGATGATGGTGAAATGGAATGTTGAAATTGATGAGTAAGTTTTGTGTAGTTCCAATCATTTTCCGTGTGGTCGAGTGGTCTAAGGCGTTGGATGGGGAACCACGTTTAGACGACGCCGGTTCGAATCCCACCATCAACATACCTATTCACAACCACTAACATCACATTTTCACATCACACACAATACCCACTATCACATACATACTACCACAATCACACAATCACAGCCCAACATCATCACAGTCATCAACAACAACGAACTACTACTACTACTAATACTACTTCTATCTATATAAGTAGTATATATGGCGAGTCAGGAATAGAATGTCTGGCAGCAGAAATTCGTGAAGTTCAAGGAGGAAAGAACGTGAACAGAAAGCGATTGGTATTGAAATGAAGGAACAGTGAATTGTGAGACGATTGATTGACATTCGCAAAGGAACAGTCAAGGTTCATTGATATTTTGCAAATTAAGTATTTACTGTTTTCCTCTCACATTTTACTAAGACATTCTGCAATTTTCACTTCAAATACATTGGATTGTCCCCACTCGTCTTCTTGTTCTTGTTCTTGTTCTTGTTGTTGTTGTTGTTCACCACACTACAACTATTACAATTACAACTACAAATACAACGAAAAAACAAAAACAGTACTACAACCACAAACAAAACCACAATCACCACGTCACACTCTCCACATTCTCACTCCGTCCCCTGTTACTTCCACACTTCATTTCATTCATGCATTCACAACACCGACCAGTCACAGTCACTTGCCTAGTCCCACTCACACACAACATCGTCTCCTCACTGTATCCAACTACTACTGTCATGTGTGCCGATTGCTTAACTCAGTGTGAACTTGATTCAGCACGTGGGATGGCATGCACACACATTGAGTGGACAAGTGTCAAACACACAGGATGAAACACACTCTCCCTCACTGACTCATCATCTGAACGTGTTACACTGCGTAGTTTGTCGAAGCAGACAGTGGTGAATGGATTGACACGGGGTGATGAGTGGTGAGTGGTTGTGTGATTGATTGTTTGAGTGTGTGAGTGAGTGTGTGATTGAGTGAGTGATTGAGTGAGTGAGTGATTGATTGAGTAGTATGTGTTGTGTAGTGTGTAGTGTTGTCGTGAATAGCAGAGTGTATTTGCATGATGATGGTGAAATGGAATGTTGAAATTGATGAGTAAGTTTTGTGTAGTTCCAATCATTTTCCGTGTGGTCGAGTGGTCTAAGGCGTTGGATGGGGAACCACGTTTAGACGACGCCGGTTCGAATCCCACCATCAACATACCTATTCACAACCACTAACATCACATTTTCACATCACACACAATACCCACTATCACATACATACTACCACAATCACACAATCACAGCCCAACATCATCACAGTCATCAACAACAACGAATACTACTACTAATACTACTTATATCTATATAAGTAGTATATATGGCGAGTCAGGAATAGAATGTCTGGCAGCAGAAATTCGTGAAGTTCAAGGAGGAAAGAACGTGAACAGAAAGCGATTGGTATTGAAATGAAGGAACAGTGAATTGTGAGACGATTGATTGACATTCGCAAAGGAACAGTCAAGGTTCATTGATATTTTGCAAATTAAGTATTTACTGTTTTCCTCTCACATTTTACTAAGACATTCTGCAATTTTCACTTCAAATACATTGGATTGTCCCCACTCGTCTTCTTGTTCTTGTTCTTGTTCTTGTTTTGTTGTTGTTGTTCACCACACTACAACTATTACAATTACAACTACAAATACAACGAAAAAACAAAAACAGTACTACAACCACAAACAAAACCACAATCACCACGTCACACTCTCCACATTCTCACTCCGTCCCCTGTTACTTCCACACTTCATTTCATTCATGCATTCACAACACCGACCAGTCACAGTCACTTGCCTAGTCCCACTCACACACAACATCGTCTCCTCACTGTATCCAACTACTACTGTCATGTGTGCCGATTGCTTAACTCAGTGTGAACTTGATTCAGCACGTGGGATGGCATGCACACACATTGAGTGGACAAGTGTCAAACACACAGGATGAAACACACTCTCCCTCACTGACTCATCATCTGAACGTGTTACACTGCGTAGTTTGTCGAAGCAGACAGTGGTGAATGGATTGACACGGGGTGATGAGTGGTGAGTGGTTGTGTGATTGATTGTTTGAGTGTGTGAGTGAGTGTGTGATTGAGTGAGTGATTGAGTGAGTGAGTGATTGATTGAGTAGTATGTGTTGTGTAGTGTGTAGTGTTGTCGTGAATAGCAGAGTGTATTTGCATGATGATGGTGAAATGGAATGTTGAAATTGATGAGTAAGTTTTGTGTAGTTCCAATCATTTTCCGTGTGGTCGAGTGGTCTAAGGCGTTGGATGGGGAACCACGTTTAGACGACGCCGGTTCGAATCCCACCATCAACATACCTATTCACAACCACTAACATCACATTTTCACATCACACACAATACCCACTATCACATACATACTACCACAATCACACAATCACAGCCCAACATCATCACAGTCATCAACAACAACGACTACTACTACTACTAATACTACTTATATCTATATAAGTAGTATATATGGCGAGTCAGGAATAGAATGTCTGGCAGCAGAAATTCGTGAAGTTCAAGGAGGAAAGAACGTGAACAGAAAGCGATTGGTATTGAAATGAAGGAACAGTGAATTGTGAGACGATTGATTGACATTCGCAAAGGAACAGTCAAGGTTCATTGATATTTTGCAAATTAAGTATTTACTGTTTTCCTCTCACATTTTACTAAGACATTCTGCAATTTTCACTTCAAATACATTGGATTGTCCCCACTCGTCTTCTTGTTCTTGTTCTTGTTGTTGTTGTTGTTGTTGTTGTTCACCACACTACAACTATTACAATTACAACTACAAATACAACGAAAAAACAAAAACAGTACTACAACCACAAACAAAACCACAATCACCACGTCACACTCTCCACATTCTCACTCCGTCCCCTGTTACTTCCACACTTCATTTCATTCATGCATTCACAACACCGACCAGTCACAGTCACTTGCCTAGTCCCACTCACACACAACATCGTCTCCTCACTGTATCCAACTACTACTGTCATGTGTGCCGATTGCTTAACTCAGTGTGAACTTGATTCAGCACGTGGGATGGCATGCACACACATTGAGTGGACAAGTGTCAAACACACAGGATGAAACACACTCTCCCTCACTGACTCATCATCTGAACGTGTTACACTGCGTAGTTTGTCGAAGCAGACAGTGGTGAATGGATTGACACGGGGTGATGAGTGGTGAGTGGTTGTGTGATTGATTGTTTGAGTGTGTGAGTGAGTGTGTGATTGAGTGAGTGATTGAGTGAGTGAGTGATTGATTGAGTAGTATGTGTTGTGTAGTGTGTAGTGTTGTCGTGAATAGCAGAGTGTATTTGCATGATGATGGTGAAATGGAATGTTGAAATTGATGAGTAAGTTTTGTGTAGTTCCAATCATTTTCCGTGTGGTCGAGTGGTCTAAGGCGTTGGATGGGGAACCACGTTTAGACGACGCCGGTTCGAATCCCACCATCAACATACCTATTCACAACCACTAACATCACATTTTCACATCACACACAATACCCACTATCACATACATACTACCACAATCACACAATCACAGCCCAACATCATCACAGTCATCAACAACAACGAATACTACTACTACTAATACTACTTATATCTATATAAGTAGTATATATGGCGAGTCAGGAATAGAATGTCTGGCAGCAGAAATTCGTGAAGTTCAAGGAGGAAAGAACGTGAACAGAAAGCGATTGGTATTGAAATGAAGGAACAGTGAATTGTGAGACGATTGATTGACATTCGCAAAGGAACAGTCAAGGTTCATTGATATTTTGCAAATTAAGTATTTACTGTTTTCCTCTCACATTTTACTAAGACATTCTGCAATTTTCACTTCAAATACATTGGATTGTCCCCACTCGTCTTCTTGTTCTTGTTCTTGTTCTTGTTGTTGTTGTTGTTGTTCACCACACTACAACTATTACAATTACAACTACAAATACAACGAAAAAACAAAAACAGTACTACAACCACAAACAAAACCACAATCACCACGTCACACTCTCCACATTCTCACTCCGTCCCCTGTTACTTCCACACTTCATTTCATTCATGCATTCACAACACCGACCAGTCACAGTCACTTGCCTAGTCCCACTCACACACAACATCGTCTCCTCACTGTATCCAACTACTACTGTCATGTGTGCCGATTGCTTAACTCAGTGTGAACTTGATTCAGCACGTGGGATGGCATGCACACACATTGAGTGGACAAGTGTCAAACACACAGGATGAAACACACTCTCCCTCACTGACTCATCATCTGAACGTGTTACACTGCGTAGTTTGTCGAAGCAGACAGTGGTGAATGGATTGACACGGGGTGATGAGTGGTGAGTGGTTGTGTGATTGATTGTTTGAGTGTGTGAGTGAGTGTGTGATTGAGTGAGTGATTGAGTGAGTGAGTGATTGATTGAGTAGTATGTGTTGTGTAGTGTGTAGTGTTGTCGTGAATAGCAGAGTGTATTTGCATGATGATGGTGAAATGGAATGTTGAAATTGATGAGTAAGTTTTGTGTAGTTCCAATCATTTTCCGTGTGGTCGAGTGGTCTAAGGCGTTGGATGGGGAACCACGTTTAGACGACGCCGGTTCGAATCCCACCATCAACATACCTATTCACAACCACTAACATCACATTTTCACATCACACACAATACCCACTATCACATACATACTACCACAATCACACAATCACAGCCCAACATCATCACAGTCATCAACAACAACGAATACTACTACTAATACTACTTCTATCTATATAAGTAGTATATATGGCGAGTCAGGAATAGAATGTCTGGCAGCAGAAATTCGTGAAGTTCAAGGAGGAAAGAACGTGAACAGAAAGCGATTGGTATTGAAATGAAGGAACAGTGAATTGTGAGACGATTGATTGACATTCGCAAAGGAACAGTCAAGGTTCATTGATATTTTGCAAATTAAGTATTTACTGTTTTCCTCTCACATTTTACTAAGACATTCTGCAATTTTCACTTCAAATACATTGGATTGTCCCCACTCGTCTTCTTGTTCTTGTTCTTGTTCTTGTTGTTGTTGTTGTTGTTCACCACACTACAACTATTACAATTACAACTACAAATACAACGAAAAAACAAAAACAGTACTACAACCACAAACAAAACCACAATCACCACGTCACACTCTCCACATTCTCACTCCGTCCCCTGTTACTTCCACACTTCATTTCATTCATGCATTCACAACACCGACCAGTCACAGTCACTTGCCTAGTCCCACTCACACACAACATCGTCTCCTCACTGTATCCAACTACTACTGTCATGTGTGCCGATTGCTTAACTCAGTGTGAACTTGATTCAGCACGTGGGATGGCATGCACACACATTGAGTGGACAAGTGTCAAACACACAGGATGAAACACACTCTCCCTCACTGACTCATCATCTGAACGTGTTACACTGCGTAGTTTGTCGAAGCAGACAGTGGTGAATGGATTGACACGGGGTGATGAGTGGTGAGTGGTTGTGTGATTGATTGTTTGAGTGTGTGAGTGAGTGTGTGATTGAGTGAGTGATTGAGTGAGTGAGTGATTGATTGAGTAGTATGTGTTGTGTAGTGTGTAGTGTTGTCGTGAATAGCAGAGTGTATTTGCATGATGATGGTGAAATGGAATGTTGAAATTGATGAGTAAGTTTTGTGTAGTTCCAATCATTTTCCGTGTGGTCGAGTGGTCTAAGGCGTTGGATGGGGAACCACGTTTAGACGACGCCGGTTCGAATCCCACCATCAACATACCTATTCACAACCACTAACATCACATTTTCACATCACACACAATACCCACTATCACATACATACTACCACAATCACACAATCACAGCCCAACATCATCACAGTCATCAACAACAACGAATACTACTACTACTACTAATACTACTTCTATCTATATAAGTAGTATATATGGCGAGTCAGGAATAGAATGTCTGGCAGCAGAAATTCGTGAAGTTCAAGGAGGAAAGAACGTGAACAGAAAGCGATTGGTATTGAAATGAAGGAACAGTGAATTGTGAGACGATTGATTGACATTCGCAAAGGAACAGTCAAGGTTCATTGATATTTTGCAAATTAAGTATTTACTGTTTTCCTCTCACATTTTACTAAGACATTCTGCAATTTTCACTTCAAATACATTGGATTGTCCCCACTCGTGTTCTTGTTCTTGTTCTTGTTGTTCTTGTTGTTGTTGTTGTTCACCACACTACAACTATTACAATTACAACTACAAATACAACGAAAAAACAAAAACAGTACTACAACCACAAACAAAACCACAATCACCACGTCACACTCTCCACATTCTCACTCCGTCCCCTGTTACTTCCACACTTCATTTCATTCATGCATTCACAACACCGACCAGTCACAGTCACTTGCCTAGTCCCACTCACACACAACATCGTCTCCTCACTGTATCCAACTACTACTGTCATGTGTGCCGATTGCTTAACTCAGTGTGAACTTGATTCAGCACGTGGGATGGCATGCACACACATTGAGTGGACAAGTGTCAAACACACAGGATGAAACACACTCTCCCTCACTGACTCATCATCTGAACGTGTTACACTGCGTAGTTTGTCGAAGCAGACAGTGGTGAATGGATTGACACGGGGTGATGAGTGGTGAGTGGTTGTGTGATTGATTGTTTGAGTGTGTGAGTGAGTGTGTGATTGAGTGAGTGATTGAGTGAGTGAGTGATTGATTGAGTAGTATGTGTTGTGTAGTGTGTAGTGTTGTCGTGAATAGCAGAGTGTATTTGCATGATGATGGTGAAATGGAATGTTGAAATTGATGAGTAAGTTTTGTGTAGTTCCAATCATTTTCCGTGTGGTCGAGTGGTCTAAGGCGTTGGATGGGGAACCACGTTTAGACGACGCCGGTTCGAATCCCACCATCAACATACCTATTCACAACCACTAACATCACATTTTCACATCACACACAATACCCACTATCACATACATACTACCACAATCACACAATCACAGCCCAACATCATCACAGTCATCAACAACAACGACTACTACTACTACTAATACTACTTCTATCTATATAAGTAGTATATATGGCGAGTCAGGAATAGAATGTCTGGCAGCAGAAATTCGTGAAGTTCAAGGAGGAAAGAACGTGAACAGAAAGCGATTGGTATTGAAATGAAGGAACAGTGAATTGTGAGACGATTGATTGACATTCGCAAAGGAACAGTCAAGGTTCATTGATATTTTGCAAATTAAGTATTTACTGTTTTCCTCTCACATTTTACTAAGACATTCTGCAATTTTCACTTCAAATACATTGGATTGTCCCCACTCGTCTTCTTGTTCTTGTTCTTGTTCTTGTTGTTGTTGTTGTTGTTGTTCACCACACTACAACTATTACAATTACAACTACAAATACAACGAAAAAACAAAAACAGTACTACAACCACAAACAAAACCACAATCACCACGTCACACTCTCCACATTCTCACTCCGTCCCCTGTTACTTCCACACTTCATTTCATTCATGCATTCACAACACCGACCAGTCACAGTCACTTGCCTAGTCCCACTCACACACAACATCGTCTCCTCACTGTATCCAACTACTACTGTCATGTGTGCCGATTGCTTAACTCAGTGTGAACTTGATTCAGCACGTGGGATGGCATGCACACACATTGAGTGGACAAGTGTCAAACACACAGGATGAAACACACTCTCCCTCACTGACTCATCATCTGAACGTGTTACACTGCGTAGTTTGTCGAAGCAGACAGTGGTGAATGGATTGACACGGGGTGATGAGTGGTGAGTGGTTGTGTGATTGATTGTTTGAGTGTGTGAGTGAGTGTGTGATTGAGTGAGTGATTGAGTGAGTGAGTGATTGATTGAGTAGTATGTGTTGTGTAGTGTGTAGTGTTGTCGTGAATAGCAGAGTGTATTTGCATGATGATGGTGAAATGGAATGTTGAAATTGATGAGTAAGTTTTGTGTAGTTCCAATCATTTTCCGTGTGGTCGAGTGGTCTAAGGCGTTGGATGGGGAACCACGTTTAGACGACGCCGGTTCGAATCCCACCATCAACATACCTATTCACAACCACTAACATCACATTTTCACATCACACACAATACCCACTATCACATACATACTACCACAATCACACAATCACAGCCCAACATCATCACAGTCATCAACAACAACGAATACTACTACTACTACTACTTCTATCTATATAAGTAGTATATATGGCGAGTCAGGAATAGAATGTCTGGCAGCAGAAATTCGTGAAGTTCAAGGAGGAAAGAACGTGAACAGAAAGCGATTGGTATTGAAATGAAGGAACAGTGAATTGTGAGACGATTGATTGACATTCGCAAAGGAACAGTCAAGGTTCATTGATATTTTGCAAATTAAGTATTTACTGTTTTCCTCTCACATTTTACTAAGACATTCTGCAATTTTCACTTCAAATACATTGGATTGTCCCCACTCGTCTTCTTGTTCTTGTTCTTGTTCTTGTTGTTGTTGTTGTTGTTCACCACACTACAACTATTACAATTACAACTACAAATACAACGAAAAAACAAAAACAGTACTACAACCACAAACAAAACCACAATCACCACGTCACACTCTCCACATTCTCACTCCGTCCCCTGTTACTTCCACACTTCATTTCATTCATGCATTCACAACACCGACCAGTCACAGTCACTTGCCTAGTCCCACTCACACACAACATCGTCTCCTCACTGTATCCAACTACTACTGTCATGTGTGCCGATTGCTTAACTCAGTGTGAACTTGATTCAGCACGTGGGATGGCATGCACACACATTGAGTGGACAAGTGTCAAACACACAGGATGAAACACACTCTCCCTCACTGACTCATCATCTGAACGTGTTACACTGCGTAGTTTGTCGAAGCAGACAGTGGTGAATGGATTGACACGGGGTGATGAGTGGTGAGTGGTTGTGTGATTGATTGTTTGAGTGTGTGAGTGAGTGTGTGATTGAGTGAGTGATTGAGTGAGTGAGTGATTGATTGAGTAGTATGTGTTGTGTAGTGTGTAGTGTTGTCGTGAATAGCAGAGTGTATTTGCATGATGATGGTGAAATGGAATGTTGAAATTGATGAGTAAGTTTTGTGTAGTTCCAATCATTTTCCGTGTGGTCGAGTGGTCTAAGGCGTTGGATGGGGAACCACGTTTAGACGACGCCGGTTCGAATCCCACCATCAACATACCTATTCACAACCACTAACATCACATTTTCACATCACACACAATACCCACTATCACATACATACTACCACAATCACACAATCACAGCCCAACATCATCACAGTCATCAACAACAACGAATACTACTACTACTACTAATACTACTTATATCTATATAAGTAGTATATATGGCGAGTCAGGAATAGAATGTCTGGCAGCAGAAATTCGTGAAGTTCAAGGAGGAAAGAACGTGAACAGAAAGCGATTGGTATTGAAATGAAGGAACAGTGAATTGTGAGACGATTGATTGACATTCGCAAAGGAACAGTCAAGGTTCATTGATATTTTGCAAATTAAGTATTTACTGTTTTCCTCTCACATTTTACTAAGACATTCTGCAATTTTCACTTCAAATACATTGGATTGTCCCCACTCGTCTTCTTGTTCTTGTTCTTGTTCTTGTTGTTGTTGTTGTTGTTCACCACACTACAACTATTACAATTACAACTACAAATACAACGAAAAAACAAAAACAGTACTACAACCACAAACAAAACCACAATCACCACGTCACACTCTCCACATTCTCACTCCGTCCCCTGTTACTTCCACACTTCATTTCATTCATGCATTCACAACACCGACCAGTCACAGTCACTTGCCTAGTCCCACTCACACACAACATCGTCTCCTCACTGTATCCAACTACTACTGTCATGTGTGCCGATTGCTTAACTCAGTGTGAACTTGATTCAGCACGTGGGATGGCATGCACACACATTGAGTGGACAAGTGTCAAACACACAGGATGAAACACACTCTCCCTCACTGACTCATCATCTGAACGTGTTACACTGCGTAGTTTGTCGAAGCAGACAGTGGTGAATGGATTGACACGGGGTGATGAGTGGTGAGTGGTTGTGTGATTGATTGTTTGAGTGTGTGAGTGAGTGTGTGATTGAGTGAGTGATTGAGTGAGTGAGTGATTGATTGAGTAGTATGTGTTGTGTAGTGTGTAGTGTTGTCGTGAATAGCAGAGTGTATTTGCATGATGATGGTGAAATGGAATGTTGAAATTGATGAGTAAGTTTTGTGTAGTTCCAATCATTTTCCGTGTGGTCGAGTGGTCTAAGGCGTTGGATGGGGAACCACGTTTAGACGACGCCGGTTCGAATCCCACCATCAACATACCTATTCACAACCACTAACATCACATTTTCACATCACACACAATACCCACTATCACATACATACTACCACAATCACACAATCACAGCCCAACATCATCACAGTCATCAACAACAACGAATACTACTACTACTACTACTACTTCTATCTATATAAGTAGTATATATGGCGAGTCAGGAATAGAATGTCTGGCAGCAGAAATTCGTGAAGTTCAAGGAGGAAAGAACGTGAACAGAAAGCGATTGGTATTGAAATGAAGGAACAGTGAATTGTGAGACGATTGATTGACATTCGCAAAGGAACAGTCAAGGTTCATTGATATTTTGCAAATTAAGTATTTACTGTTTTCCTCTCACATTTTACTAAGACATTCTGCAATTTTCACTTCAAATACATTGGATTGTCCCCACTCGTCTTCTTGTTCTTGTTCTTGTTCTTGTTCTTGTTCTTGTTGTTCACCACACTACAACTATTACAATTACAACTACAAATACAACGAAAAAACAAAAACAGTACTACAACCACAAACAAAACCACAATCACCACGTCACACTCTCCACATTCTCACTCCGTCCCCTGTTACTTCCACACTTCATTTCATTCATGCATTCACAACACCGACCAGTCACAGTCACTTGCCTAGTCCCACTCACACACAACATCGTCTCCTCACTGTATCCAACTACTACTGTCATGTGTGCCGATTGCTTAACTCAGTGTGAACTTGATTCAGCACGTGGGATGGCATGCACACACATTGAGTGGACAAGTGTCAAACACACAGGATGAAACACACTCTCCCTCACTGACTCATCATCTGAACGTGTTACACTGCGTAGTTTGTCGAAGCAGACAGTGGTGATGGATTGACACGGGGTGATGAGTGGTGAGTGGTTGTGTGATTGATTGTTTGAGTGTGTGAGTGAGTGTGTGATTGAGTGAGTGAGTGATTGATTGAGTAGTATGTGTTGTGTAGTGTGTGTTGTGTAGTGTGTAGTGTTGTCGTGAATAGCAGAGTGTATTTGCATGATGATGGTGAAATGGAATGTTGAAATTGATGAGTAAGTTTTGTGTAGTTCCAATCATTTTCCGTGTGGTCGAGTGGTCTAAGGCGTTGGATGGGGAACCACGTTTAGACGGACGCCGGTTCGAATCCACCATCAACATACCTATTCACAACCACTAACATCACATTTTCACATCACACACAATACCCACTATCACATACATACTACCACAATCACACAATCACAGCCCAACATCATCACAGTCATCAACAACAACGAATACTATTACTAATACTACTTATATCTATATAAGTAGTATATATGGCGAGTCAGGAATAGAATGTCTGGCAGCAGAAATTCGTGAAGTTCAAGGAGGAAAGAACGTGAACAGAAAGCGATTGGTATTGAAATGAAGGAACAGTGAATTGTGAGACGATTGATTGACATTCGCAAAGGAACAGTCAAGGTTCATTGATATTTTGCAAATTAAGTATTTACTGTTTTCCTCTCACATTTTACTAAGACATTCTGCAATTTTCACTTCAAATACATTGGATTGTCCCCACTCGTCTTCTTGTTCTTGTTCTTGTTCTTGTTGTTGTTGTTGTTCACCACACTACAACTATTACAATTACAACTACAAATACAACGAAAAAACAAAAACAGTACTACAACCACAAACAAAACCACAATCACCACGTCACACTCTCCACATTCTCACTCCGTCCCCTGTTACTTCCACACTTCATTTCATTCATGCATTCACAACACCGACCAGTCACAGTCACTTGCCTAGTCCCACTCACACACAACATCGTCTCCTCACTGTATCCAACTACTACTGTCATGTGTGCCGATTGCTTAACTCAGTGTGAACTTGATTCAGCACGTGGGATGGCATGCACACATTGAGTGGACAAGTGTCAAACAGACAGGATGAAACACACTCTCCCTCACTGACTCATCATCTGAACGTGTTACACTGCGTAGTTTGTCGAAGCAGACAGTGGTGAATGGATTGACACGGGGTGATGAGTGGTGAGTGGTTGTGTGATTGATTGTTTGAGTGTGAGTGAGTGTGTGATTGAGTGAGTGATTGAGTGAGTGAGTGATTGATTGAGTAGTATGTGTTGTGTAGTGTGTAGTGTTGTCGTGAATAGCAGAGTGTATTTGCATGATGATGGTGAAATGGAATGTTGAAATTGATGAGTAAGTTTTGTGTAGTTCCAATCATTTTCCGTGTGGTCGAGTGGTCTAAGGCGTTGGATGGGGAACCACGTTTAGACGACGCCGGTTCGAATCCCACCATCAACATACCTATTCACAACCACTAACATCACATTTCACATCACACACAATACCCACTATCACATACATACTACCACAATCACACAATCACAGCCCAACATCATCACAGTCATCAACAACAACGAATACTACTACTAATACTACTTATATCTATATAAGTATATATGGCGAGTCAGGAATAGAATGTCTGGCAGCAGAAATTCGTGAAGTTCAAGGAGGAAAGAACGTGAACAGAAAGCGATTGGTATTGAAATGAAGGAACAGTGAATTGTGAGACGATTGATTGACATTCGCAAAGGAACAGTCAAGGTTCATTGATATTTTGCAAATTAAGTATTTACTGTTTTCCTCTCACATTTACTAAGACATTCTGCAATTTTCACTTCAAATACATTGGATTGTCCCCACTCGTCTTCTTGTTCTTGTTCTTGTTCTTGTTGTTGTTGTTGTTCACCACACTACAACTATTACAATTACAACTACAAATACAACGAAAAAACAAAAACAGTACTACAACCACAAACAAAACCACAATCACCACGTCACACTCTCCACATTCTCACTCCGTCCCCTGTTACTTCCACACTTCATTTCATTCATGCATTCACACACCGACCAGTCACAGTCACTTGCCTAGTCCACTCACACACAACATCGTCTCCTCACTGTATCCAACTACTACTGTCATGTGTGCCGATTGCTTAACTCAGTGTGAACTTGATTCAGCACGTGGGATGGCATGCACACACATTGAGTGGACAAGTGTCAAACACACAGGATGAAACACACTCTCCCTCACTGACTCATCATCTGAACGTGTTACACTGCGTAGTTTGTCGAAGCAGACAGTGGTGAATGGATTGACACGGGGTGATGAGNNNNNNNNNNNNNNNNNNNNNNNNNNNNNNNNNNNNNNNNNNNNNNNNNNNNNNNNNNNNNNNNNNNNNNNNNNNNNNNNNNNNNNNNNNNNNNNNNNNNCATTCATGCATTCACAACACCGAACAGTCACAGTCACTTGCCTAGTCCCACTCACACACAAGCAGCCTCACTGTATCCAACTACTACTGTCATGTGTGCCGATTGCTTAACTCAGTGTGAACTTGATTCAGCACGTGGGATGGCATGCATGCACACACATTGAGTGGACAAGTGTCAAACACACAGGATGAAACACACTCTCCCTCACTGACTCATCATCTGAACGTGTTACACTGCGTAGTTTGTCGAAGCAGACAGTGGTGAATGGATTGACACGGGGTGATGAGTGGTGAGTGGTTGTGTGATTGATTGTTTGAGTGTGTGAGTGAGTGTGTGATTGAGTGAGTGATTGAGTGAGTGAGTGATTGATTGAGTAGTATGTGTTGTGTAGTGTGTAGTGTTGTCGTGAATAGCAGAGTGTATTTGCATGATGATGGTGAAATGGAATGTTGAAATTGATGAGTAAGTTTTGTGTAGTTCCAATCATTTTCCGTGTGGTCGAGTGGTCTAAGGCGTTGGATGGGGAACCACGTTTAGACGACGCCGGTTCGAATCCCACCATCAACATACCTATTCACAACCACTAACATCACATTTTCACATCACACACAATACCCACTATCACATACATACTACCACAATCACACAATCACAGCCCAACATCATCACAGTCATCAACAACAACGAATACTACTACTACTAATACTACTTATATCTATATAAGTAGTATATATGGCGAGTCAGGAATAGAATGTCTGGCAGCAGAAATTCGTGAAGTTCAAGGAGGAAAGAACGTGAACAGAAAGCGATTGGTATTGAAATGAAGGAACAGTGAATTGTGAGACGATTGATTGACATTCGCAAAGGAACAGTCAAGGTTCATTGATATTTTGCAAATTAAGTATTTACTGTTTTCCTCTCACATTTTACTAAGACATTCTGCAATTTTCACTTCAAATACATTGGATTGTCCCCACTCGTCTTCTTGTTCTTGTTCTTGTTGTTGTTGTTGTTGTTGTTGTTCACCACACTACAACTATTACAATTACAACTACAAATACAACGAAAAAACAAAAACAGTACTACAACCACAAACAAAACCACAATCACCACGTCACACTCTCCACATTCTCACTCCGTCCCCTGTTACTTCCACACTTCATTTCATTCATGCATTCACAACACCGACCAGTCACAGTCACTTGCCTAGTCCCACTCACACACAACATCGTCTCCTCACTGTATCCAACTACTACTGTCATGTGTGCCGATTGCTTAACTCAGTGTGAACTTGATTCAGCACGTGGGATGGCATGCACACACATTGAGTGGACAAGTGTCAAACACACAGGATGAAACACACTCTCCCTCACTGACTCATCATCTGAACGTGTTACACTGCGTAGTTTGTCGAAGCAGACAGTGGTGAATGGATTGACACGGGGTGATGAGTGGTGAGTGGTTGTGTGATTGATTGTTTGAGTGTGTGAGTGAGTGTGTGATTGAGTGAGTGATTGAGTGAGTGAGTGATTGATTGAGTAGTATGTGTTGTGTAGTGTGTAGTGTTGTCGTGAATAGCAGAGTGTATTTGCATGATGATGGTGAAATGGAATGTTGAAATTGATGAGTAAGTTTTGTGTAGTTCCAATCATTTTCCGTGTGGTCGAGTGGTCTAAGGCGTTGGATGGGGAACCACGTTTAGACGACGCCGGTTCGAATCCCACCATCAACATACCTATTCACAACCACTAACATCACATTTTCATCACACACAATACCCACTATCACATACATACTACCACAATCACACAATCACAGCCCAACATCATCACAGTCATCAACAACAACGAATACTACTACTACTACTACTAATACTACTTATATCTATATAAGTAGTATATATGGCGAGTCAGGAATAGAATGTCTGGCAGCAGAAATTCGTGAAGTTCAAGGAGGAAAGAACGTGAACAGAAAGCGATTGGTATTGAAATGAAGGAACAGTGAATTGTGAGACGATTGATTGACATTCGCAAAGGAACAGTCAAGGTTCATTGATATTTTGCAAATTAAGTATTTACTGTTTTCCTCTCACATTTTACTAAGACATTCTGCAATTTTCACTTCAAATACATTGGATTGTCCCCACTCGTCTTCTTGTTCTTGTTCTTGTTGTTGTTGTTGTTGTTGTTCACCACACTACAACTATTACAATTACAACTACAAATACAACGAAAAAACAAAAACAGTACTACAACCACAAACAAAACCACAATCACCACGTCACACTCTCCACATTCTCACTCCGTCCCCTGTTACTTCCACACTTCATTTCATTCATGCATTCACAACACCGACCAGTCACAGTCACTTGCCTAGTCCCACTCACACACAACATCGTCTCCTCACTGTATCCAACTACTACTGTCATGTGTGCCGATTGCTTAACTCAGTGTGAACTTGATTCAGCACGTGGGATGGCATGCACACACATTGAGTGGACAAGTGTCAAACACACAGGATGAAACACACTCTCCCTCACTGACTCATCATCTGAACGTGTTACACTGCGTAGTTTGTCGAAGCAGACAGTGGTGAATGGATTGACACGGGGTGATGAGTGGTGAGTGGTTGTGTGATTGATTGTTTGAGTGTGTGAGTGAGTGTGTGATTGAGTGAGTGATTGAGTGAGTGAGTGATTGATTGAGTAGTATGTGTTGTGTAGTGTGTAGTGTTGTCGTGAATAGCAGAGTGTATTTGCATGATGATGGTGAAATGGAATGTTGAAATTGATGAGTAAGTTTTGTGTAGTTCCAATCATTTTCCGTGTGGTCGAGTGGTCTAAGGCGTTGGATGGGGAACCACGTTTAGACGACGCCGGTTCGAATCCCACCATCAACATACCTATTCACAACCACTAACATCACATTTTCACATCACACACAATACCCACTATCACATACATACTACCACAATCACACAATCACAGCCCAACATCATCACAGTCATCAACAACAACGACTACTACTACTACTACTAATACTACTTATATCTATATAAGTAGTATATATGGCGAGTCAGGAATAGAATGTCTGGCAGCAGAAATTCGTGAAGTTCAAGGAGGAAAGAACGTGAACAGAAAGCGATTGGTATTGAAATGAAGGAACAGTGAATTGTGAGACGATTGATTGACATTCGCAAAGGAACAGTCAAGGTTCATTGATATTTTGCAAATTAAGTATTTACTGTTTTCCTCTCACATTTTACTAAGACATTCTGCAATTTTCACTTCAAATACATTGGATTGTCCCCACTCGTCTTCTTGTTCTTGTTCTTGTTGTTGTTGTTGTTGTTGTTGTTCACCACACTACAACTATTACAATTACAACTACAAATACAACGAAAAAACAAAAACAGTACTACAACCACAAACAAAACCACAATCACCACGTCACACTCTCCACATTCTCACTCCGTCCCCTGTTACTTCCACACTTCATTTCATTCATGCATTCACAACACCGACCAGTCACAGTCACTTGCCTAGTCCCACTCACACACAACATCGTCTCCTCACTGTATCCAACTACTACTGTCATGTGTGCCGATTGCTTAACTCAGTGTGAACTTGATTCAGCACGTGGGATGGCATGCACACACATTGAGTGGACAAGTGTCAAACACACAGGATGAAACACACTCTCCCTCACTGACTCATCATCTGAACGTGTTACACTGCGTAGTTTGTCGAAGCAGACAGTGGTGAATGGATTGACACGGGGTGATGAGTGGTGAGTGGTTGTGTGATTGATTGTTTGAGTGTGTGAGTGAGTGTGTGATTGAGTGAGTGATTGAGTGAGTGAGTGATTGATTGAGTAGTATGTGTTGTGTAGTGTGTAGTGTTGTCGTGAATAGCAGAGTGTATTTGCATGATGATGGTGAAATGGAATGTTGAAATTGATGAGTAAGTTTTGTGTAGTTCCAATCATTTTCCGTGTGGTCGAGTGGTCTAAGGCGTTGGATGGGGAACCACGTTTAGACGACGCCGGTTCGAATCCCACCATCAACATACCTATTCACAACCACTAACATCACATTTTCACATCACACACAATACCCACTATCACATACATACTACCACAATCACACAATCACAGCCCAACATCATCACAGTCATCAACAACAACGAATACTACTACTACTAATACTACTTATATCTATATAAGTAGTATATATGGCGAGTCAGGAATAGAATGTCTGGCAGCAGAAATTCGTGAAGTTCAAGGAGGAAAGAACGTGAACAGAAAGCGATTGGTATTGAAATGAAGGAACAGTGAATTGTGAGACGATTGATTGACATTCGCAAAGGAACAGTCAAGGTTCATTGATATTTTGCAAATTAAGTATTTACTGTTTTCCTCTCACATTTTACTAAGACATTCTGCAATTTTCACTTCAAATACATTGGATTGTCCCCACTCGTCTTCTTGTTCTTGTTCTTGTTTGTTGTTGTTGTTGTTGTTCACCACACTACAACTATTACAATTACAACTACAAATACAACGAAAAAACAAAAACAGTACTACAACCACAAACAAAACCACAATCACCACGTCACACTCTCCACATTCTCACTCCGTCCCCTGTTACTTCCACACTTCATTTCATTCATGCATTCACAACACCGACCAGTCACAGTCACTTGCCTAGTCCCACTCACACACAACATCGTCTCCTCACTGTATCCAACTACTACTGTCATGTGTGCCGATTGCTTAACTCAGTGTGAACTTGATTCAGCACGTGGGATGGCATGCACACACATTGAGTGGACAAGTGTCAAACACACAGGATGAAACACACTCTCCCTCACTGACTCATCATCTGAACGTGTTACACTGCGTAGTTTGTCGAAGCAGACAGTGGTGAATGGATTGACACGGGGTGATGAGTGGTGAGTGGTTGTGTGATTGATTGTTTGAGTGTGTGAGTGAGTGTGTGATTGAGTGAGTGATTGAGTGAGTGAGTGATTGATTGAGTAGTATGTGTTGTGTAGTGTGTAGTGTTGTCGTGAATAGCAGAGTGTATTTGCATGATGATGGTGAAATGGAATGTTGAAATTGATGAGTAAGTTTTGTGTAGTTCCAATCATTTTCCGTGTGGTCGAGTGGTCTAAGGCGTTGGATGGGGAACCACGTTTAGACGACGCCGGTTCGAATCCCACCATCAACATACCTATTCACAACCACTAACATCACATTTTCACATCACACACAATACCCACTATCACATACATACTACCACAATCACACAATCACAGCCCAACATCATCACAGTCATCAACAACAACGAATACTACTACTACTACTAATACTACTTATATCTATATAAGTAGTATATATGGCGAGTCAGGAATAGAATGTCTGGCAGCAGAAATTCGTGAAGTTCAAGGAGGAAAGAACGTGAACAGAAAGCGATTGGTATTGAAATGAAGGAACAGTGAATTGTGAGACGATTGATTGACATTCGCAAAGGAACAGTCAAGGTTCATTGATATTTTGCAAATTAAGTATTTACTGTTTTCCTCTCACATTTTACTAAGACATTCTGCAATTTTCACTTCAAATACATTGGATTGTCCCCACTCGTCTTCTTGTTCTTGTTCTTGTTGTTGTTGTTGTTGTTGTTGTTCACCACACTACAACTATTACAATTACAACTACAAATACAACGAAAAAACAAAAACAGTACTACAACCACAAACAAAACCACAATCACCACGTCACACTCTCCACATTCTCACTCCGTCCCCTGTTACTTCCACACTTCATTTCATTCATGCATTCACAACACCGACCAGTCACAGTCACTTGCCTAGTCCCACTCACACACAACATCGTCTCCTCACTGTATCCAACTACTACTGTCATGTGTGCCGATTGCTTAACTCAGTGTGAACTTGATTCAGCACGTGGGATGGCATGCACACACATTGAGTGGACAAGTGTCAAACACACAGGATGAAACACACTCTCCCTCACTGACTCATCATCTGAACGTGTTACACTGCGTAGTTTGTCGAAGCAGACAGTGGTGAATGGATTGACACGGGGTGATGAGTGGTGAGTGGTTGTGTGATTGATTGTTTGAGTGTGTGAGTGAGTGTGTGATTGAGTGAGTGATTGAGTGAGTGAGTGATTGATTGAGTAGTATGTGTTGTGTAGTGTGTAGTGTTGTCGTGAATAGCGATTGAAAAAATGCAAATCTGATATTCGCACTTTTGATTCGAATACATATTTTCATTTCATAGATGTTCGTCTATTGATAAGTGAACGTGATATTTTATGCACCAAGTGAGAGAACATGCCAATTTGAATTATCAGTTGGTTCGATAGTATCTAACAATCTTTATGTGAATATAAAAGTTACTGGACATTTTATTATCTTCTATCTTGAACTGTATTATTTGTAATGAAGATGATTCTATACAAGCAGAAAGTACTCTTAATAATTTATACACTTTAAACCATTTGATTGAAAAGGTTGAAGAATGTAAACAATTTCAAGTGTTATTTTGCACTTAACCGATAAACCACTGAGCCGGCATCCGATGGTGTTAATGTCTGACTTCAACCAATCCACGAAGTTTTAAGCAACCATTCACCAATTGTCCTCAGTGAGTTGTTTTCTCACAACAAACGTGGTTGAACTTCACCGGTCACTGCTTCCCACTAGAACTCCAGGACATGTATTTTGAAGTCAGTCAACTATGAAAATACTGAAATCTCCACAAAACCCCGTTTGTTTAATAATTTTTATTAGAAGTAGTTTCTTGTGGTAATAACTAACTGTAAAATTAGAAAAAATATACTGCATTAATAGCCTACTAAAATAGTGTTGGCAAAGTTAAATAGTCAATATGTAACAATTTAAATATTGACTACAACAACAACGATTGTTGTAACTCATTAGCTTATTACCAATAAGCGAATTCAAATTGATAATCAATTTCTTTAGATGAATATTTACCATAAATAACAATAGTAATCTTTCGCTCTTGAGACTCTTCAAAAACGTACTTATTGGATACAAATGAAATTAAAGTAATATATGTGTAATAAAAGCTTTCTTTGTTTAGCCTGAAGGTACATGGGTCTTTCTACAGTTGATAGTTTTCCTAACATCTAGCTAAAGTATGTTATATCCATTATGTACAATGCTTTACACATACACAGATTGATATAATCTATTTCTGAGTTCATCAAATTTAGTAATATTACCGACTTTTCGATGAGCAAATTTAAAGGTGAATATGTAGTGACTTTTAATAACCTTTTGTTTTTGCATATTTCCCGATTGATCTATGTAGAACGAAGTAAAATATCATAGATTACTAGACATAAGTTTACAAATATGGTGAATCTCGCGAGTGCGGGATCGTGGATGCGCACTGTTGAGGAGTCCCATAATAGGACGAAACGGCCGTCCAGTGCTTCCAGTTTTTCTATGGTGGTCTAGCTTCAATTGACTCATGATTTCAACTTTGAAAAATATGGTGTTCTTAACTTCCTATTTCAGTTAGCCTATAGTATGAGTAGATAAATAAGGGAAATTTTCTAGCTCTGCCTATACTTTATTACCGATCGATCATATAAGGATCATTCATATAATTTTGAAATATTTTTAAATCAGATGTGACATTTTCCACATAATATATTTTGATGAAATATTCTAACTACTATTGATTAATTCAGTAGACTAAAATTTGTTGCAAAGGCTTCTGGAGACTGTGGAATTTGTAGTTACTTCCATTCTAGAATGATTTAGCATGAAAAACTACTTAGGAACATTTGACACTGAACGGCTATTACTTTTTTCATTCCCCTATGGACTACTAGTATTCCATGCAAAACTATTCGAGTCAAATAATGTCTCAAAGCCTAGAAATGTGAAGAAGCTGTTGTGTGTAAAATGATTATTTACTCGATTAGAGCCAATACCTACACTTCCCTTTTTAAACAACTCCAATCACAAATGAATACACCACTTCTTTACATACTCTGTGATGATTGATCTACGTTTATCATTTAAGTCTATACGAATTGTGTGCAGTAACACAAACTTATGAGATTGCTGTCTATTTTAACTAACGTTATTGATATAATCAATCACATATTTTATCATTTTTTTAATATTAATCTTAATTTCTAAAATGATAAGTGAGGACCAAAGGTGCTTTTTTTCTTTGAAAAGATTTAAGATATACAATAAAGCCAGACCACCAGGGAAAACTTGAAAGCACTGGACGGCCGTTTCGTCTTATTGTGGGACGGAGTTAGACATAAACACCAACAGATTCCGGCTCAGTGGTCTATCCGTTAAGTGCTCTGGCGAGAGACAGGTAGATCCTGGGTTCGAATCTAACGAGGCGAGGTCGTGGATGCGCACTGTTGAGGAGTCCCACAGTAGGACGAAACGGCCGTCCAGTGCTTCCAGGTTTT
>SM_V9_2:39439305-39470496
TCATCTTTTCCAGCCATCCTGGAAAAGAAAAAAGGATATGTAAGTGTGTGTCGAATTACACTCATACGTGTGTAAAGACTTAAAGCGGGCGGAAAAAAGGAAAATGAACTTATATAAATGCGTTTCGTAAACGTGCAATGGCGTAAAAGCTATTATAACAGCATGGTTATTTTCCTTGAAAAAATAAAAATGTATACATATAAATGAGTATATTAGCAAACAAAAGAAATTTTGTTTTTATTTTTGGAATAAATATATATAAGCATATTAAAATTGGTTTAATTTAAACATAATAAAAAGAAAAATCGTGACGAAACAAAATGTTACATAGTGTTTTACGTGCACTAATCAGTTCAATGTTCTGAAAACTTTACCCTTCTTCCAGAACGCGTTGTTTTGGGTTTATTTTCAAATACTGCCGAAGTATCAACCTGCATGTTAGCTGTCGGATGAGGTATTATAAGTGTAGAAGCCGTTCGATTGTACTGAAGGAAAATGGACGTGGATAGGATTTACTTCTAAATGCGCTTTGATGCGATCGATGCTGATGCTATCGTTATTTCCGTTCTCATCGACTATGTAGTATTTGAGTTCACGCTGAAGAACTGATATTGAGCTGATATTGATTCCAGCCTTCTTGTTCCTCCTTTCTTCAATCTTATCCAGTGTATCGACAGTGATCCATTCCTTGTGATGGTTGTTCCTGTGGCCCAGAACCTCCTAACATGTTGAAGTGATTGCCTCTTTTATCCACTTCTAGTTGTCCTAATGCTTCTCTTCTTTTCCATGTTTAGTAAGGTGTATTATTCTTGTGACTTGGCATTTTATGATCAACATCGGCTGAATCCGTCCAGCCGTTCTATGAAATTTTGAGAAAATCCTTGTATCTCTGAAACCACTGGACGGATTTTTATGAAATTTATGTGGTTTACTTCCCAGATCGTGAGCGTCAAAATAAAACAAACAGCAGACAAGTTTGTAAAAATTTCTGTATGAAGGTATAGCAAACATCCTACAATCAATTTCGATTCTAGTCAATTTTGGTTAAGCCCTTCTTATTAACTTACCTAACAGATATCGTCATTTGGATAGTAACAACTTGCATATTCTTTGCACTGCTATACCACTAGAGCACATGACACTCTATCCGAAATTTTGACTGCTTAAATATCATTCGATGACTCATACTCCTCACCAATATATGTACGCACGCAAATATTATTATCGGCCATTGTTTTGGTTTGCTGTGCCCTTATTAAATTTGACTACAAATTGCCTATGTAATTGCTTGCTATTCGCTCGCTTGCTCCTCGTTAGCTTCCTTCGCTTATTAGCCTGTTTACACGCTCGCATGCCGTTCACTCGCTCGTTGATATTCGCTCAGGTGTTGATAGCTTTCTGACCTGGGTTATTCGACAATCAACTGTGGTTACTGCTAACGTTTGCCTTCTCATTTTACGCGCCGTTAAGATTAGAATTATATCGGTTATCGAAACTAACGATTTAAAAATCACGGCACTGAAAAGCAAACAACCGATAGGATTTTGATGATGTTTGTTTTAGATTATTTGCGAGAGCGTGGGCGTTAATATAAAACAAGAATCATCTCAATCCGACCAGCCGTTCTATGAAAATCGTTGTATCTCCGAAACCACTGGACGGATTTTTATGATGTTTGTTTTAGATTATTTGCGAGAGCGTGGGCGTTAATATAAAACAAGAATCATCTCAATCCGACCAGCCGTTCTATGAAAATCGTTGTATCTCCGAAACCACTGGACGGATTTTTATGATGTTTGTTTTAGATTATTTGCGAGAGCGTGGGCGTTAATATAAAACAAGAATCATCTCAATCCAACCAGCCGTTCTATGAAAATCGTTGTATCTCCGAAACCACTGGACGGATTTTTATGATGTTTGTTTTAGTTTATTTGCGAGAGCGTGGGCGTTAATATAAAACAAGAATCATCTCAATCCGACCAGCCGTTCTATGAAAATCGTTGTATCTCCGAAACCACTGGACGGATTTTTATGATGTTTGTTTTAGATTATTTGCGAGAGCGTGGGCGTTAATATAAAACAAGAATCATCTCAATCCGACCAGCCGTTCTATGAAAATCGTTGTATCTCCGAAACCACTGGACGGATTTTGATGATGTTTGTTTTAGTTTATTTGCGAGAGCGTGGGCGTTAATATAAAACAAGAATCATCTCAATCCGACCAGCCGTTCTATGAAAATCGTTGTATCTCCGAAACCACTGGACGGATTTTTATGATGTTTGTTTTAGATTATTTGCGAGAGCGTGGGCGTTAATATAAAACAAGAATCATCTCAATCCGACCAGCCGTTCTATGAAAATCGTTGTATCTCCGAAACCACTGGACGGATTTTTATGATGTTTGTTTTAGTTTATTTGCGAGAGCGTGGGCGTTAATATAAAACAAGAATCATCTCAATCCGACCAGCCGTTCTATGAAAATCGTTGTATCTCCGAAACCACTGGACGGATTTTTATGATGTTTGTTTTAGTTTATTTGCGAGAGCGTGGGCGTTAATATAAAACAAGAATCATCTCAATCCGACCAGCCGTTCTATGAAAATCGTTGTATCTCCGAAACCACTGGACGGATTTTTATGATGTTTGTTTTAGTTTATTTGCGAGAGCGTGGGCGTTAATATAAAACAAGAATCATCTCAATCCGACCAGCCGTTCTATGAAAATCGTTGTATCTCCGAAACCACTGGACGGATTTTTATGATGTTTGTTTTAGATTATTTGCGAGAGCGTGGGCGTTAATATAAAACAAGAATCATCTCAATCCGTCCAGTGGTTTCGGAAATCGTTGTATCTCCGAAACCACTGGACGGATTTTGATGATGTTTGTTTTAGTTTATTTGCGAGAGCGTGGGCGTTAACATAAAACAAGAATCATCTCAATCCGACCAGCCGTTCTATGAAAATCGTTGTATCTCCGAAACCACTGGACGGATTTTTATGATGTTTGTTTTAGTTTATTTGCGAGAGCGTGGGCGTTAATATAAAACAAGAATCATCTCAATCCGACCAGCCGTTCTATGAAAATCGTTGTATCTCCGAAACCACTGGACGGATTTTTATGATGTTTGTTTTAGATTATTTGCGAGAGCGTGGGCGTTAATATAAAACAAGAATCATCTCAATCCGACCAGCCGTTCTATGAAAATCGTTGTATCTCCGAAACCACTGGACGGATTTTTATGATGTTTGTTTTAGTTTATTTGCGAGAGCGTGGGCGTTAACATAAAACAAGAATCATCTCAATCCGACCAGCCGTTCTATGAAAATCGTTGTATCTCCGAAACCACTGGACGGATTTTTATGATGTTTGTTTTAGATTATTTGCGAGAGCGTGGGCGTTAATATAAAACAAGAATCATCTCAATCCGACCAGCCGTTCTATGAAAATCGTTGTATCTCCGAAACCACTGACGGATTTTTATGATGTTTGTTTTAGATTATTTGCGAGAGCGTGGGCGTTAATATAAAACAAGAATCATCTCAATCCGACCAGCCGTTCTATGAAAATCGTTGTATCTCCGAAACCACTGGACGGATTTTTATGATGTTTGTTTTAGTTTATTTGCGAGAGCGTGGGCGTTAATATAAAACAAGAATCATCTCAATCCGACCAGCCGTTCTATGAAAATCGTTGTATCTCCGAAACCACTGGACGGATTTTTATGATGTTTGTTTTAGATTATTTGCGAGAGCGTGGCGTTAATATAAAACAAGAATCATCTCAATCCGACCAGCCGTTCTATGAAAATCGTTGTATCTCCGAAACCACTGGACGGATTTTTATGATGTTTGTTTTAGATTATTTGCGAGAGCGTGGGCGTTAATATAAAACAAGAATCATCTCAATCCGACCAGCCGTTCTATGAAAATCGTTGTATCTCCGAAACCACTGGACGGATTTTTATGATGTTTGTTTTAGATTATTTGCGAGAGCGTGGCGTTAATATAAAACAAGAATCATCTCAATCCGACCAGCCGTTCTATGAAAATCGTTGTATCTCCGAAACCACTGGACGGATTTTTATGATGTTTGTTTTAGTTTATTTGCGAGAGCGTGGGCGTTAATATAAAACAAGAATCATCTCAATCCGACCAGCCGTTCTATGAAAATCGTTGTATCTCCGAAACCACTGGACGGATTTTTATGATGTTTGTTTTAGATTATTTGCGAGAGCGTGGGCGTTAATATAAAACAAGAATCATCTCAATCCGACCAGCCGTTCTATGAAAATCGTTGTATCTCCGAAACCACTGGACGGATTTTTATGATGTTTGTTTTAGATTATTTGCGAGAGCGTGGGCGTTAATATAAAACAAGAATCATCTCAATCCGACCAGCCGTTCTATGAAAATCGTTGTATCTCCGAAACCACTGAACGGATTTTTATGATGTTTGTTTTAGATTATTGGCGAGAGCGTGGGCGTTAATATAAAACAAGAATCATCTCAATCCGACCAGCCGTTCTATGAAAATCGTTGTATCTCCGAAACCACTGGACGGATTTTTATGATGTTTGTTTTAGATTATTTGCGAGAGGTGGGCGTTAATAAAAAACAAGAATCATCTCAATCCGCCCAGCCGTTCTATGAAAATCGTTGTATCTCCGAAACCACTGGACGGATTTTTATGATGTTTGTTTTAGATTATTTGCGAGAGTGTGGGCGTTAATAAAAAACAAGAATCATCTCAATCCGCCCAGCCGTTCTATGAAAATCGTTGTATCTCCGAAACCACTGGACGGATTTTTATGATGTTTGTTTTAGATTATTTGCGAGAGCGTGGGCGTTAATATAAAACAAGAATCATCTCAATCCGACCAGCCGTTCTATGAAAATCGTTGTATCTCCGAAACCACTGGACGGATTTTTATGATGTTTGTTTTAGATTATTTGCGAGAGCGTGGGCGTTAATATAAAACAAGAATCATCTCAATCCGACCAGCCGTTCTATGACTGCTTGTATCTCCGAAACCACTGGACGGATTTTTATGATGTTTGTTTTGATTATTTGCGAGAGCGTGGGCGTTAATATAAAACAAGAATCATCTCAATCCGACCAGCCGTTCTATGAAAATCGTTGTATCTCCGAAACCACTGGACGGATTTTTATGATGTTTGTTTTAGATTATTTGCGAGAGCGTGCGTTAATATAAAACAAGAATCATCTCAATCCGACCAGCCGTTCTATGAAAATCGTTGTATCTCCGAAACCACTGGACGGATTTTTAGATGTTTGTTTTAGATTATTTGCGAGAGCGTGGGCGTTAATATAAAACAAGAATCATCTCAATCCGACCAGCCGTTCTATGAAAATCGTTGTATCTCCGAAACCACTGGACGGATTTTGATGATGTTTGTTTTAGTTTATTTGCGAGAGCGTGGGCGTTAACATAAAACAAGAATCATCTCAATCCGACCAGCCGTTCTATGAAAATTTGAGAAAATCGTTGTATCTCCGAAACCACTGGACGGATTTTGATGATGTTTGTTTTAGTTTACTGCGAGAGCGTGGGCGTTAATATAAAACAAGAATCATCTCAATCCGACCAGCCGTTCTATGAAAATCGTTGTATCTCCGAAACCACTGGACGGATTTTATGATGTTTGTTTTAGATTATTTGCGAGAGCGTGGGCTTAAATAAAAAACAAGAATCATCTCAACCCGCCCAGCCGTTCTATGAAAATCGTTGTATCTCCGAAACCACTGGACGGATTTTTATGATGTTTGTTTTAGATTATTTGCGAGAGCGTGGGCGTTAATATAAAACAAGAATCATCTCAATCCGACCAGCCGTTCTATGAAAATCGTTGTATCTCCGAAACCACTGAACGGATTTTTATGATGTTTGTTTTAGATTATTTGCGAGAGCGTGGGCGTTAATATAAAACAAGAATCATCTCAATCCGACCAGCCGTTCTATGAAAATCGTTGTATCTCCGAAACCACTGACGGATTTTTATGATGTTTGTTTTAGATTATTTGCGAGAGCGTGGGCGTTAATATAAAACAAGAATCATCTCAATCCGACCAGCCGTTCTATGAAAATCGTTGTATCTCCGAAACCACTGAACGGATTTTTATGATGTTTGTTTTAGATTATTTGCGAGAGCGTGGGCGTTAATATAAAACAAGAATCATCTCAATCCGACCAGCCGTTCTATGAAAATCGTTGTATCTCCGAAACCACTGACGGATTTTTATGATGTTTGTTTTAGATTATTTGCGAGAGCGTGGGCGTTAATATAAAACAAGAATCATCTCAATCCGACCAGCCGTTCTATGAAAATCGTTGTATCTCCGAAACCACTGACGGATTTTTATGATGTTTGTTTTAGATTATTTGCGAGAGCGTGGGCGTTAATATAAAACAAGAATCATCTCAATCCGACCAGCCGTTCTATGAAAATCGTTGTATCTCCGAAACCACTGACGGATTTTTATGATGTTTGTTTTAGATTATTTGCGAGAGCGTGGGCGTTAATATAAAACAAGAATCATCTCAATCCGACCAGCCGTTCTATGAAAATCGTTGTATCTCCGAAACCACTGAACGGATTTTTATGATGTTTGTTTTAGATTATTTGCGAGAGCGTGGGCGTTAATATAAAACAAGAATCATCTCAATCCGACCAGCCGTTCTATGAAAATCGTTGTATCTCCGAAACCACTGAACGGATTTTTATGATGTTTGTTTTAGATTATTTGCGAGAGCGTGGGCGTTAATATAAAACAAGAATCATCTCAATCCGACCAGCCGTTCTATGAAAATCGTTGTATCTCCGAAACCACTGAACGGATTTTTATGATGTTTGTTTTAGATTATTTGCGAGAGCGTGGGCGTTAATATAAAACAAGAATCATCTCAATCCGACCAGCCGTTCTATGAAAATCGTTGTATCTCCGAAACCACTGAACGGATTTTTATGATGTTTGTTTTAGATTATTTGCGAGAGCGTGGGCGTTAATATAAAACAAGAATCATCTCAATCCGACCAGCCGTTCTATGAAAATCGTTGTATCTCCGAAACCACTGAACGGATTTTTATGATGTTTGTTTTAGATTATTTGCGAGAGCGTGGGCGTTAATATAAAACAAGAATCATCTCAATCCGACCAGCCGTTCTATGAAAATCGTTGTATCTCCGAAACCACTGAACGGATTTTTATGATGTTTGTTTTAGATTATTTGCGAGAGCGTGGGCGTTAATATAAAACAAGAATCATCTCAATCCGACCAGCCGTTCTATGAAAATCGTTGTATCTCCGAAACCACTGACGGATTTTTATGATGTTTGTTTTAGATTATTTGCGAGAGCGTGGGCGTTAATATAAAACAAGAATCATCTCAATCCGACCAGCCGTTCTATGAAAATCGTTGTATCTCCGAAACCACTGAACGGATTTTTATGATGTTTGTTTTAGATTATTTGCGAGAGCGTGGGCGTTAATATAAAACAAGAATCATCTCAATCCGACCAGCCGTTCTATGAAAATCGTTGTATCTCCGAAACCACTGAACGGATTTTTATGATGTTTGTTTTAGATTATTTGCGAGAGCGTGGGCGTTAATATAAAACAAGAATCATCTCAATCCGACCAGCCGTTCTATGAAAATCGTTGTATCTCCGAAACCACTGAACGGATTTTTATGATGTTTGTTTTAGATTATTTGCGAGAGCGTGGGCGTTAATATAAAACAAGAATCATCTCAATCCGACCAGCCGTTCTATGAAAATCGTTGTATCTCCGAAACCACTGAACGGATTTTTATGATGTTTGTTTTAGATTATTTGCGAGAGCGTGGGCGTTAATATAAAACAAGAATCATCTCAATCCGACCAGCCGTTCTATGAAAATCGTTGTATCTCCGAAACCACTGAACGGATTTTTATGATGTTTGTTTTAGATTATTTGCGAGAGCGTGGGCGTTAATATAAAACAAGAATCATCTCAATCCGACCAGCCGTTCTATGAAAATCGTTGTATCTCCGAAACCACTGAACGGATTTTTATGATGTTTGTTTTAGATTATTTGCGAGAGCGTGGGCGTTAATATAAAACAAGAATCATCTCAATCCGACCAGCCGTTCTATGAAAATCGTTGTATCTCCGAAACCACTGAACGGATTTTTATGATGTTTGTTTTAGATTATTTGCGAGAGCGTGGGCGTTAATATAAAACAAGAATCATCTCAATCCGACCAGCCGTTCTATGAAAATCGTTGTATCTCCGAAACCACTGAACGGATTTTTATGATGTTTGTTTTAGATTATTTGCGAGAGCGTGGGCGTTAATATAAAACAAGAATCATCTCAATCCGACCAGCCGTTCTATGAAAATCGTTGTATCTCCGAAACCACTGAACGGATTTTTATGATGTTTGTTTTAGATTATTTGCGAGAGCGTGGGCGTTAATATAAAACAAGAATCATCTCAATCCGACCAGCCGTTCTATGAAAATCGTTGTATCTCCGAAACCACTGAACGGATTTTTATGATGTTTGTTTTAGATTATTTGCGAGAGCGTGGGCGTTAATATAAAACAAGAATCATCTCAATCCGACCAGCCGTTCTATGAAAATCGTTGTATCTCCGAAACCACTGAACGGATTTTTATGATGTTTGTTTTAGATTATTTGCGAGAGCGTGGGCGTTAATATAAAACAAGAATCATCTCAATCCGACCAGCCGTTCTATGAAAATCGTTGTATCTCCGAAACCACTGAACGGATTTTTATGATGTTTGTTTTAGATTATTTGCGAGAGCGTGGGCGTTAATATAAAACAAGAATCATCTCAATCCGACCAGCCGTTCTATGAAAATCGTTGTATCTCCGAAACCACTGAACGGATTTTTATGATGTTTGTTTTAGATTATTTGCGAGAGCGTGGGCGTTAATATAAAACAAGAATCATCTCAATCCGACCAGCCGTTCTATGAAAATCGTTGTATCTCCGAAACCACTGAACGGATTTTTATGATGTTTGTTTTAGATTATTTGCGAGAGCGTGGGCGTTAATATAAAACAAGAATCATCTCAATCCGACCAGCCGTTCTATGAAAATCGTTGTATCTCCGAAACCACTGAACGGATTTTTATGATGTTTGTTTTAGATTATTTGCGAGAGCGTGGGCGTTAATATAAAACAAGAATCATCTCAATCCGACCAGCCGTTCTATGAAAATCGTTGTATCTCCGAAACCACTGAACGGATTTTTATGATGTTTGTTTTAGATTATTTGCGAGAGCGTGGGCGTTAATATAAAACAAGAATCATCTCAATCCGACCAGCCGTTCTATGAAAATCGTTGTATCTCCGAAACCACTGAACGGATTTTTATGATGTTTGTTTTAGATTATTTGCGAGAGCGTGGGCGTTAATATAAAACAAGAATCATCTCAATCCGACCAGCCGTTCTATGAAAATCGTTGTATCTCCGAAACCACTGAACGGATTTTTATGATGTTTGTTTTAGATTATTTGCGAGAGCGTGGGCGTTAATATAAAACAAGAATCATCTCAATCCGACCAGCCGTTCTATGAAAATCGTTGTATCTCCGAAACCACTGAACGGATTTTTATGATGTTTGTTTTAGATTATTTGCGAGAGCGTGGGCGTTAATATAAAACAAGAATCATCTCAATCCGACCAGCCGTTCTATGAAAATCGTTGTATCTCCGAAACCACTGAACGGATTTTTATGATGTTTGTTTTAGATTATTTGCGAGAGCGTGGGCGTTAATATAAAACAAGAATCATCTCAATCCGACCAGCCGTTCTATGAAAATCGTTGTATCTCCGAAACCACTGAACGGATTTTTATGATGTTTGTTTTAGATTATTTGCGAGAGCGTGGGCGTTAATATAAAACAAGAATCATCTCAATCCGACCAGCCGTTCTATGAAAATCGTTGTATCTCCGAAACCACTGAACGGATTTTTATGATGTTTGTTTTAGATTATTTGCGAGAGCGTGGGCGTTAATATAAAACAAGAATCATCTCAATCCGACCAGCCGTTCTATGAAAATCGTTGTATCTCCGAAACCACTGAACGGATTTTTATGATGTTTGTTTTAGATTATTTGCGAGAGCGTGGGCGTTAATATAAAACAAGAATCATCTCAATCCGACCAGCCGTTCTATGAAAATCGTTGTATCTCCGAAACCACTGAACGGATTTTTATGATGTTTGTTTTAGATTATTTGCGAGAGCGTGGGCGTTAATATAAAACAAGAATCATCTCAATCCGACCAGCCGTTCTATGAAAATCGTTGTATCTCCGAAACCACTGAACGGATTTTTATGATGTTTGTTTTAGATTATTTGCGAGAGCGTGGGCGTTAATATAAAACAAGAATCATCTCAATCCGACCAGCCGTTCTATGAAAATCGTTGTATCTCCGAAACCACTGAACGGATTTTTATGATGTTTGTTTTAGATTATTTGCGAGAGCGTGGGCGTTAATATAAAACAAGAATCATCTCAATCCGACCAGCCGTTCTATGAAAATCGTTGTATCTCCGAAACCACTGAACGGATTTTTATGATGTTTGTTTTAGATTATTTGCGAGAGCGTGGGCGTTAATATAAAACAAGAATCATCTCAATCCGACCAGCCGTTCTATGAAAATCGTTGTATCTCCGAAACCACTGAACGGATTTTTATGATGTTTGTTTTAGATTATTTGCGAGAGCGTGGGCGTTAATATAAAACAAGAATCATCTCAATCCGACCAGCCGTTCTATGAAAATCGTTGTATCTCCGAAACCACTGAACGGATTTTTATGATGTTTGTTTTAGATTATTTGCGAGAGCGTGGGCGTTAATATAAAACAAGAATCATCTCAATCCGACCAGCCGTTCTATGAAAATCGTTGTATCTCCGAAACCACTGAACGGATTTTTATGATGTTTGTTTTAGATTATTTGCGAGAGCGTGGGCGTTAATATAAAACAAGAATCATCTCAATCCGACCAGCCGTTCTATGAAAATCGTTGTATCTCCGAAACCACTGAACGGATTTTTATGATGTTTGTTTTAGATTATTTGCGAGAGCGTGGGCGTTAATATAAAACAAGAATCATCTCAATCCGACCAGCCGTTCTATGAAAATCGTTGTATCTCCGAAACCACTGAACGGATTTTTATGATGTTTGTTTTAGATTATTTGCGAGAGCGTGGGCGTTAATATAAAACAAGAATCATCTCAATCCGACCAGCCGTTCTATGAAAATCGTTGTATCTCCGAAACCACTGAACGGATTTTTATGATGTTTGTTTTAGATTATTTGCGAGAGCGTGGGCGTTAATATAAAACAAGAATCATCTCAATCCGACCAGCCGTTCTATGAAAATCGTTGTATCTCCGAAACCACTGAACGGATTTTTATGATGTTTGTTTTAGATTATTTGCGAGAGCGTGGGCGTTAATATAAAACAAGAATCATCTCAATCCGACCAGCCGTTCTATGAAAATCGTTGTATCTCCGAAACCACTGAACGGATTTTTATGATGTTTGTTTTAGATTATTTGCGAGAGCGTGGGCGTTAATATAAAACAAGAATCATCTCAATCCGACCAGCCGTTCTATGAAAATCGTTGTATCTCCGAAACCACTGAACGGATTTTTATGATGTTTGTTTTAGATTATTTGCGAGAGCGTGGGCGTTAATATAAAACAAGAATCATCTCAATCCGACCAGCCGTTCTATGAAAATCGTTGTATCTCCGAAACCACTGAACGGATTTTTATGATGTTTGTTTTAGATTATTTGCGAGAGCGTGGGCGTTAATATAAAACAAGAATCATCTCAATCCGACCAGCCGTTCTATGAAAATCGTTGTATCTCCGAAACCACTGAACGGATTTTTATGATGTTTGTTTTAGATTATTTGCGAGAGCGTGGGCGTTAATATAAAACAAGAATCATCTCAATCCGACCAGCCGTTCTATGAAAATCGTTGTATCTCCGAAACCACTGAACGGATTTTTATGATGTTTGTTTTAGATTATTTGCGAGAGCGTGGGCGTTAATATAAAACAAGAATCATCTCAATCCGACCAGCCGTTCTATGAAAATCGTTGTATCTCCGAAACCACTGAACGGATTTTTATGATGTTTGTTTTAGATTATTTGCGAGAGCGTGGGCGTTAATATAAAACAAGAATCATCTCAATCCGACCAGCCGTTCTATGAAAATCGTTGTATCTCCGAAACCACTGAACGGATTTTTATGATGTTTGTTTTAGATTATTTGCGAGAGCGTGGGCGTTAATATAAAACAAGAATCATCTCAATCCGACCAGCCGTTCTATGAAAATCGTTGTATCTCCGAAACCACTGAACGGATTTTTATGATGTTTGTTTTAGATTATTTGCGAGAGCGTGGGCGTTAATATAAAACAAGAATCATCTCAATCCGACCAGCCGTTCTATGAAAATCGTTGTATCTCCGAAACCACTGAACGGATTTTTATGATGTTTGTTTTAGATTATTTGCGAGAGCGTGGGCGTTAATATAAAACAAGAATCATCTCAATCCGACCAGCCGTTCTATGAAAATCGTTGTATCTCCGAAACCACTGAACGGATTTTTATGATGTTTGTTTTAGATTATTTGCGAGAGCGTGGGCGTTAATATAAAACAAGAATCATCTCAATCCGACCAGCCGTTCTATGAAAATCGTTGTATCTCCGAAACCACTGAACGGATTTTTATGATGTTTGTTTTAGATTATTTGCGAGAGCGTGGGCGTTAATATAAAACAAGAATCATCTCAATCCGACCAGCCGTTCTATGAAAATCGTTGTATCTCCGAAACCACTGAACGGATTTTTATGATGTTTGTTTTAGATTATTTGCGAGAGCGTGGGCGTTAATATAAAACAAGAATCATCTCAATCCGACCAGCCGTTCTATGAAAATCGTTGTATCTCCGAAACCACTGAACGGATTTTTATGATGTTTGTTTTAGATTATTTGCGAGAGCGTGGGCGTTAATATAAAACAAGAATCATCTCAATCCGACCAGCCGTTCTATGAAAATCGTTGTATCTCCGAAACCACTGAACGGATTTTTATGATGTTTGTTTTAGATTATTTGCGAGAGCGTGGGCGTTAATATAAAACAAGAATCATCTCAATCCGACCAGCCGTTCTATGAAAATCGTTGTATCTCCGAAACCACTGAACGGATTTTTATGATGTTTGTTTTAGATTATTTGCGAGAGCGTGGGCGTTAATATAAAACAAGAATCATCTCAATCCGACCAGCCGTTCTATGAAAATCGTTGTATCTCCGAAACCACTGAACGGATTTTTATGATGTTTGTTTTAGATTATTTGCGAGAGCGTGGGCGTTAATATAAAACAAGAATCATCTCAATCCGACCAGCCGTTCTATGAAAATCGTTGTATCTCCGAAACCACTGAACGGATTTTTATGATGTTTGTTTTAGATTATTTGCGAGAGCGTGGGCGTTAATATAAAACAAGAATCATCTCAATCCGACCAGCCGTTCTATGAAAATCGTTGTATCTCCGAAACCACTGAACGGATTTTTATGATGTTTGTTTTAGATTATTTGCGAGAGCGTGGGCGTTAATATAAAACAAGAATCATCTCAATCCGACCAGCCGTTCTATGAAAATCGTTGTATCTCCGAAACCACTGAACGGATTTTTATGATGTTTGTTTTAGATTATTTGCGAGAGCGTGGGCGTTAATATAAAACAAGAATCATCTCAATCCGACCAGCCGTTCTATGAAAATCGTTGTATCTCCGAAACCACTGAACGGATTTTTATGATGTTTGTTTTAGATTATTTGCGAGAGCGTGGGCGTTAATATAAAACAAGAATCATCTCAATCCGACCAGCCGTTCTATGAAAATCGTTGTATCTCCGAAACCACTGAACGGATTTTTATGATGTTTGTTTTAGATTATTTGCGAGAGCGTGGGCGTTAATATAAAACAAGAATCATCTCAATCCGACCAGCCGTTCTATGAAAATCGTTGTATCTCCGAAACCACTGAACGGATTTTTATGATGTTTGTTTTAGATTATTTGCGAGAGCGTGGGCGTTAATATAAAACAAGAATCATCTCAATCCGACCAGCCGTTCTATGAAAATCGTTGTATCTCCGAAACCACTGAACGGATTTTTATGATGTTTGTTTTAGATTATTTGCGAGAGCGTGGGCGTTAATATAAAACAAGAATCATCTCAATCCGACCAGCCGTTCTATGAAAATCGTTGTATCTCCGAAACCACTGAACGGATTTTTATGATGTTTGTTTTAGATTATTTGCGAGAGCGTGGGCGTTAATATAAAACAAGAATCATCTCAATCCGACCAGCCGTTCTATGAAAATCGTTGTATCTCCGAAACCACTGAACGGATTTTTATGATGTTTGTTTTAGATTATTTGCGAGAGCGTGGGCGTTAATATAAAACAAGAATCATCTCAATCCGACCAGCCGTTCTATGAAAATCGTTGTATCTCCGAAACCACTGAACGGATTTTTATGATGTTTGTTTTAGATTATTTGCGAGAGCGTGGGCGTTAATATAAAACAAGAATCATCTCAATCCGACCAGCCGTTCTATGAAAATCGTTGTATCTCCGAAACCACTGAACGGATTTTTATGATGTTTGTTTTAGATTATTTGCGAGAGCGTGGGCGTTAATATAAAACAAGAATCATCTCAATCCGACCAGCCGTTCTATGAAAATCGTTGTATCTCCGAAACCACTGAACGGATTTTTATGATGTTTGTTTTAGATTATTTGCGAGAGCGTGGGCGTTAATATAAAACAAGAATCATCTCAATCCGACCAGCCGTTCTATGAAAATCGTTGTATCTCCGAAACCACTGAACGGATTTTTATGATGTTTGTTTTAGATTATTTGCGAGAGCGTGGGCGTTAATATAAAACAAGAATCATCTCAATCCGACCAGCCGTTCTATGAAAATCGTTGTATCTCCGAAACCACTGAACGGATTTTTATGATGTTTGTTTTAGATTATTTGCGAGAGCGTGGGCGTTAATATAAAACAAGAATCATCTCAATCCGACCAGCCGTTCTATGAAAATCGTTGTATCTCCGAAACCACTGAACGGATTTTTATGATGTTTGTTTTAGATTATTTGCGAGAGCGTGGGCGTTAATATAAAACAAGAATCATCTCAATCCGACCAGCCGTTCTATGAAAATCGTTGTATCTCCGAAACCACTGAACGGATTTTTATGATGTTTGTTTTAGATTATTTGCGAGAGCGTGGGCGTTAATATAAAACAAGAATCATCTCAATCCGACCAGCCGTTCTATGAAAATCGTTGTATCTCCGAAACCACTGAACGGATTTTTATGATGTTTGTTTTAGATTATTTGCGAGAGCGTGGGCGTTAATATAAAACAAGAATCATCTCAATCCGACCAGCCGTTCTATGAAAATCGTTGTATCTCCGAAACCACTGAACGGATTTTTATGATGTTTGTTTTAGATTATTTGCGAGAGCGTGGGCGTTAATATAAAACAAGAATCATCTCAATCCGACCAGCCGTTCTATGAAAATCGTTGTATCTCCGAAACCACTGAACGGATTTTTATGATGTTTGTTTTAGATTATTTGCGAGAGCGTGGGCGTTAATATAAAACAAGAATCATCTCAATCCGACCAGCCGTTCTATGAAAATCGTTGTATCTCCGAAACCACTGAACGGATTTTTATGATGTTTGTTTTAGATTATTTGCGAGAGCGTGGGCGTTAATATAAAACAAGAATCATCTCAATCCGACCAGCCGTTCTATGAAAATCGTTGTATCTCCGAAACCACTGAACGGATTTTTATGATGTTTGTTTTAGATTATTTGCGAGAGCGTGGGCGTTAATATAAAACAAGAATCATCTCAATCCGACCAGCCGTTCTATGAAAATCGTTGTATCTCCGAAACCACTGAACGGATTTTTATGATGTTTGTTTTAGATTATTTGCGAGAGCGTGGGCGTTAATATAAAACAAGAATCATCTCAATCCGACCAGCCGTTCTATGAAAATCGTTGTATCTCCGAAACCACTGAACGGATTTTTATGATGTTTGTTTTAGATTATTTGCGAGAGCGTGGGCGTTAATATAAAACAAGAATCATCTCAATCCGACCAGCCGTTCTATGAAAATCGTTGTATCTCCGAAACCACTGAACGGATTTTTATGATGTTTGTTTTAGATTATTTGCGAGAGCGTGGGCGTTAATATAAAACAAGAATCATCTCAATCCGACCAGCCGTTCTATGAAAATCGTTGTATCTCCGAAACCACTGAACGGATTTTTATGATGTTTGTTTTAGATTATTTGCGAGAGCGTGGGCGTTAATATAAAACAAGAATCATCTCAATCCGACCAGCCGTTCTATGAAAATCGTTGTATCTCCGAAACCACTGAACGGATTTTTATGATGTTTGTTTTAGATTATTTGCGAGAGCGTGGGCGTTAATATAAAACAAGAATCATCTCAATCCGACCAGCCGTTCTATGAAAATCGTTGTATCTCCGAAACCACTGAACGGATTTTTATGATGTTTGTTTTAGATTATTTGCGAGAGCGTGGGCGTTAATATAAAACAAGAATCATCTCAATCCGACCAGCCGTTCTATGAAAATCGTTGTATCTCCGAAACCACTGAACGGATTTTTATGATGTTTGTTTTAGATTATTTGCGAGAGCGTGGGCGTTAATATAAAACAAGAATCATCTCAATCCGACCAGCCGTTCTATGAAAATCGTTGTATCTCCGAAACCACTGAACGGATTTTTATGATGTTTGTTTTAGATTATTTGCGAGAGCGTGGGCGTTAATATAAAACAAGAATCATCTCAATCCGACCAGCCGTTCTATGAAAATCGTTGTATCTCCGAAACCACTGAACGGATTTTTATGATGTTTGTTTTAGATTATTTGCGAGAGCGTGGGCGTTAATATAAAACAAGAATCATCTCAATCCGACCAGCCGTTCTATGAAAATCGTTGTATCTCCGAAACCACTGAACGGATTTTTATGATGTTTGTTTTAGATTATTTGCGAGAGCGTGGGCGTTAATATAAAACAAGAATCATCTCAATCCGACCAGCCGTTCTATGAAAATCGTTGTATCTCCGAAACCACTGAACGGATTTTTATGATGTTTGTTTTAGATTATTTGCGAGAGCGTGGGCGTTAATATAAAACAAGAATCATCTCAATCCGACCAGCCGTTCTATGAAAATCGTTGTATCTCCGAAACCACTGAACGGATTTTTATGATGTTTGTTTTAGATTATTTGCGAGAGCGTGGGCGTTAATATAAAACAAGAATCATCTCAATCCGACCAGCCGTTCTATGAAAATCGTTGTATCTCCGAAACCACTGAACGGATTTTTATGATGTTTGTTTTAGATTATTTGCGAGAGCGTGGGCGTTAATATAAAACAAGAATCATCTCAATCCGACCAGCCGTTCTATGAAAATCGTTGTATCTCCGAAACCACTGAACGGATTTTTATGATGTTTGTTTTAGATTATTTGCGAGAGCGTGGGCGTTAATATAAAACAAGAATCATCTCAATCCGACCAGCCGTTCTATGAAAATCGTTGTATCTCCGAAACCACTGAACGGATTTTTATGATGTTTGTTTTAGATTATTTGCGAGAGCGTGGGCGTTAATATAAAACAAGAATCATCTCAATCCGACCAGCCGTTCTATGAAAATCGTTGTATCTCCGAAACCACTGAACGGATTTTTATGATGTTTGTTTTAGATTATTTGCGAGAGCGTGGGCGTTAATATAAAACAAGAATCATCTCAATCCGACCAGCCGTTCTATGAAAATCGTTGTATCTCCGAAACCACTGAACGGATTTTTATGATGTTTGTTTTAGATTATTTGCGAGAGCGTGGGCGTTAATATAAAACAAGAATCATCTCAATCCGACCAGCCGTTCTATGAAAATCGTTGTATCTCCGAAACCACTGAACGGATTTTTATGATGTTTGTTTTAGATTATTTGCGAGAGCGTGGGCGTTAATATAAAACAAGAATCATCTCAATCCGACCAGCCGTTCTATGAAAATCGTTGTATCTCCGAAACCACTGAACGGATTTTTATGATGTTTGTTTTAGATTATTTGCGAGAGCGTGGGCGTTAATATAAAACAAGAATCATCTCAATCCGACCAGCCGTTCTATGAAAATCGTTGTATCTCCGAAACCACTGAACGGATTTTTATGATGTTTGTTTTAGATTATTTGCGAGAGCGTGGGCGTTAATATAAAACAAGAATCATCTCAATCCGACCAGCCGTTCTATGAAAATCGTTGTATCTCCGAAACCACTGAACGGATTTTTATGATGTTTGTTTTAGATTATTTGCGAGAGCGTGGGCGTTAATATAAAACAAGAATCATCTCAATCCGACCAGCCGTTCTATGAAAATCGTTGTATCTCCGAAACCACTGAACGGATTTTTATGATGTTTGTTTTAGATTATTTGCGAGAGCGTGGGCGTTAATATAAAACAAGAATCATCTCAATCCGACCAGCCGTTCTATGAAAATCGTTGTATCTCCGAAACCACTGAACGGATTTTTATGATGTTTGTTTTAGATTATTTGCGAGAGCGTGGGCGTTAATATAAAACAAGAATCATCTCAATCCGACCAGCCGTTCTATGAAAATCGTTGTATCTCCGAAACCACTGAACGGATTTTTATGATGTTTGTTTTAGATTATTTGCGAGAGCGTGGGCGTTAATATAAAACAAGAATCATCTCAATCCGACCAGCCGTTCTATGAAAATCGTTGTATCTCCGAAACCACTGAACGGATTTTTATGATGTTTGTTTTAGATTATTTGCGAGAGCGTGGGCGTTAATATAAAACAAGAATCATCTCAATCCGACCAGCCGTTCTATGAAAATCGTTGTATCTCCGAAACCACTGAACGGATTTTTATGATGTTTGTTTTAGATTATTTGCGAGAGCGTGGGCGTTAATATAAAACAAGAATCATCTCAATCCGACCAGCCGTTCTATGAAAATCGTTGTATCTCCGAAACCACTGAACGGATTTTTATGATGTTTGTTTTAGATTATTTGCGAGAGCGTGGGCGTTAATATAAAACAAGAATCATCTCAATCCGACCAGCCGTTCTATGAAAATCGTTGTATCTCCGAAACCACTGAACGGATTTTTATGATGTTTGTTTTAGATTATTTGCGAGAGCGTGGGCGTTAATATAAAACAAGAATCATCTCAATCCGACCAGCCGTTCTATGAAAATCGTTGTATCTCCGAAACCACTGAACGGATTTTTATGATGTTTGTTTTAGATTATTTGCGAGAGCGTGGGCGTTAATATAAAACAAGAATCATCTCAATCCGACCAGCCGTTCTATGAAAATCGTTGTATCTCCGAAACCACTGAACGGATTTTTATGATGTTTGTTTTAGATTATTTGCGAGAGCGTGGGCGTTAATATAAAACAAGAATCATCTCAATCCGACCAGCCGTTCTATGAAAATCGTTGTATCTCCGAAACCACTGAACGGATTTTTATGATGTTTGTTTTAGATTATTTGCGAGAGCGTGGGCGTTAATATAAAACAAGAATCATCTCAATCCGACCAGCCGTTCTATGAAAATCGTTGTATCTCCGAAACCACTGAACGGATTTTTATGATGTTTGTTTTAGATTATTTGCGAGAGCGTGGGCGTTAATATAAAACAAGAATCATCTCAATCCGACCAGCCGTTCTATGAAAATCGTTGTATCTCCGAAACCACTGAACGGATTTTTATGATGTTTGTTTTAGATTATTTGCGAGAGCGTGGGCGTTAATATAAAACAAGAATCATCTCAATCCGACCAGCCGTTCTATGAAAATCGTTGTATCTCCGAAACCACTGAACGGATTTTTATGATGTTTGTTTTAGATTATTTGCGAGAGCGTGGGCGTTAATATAAAACAAGAATCATCTCAATCCGACCAGCCGTTCTATGAAAATCGTTGTATCTCCGAAACCACTGAACGGATTTTTATGATGTTTGTTTTAGATTATTTGCGAGAGCGTGGGCGTTAATATAAAACAAGAATCATCTCAATCCGACCAGCCGTTCTATGAAAATCGTTGTATCTCCGAAACCACTGAACGGATTTTTATGATGTTTGTTTTAGATTATTTGCGAGAGCGTGGGCGTTAATATAAAACAAGAATCATCTCAATCCGACCAGCCGTTCTATGAAAATCGTTGTATCTCCGAAACCACTGAACGGATTTTTATGATGTTTGTTTTAGATTATTTGCGAGAGCGTGGGCGTTAATATAAAACAAGAATCATCTCAATCCGACCAGCCGTTCTATGAAAATCGTTGTATCTCCGAAACCACTGAACGGATTTTTATGATGTTTGTTTTAGATTATTTGCGAGAGCGTGGGCGTTAATATAAAACAAGAATCATCTCAATCCGACCAGCCGTTCTATGAAAATCGTTGTATCTCCGAAACCACTGAACGGATTTTTATGATGTTTGTTTTAGATTATTTGCGAGAGCGTGGGCGTTAATATAAAACAAGAATCATCTCAATCCGACCAGCCGTTCTATGAAAATCGTTGTATCTCCGAAACCACTGAACGGATTTTTATGATGTTTGTTTTAGATTATTTGCGAGAGCGTGGGCGTTAATATAAAACAAGAATCATCTCAATCCGACCAGCCGTTCTATGAAAATCGTTGTATCTCCGAAACCACTGAACGGATTTTTATGATGTTTGTTTTAGATTATTTGCGAGAGCGTGGGCGTTAATATAAAACAAGAATCATCTCAATCCGACCAGCCGTTCTATGAAAATCGTTGTATCTCCGAAACCACTGAACGGATTTTTATGATGTTTGTTTTAGATTATTTGCGAGAGCGTGGGCGTTAATATAAAACAAGAATCATCTCAATCCGACCAGCCGTTCTATGAAAATCGTTGTATCTCCGAAACCACTGAACGGATTTTTATGATGTTTGTTTTAGATTATTTGCGAGAGCGTGGGCGTTAATATAAAACAAGAATCATCTCAATCCGACCAGCCGTTCTATGAAAATCGTTGTATCTCCGAAACCACTGAACGGATTTTTATGATGTTTGTTTTAGATTATTTGCGAGAGCGTGGGCGTTAATATAAAACAAGAATCATCTCAATCCGACCAGCCGTTCTATGAAAATCGTTGTATCTCCGAAACCACTGAACGGATTTTTATGATGTTTGTTTTAGATTATTTGCGAGAGCGTGGGCGTTAATATAAAACAAGAATCATCTCAATCCGACCAGCCGTTCTATGAAAATCGTTGTATCTCCGAAACCACTGAACGGATTTTTATGATGTTTGTTTTAGATTATTTGCGAGAGCGTGGGCGTTAATATAAAACAAGAATCATCTCAATCCGACCAGCCGTTCTATGAAAATCGTTGTATCTCCGAAACCACTGAACGGATTTTTATGATGTTTGTTTTAGATTATTTGCGAGAGCGTGGGCGTTAATATAAAACAAGAATCATCTCAATCCGACCAGCCGTTCTATGAAAATCGTTGTATCTCCGAAACCACTGAACGGATTTTTATGATGTTTGTTTTAGATTATTTGCGAGAGCGTGGGCGTTAATATAAAACAAGAATCATCTCAATCCGACCAGCCGTTCTATGAAAATCGTTGTATCTCCGAAACCACTGAACGGATTTTTATGATGTTTGTTTTAGATTATTTGCGAGAGCGTGGGCGTTAATATAAAACAAGAATCATCTCAATCCGACCAGCCGTTCTATGAAAATCGTTGTATCTCCGAAACCACTGAACGGATTTTTATGATGTTTGTTTTAGATTATTTGCGAGAGCGTGGGCGTTAATATAAAACAAGAATCATCTCAATCCGACCAGCCGTTCTATGAAAATCGTTGTATCTCCGAAACCACTGAACGGATTTTTATGATGTTTGTTTTAGATTATTTGCGAGAGCGTGGGCGTTAATATAAAACAAGAATCATCTCAATCCGACCAGCCGTTCTATGAAAATCGTTGTATCTCCGAAACCACTGAACGGATTTTTATGATGTTTGTTTTAGATTATTTGCGAGAGCGTGGGCGTTAATATAAAACAAGAATCATCTCAATCCGACCAGCCGTTCTATGAAAATCGTTGTATCTCCGAAACCACTGAACGGATTTTTATGATGTTTGTTTTAGATTATTTGCGAGAGCGTGGGCGTTAATATAAAACAAGAATCATCTCAATCCGACCAGCCGTTCTATGAAAATCGTTGTATCTCCGAAACCACTGAACGGATTTTTATGATGTTTGTTTTAGATTATTTGCGAGAGCGTGGGCGTTAATATAAAACAAGAATCATCTCAATCCGACCAGCCGTTCTATGAAAATCGTTGTATCTCCGAAACCACTGAACGGATTTTTATGATGTTTGTTTTAGATTATTTGCGAGAGCGTGGGCGTTAATATAAAACAAGAATCATCTCAATCCGACCAGCCGTTCTATGAAAATCGTTGTATCTCCGAAACCACTGAACGGATTTTTATGATGTTTGTTTTAGATTATTTGCGAGAGCGTGGGCGTTAATATAAAACAAGAATCATCTCAATCCGACCAGCCGTTCTATGAAAATCGTTGTATCTCCGAAACCACTGAACGGATTTTTATGATGTTTGTTTTAGATTATTTGCGAGAGCGTGGGCGTTAATATAAAACAAGAATCATCTCAATCCGACCAGCCGTTCTATGAAAATCGTTGTATCTCCGAAACCACTGAACGGATTTTTATGATGTTTGTTTTAGATTATTTGCGAGAGCGTGGGCGTTAATATAAAACAAGAATCATCTCAATCCGACCAGCCGTTCTATGAAAATCGTTGTATCTCCGAAACCACTGAACGGATTTTTATGATGTTTGTTTTAGATTATTTGCGAGAGCGTGGGCGTTAATATAAAACAAGAATCATCTCAATCCGACCAGCCGTTCTATGAAAATCGTTGTATCTCCGAAACCACTGAACGGATTTTTATGATGTTTGTTTTAGATTATTTGCGAGAGCGTGGGCGTTAATATAAAACAAGAATCATCTCAATCCGACCAGCCGTTCTATGAAAATCGTTGTATCTCCGAAACCACTGAACGGATTTTTATGATGTTTGTTTTAGATTATTTGCGAGAGCGTGGGCGTTAATATAAAACAAGAATCATCTCAATCCGACCAGCCGTTCTATGAAAATCGTTGTATCTCCGAAACCACTGAACGGATTTTTATGATGTTTGTTTTAGATTATTTGCGAGAGCGTGGGCGTTAATATAAAACAAGAATCATCTCAATCCGACCAGCCGTTCTATGAAAATCGTTGTATCTCCGAAACCACTGAACGGATTTTTATGATGTTTGTTTTAGATTATTTGCGAGAGCGTGGGCGTTAATATAAAACAAGAATCATCTCAATCCGACCAGCCGTTCTATGAAAATCGTTGTATCTCCGAAACCACTGAACGGATTTTTATGATGTTTGTTTTAGATTATTTGCGAGAGCGTGGGCGTTAATATAAAACAAGAATCATCTCAATCCGACCAGCCGTTCTATGAAAATCGTTGTATCTCCGAAACCACTGAACGGATTTTTATGATGTTTGTTTTAGATTATTTGCGAGAGCGTGGGCGTTAATATAAAACAAGAATCATCTCAATCCGACCAGCCGTTCTATGAAAATCGTTGTATCTCCGAAACCACTGAACGGATTTTTATGATGTTTGTTTTAGATTATTTGCGAGAGCGTGGGCGTTAATATAAAACAAGAATCATCTCAATCCGACCAGCCGTTCTATGAAAATCGTTGTATCTCCGAAACCACTGAACGGATTTTTATGATGTTTGTTTTAGATTATTTGCGAGAGCGTGGGCGTTAATATAAAACAAGAATCATCTCAATCCGACCAGCCGTTCTATGAAAATCGTTGTATCTCCGAAACCACTGAACGGATTTTTATGATGTTTGTTTTAGATTATTTGCGAGAGCGTGGGCGTTAATATAAAACAAGAATCATCTCAATCCGACCAGCCGTTCTATGAAAATCGTTGTATCTCCGAAACCACTGAACGGATTTTTATGATGTTTGTTTTAGATTATTTGCGAGAGCGTGGGCGTTAATATAAAACAAGAATCATCTCAATCCGACCAGCCGTTCTATGAAAATCGTTGTATCTCCGAAACCACTGAACGGATTTTTATGATGTTTGTTTTAGATTATTTGCGAGAGCGTGGGCGTTAATATAAAACAAGAATCATCTCAATCCGACCAGCCGTTCTATGAAAATCGTTGTATCTCCGAAACCACTGAACGGATTTTTATGATGTTTGTTTTAGATTATTTGCGAGAGCGTGGGCGTTAATATAAAACAAGAATCATCTCAATCCGACCAGCCGTTCTATGAAAATCGTTGTATCTCCGAAACCACTGAACGGATTTTTATGATGTTTGTTTTAGATTATTTGCGAGAGCGTGGGCGTTAATATAAAACAAGAATCATCTCAATCCGACCAGCCGTTCTATGAAAATCGTTGTATCTCCGAAACCACTGAACGGATTTTTATGATGTTTGTTTTAGATTATTTGCGAGAGCGTGGGCGTTAATATAAAACAAGAATCATCTCAATCCGACCAGCCGTTCTATGAAAATCGTTGTATCTCCGAAACCACTGAACGGATTTTTATGATGTTTGTTTTAGATTATTTGCGAGAGCGTGGGCGTTAATATAAAACAAGAATCATCTCAATCCGACCAGCCGTTCTATGAAAATCGTTGTATCTCCGAAACCACTGAACGGATTTTTATGATGTTTGTTTTAGATTATTTGCGAGAGCGTGGGCGTTAATATAAAACAAGAATCATCTCAATCCGACCAGCCGTTCTATGAAAATCGTTGTATCTCCGAAACCACTGAACGGATTTTTATGATGTTTGTTTTAGATTATTTGCGAGAGCGTGGGCGTTAATATAAAACAAGAATCATCTCAATCCGACCAGCCGTTCTATGAAAATCGTTGTATCTCCGAAACCACTGAACGGATTTTTATGATGTTTGTTTTAGATTATTTGCGAGAGCGTGGGCGTTAATATAAAACAAGAATCATCTCAATCCGACCAGCCGTTCTATGAAAATCGTTGTATCTCCGAAACCACTGAACGGATTTTTATGATGTTTGTTTTAGATTATTTGCGAGAGCGTGGGCGTTAATATAAAACAAGAATCATCTCAATCCGACCAGCCGTTCTATGAAAATCGTTGTATCTCCGAAACCACTGAACGGATTTTTATGATGTTTGTTTTAGATTATTTGCGAGAGCGTGGGCGTTAATATAAAACAAGAATCATCTCAATCCGACCAGCCGTTCTATGAAAATCGTTGTATCTCCGAAACCACTGAACGGATTTTTATGATGTTTGTTTTAGATTATTTGCGAGAGCGTGGGCGTTAATATAAAACAAGAATCATCTCAATCCGACCAGCCGTTCTATGAAAATCGTTGTATCTCCGAAACCACTGAACGGATTTTTATGATGTTTGTTTTAGATTATTTGCGAGAGCGTGGGCGTTAATATAAAACAAGAATCATCTCAATCCGACCAGCCGTTCTATGAAAATCGTTGTATCTCCGAAACCACTGAACGGATTTTTATGATGTTTGTTTTAGATTATTTGCGAGAGCGTGGGCGTTAATATAAAACAAGAATCATCTCAATCCGACCAGCCGTTCTATGAAAATCGTTGTATCTCCGAAACCACTGAACGGATTTTTATGATGTTTGTTTTAGATTATTTGCGAGAGCGTGGGCGTTAATATAAAACAAGAATCATCTCAATCCGACCAGCCGTTCTATGAAAATCGTTGTATCTCCGAAACCACTGAACGGATTTTTATGATGTTTGTTTTAGATTATTTGCGAGAGCGTGGGCGTTAATATAAAACAAGAATCATCTCAATCCGACCAGCCGTTCTATGAAAATCGTTGTATCTCCGAAACCACTGAACGGATTTTTATGATGTTTGTTTTAGATTATTTGCGAGAGCGTGGGCGTTAATATAAAACAAGAATCATCTCAATCCGACCAGCCGTTCTATGAAAATCGTTGTATCTCCGAAACCACTGAACGGATTTTTATGATGTTTGTTTTAGATTATTTGCGAGAGCGTGGGCGTTAATATAAAACAAGAATCATCTCAATCCGACCAGCCGTTCTATGAAAATCGTTGTATCTCCGAAACCACTGAACGGATTTTTATGATGTTTGTTTTAGATTATTTGCGAGAGCGTGGGCGTTAATATAAAACAAGAATCATCTCAATCCGACCAGCCGTTCTATGAAAATCGTTGTATCTCCGAAACCACTGAACGGATTTTTATGATGTTTGTTTTAGATTATTTGCGAGAGCGTGGGCGTTAATATAAAACAAGAATCATCTCAATCCGACCAGCCGTTCTATGAAAATCGTTGTATCTCCGAAACCACTGAACGGATTTTTATGATGTTTGTTTTAGATTATTTGCGAGAGCGTGGGCGTTAATATAAAACAAGAATCATCTCAATCCGACCAGCCGTTCTATGAAAATCGTTGTATCTCCGAAACCACTGAACGGATTTTTATGATGTTTGTTTTAGATTATTTGCGAGAGCGTGGGCGTTAATATAAAACAAGAATCATCTCAATCCGACCAGCCGTTCTATGAAAATCGTTGTATCTCCGAAACCACTGAACGGATTTTTATGATGTTTGTTTTAGATTATTTGCGAGAGCGTGGGCGTTAATATAAAACAAGAATCATCTCAATCCGACCAGCCGTTCTATGAAAATCGTTGTATCTCCGAAACCACTGAACGGATTTTTATGATGTTTGTTTTAGATTATTTGCGAGAGCGTGGGCGTTAATATAAAACAAGAATCATCTCAATCCGACCAGCCGTTCTATGAAAATCGTTGTATCTCCGAAACCACTGAACGGATTTTTATGATGTTTGTTTTAGATTATTTGCGAGAGCGTGGGCGTTAATATAAAACAAGAATCATCTCAATCCGACCAGCCGTTCTATGAAAATCGTTGTATCTCCGAAACCACTGAACGGATTTTTATGATGTTTGTTTTAGATTATTTGCGAGAGCGTGGGCGTTAATATAAAACAAGAATCATCTCAATCCGACCAGCCGTTCTATGAAAATCGTTGTATCTCCGAAACCACTGAACGGATTTTTATGATGTTTGTTTTAGATTATTTGCGAGAGCGTGGGCGTTAATATAAAACAAGAATCATCTCAATCCGACCAGCCGTTCTATGAAAATCGTTGTATCTCCGAAACCACTGAACGGATTTTTATGATGTTTGTTTTAGATTATTTGCGAGAGCGTGGGCGTTAATATAAAACAAGAATCATCTCAATCCGACCAGCCGTTCTATGAAAATCGTTGTATCTCCGAAACCACTGAACGGATTTTTATGATGTTTGTTTTAGATTATTTGCGAGAGCGTGGGCGTTAATATAAAACAAGAATCATCTCAATCCGACCAGCCGTTCTATGAAAATCGTTGTATCTCCGAAACCACTGAACGGATTTTTATGATGTTTGTTTTAGATTATTTGCGAGAGCGTGGGCGTTAATATAAAACAAGAATCATCTCAATCCGACCAGCCGTTCTATGAAAATCGTTGTATCTCCGAAACCACTGAACGGATTTTTATGATGTTTGTTTTAGATTATTTGCGAGAGCGTGGGCGTTAATATAAAACAAGAATCATCTCAATCCGACCAGCCGTTCTATGAAAATCGTTGTATCTCCGAAACCACTGAACGGATTTTTATGATGTTTGTTTTAGATTATTTGCGAGAGCGTGGGCGTTAATATAAAACAAGAATCATCTCAATCCGACCAGCCGTTCTATGAAAATCGTTGTATCTCCGAAACCACTGAACGGATTTTTATGATGTTTGTTTTAGATTATTTGCGAGAGCGTGGGCGTTAATATAAAACAAGAATCATCTCAATCCGACCAGCCGTTCTATGAAAATCGTTGTATCTCCGAAACCACTGAACGGATTTTTATGATGTTTGTTTTAGATTATTTGCGAGAGCGTGGGCGTTAATATAAAACAAGAATCATCTCAATCCGACCAGCCGTTCTATGAAAATCGTTGTATCTCCGAAACCACTGAACGGATTTTTATGATGTTTGTTTTAGATTATTTGCGAGAGCGTGGGCGTTAATATAAAACAAGAATCATCTCAATCCGACCAGCCGTTCTATGAAAATCGTTGTATCTCCGAAACCACTGAACGGATTTTTATGATGTTTGTTTTAGATTATTTGCGAGAGCGTGGGCGTTAATATAAAACAAGAATCATCTCAATCCGACCAGCCGTTCTATGAAAATCGTTGTATCTCCGAAACCACTGAACGGATTTTTATGATGTTTGTTTTAGATTATTTGCGAGAGCGTGGGCGTTAATATAAAACAAGAATCATCTCAATCCGACCAGCCGTTCTATGAAAATCGTTGTATCTCCGAAACCACTGAACGGATTTTTATGATGTTTGTTTTAGATTATTTGCGAGAGCGTGGGCGTTAATATAAAACAAGAATCATCTCAATCCGACCAGCCGTTCTATGAAAATCGTTGTATCTCCGAAACCACTGAACGGATTTTTATGATGTTTGTTTTAGATTATTTGCGAGAGCGTGGGCGTTAATATAAAACAAGAATCATCTCAATCCGACCAGCCGTTCTATGAAAATCGTTGTATCTCCGAAACCACTGAACGGATTTTTATGATGTTTGTTTTAGATTATTTGCGAGAGCGTGGGCGTTAATATAAAACAAGAATCATCTCAATCCGACCAGCCGTTCTATGAAAATCGTTGTATCTCCGAAACCACTGAACGGATTTTTATGATGTTTGTTTTAGATTATTTGCGAGAGCGTGGGCGTTAATATAAAACAAGAATCATCTCAATCCGACCAGCCGTTCTATGAAAATCGTTGTATCTCCGAAACCACTGAACGGATTTTTATGATGTTTGTTTTAGATTATTTGCGAGAGCGTGGGCGTTAATATAAAACAAGAATCATCTCAATCCGACCAGCCGTTCTATGAAAATCGTTGTATCTCCGAAACCACTGAACGGATTTTTATGATGTTTGTTTTAGATTATTTGCGAGAGCGTGGGCGTTAATATAAAACAAGAATCATCTCAATCCGACCAGCCGTTCTATGAAAATCGTTGTATCTCCGAAACCACTGAACGGATTTTTATGATGTTTGTTTTAGATTATTTGCGAGAGCGTGGGCGTTAATATAAAACAAGAATCATCTCAATCCGACCAGCCGTTCTATGAAAATCGTTGTATCTCCGAAACCACTGAACGGATTTTTATGATGTTTGTTTTAGATTATTTGCGAGAGCGTGGGCGTTAATATAAAACAAGAATCATCTCAATCCGACCAGCCGTTCTATGAAAATCGTTGTATCTCCGAAACCACTGAACGGATTTTTATGATGTTTGTTTTAGATTATTTGCGAGAGCGTGGGCGTTAATATAAAACAAGAATCATCTCAATCCGACCAGCCGTTCTATGAAAATCGTTGTATCTCCGAAACCACTGAACGGATTTTTATGATGTTTGTTTTAGATTATTTGCGAGAGCGTGGGCGTTAATATAAAAGAATCATCTCAATCCGACCAGCCGTTCTATGAAAATCGTTGTATCTCCGAAACCACTGAACGGATTTTTATGATGTTTGTTTTAGATTATTTGCGAGAGCGTGGGCGTTAATATAAAACAAGAATCATCTCAATCCGACCAGCCGTTCTATGAAAATCGTTGTATCTCCGAAACCACTGAACGGATTTTTATGATGTTTGTTTTAGATTATTTGCGAGAGCGTGGGCGTTAATATAAAACAAGAATCATCTCAATCCGACCAGCCGTTCTATGAAAATCGTTGTATCTCCGAAACCACTGAACGGATTTTTATGATGTTTGTTTTAGATTATTTGCGAGAGCGTGGGCGTTAATATAAAACAAGAATCATCTCAATCCGACCAGCCGTTCTATGAAAATCGTTGTATCTCCGAAACCACTGAACGGATTTTTATGATGTTTGTTTTAGATTATTTGCGAGAGCGTGGGCGTTAATATAAAACAAGAATCATCTCAATCCGACCAGCCGTTCTATGAAAATCGTTGTATCTCCGAAACCACTGAACGGATTTTTATGATGTTTGTTTTAGATTATTTGCGAGAGCGTGGGCGTTAATATAAAACAAGAATCATCTCAATCCGACCAGCCGTTCTATGAAAATCGTTGTATCTCCGAAACCACTGGACGGATTTTTATGATGTTTGTTTTAGATTATTTGCGAGAGCGTGGGCGTTAATATAAAACAAGAATGATCTGAATCCGACCAACCGTTCTATGAAAATCGTTGTATCTCCGAAACCACTGGACGGATTTTTATGATGTTTGTTTTAGATTATTTGCGAGAGCGTGGGCGTTAATATAAAACAAGAATGATCTGAATCCGACCAGCCGTTCTATGAAAATCGTTGTATCTCCGAAACCACTGGACGGATTTTTATGATGTTTGTTTTAGATTATTTGCGAGAGCGTGGGCGTTAATATAAAACAAGAATCATCTCAATCCGACCAGCCGTTCTATGAAAATCGTTGTATCTCCGAAACCACTGACGGANNNNNNNNNNNNNNNNNNNNNNNNNNNNNNNNNNNNNNNNNNNNNNNNNNNNNNNNNNNNNNNNNNNNNNNNNNNNNNNNNNNNNNNNNNNNNNNNNNNNGACGGCAAGCAGGCGCGAAAATTACCCACTCCCGGCACGGGGAGGTAGTGACGAAAAATACGTATACGGGACTCAATTGAGGCTCCGTAATTCGAATGAGTACAATTTAAATCCTTTAACGAGGACCAATTGGAGGGCAAGTCTGGTGCCAGCAGCCGC
>SM_V9_2:39523006-39676073
[truncated: 2,954,831 more chars]
