# Supplementary material for: Subtelomeric plasticity contributes to gene family expansion in the human parasitic flatworm Schistosoma mansoni
Source: BMC Genomics. 2024 Feb 27;25:217. doi: 10.1186/s12864-024-10032-8 (PMC10900676; doi:10.1186/s12864-024-10032-8)
Supplement: Supplementary file 11 — Additional file 11: Supplementary file 5. [file 12864_2024_10032_MOESM11_ESM.txt]

>Smp_315690.2 gene=Smp_315690
MINEPPPGNFYLNPFLLLPNIAGQNLLLFYDYLVNVIRQTDKDTLIFYESVTYGIYFPFVNGIPGTGMQRVPGLLQDEMARKKSVLSYHYYCWLLQSTPATEHMPSWKQYLCDQLLLNYTFKNVRSIVQSTGGGRFLTEFGLCLPDGNPESINTVECNAVLNAADRNFESWTYWDGYELFSNLNVENISLKSFSRTYPQSTAGQPVQLRFDVDSGVFYYAFVPTQKNCTNVNSTLLVAEIFVPMSIHYPHGVKTRFNPEQLNYEVYENNTNLIFVYMPYIAGQNLLLFYDYLVNVIRQTDKDTLIFYESVTYGIYFPFVNGIPGTGMQRVPGLLQDEMARKKSVLSYHYYCWLLQSTPATEHMPSWKQYLCDQLLLNYTFKNVRSIVQSTGGGRFLTEFGLCLPDGNPESINTVECNAVLNAADRNFESWTYWDGYELFSNLNVENISLKSFSRTYPQSTAGQPVQLRFDVDSGVFYYAFVPTQKNCTNVNSTLLVAEIFVPMSIHYPHGVKTRFNPEQLNYKVYENNTNLIFVYMPCTLIKTNIELIEITIIPNQN.
>Smp_317470.2 gene=Smp_317470
MINEPPPGNFYLNPFLLLPNIAGQNLLLFYDYLVNVIRQTDKDTLIFYESVTYGIYFPFVNGIPGTGMQRVPGLLQDEMARKKSVLSYHYYCWLLQSTPATEHMPSWKQYLCDQLLLNYTFKNVRSIVQSTGGGRFLTEFGLCLPDGNPESINTVECNAVLNAADRNFESWTYWDGYELFSNLNVENISLKSFSRTYPQSTAGQPVQLRFDVDSGVFYYAFVPTQKNCTNVNSTLLVAEIFVPMSIHYPHGVKTRFNPEQLNYEVYENNTNLIFVYMPCTLIKTNIELIEITIIPNQN.
>Smp_318880.1 gene=Smp_318880
MYKVKYGIYLSDDVKRIYYGEYADALLGLLKTEEIPDIYQHSIPLPLPPLLHAIDP.
>Smp_319020.1 gene=Smp_319020
MYNSGSKVTSTCNHSNISALSEYTKMVFLILGIEIAITLLIIIILSPLETVHKTPNPWTVLPWILMYVFSYCNLIIIVIC.
>Smp_349630.1 gene=Smp_349630
MRYTILRSLWLSFHLIIIWPYRYFNCHEVCENPDLLSYDNIIFENDSYRYSLHYHYSMRIRLNQSQLAFNDSYRNFPFPYFFKPKFSFRFYDTLIDDVYIYYYGRILLTSERYYYLGDIENFAQNIQRSETVVFNENELLAVKRNFVITVNDTDVSAKMTSVIQPNGKITLYFDNIPTEIEGIEWISKINATFGCGMYFLDHEIPVPAKWIKSGTLVEYEVIGKNCWNFNTSEACQGATTPNMRCIWCPKVNKCIESNDNDTHGLKVNDCHVENHQSRITEAT.
>Smp_349560.1 gene=Smp_349560
MRIRLNQSQLAFNDSYRNFPFPYFFKPKFSFRFYDTLIGDVYIYYHGRILLTSERYYYLGDIENFAQNIQRSETVVFNENELLAVKRNFVITVNDTDVSAKMTSVIQPNGKITLYFDNIPTEIEGIEWISKINATFGCGMYFLDHEIPVPAKWIKSGTLVEYEVIGKNCWKFDTSEACQGATTPNMRCIWCPKVNKCIESNDNDTHGLKVNDCHVENHQSRITEAT.
>Smp_179970.1 gene=Smp_179970
MRYNFSPSLWILIYLFFVWNYKRFNCNDICKNPDLEHYENVIFENDTYRYSLHYYYSMRIQRNQPQPVSSERFNNKIDFRYEARPQFSISFYGSHVEEIDFHEDDGNTAYEFGRSYIGNTYNYIENYKKSDTAVLEEKELLGAKWTFSINVNGSEVTATMTTLMHPNGKLSFHYDNIPMEIEESRLQSKIVGIIRCEGGLKKPEISVPAKWIKSGSLVEFEVIGEICSQYNTSETCQKATTLTMTCFWCEKGKKCIESNDQNTHGLKVNDCRVEKSDVNDLNSSTTMEHSETTLGITEVQTTKTTEGNKQDKSHWYLYVVIPLVASLFLICIGCIIWRWLLRRKRSNG.
>Smp_173350.1 gene=Smp_173350
MRYNFSPSQLIIIYVIFVWSHKRFNCNDICNNRALRNYENIIIENDTYRYSLHYNYSMRIRRNQSQPVPSKRFKGNVENIYGVYPRFSFSYYGKHVQQIDFHPKDNVYVFEESQIGIIINYMKNYENTESPVVHDKELLGVKRNFLININDSEVTATMITLLHPNGKVSFYYDNIPTDIDGSKLESKIVGTIRCGGVNVDHGIPVPAKWIKSGTLVEFESIGEICSQYNTIETCQRSTTLKTTCIWCEKGEKCIESNNPDTHVLKVNDCSVEKKSDVNDLNSSTTTEHSERTLGITEVQTTKTTDENKQHKSHWYLYVVIPLVASLFLICIGCIIWRWLLRRKRSNE.
>Smp_317840.1 gene=Smp_317840
MDKFVAFQVHCICKVWHTCHANNAHLLELMLALIWHEDVAWIIISSFNSQTLYKDINIETSQHILFFVK.
>Smp_165590.1 gene=Smp_165590
MSYENIIFENDSYRYSLHYHYSMRIHLNQYQPAFNDSYRNFNFSYFVKPKFSFRFYDSLINEVYIYYHGRIRLTREGDDYFGDIEHFAQKIRRSETVVFNEKELLAVKRNFLITVKDTDVPAKMTSVIQPNGKITLYFDNVSCTIS.
>Smp_165600.1 gene=Smp_165600
MTGVIQPNGKISLYFDNIPAEVDESECISKINATLSCSFQGFIDHEIPVPAKWIKSGTLVEYEVIGTLSFHRNLFETCQRATTTKMTCTWCEKGDKCLESNDEDTHELKVNDCRVEVGIC.
>Smp_319240.1 gene=Smp_319240
MAFITPDDIYEIIENMLLYIWPTVQSTSGCQPISTPFLLMQYCDAMSRYGSDKPDVRFGFLFSYSAVDGHTGFNIPRKYSSNLSAEDLGSLEDLVFRLTGQRISIFTVQNIKSNQLDLLNLLKPECGDLVVFIKGNTEIELKALVMARVEVAKLIDSKGLSIYEPGFHFLWINQFPLFEKNNLGMCCKQKRNVYCSALVLC.
>Smp_319340.2 gene=Smp_319340
MERDIISLISLLSADNPDNNPLTTLDDSRQILVKMAVEKFDEYVSKRDEKNIVYLLKIFFLLGETNEGIRRFSIYLCSYISNKCELLITTNKSSSQSSEFVSANLITEILEFVADTLKNNSMHVETYCGPGNIFGLVSSVHCVVDRYVKCVVERFYAYHHLDELCSMLKKSNSNSLSSKRHDSSAQSINRDKILDSSELGSDRVLVIEPIIVETLQIITCSELYLRFIQRRISADIKQSNLTEDDFKKKSNEISKFFESSQLVCQVQDLLSKYLNLEQYYLRVTIMKALSSDEVDKSSNVWCFIDDVFFITKKSLIRSLSSGNVDTICAMVNHSCSILIDLMVNDFLGNIIRTGFPSGWVQDAYNYVQNSVAVAGSLSSSSSIVNVPTVSSFNMIGPNALARYHFLVTLNSIEASQKNLLSLVNHLESELNLLYQNQEINS.
>Smp_350240.1 gene=Smp_350240
MRYNFSPSLWILIYVIFGRPYKRFNCSDICKNPDLKRYENVIFENDSYRYSLHYNYSMRILRNQPQPVPSERFINMINDKYVANAQFSFSFYGYRLEKIRFHEYPTDHVYKFGRSQVGNIINHIKNYTKSESRVLDEKELFGVKRNFSINVNGTEVTATMTTLIHTNGKISFYYDNIPMEIEESQLQSKIVGSIRCEGEDTEEREIRVPVDWIKSGTLVEFEAIGEICSQYNTSETCQRSTTLKTTCIWCEKGEKCIESNNPDTHGLKVNDCRVETTKTTDENKQHKSHWYLYVVIPLVASLFLICIGCIIWRWLLRRKRSDE.
>Smp_243170.1 gene=Smp_243170
MDSNVCMIDDFSDLKDLVEKSRNVKADVSDEIKNSLARRSEIEHKLKKINSLIPDFHKLQVNAENSSKLVGCASKLALQLSGKVEQLDLVKNHVLKCVDKLSHIITVRNSAIGVKRCLVDSKLDEAAGYVFTYLEMERDIISLISLLSADNPDNNPLTTLDDSRQILVKMAVEKFDEYVSKRDEKNIVYLLKIFFLLGETNEGIRRFSIYLCSYISNKCELLITTNKSSSQSSEFVSANLITEILLFVADTLKNNSMYVETYCGPGNIFGLVSSVHCVVDRYVKCVVERFYSYHHLDELCSMLKKSNSNSLSSKIHDSSAQSINRDKILDSSELGSDRVLVIEPIIVETLQIITCSELYLRFIQRRISADIKQCNLAEDDFKKKSNEISKFFESSQLVCQVQDLLSKYLNLEQYYLRVTIMKALSSDEVDKSSNVWCFIDDVFFITKKSLIRSLSSGNVDTICAMVNHSCSILIDLMVNDFLGNIRTGFPSGWVQDAYNYVQNSVAVAGSLSSSSSIVNVSTVSSFNMIGPNALARYHFLVTLNSIEASQKNLLSLVNHLESELNLLYQNQEINSQKLNMCITELVSISDQLQALLDSAFEHLSTSVIQSQVKTLLNVFKSLKYDLLEEDLDVFAANDRWIESCIAHTEDFLKPFRSVLSIENNDRFVLILINEILHQLDQFIQRKSFSRFGAIQLEKEYHNLFAYLTSISYSSLRDYFTRSLQICRLLNLDRVEEVLYYWNSSNWRLTAHEVRSSLSLRRDFAVNEIRALKIQ.
>Smp_199340.1 gene=Smp_199340
LTLSFLSFIPKASVSSLPAFVYKSHACGELSTQHINSTVTVCGWLEFCRLSSRFLVLRDDRGLIQIYCDKNSLKIPQFNSESVLRVTGKVQARPEKDVNKRMPTGEIEIVAESIEILSHSSPLSFLPKDAANVNEMERLKYRYIDLRSSNMQRNIRFRSSIILQMRSFLCQNNGFTEIETPYLFKITPGGAREFVVPTKFPGLWYCLPQSPQQFKQLLMISGFSKYMQVARCFRDETSRSDRQPEFTQLDIEMAFITPYDIYEIIENMLLYIWPTVQSTLGCQPISTPFLRMQYCDAMSRYGSDKPDVRFGFLFSYSAVDGHTGFNIPRKYSSNLSAEDLGSLEDLVFRLTGQRISIFTVQNIKSNQLDLLNLLKPECGDLVVFIKGNTEIELKALGMARVEVAKLIDSKGLSIYEPEFHFLWINQFPLFEKNNLGQWKSVHHPFTAASPETAHFLYTDPSKVIGLHYDLVCNGQEVGGGSIRVHNPEVQKYIFTEILKENSCEMEYFLTALNSGAPPHGGIALGLDRLIAIFVNAKSIRDVIAFPKAADGKDLLCGTPTMVDDEILSQYCISVSNHSKS.
>Smp_180260.1 gene=Smp_180260
MNDQRSATDKLAYNCPHIIQMKEPSKIVKKVNILEIICDTFSIRGVARMRRGPPFLRGLWFCFVLIMTVGLLLTTYLLVQDYLVYDVSVNIHVELDAKSPFPALTICHHHPFSQNAYHLRRNGDVMSSSIFNKHMRNLTHKFLMDNDVDAAETLYQYDSLSTYYQNLKAIDAYRLGHDTTAFLNCMRRVNHTMQIEDNCMHMDGFQIRKFSHHTYFNCHTFEPKTKVEAEDTNTIALIVSLGTDPNYNNQEQAFLVDLFEMARGLRVVVHEPGTYPDLEREGLHVETGKLNEINYQPVLWKRLNTPQNPCRAEFIYRNPELASITDYKLPRLTGLCFAYAYNDLNVSYRYTQSQCILFHQQKDIIKECRCQYIYNPRPQYPSSNLPYCGSILEGDFDILALAKRIQCLTSGPLNVTVKSQYESTLCHPRCRYYTYESTISVTTWRAVDWQLHWLRQLNRAFKSMQYDVKINGEDWNITQKNELSLANDFQISVNAINDLNLQGDNFAYVVLKRRASDVRVSQEKLVLSISVLLSRIGGLCSLSIGLTAAFIVELIEFTYRLVTTERSNIRRNKSIENKTDSNSVSDGEYKNKLKRSATCI.
>Smp_311250.1 gene=Smp_311250
MYNYSINKPMYFATLIHDELYKELIDVLGIQRFLLFRSEIDLHTIDKVYKAKYGIYLSDDVKRIYYGEYADALLKLLKKRRHPRYISTFNTITSITSRD.
>Smp_349570.1 gene=Smp_349570
MRYKFSRSLWILIYLIFVWPYERFNCNDICKNPDLYHYENVIIENDTYRYSLHYNYSMRIQRNQSQPVPSERFKNKINDKYTARLQFSSSFYGSHVQIIEFYRDYGEYVYEFEWSYIGMMFSYIKNYTKSESRVLHEKELLGVKRNFSINVNGTDVTATMTSLIHPNGKVSLYYDNIPTEIKVSALRSKILGPIRCEGERENRHIITVPAKWIKSGTVVEFEAIGEICSQYNTSETCQRATTSKMTCIWCQKGKKCIESNNPDTHGLKGNDCRVQNNSNVNDVSTLTPVKDIERTLRSTEVQFTEDLIETTEETDEHSNMTALITEENKQHKSHWYLYVVIPLVTSLFLVCIGCIIWRWLLRRKRSDE.
>Smp_350510.1 gene=Smp_350510
LVTSPEKMRHTLLRCLSMTFYVIVLWPYKFSKSEDICEDSKLQHRQNVIVQNDSYQYSLHYNYSMRIRCDQLHPVVSNSFIKFSDDQKVNPKFSFKYYDSDVYSFHIDKTGAIAFNVGQIFINIPNFHSSDFEILNDKELVAVKWSFKSNEDGTDGTAKITCLIHANGKISLYFANIPSKIQGKNLQIGIIGQIYCKTGVKSPRLNVPAKWIKSGTLMEYEVIGTMCSKYTTTESCQKEKTSDMTCIWCDKANKCIASNDQDTQMLKVNDCHVETNSKVTDLSTSTPIQQSETTSDVTEVEVEEDLKTNSKVTDLSTSAPIQQSETTSDVTEVEVEEDLKTNSKVTDLSTSTPIQQSETTSDVTEVEVEEDLKTNSKVTDLSTSTPIQQSETTSDVTEVEVEEDLKTNSEIEDLSTPASIKRSETTSGVTEVQTEGNVKEVSEKTAQQSNLTTKTIEVNKHKKSSWYLYIVIPLVVSLFLIFVGCFIWIWINRKWKITSLCHKNFRVNYSF.
>Smp_201260.1 gene=Smp_201260
MLKYHIHTNVFCQALFHLPTFDFLELCSIYQAQNLCSCSESHFISFNGVIHLKLCRYKSSNFTEVDNCRDIEHPCDPDGTYV.
>Smp_327340.1 gene=Smp_327340
MEYFLTALNSGAPPHGGIALGLDRLIAIFVNAKSIRDVIAFLKAADGKDLLCGTPTMVDDEILSQ.
>Smp_184350.1 gene=Smp_184350
MDSNVCMIDDFSDLKDLVEKSRNVKADVSDEIKDLLARRSEIEHKLKKINSLIPDFHKLQVNAENSSKLVGCASKLALQLSGKVEQLDFVKNHVLKCVDKLSHIITVRNSAIGVKRCLVDSKLDEAAGYVFTYLEMEKDIISLISRLSADNPDNNPLTTLDDSRQILVKMAVEKFDEYVSKRYEKNIVYLLKIFFLLGETNEGIRRFSIYLCSYISNKCELLITTNKSSSQSSEFVSANLITEILEFVADTLKNNSMHVETYCGPGNIFGLVSSVHCVVDRYVKCVVERFYSYHHLDELCSMLKKSNSNSLSSKRHDSSAQSINRDKILDSSELGSDRVLVIEPIIVETLQIITCSELYLRFIQRRISADIKQCNLTEDDFKKKSNEISKFFENSQLVCQVQDLLSKYLN.
>Smp_349580.1 gene=Smp_349580
MRYNFSPSLWILIYLFFVWNYKRFNCNDICKNPDLEHYENVIFENDTYRYSLHYYYSMRIQRNQSQPVPSERFKNMIHVVYKARPQFSISFYGSHIREIDFHKRHGDTAYEFGRSYIGNTYNYIENYKKSEYRVLHEKELLGAKWTFSINVNGSEVTAIMTSLIHPNGKLSFYYDNIPTENEEIKLLSGIVGSIRCEGGLKKPEISVPAKWIKCGSLVEFEVIGEICSQYNTSETCQNATTSITTCIWCEKGEKCIESNNPDTHDLKVNDCRVQKKSDVNDFSTSTPIKDIETTLRSTEVQVTENLIETTEERYKHLTTKTTDENKQHKSHWYLYVVIPLVASLFLICIGCIIWRWLLRRKRSDE.
>Smp_125500.1 gene=Smp_125500
MQEDQPFKVAVVGGGIGGASSAYFLRQIFGNKVSITLFEKSGRIGGRIKTVPFCGETCESGASAIHSSNYYMYSFANQFKIPMVPLRNADQRLLLFEEGYKPVFSNVTDQTTLLTPVHLLWRYGFSLLRARLYLMARIREFTHIYALQQRGECFASPGLLLEKLSKHFPEMTKCTYAEWMRKEIGLNENYINELGFGILSSNYCQNSADAHAFVGVISSACTVSDVFTIENGAEQIPQKLVEVALAGNPSGAPKEFIHATVKKITRTDNDRLCLSYDLANNNKTEEGLFDYVILSLPLHQESNISTSHDIKLPSLRYHEMCRTFLSGQINYSLFDLQLKRLKPNQWATFLPISSYYSNEKHPVRSITRLPFKSEDSDLKDGVWSIFSEPKYIPDPKTALSKLILKYPDDDHNQIDVVRWLAYPTYHPVNDPYTDLGQFKLASRVYYPNAIESTASCMEMAIIGGRNVALLIANEMKHLREDQKSMFTRLTNFIKKEAN.
>Smp_214320.2 gene=Smp_214320
MQQLISLCCKVMKMNMKRPRREIKMLTAGETVIIIIILITANKFETASRSLVDLMGEAEFQRILLLTTLPKDEQINMIIQAMDKDSTNCSFPKHLKTRINDYKYAYYKSSIQKFLSLEPYTRARSTTAPHIYHEECLRLEKLYFTKWAVHYLSKNAATDITLLQSYENEYEEAKKGDKNADRRRDWSGLLRVRISEKWKKRELLDDVESAYIAETRTKVNVNKEKLKKQLTNTENKIEAQLNIVKELESKAIQATNEHMDNRDDKSLKEQYYEAYSTLAKELRSLVDLMGEAEFQRILLLTTLPKDEQINMIIQAMDKDSTNCSCKF.
>Smp_350160.1 gene=Smp_350160
MRYNFSPSLWILVYVIFVWLYKRFNCNDYCERPDLYNYEIVIIENDTYRYSIHYKYSMRIQRNQSQPVPSEHFISKIYDKYDILPGFSFSYYGSHVRRIQSYHDAELVYDVGYSHIGNIYNYVVNYNNLETYVIRGKELLGVKRNYSTNVYGTEVTATMTSLIQPNGKVSFYYDNIPTEIEEYKVRSKIRGLINCEGGRKKHEISVPAKWIKSGSLVVFEAIREICSQYNTNETCQNAEISILTCFWCEKKEKCIISNLQDTHDCRVEKNSNVNDLNISTTMEHSKTTSGITEVQNRTTRTTEENKQHKSHWYLYVVIPLVASLFLICIGCIIWRWLLRRKRSNE.
>Smp_350150.1 gene=Smp_350150
MRYNFSPSLWMLIYLIFVWPYKLFNCNDICNNPDLGHHEIVIIENDTYRYSLHYKYSMTIQRNQSQPVSSERFKNKIDGVYRSDPEFSSSFYGSQIHEIAFNVHHHMLVFRGFQIGEIINYIENYEKTESRVLDEEELLGVKRDFLINVNGAEVTATMTSLIDSNGKVSLYYDNIPKEIEESQLKSGILGIISCENVVTNHEISVPAKWIKSGTLVVYEAIGKICSQYNTNETCQNATIPNLTCFWCEKKEKCIISSNQDTHDCRVEKTSDVNDLSTSTPIKDIETTLTSTEVQVSENLIETTDETDKHLKTSDVNDLSTSTPIKDIETTLTSTEVQVSENLIETTDETDKHFNRTTRTTGENKKHKSHWYLYVVISLVASLFLICVGCIIWRWLLRRKRSNE.
>Smp_307880.1 gene=Smp_307880
MCSRFSIVIFFGIVLSLFQLDVAGNYNLQNAKLFFKNVFHNTAKKLAFINVYKLELTRHSISLEQFNLSSEVVNYAERIGRIIKAMENSLKTLVSWTEEEVSKYSWNPKLKPDIIKYNDLRELKLGDKRLVDAPGYHFKIMPNKSGVHLPVEVYNGDSTVFHTLRWTDVLDSIFPTEPNLHFTYFASFTGILRVYPAFPWRQQNVDMFDVRRRSWFIQGSSVPKDLFILLDTSGSMTGQSLKLANLSAQKLIEALDVDDYFTVAHFPGAKDHVAPMIVTANNESEPICFNSFVQATRRNKLRLFYDLSTLKARGYSDFPASLKFAYEMFRNLTESARGDRGKELRNKILVLLTDNAFVFDESVLSQLKQQKSNITTFIYSLGEPVGAAYEHKMKACATNDYYQYLPTVGAVSNLMKDFHEKSTQIRFGPNASPLPTEVILHGASDVLHTNQYKGTGLMVSISIPVYNRTEKLQFLGLMGTELPIELMMNGLPQSKLYPTGYAFVVNTNGYLVFHPGLIPEYPWLDDSPYLDFLDVEFNVYGSKTLIRKKLIDNARGSEQIIDFIKVSDNVHTYVKPRLYSFTRLSNTDFGVAFVMPTDQQLFLSIPKSIKSKITTDGSGNYMIDDVLIKNLIKKAKIILPWKALDVYMKINDHVFNLETPNEHMVLHRDEDDQINVKTTLVDEKEEEYEITNRKETVMEDEEEQQQFKASTSLNDEFISMENEFLSSQLNDTFCVNNTNCLIQDSFLRKLIIRSTLSSSKVNDESENTPDIKNFNGSSSIILTDQIKETTRVLQSSESITPPSSPRSETSVGVSDIRIDKNRSSIQTPVENTRPMDKKPITTEVNMSVGFESTTIATTATTATTSATSVLLRSPNDITSQSTLDMTKNEVDVNNDGVGSDRLITEQNNEIRNFLEKIRNINSSQTELLSQILLEIMIAEKDVSESAESIKLNSPIISRTIALNTGLIWTIPINTNEQFYNELKHWPDSPIFQRVYDSFNLIFWVRLRMNEDSTKPIENPVVTEDNSNSLLQSNTKQIIDNDTINITAQTSENQLQITPTTTNSTINSTKEEQNLNQVDGSKNIRNKDEVIDDYKHSHIEIDEYFDESLPTLNDDETVENMESMNETIMNSQDNTALPVTIFTSITITQGPNDYKAGVMGITLEPDYLSEQLNMIPECSVTQSNKLCYLLEDAANIIAVNNKLLYYQIGQFLGYIDPDLMNSLVQNHVYGVLKDYDFEGTCFPREDMLETTSPGIHPIPSILMYTQSLFNVRVWLDRLLTVGSVSVFITRAFIMGMIRIIAVSGDLNDDVDPQNKPYQCIKLIHRYYSLNGELYGTRNPSINVGFNHRIQGFISCPQQRNRDWSVQSIIGTNLLLLITDPIFAECEKKTHINRLRRDPVKDVGTDVCETSRAPRYRRQSQKWTLFPNDDKNPPQCSSTDRLKISLYIVISLNIFSFFLSLYY.
>Smp_335930.1 gene=Smp_335930
MILLLKVFYSEARGKVTIDDDTGYFVDSNGFIKLFHGINCVHKVTPFYIPKLLDPHTFKVLRDWGINVIRLGFSWIALKPHENETNLEYIDIIEKIIDNAGLYGVYIIIDLHQDGLSKRLGAIDAVPDWFMDKIKRPPYLFQYPWPLTKYPNESAWFLTYATYESAHAFESIYKNVSGLWNYFAEYWRITTDRFGKKYNVLGYELINEPPPGNFYLNPFLLLPNIAGQNLLLFYDYLCNLWNIFPFVNGIPGTGMQRVPGLLQDEMARKKSVLSYHYYCWLLQSTPATEHMPSWKRYLCDQLLLNYTFKNVRSIVQSTGGGRFLTEFGLCLPDGNPESINTVECNAVLNAADRNFESWTYWDGYELFSNLNVENISLKSFSRTYPQSTAGQPVQLRFDVDSGVFYYAFVPTQKNCTNVNSTLLVAEIFVPMSIHYPHGMRTRFIPEQLNYKVYENNTNLIFVYMPCTLIKTNIELIEITIIPNQN.
>Smp_346760.1 gene=Smp_346760
MSIHYPHGMRTRFIPEQLYYEVYENNTNLMFFYIPCTLINTNIELIEITIIPKQN.
>Smp_192050.1 gene=Smp_192050
MRIRLHQPQPAFTDSYPKIYGSYFVTPRFSFRFYDTLIHEVCIYSDGNILLTREAYDYFGGIENFAQNVQESETMVSNEEESLAVKRNFLINVNDKDVSAEMTSVIQPNGKITLYFDNVSCTIS.
>Smp_335780.1 gene=Smp_335780
MRLTRSSKQLERFGDSKNTPVNTLLRLSWIMILLLLKVLYSEARGKVTIDDDTGYFVDSNGFIKLFHGINCVHKVTPFYIPKLLDPHTFKVLRDWGINVIRLGFSWITLKPHENETNLEYIDTIEKIIDNAGLYGVYIIIDLHQDGLSKRLGAIDAVPDWFMDKIKRPPYLFQYPWPLKKDPSQSAWFLTYATYESAHAFESIYKNDNTDRFGKKYNVLGYELINEPPPGNFYLNPLLLLPNIAGQNLLLFYDYLMNVIRQTDKDTLIFYESVTYGIYFPFVNGIPGTGMQRVPGLLQDEMARKKSVLSYHYYCWPLQSTPATEHMPSWKQYLCDQSCDERELKWGQSNVFEYKITEHFSKICGPCSRFFIC.
>Smp_335785.1 gene=Smp_335785
MLVLVSVFQNPYMGKYHNDCLWDSVDIWLTDCIMHQ.
>Smp_180620.1 gene=Smp_180620
MFLLIALMLVLVSVFQNPYMEVHGGGGSRLSVGLGGHLADRLHNASVELAKDKVNKTLMDKYGRR.
>Smp_328930.1 gene=Smp_328930
MSVVPTIKHFIIINTYVFRDAFKLFDCTNNLTLLRFRPQLITSTTDHITTEGIISQTENVTHPILTVQDVYRIGNETKLI.
>Smp_308060.3 gene=Smp_308060
MDSNVCMIDDFSDLKDLVEKSRNVEADVFDEIKDLLARRSEIEHKLKKINSLIPDFHKLQVNAENSSKLVGCASKLALQLSGKVEQLDFVKADIKQCNLTDDFKKKSGEISKCFENSQLVCQVQDLLSKYLNLEQYYLRVTIMKMCITELKVSISDQLQALLDSAFEHLSTSVIQSEVKTLLNVFKSLKYD.
>Smp_346860.1 gene=Smp_346860
MEYFLTALNSGAPPHGGIALGLDLLIAIFVNAKSIRDVIAFPKAADGKDLLCGTPTMVDDEILSQYCISVSNLNKS.
>Smp_349650.1 gene=Smp_349650
MSLWILIYLFFVWNYKRFNCNDYCERPDLYPYEIVIIENDTYRYSIHYNYSMRIQHNQSQPVPSERFKEKVVDIYEARPKFSYSFYGSNVHEILFYNHDGDYVFDFGESHIGNIDNYINNYEKSELRVLNEEELLGVQRNFSINVNGAEFTATMTTLMHPNGKLSFYYDNIPKEIDGSKLQSKIFGIILCKDDTAEHEIRVPVDWIKSGTLVEFEAIGEICSQYNTSETCQRSITLKTTCIWCEKGEKCIISNLQDTHDCHVEKTSDVNDLSTSTPIKDIETMLRSTEVQDTDNLIETTEETDNHLKTSDVNDLSTSTPIKDIETMLRSTEVQDTDNLIETTEETDNHLNMTIRTMEENKQHKSHWYLYVVIPLVASLLLICIGCIIWRWLLRRKRSNE.
>Smp_349670.1 gene=Smp_349670
MRYNFSPSLWILVYVIFVWSYKRFNCNDYCKNPEIVIIENDTYRYSLHYKYSMRIQRNQAQPVPSYSFEYKIKHIYAGFPRFSCSYYGKHVEEIHFNENHANYVYQFESLSIGTIFNYIKSYKKSESRVLDEKELLGVQRNCSIDVNGSEVTATMTTLIHPNGKLSFYYDNIPMEIEESQLQSEIYGFIRCDYVITGHEILVPVKWIKSGTLVEFEAVGEICSQYKTNETCQNATTSNTTCIWYEKGNACIESINADTHGLKVNDCSVENMTTLTTEENKQHKSHWYLYVVIPLVASLLLICIGCIIWRWLLRRKRSNG.
>Smp_192040.1 gene=Smp_192040
MRYNISPSLWILVYVIFVWSYKRFNCNDYCKNPEIVIIENDTYRYSLHYKYSMRIQRNQSQPVPSVRFKNEIGGRYKARPKFSCSYYGYHVGHINFFAYQNDNVIEYGGSLIGIIYNYIKNYKKSESRVLDEKELLGVQRNCSIDVNGSEVTATMTTLIHPNGKLSFYYDNIPTEIKESDLQSKIYGLKRDNVITGHEILVPVKWIKSGTLVEFEAVGEICSQYKTNETCQNATTSNTTCIWCEKGNACIESNNADTHGLKVNDCSVENMTTLTTEENKQHKSHWYLYVVIPLVASLLLICIGCIIWRWLLRRKRSNG.
>Smp_329030.1 gene=Smp_329030
MKLSISTSTKTTGGGRFLTELGLCGDDGNPSSVNTLECKAVLDEADKHFESWTYWDGYFIDDAGNPNQNQVQSFIRPYPQSTNGRFLKQHFNHKTGEYSFSFITNQTRNQYSEKQNLIAEIYIPLSVHYPNGYSINLNPNNLTTEMKGNTLSIYLPTDLRNEHVLVEMKMVRK.
>Smp_335400.1 gene=Smp_335400
MMLDLFNRLFYILLEILRMIFQLHDEPTPQLITSTTDHITTEAIKSQTENVTHPMLAVQDVYKIGNETKRKLTYCHMINKYQHLFVHH.
>Smp_349690.1 gene=Smp_349690
MRYNFSPSLWILIYLFFLWPYKRFNCNDICKNPDLLNYENVIIENDTYRYSLHYKYSMRIQRDQPQPVPSERFKNKVDVIYDHRPQFSFSFYGYHVQKIYFHERLQPIVYVLGGPYHGEIHNYIENNEKFDTAFLDEEELLGVQRNFSINVNGTEVTATMTSLIHPNGKVSFHYDNIPKEIDGSKLQSKILRVIFCERDHVIPVPAKWIKSGTLVEYEAIGEICSQYNTKETCLRATTSKTICIWCEKGNACIESNDQNTHGLKVNDCRVEKKSDVNDLNSSTTMEHSETTLGISEVQVTENHIKITEETDQNLNMTTRTTEENKQHKSHWYLYVVIPLVASLFLICIGCIIWRWLLRRKRSNE.
>Smp_349730.1 gene=Smp_349730
MMRYNFLPSLWILVYVIFAWPYKRFNCNDICKNPEIVIIENDTYRYSLHYYYSMRIQRYQSEAVPSDRFKNMIDYKYDRRLQFSFSFYGTHVKIYFHKNLQPILHIFGWSYIRNIHNYIKKYTKIETGVLDEKELFGVKRNFSINVNGSEVTTTTTTLIHSNGKVSFYYDYIPKEIEGSQLKSEIFGQLSCKGVVTNHEIPVPAKWIKSGTLVEFEAIGEICSQYNTKETCLRATTSKTICIWCEKGNACIESNNQNTHGLKVNDCRVEKNSDVYDLNSSTTMKHSEKTLRITELQVGENLMNTTEETDKHLNMTTRTTEENKQHKSHWYLYVVILLVASLFLICIGCIIWRWLLRRKRSNE.
>Smp_349700.1 gene=Smp_349700
MRYNFSPSLWILIYLFFLWPYKRFNCNDICKNPDLLNYENVIIENDTYRYSLHYKYSMRIQRDQPQPVPSERFKNKVDVIYEHSPQLSFSFYGSHVKNIHFRDGVQPIVYVLGGPYHGEIHNYIENNEKFDTAFLDEDKLLGVQRNFSINVNGTEVTATMTSLIDPNGKVSFHYDNIPNEIDGSKLQSKILRVILCERDHVIPVPAKWIKSGTLVEYEAIGEICSQYNTKETCLRATTSKTICIWCEKGNACIESNDQNTHGLKVNDCRVEKKSDVNDLNSSTTMEHSETTLGISEVQVTENHIKITEETDQNLNMTTRTTEENKQHKSHWYLYVVIPLVASLFLICIGCIIWRWLLRRKEVMNDH.
>Smp_201340.1 gene=Smp_201340
MNFIFDFSKDVGQQLGQHLCKLDPFQFQRMNMIYKRKPVRQFGEVLESRTSSQLHNILVAMCKYYQSGIIFFIG.
>Smp_349710.1 gene=Smp_349710
MRYNFSPSLWILIYLIFLWPYKRFNCNDICKNPDLLNYENVIIENDTYRYSLHYYYSMRIQRDQPQPVPSERFNDKIYGRSDHRPQFSFSFYGSHVKEIYFHERHEEDYVVKSGDSVDAFNKLRIGYIFNFIKNYTESESWFLDEKELLGVQSNSSISVNGAEVTATMTRLIHPNGKVSFYYDNIPTKIEESQLQSKILGLINCEDVVTNHEIPVPAKWIKSGTLVEYEAIGEICSQYNTSETCQNATTANMTCIWCQKGKKCIESNNPDTHSLKVNDCRVEKKSDVNDLSTSTPIKDVETTLRSTKVQNMTTRTTEENKQHKSHWYLYVVIPLVASLFLICIGCIIWRWLLRRKRSNE.
>Smp_350220.1 gene=Smp_350220
MRYNFSPSLWILIYLIFLWPYKRFNCNDICKNPDLLNYENVIIESDSYRYSLHYYYSMRIQHNQPQPVPSERFKNKIFGESDINPQFSFSYYGFHVQKIAFHKDVQPTLYVIVKPYHGSIDNYIENYEKFDTAVLDEEELLGVQSNFSTNVNGTEVTATMTTLIHSNRMLSFYYDYIPTEIEQSELRSKILGRIRCEGGFREHVIPVPAKWIKSGTLVEYEAIGEICSQYYTSETCQNATTSNMTCIWCQKGKKCIESNNADTHGLKVNDCRVQKNSDVNDLNSSTTMEHGETTLGITEVQVGENLMKTTGETDKRLNMTTRTTEENKQHKSHWYLYVVIPLVTSLFLICIVCIIWRWLLRRKRSNE.
>Smp_350230.1 gene=Smp_350230
MRYNFLPSLWILVYVIFAWPYKRFNCNDICKNPEIVIIENDTYRYSLHYYYSMRIQRYQSEAVPSDRFKNMIDYKFDRRLQFSFSFYGSHAKEIYFHKNFQPILHIFGWSYIRNIHNYIKKYTKIETGVLDEVPKEIEGSQLKSEIFGQFSCKGVITEDEIPVPAKWIKSGTLVEFEAIGEICSQYNTSETCQNATTANMTCIWCEKGNACIESNNQNTHGLKVNDCRVEIEFGCIRFE.
>Smp_329040.1 gene=Smp_329040
MENIKPNNLKLLIEDLLTDTSILFAEELYKAIPTSNIQITTSLLIDFWGDESDQVKNVYKLYSNESIWKSIEERFGKPTEDFLQCVVETRKVKI.
>Smp_329050.1 gene=Smp_329050
MIFQLHDEPTPQLITSTTDHITTEAIKSQTENVTHPMLAVQDVYKIGNETKQTTLKIIQTNIYSFTIKSY.
>Smp_205300.1 gene=Smp_205300
MNFIFDFSKDVGQQLGQHLCKLDPFQFQRMNMIYKRKPVRQFGEVLESRTSSQLHNILVAMYNYSINKLMYFATFIHDELHKELIDVLDVQRFLLFRSEIDLHTIDKAYKA.
>Smp_349720.1 gene=Smp_349720
MRIQRDQPQPVPSERFKIKIYFRTDIYPQFSFSYYGSHVKEIHFRDGDVDNVYEFGGSRIGNIFNFIKNYTKSESWFLDEKELLGVQRNSSISVNGAEVTATMTRLIHPNGKVSFYYDNIPTKIEESQLQSKILGLINCEDVVTNHEIPVPAKWIKSGTLVEYEAIGEICSQYNTSETCQNATTANMTCIWCQKGKKCIESNNPDTHSLKVNDCRVEKKSDVNDLSSSTPIKDIETTLRSTKVQNMTTRTTEENKQHKSHWYLYVVIPLVASLFLICIGCIIWRWLLRRKRSNE.
>Smp_349740.1 gene=Smp_349740
MRYNFSPSLWILVYVIFVWSYKLFSCNDFCNRFVFYQYEIVIIENDTYRYSLHYNYSMRIQHNQPQPVPSERFKNKINRRYTARSISFSFYGSQVREIDFHDGNVDNVYEFGGSRIGNIFNFIKNYTKSESWFLDENELLGVQKNYSTNVNGTEVKATMTSLIHPNGKVSFYYDNIPKEIDGSKLQSKIVGIIHCEDGTAFHEIRVPAKWIESGTLVEFEAIGEICSQYNTNETCQNAKISILTCFWCEKEKKCIISNLQDTHDCHVEKKSDVNDLSTSTPIKDIETTLRSTKVQNMTTRTTEENKQYKSHWYLYVVIPLVASLFLICIGYIIWRWLLRRKRTNE.
>Smp_347020.1 gene=Smp_347020
MDTHSLYHLVILFEETKQKLSKSLSYRSPSLPYPFIIRKSLKKARHSDLNTSDIQGSRQFNQITVETYTMDTPESWNLDKGEEISFFSGNPTVETTEGIIHIYKNQREVPRCNDIVTSTVLCFFSVPSHVTVKDLLRFISPMRDVIEELKIVKDSTPNQYMALLKFRTAEDTVHFYDTYNGTSYNTLEQVACQLMYVSHVEITHPSTGVAFPTKDLRELPSCPVCLERLDEPVQGILTTILCNHTFHDGCISQVEDTICPVCRYVQSPEMLSDSQCADCDIRENLWICLICGHVGCGRYGQKHAQVHFEETGHTFALELGKTLVWDYADDAYVHRLAVNHEDGKLVQLGPSSETGNKKLDIISMEFSAILTSQLESQRAYFESQLDLITTQSNMRLEEMESSVESALSAAQTAEKKLSEVIKENLVISRKLRQATSLAQRLQRDLEEERALNQSLLINEKTWRERTEQAESEAKTARAECRELLLNLELRDKLNELNTINVHSRKRFRKYQTSLHKNIYL.
>Smp_348000.1 gene=Smp_348000
MNKKIILLTIIYLALMIRVPEHLKTRIKHYKDAYFHSSIQKFLSLEPYTRASSTRAPQIYHEECLRLEKLYFTKWAVHYLSKNGATDITLLQSYENEYEEAKKGDKNADPRRDWGGQLRASISKKWKEREILDDVESAYIAGPRTNVNVNKEELKKQLTNTGNNIEAQLNNVKELESKAIQAANKHMNNRDDKSLEKQHKEAYSTLGKELRSLVDLMGEAEFQRILLLTTLPKDEQIKMIIQAMDKDSTNCS.
>Smp_348010.1 gene=Smp_348010
MNKKIILLTIIYVALMIRVPEHLKTRIKHYKDAYYNSSIQKFLSLEPYTRASSTRAPQIYHEECLRLEKLYFTKWAVHYLSKNGATDITLLQSYENEYEEAKKGDENADPRRDWGGRLRASISKKWKEREILDDVESAYIAEPRTNVNVNKEELKKQLTNTGNNIEAQLNNVKELESKAIQAANKHMNNRDDKSLEEQAYEAYSTLGEELRSLVDLMGEAEFQRILLLTTLPKDEQIKMIIQAMDKDSTNCS.
>Smp_348030.1 gene=Smp_348030
MNKKIILLTIIYVALMIRDDYALSEPTDDYALSEPTDDYALSEPTDDYALSEPTDDYALSEPTVPEHLKTRIKHYKDAYYNSSIQKFLSLEPYTRASSTRAPQIYHEECLRLEKLYFTKWAVHYLSKNGASDITLLQSYENEYEEAKKGDENADPRRDWGGRLRASISEKWKEREILDDVESAYIAEPRTNVNVNIEELKKQLTNTGNNIEAQLNNVKELESKAIQAANKHMNNRVLSLEPYTRASSTRAPQIYHEECLRLEKLYFTKWAVHYLSKNGATDITLLQSYENEYEEAKKGDENADPRRDWGGRLRASISKKWKEREILDDVESAYIAEPRTNVNVNKEELKKQLTNTGNNIEAQLNNVKELESKAIQAANKHMNNRDDKSLEEQAYEAYSTLGEELRSLVDLMGEAEFQRILLLTTLPKDEQIKMIIQAMDKDSTNCS.
>Smp_313480.2 gene=Smp_313480
MFPEHLKTRIKHYKDAYYNSSIQKYEYEEAKKGDENADPRRDWGGRLRASISEKWKEREILDDVESAYIAETRTNVNVNIEELKKQLTNTGNNIEAQLNNVKELESKAIQAANKHMNNRDDKSLEEQHYEAYSTLAKELRSLVDLMGEAEFQRILLLTTLPKDEQIKMIIQAMDKDSTNCS.
>Smp_152510.1 gene=Smp_152510
MPDGLSHKILICGDVKGRVSALYSRVSKVINVAGQFDMMFCLGDFFGTETSEIKRMIDGSLAASLPTYIVSPYTEIAQKYCQAESGCELCNNLTYLGSKGTYTTMSGLRVVYMAEWELNSDNCNLPSSLLSEALAAEDNGFLGVDLLLTCQWPKHVNKLTLSELPDGCQQCIDSSSILISRLAYLTRPRYHFSCGNGVYYERSPYRNHRVLQEKACHTTRFISLADVKNERNQKYLYALKLIPIDKMDHQDLINQPPDVTENPYREFVDHKHSLDRETEVQTEQYFYNMNTKEKPGTVAKKDTHQKRKINTNTFEDTDDIKRQLVDKNDTSEESFQEKIDKNRNHAACWFCLGNPQVKKHLIVSIGTQAYVALPRGPIVPDHALILTIGHHQSWMSCPEYVRSEIEEYKSRLKRMYAAQGKAMVTFERNLKTQHYQLQVVPVPFSVAAEVKQVFLELSSNTDFSPCELKPVPRRTELDEICRVGIPYFFVELPTGEKLFGRIPKDRISSANLQFGRIVLTDPRILNCPEKADWHDCTDEEDEETDLAKDFRKMFLPFDVNDDDDDNNNNTE.
>Smp_194130.1 gene=Smp_194130
MRYNFSPSLRILIYLIFVWPYKRFNCNDICNNADLRHHEIVIIENDTYRYSLHYNYSMRIQRNQSQSVPSEHFYKIYDKYWVYPRFSFSYYGKHVKQIDFHEDHKLYDFGGYHIGTIINYIKNYEKYEAVVLDEKKLLGVQRNFSINVNGTEVTATMTTLIHPNGMVSFYYDNIPTAIEEIELKSEISITIRCDNGYKYPGIRVPAKWIKSGTLVEFEAIGEICSQYNRSETCQRATTLTMTCFWCEKGGKCIESNDQNTHVLKVNDCSVEKSDINDLNSSTTMEHIETTLGITEVQVSENLMKTTGETDKDLTTRTTEENKQDKSHCCLYVVIPLVASLFLICIGCIIWRWLLRRKKSNE.
>Smp_317140.1 gene=Smp_317140
MNETEDLDVFAANDRWIESCIAHTEDFLKPFRSVLSTENNDRLVLILINEILHQLDQFIQRKSFSRFGAIQLEKEYHNLFAYLTSISYNSLRDYFTRSLQICRLLNLDRVEEVHYYWNSSSWRLTAHEVRSILSLRRDFAVNEIRSLKLQ.
>Smp_309140.1 gene=Smp_309140
MARVEVAKLIDSKGLSIYEPGFHFLWINQFPLFEKNNLGQWKSVHHPFTAASPETAHFLYTDPSKVIGLHHDLVCNGQEVGGGSIRVHNPEVQKYIFTEILKENSCEMEYFLTALNSGAPPHGGIALGLDRLIAIFVNAKSIRDVIAFPKAPGGKDLLCGTPTMVDDEILSQYCISVSNHNKS.
>Smp_350210.1 gene=Smp_350210
MRYNFSPSLWILIYLIFLWPYKRFKCNVDCERPNLYQYEIVIIENDTYRYSIHYKYSMRIQHNQSQPVSSDRFTNKIDYRYSARPQFSLSYYGSRVHEIRFYEHDEGKVYNFRGLYSGSIYNYIKKVKSESRVLDEKELLGVQRNFLMNVNGTEVTTTMTSLIHPSGKISFYYDNIPREIEESQLKSRIFEQISCRVGGFVRFYSILVPAKWIKSGTLVEFEAIGEICSQYNTNETCQNATISNLTCFWCEKIEKCIISNLQHTHDCRIEKTSDVNDLNSSTTTEHGETTSGITEVQVSENLMKTTEETDKQSYMTTRTTEENKQHKSHWYLYVVIPIVASLFLICIGCIIWRWLLRRKGSDE.
>Smp_349160.1 gene=Smp_349160
MRYNFSPTLWVLIYLISVWPYKRFNCNDICKNSDLRDYEIVIIENDTYRYSLHYNYSMRIQRHQSQPNLSGSFKNMVKDIYAGFPRFSFTYYGSNVRQIDFYKVVNADDIVVFGSIHLGDIVNNIQNYTKLESEILDEEELLGVKRNFSVNVNGSEVTATMTSLIHPNGKMSLYYDNIPTEIEQNKLRSLIYGRIACENGHRDHEIPVSAKWIKSGTLVEFEVIGKICSQYNTSERCQNATTSNMTCIWCEKGNACIESNDQNTHGMKVKDCRVEDTSTGNNGRK.
>Smp_349170.1 gene=Smp_349170
MRYNFSPSLWILVYLFFVWQYKRFNCNEICNDPYLRYYENVIIENDTYLYSHHYKYSMKIQRHQSQPVPSDRFNIKINGIHTVYPQFTCSYHGSHVHKIMFYEDNADDVYEYGRSYIGTNHNYLNNYVKLNSAVLDEEKLIGVKRTFSINVNGAEVEATMTSLIHPNGKVSFYYDKIPKKLWKVKLISKLTGIIKCEDGLQKFFAIHVPEKWIKSGTLVEFQAIGEFCLQYDTSETCQNAKTPTTTCFCCEKIEEKKEEIEYEYQDSGRK.
>Smp_349180.1 gene=Smp_349180
MAYTLFIPNSRVVITVVTYTKLCFTKIMQMMYMNMEGLTLETNHNYLNNYVKLNSAVLDEEKLIGVKRTFSINVNGAEVEATMTSLIHPNGKVSFYYDKIPKKLWKVKLISKLTGIIKCEDGLQKFFAIHVPEKWIKSGTLVEFQAIGEFCLQYDTSETCQNAKTPTTTCFCCEKIEEKKEEIEYEYQDSGRK.
>Smp_349190.1 gene=Smp_349190
MRYNVSPSLWILIYLIFVWPYKRLNCNDYCKNSDLRHYENVIIENDSYRYSLHYKYSMRIQRYQSQPVPSDRFNNEIDDVYYGTPQFSCRYYGTHVVQIDFERHRDDVYKSGELPIGTIFNFIENYKKSESRVLDEKELLGVKRTFSINVNVSDVTAKMTNLIHPNGKVSLFYDNIPTEIEESKLQSEIYGLIRCEDGLTKHEISVPAKWIKSGTLVEFEAIGEICSQKYTSETCQRATTSTMTCFWCEKGKACIESNDQNTHGLKMNDCRVENMIT.
>Smp_329950.1 gene=Smp_329950
MNIITIIIIDTFVVFNNDFTEQISFASLCSQNVLVKPSFLNNQNHIIVIIIINCTKSILFFHHKFHAHYSNDA.
>Smp_154590.1 gene=Smp_154590
MRYNFSPSLWILVYLFFVWQYKRFNCNEICNDPYLRYYENVIIENDTYLYSHHYKYSMKIQRHQSQPVPSDRFNIKINGIHTVYPQFTCSYHGSHVHKIMFYEDNADDVYEYGRSYIGTNHNYLNNYVKLNSAVLDEEKLIGVKRTFSINVNGAEVEATMTSLIHPNGKVSFYYDKIPKKLWKVKLISKLTGIIKCEDGLQKFFAIHVPEKWIKSGTLVEFQAIGEFCLQYDTSETCQNAKTPTTTCFCCEKIEEKKEEIEYEYQDSGRK.
>Smp_201320.1 gene=Smp_201320
MNITSENTVSNLQLTTSVKSLILLVHSFYDHRSAAVVHWIQKMFSRSMHQRAKKVSSVIYSSFLSSEVQTKSVVR.
>Smp_329960.1 gene=Smp_329960
MNMSSTHSSISSSSLSSYLSNENHQCRQHPDHLRNLDDNQLTYIHCGDHVLYFSNLSNQ.
>Smp_349200.1 gene=Smp_349200
MRYNVSPSLWILIYLFSVWPYKRFNCNEICNHPNVRNYENVIIENDTYRYSHHYEYSMRIQRHQSQPVPSDRFNIKINGIHTVYPQFTCNYHSEYIRKIMFYADDADDVYDFRGYYIGTMINYLVNYMDFDTAVLDEKKLLGVKRTFSINVDGSEVEATMTSLIYPNGKVSFYYDKIPKEIEVSKFQSKIVGSIRCEGGLQKFFAIHVPEKWIKSGTLVEFQAMG.
>Smp_102020.1 gene=Smp_102020
MRYNVSPCLWILIYLLFVWPYKRFNCNEICNDPYLRYYENVIIENDTYLYSHHYKYSMRIQRHQSQPVPSDRFNIKINGVHTVYPQFTCSYHGSHVHKIMFYEDNADDVYEYGRSYIGTNHNYLNNYVKLKSAVLDEENLLGVQRNFSINVNGAEVEATMTSLIYPNGKVSFYYDKIPMKLWKVKLISKLTGIIKCEDGLQKSFAIHVPEKWIKSGTLVEFQAIGEFCLQYDASETCQNAKTPTTTCFCCEKIEEKKEKMNMNTGTAAENKQEK.
>Smp_086630.1 gene=Smp_086630
MRYNVSPSLWILIYLFFVWPYKRFNCNEICNNPGVSNYENVIIENDTYRYSHHYEYSMRIQLHQSKPVPSDRFNIKINGIHTVYPQFTCNYHSKYIRKIMFYADDADDVYDFRGYYIGTMINYIVNYMDFDTAVLDEKKLLGVKRTFRINVDGSEVEATMTSLIHPNGKVSFYYDNIPKEIEESKFQSKIVGSIRCEGGLQKFFAIPVPAKWIKSGTLVEFQAMGESCSQHYRSEICQNAKTSTTTCFCCEEKKKCMELNNQDTHGLKVDDCRVENMNTGTAAENTQIEVMNDT.
>Smp_350320.1 gene=Smp_350320
MRYNFSPSLWVLIYLIFVWHYKRFNCNDICKNSDLRHYEIVIIENDTYRYSLHYNYSMRIQRYQPQPVSSDRFKNKISYIYAGFPRFSFSYYGSNVRQIDFYKVVNADDIVVFESIYLGDIINNIQNYTKLESEILDEEELLGVKRNFSINAHGSEVTATMTSLIHPNGKMSLYYDNIPTEIEQNKLRSLIYGKIGCENGHRDHEIPVPAKWIKSGTLVEFEVIGKICSQYNTSERCQNATTSNMTCIWCEKGNACIESNDQNTHGMKVKDCRVENTSTETTEENKPHKSYWYLYVVIPLATSLFLICIGYIIWRWLLRG.
>Smp_349210.1 gene=Smp_349210
MRYNFSPSLWIRIYLIFVWHYKCFNCNDICKTSDFSPYEIVIIENDTYRYSFHYKYSMRIQRYQPQPVSSDRFKKMSTYIYYATPQFSFSFYGFHVEQIDIYKYHGENVFQFQKTYIGTIDSYIKEFENSESRVLDEKELLGVKTNFSINVNGLDVTATMTSLIHPNGKVSFYYDNIPTEIEESRLQSEISGLIRCKEGHTRSPEISVPAKWIKSGTLVEFEAMRDRCLQYNTSETCQNATTSIVRCFWCERERACIESNDQNTHYLKVNDCRVEENPDANDLNSSTTMKHSESVVYFEDDCL.
>Smp_349240.1 gene=Smp_349240
MRYNFSPSLWVLIYLIFVWHYKRFNCNDYCKNSDLSHYEIVIIENDTYRYSLHYKYSMRIQRNQSQPVPSDRFKNKISYIYYGKPQFSCSYYGIHVEQIDFYKYHGENVFEFGGSYIGTIINYIKNYKKSESRVLDEKELLGVKRNISINVDGSDVTATMTSLIHPNGKVSFYYDNIPTEIEESRLQSEIYGLIRCEEGLTRSLEISVPAKWIKSGTLVEFEAIGEICSQYNTSETCQNATTSNMTCIWCEKGRACIESNDQNTHGLKVNDCRVEKNPDVNDLNS.
>Smp_093070.1 gene=Smp_093070
MTSLIHPNGKVSFYYDNIPTEIEESRLQSEIYGLIRCEDALFNIIFLVQYRIFSITYFSKYQFLTSSSFLTINIW.
>Smp_349250.1 gene=Smp_349250
MRYNFSPSLWIIIYLIFIWPYKRFNCNDICKISDMRHYEKVIIENDSYRYSLHYNYSMRIQRNQSQPVPSDGFKNKISYIYYGTPQFSCNYYGSHVQQIQFSEDLDRDYVFALGRSHIGTINNYIEENEKSEAGVLNEKELLGVQKNFSIKINGSDVTATMTSLIHPNGKISFYYDNIPKEIEESQLTSKINGIEKCGNGLTKHEISVPAKWIKSGTLVEFEAIGEICSQYNTSETCQNVTTSNMTCIWCEKGNACIESNDQNTHGLKVNDCRVENTSTGIMEENKPHKSYWYLYVVIPLAASLFLICIGYIIWRWLLRSKNSGK.
>Smp_317160.1 gene=Smp_317160
MSARQRRPIAQTLSGFDIAIVMLAQMVNLQSGIRVISLPQPSDIPPPGTGVFIVGYGRDDNDRDPSRKNGGILKKGRATIMECRHATNGNPICVKAGQNFGQLPAPGDSGGPLLPSPQGPVLGVVSHGVTLPNLPDIIVEYASVARMLDFVRSNI.
>Smp_337500.1 gene=Smp_337500
MSARQRRPIAQTLSGFDIAIVMLAQMVNLQSGIRVISLPQPSDIPPPGTGVFIVGYGRDDNDRDPSRKNGGILKKGRATIMECRHATNGNPICVKAGQNFGQLPAPGDSGGPLLPSPQGPVLGVVSHGVTLPNLPDIIVEYASVARMLDFVRSNI.
>Smp_306680.1 gene=Smp_306680
MSARQRRPIAQTLSGFDIAIVMLAQMVNLQSGIRVISLPQPSDIPPPGTGVFIVGYGRDDNDRDPSRKNGGILKKGRATIMECRHATNGNPICVKAGQNFGQLPAPGDSGGPLLPSPQGPVLGVVSHGVTLPNLPDIIVEYASVARMLDFVRSNI.
>Smp_317170.1 gene=Smp_317170
MSARQRRPIAQTLSGFDIAIVMLAQMVNLQSGIRVISLPQPSDIPPPGTGVFIVGYGRDDNDRDPSRKNGGILKKGRATIMECRHATNGNPICVKAGQNFGQLPAPGDSGGPLLPSPQGPVLGVVSHGVTLPNLPDIIVEYASVARMLDFVRSNI.
>Smp_317180.1 gene=Smp_317180
MVNLQSGIRVISLPQPSDIPPPGTGVFIVGYGRDDNDRDPSRKNGGILKKGRATIMECRHATNGNPICVKAGQNFGQLPAPGDSGGPLLPSPQGPVLGVVSHGVTLPNLPDIIVEYASVARMLDFVRSNI.
>Smp_330270.1 gene=Smp_330270
MSARQRRPIAQTLSGFDIAIVMLAQMVNLQSGIRVISLPQPSDIPPPGTGVFIVGYGRDDNDRDPSRKNGGILKKGRATIMECRHATNGNPICVKAGQNFGQLPAPGDSGGPLLPSPQGPVLGVVSHGVTLPNLPDIIVEYASVARMLDFVRSNI.
>Smp_330280.1 gene=Smp_330280
MSNRWRFVVVVTLFTYCLTFERVSTWLIRSGEPVQHPAEFPFIAFLTTERTMCTGSLVSTRAVLTAGHCVCSPLPVIRVSFLTLRNGDQQGIHHQPSGVKVAPGYISCMSARQRRPIAQTLSGFDIAIVMLAQMVNLQSGIRVISLPQPSDIPPPGTGVFIVGYGRDDNDRDPSRKNGGILKKGRATIMECRHATNGNPICVKAGQNFGQLPAPGDSGGPLLPSPQGPVLGVVSHGVTLPNLPDIIVEYASVARMLDFVRSNI.
>Smp_330290.1 gene=Smp_330290
MLNGRTFLMVTLFTYCLTFERASTWLVRKGEPVQDRTEFPYIAFVRTERTMCTGSLVSTRAVLTAGHCVCSPMPVVQVSFLTLRNGDQQGIHHQPSGVKVAPEYMPSCTASRQRRRIRQTLSGFDIATVMLAQMVNLQSGIRVISLPQASDIPTPGTDVFIVGYGRDDNDRDPSRRAGGILKKGRATVMECKHSTTGNPICVQAAYVFGQITAPGDSGGPLLRSPQGPVLGVVSHGVTLSNRLDVLVEYASVARMLGFVSSNI.
>Smp_336190.1 gene=Smp_336190
MLAQMVNLQSGIRVISLPQASDIPTPGTDVFIVGYGRDDNDRDPSRRAGGILKKGELVVNKQHDSVCLIRWLCWTVVIAVVDLSVKVDLQLLVSRLSSPRPLIVWNGMSDRSDEREMTKHCANDRIVLYTR.
>Smp_330300.1 gene=Smp_330300
MECKHSTTGNPICVQAAYVFGQITAPGDSGGPLLRSPQGPVLGVVSHGVTLSNRLDVLVEYASVARMLGFVSSNI.
>Smp_330310.1 gene=Smp_330310
MECKHSTTGNPICVQAAYVFGQITAPGDSGGPLLRSPQGPVLGVVSHGVTLSNRLDVLVEYASVARMLGFVSSNI.
>Smp_317270.1 gene=Smp_317270
MECKHSTTGNPICVQAAGEPVQQRTEFPFIALLMTDASMCTGSLVSSRAVLTAGHCVCGQTPIVRVSFLSLSEFDQRTINHRPLEIKVAPEYNPVCQLKRENKRITKSLGGYDMAIITLTNLVNLETGVKVISLATELDIPIPESIAYMVGYGQDIRDPDPSGRYGGILKKGSATIMACRHKTFGDPICVKPGPNSKQIAGPGDSGGPLLLTPQGPIVGVASNGVFLPALADLCVEYSSVPRMLKFILPNI.
>Smp_317190.1 gene=Smp_317190
MECKHSTTGNPICVQAAYVFGQITAPGDSGGPLLRSPQGPVLGVVSHGVTLSNRLDVLVEYASVARMLGFVSSNI.
>Smp_169280.1 gene=Smp_169280
MDGNPSTLSILSDKYVFLNPNEDQFVRIKNYLDIELDNGQGECFLELGIGDGQCPGLTPQEMNQSVCTAERLADSLSSHLIYLRDRWITAGSQSSATTTTQSGSGVDTLTRPSSVDNGHSSPHRHTLTSSSGESKTKGNSVNIDDGIKSKQNSISTDNNKELSSQDKSETNITDTTSTISSSSSNSSSATTGCLVKEYLLRRKTASDDFVDVRVAVVGNVDAGKSTLLGVLTHGELDNGRGLARLRLLRHKHEAESGRTSSVAHDILGFNSIGQVVNKPIHGHLNWSEICEASAKVITFIDLAGHERYLKTTIFGMTGHAPDYVMFMVGANAGVIGMAKEHLGLALALCVPVFVVVTKIDMCPPNVLHETMNLLFRILKSPGCRKIPALISSTDDVICCATNFTSERMCPIFSVSNVNGTNLDLLKLFLNLLPSRSEPRLNELAHFQIDEIFSVQGVGTVISGTCLSGIIKLNDILLLGPDLSGQFNPISIKSIQRKRLSVNYVRGGQTASFALKKLRRNQVRKGMVLLAPESKPKACIEFIAEVLILHHPTTISVGYQAMVHAGPVRQTATILKLNSHERLRTGDKDMVVFRFIKSPEYLYTGLRLIFREGKTKAVGTVKELVPYSASIQQNPRAKLYKRYATSKTNQPMNNTVTDEIKTLNLSNTSSIPKSTEYISTTTTTNTTSQPDTTELSNIPVSDLLTSNNINAPANSRQRKHHYHRTRKDITE.
>Smp_187410.1 gene=Smp_187410
MTDFVICRIIFFPSQLLCNQTTEFEITQFLCLSSLDHLLLNYTFKNVRSIVQSTGGGRFLTEFGLCLPDGNPESINTVECNAVLNAADRNFESWTYWDGYELFSNLNVENISLKSFSRTYPQSTAGQPVQLRFDVDSGVFYYAFVPTQKNCTNVNSTLLVAEIFVPMSIHYPHGVKTRFIPEQLSYKVYENNTNLIFVYMPCTLIKTNIELIEITIIPNQN.
>Smp_332150.1 gene=Smp_332150
MRLTRSSKQLERFGDSKNTPVNTLLRLSWIMILLLLKVLYSEARGKVTIDDDTGYFVDSNGFIKLFHGINCVHKVTPFYIQKLLDPHTFKVLRDWGINVIRLGFSWIALKPHENETNLEYIDTIEKIIDNAGLYGVYIIIDFHQDGLSKRLGAIDAVPNWFMDKIKRPPYFFQYPWPLTKDPSQSAWFLTYATYESAHAFESIYKNVSGLWNYFAEYWRITTDRFGKKYNVLGYELINEPPPGNFYLNPFLLLPNIAGQNLLLFYDYLVNVIRQTDKDTLIFYESVTYGIYFPFVNGIPGTGMQRVPGLLQDEMARKKSVLSYHYYCWLLESTPATEHMPSWKRHLCDQLLLNYAFKNVRSIVQSTGGGRFLTEFGLCLPDGNPDSINTVECNAVLNAADRNFESWTYWDGYELFSNLNVENISLKSFSRTYPQSTAGQPVQLRFDVDSGVFYYAFVPTQKIVQM.
>Smp_349140.1 gene=Smp_349140
ARRLSVGLGQHLIDRVHNASVELVKDKVNQTKIDKYGRR.
>Smp_331110.1 gene=Smp_331110
MSILIGIPIGISILDLYVYLKVAAIAITLIYFTCSIFIGGAIQTQLADHFVLILIYFVIISIAFVAAATVFYVLEHRAALITLEVAAELILFLTYHLQTIRAVC.
>Smp_179390.1 gene=Smp_179390
MTCFWCEKGNACIGSNNQDTHGWKVIDCRVKKNLDVNDLSTSTPIKDIETSLRSTEVQNMTSRTTEENKQHKSHWYLYVVIPLVASLFLMCIGCIIWRWLLRRKRSNE.
>Smp_179400.1 gene=Smp_179400
MKKAKKQSKEDRNLQNDKEILEVKLSKYKQDHDVYQNLLSDYHVLIKRFQQTKRDLEAEKLLRTTLENKIVGLKKQLNFHFPLFDGCVKAVDGCKLDEDGSPLSEEIVSIRHQRASKLEAYKIQMEGIFENNRGRFKSSANFGGEDASDR.
>Smp_333360.1 gene=Smp_333360
MLKKFTALILIRLTNRLLTSIICSANDFLQNVDRHLIMMVRNEITSISLDCEESLFLINNRVPLRK.
>Smp_331120.1 gene=Smp_331120
MLLDLVNGLHFILTEIILMVLQSYDEPKPPFVRSQLHHVNVEGILHEPKIVSSGTSADIEVYKMGNTTKAHQTEMIMNVLLSSTNAERQNIMHQYNRILKKPLLNEKENIKSGLMYQLFEDLLTDTSILLADELYRAIMSSDLRRTTSILIDFWGDEFDQVENAYKIYSVEPFWKSIEKHFGKSVKSTLHCIVETRKNEPKQEDPIKGRGVKPIVNKTAVSEVFYDIMVVLDSNKDVGQQLGQRLCKLDPFQFQRLNMIYKRKPVRQFGEVLESRTSGQLHNILVAMYNYSINEPMYFATLIHDELHKELIDVLGVQRFLLFRSEIDLHTIDKVYKAKYGIYLSDDVKRIYYGEYANALLKLLKKEEIPYIYQHSIPLPLPPLLHAIEP.
>Smp_315060.1 gene=Smp_315060
MMLDLFNRLFYILLEILRMIFQLHNEPTPQFINATTDYITTEGIISQTENVTHSMLTVEDVYRIGNETKQTTLKIIQLHNEPTPQLMNSTTDYITTEGIISLTEIVTHPMLIVEDIYRIGNETKQTTLKIIQSYDKQIPTFIRSPLNHIDLQGNVYQPKIVPSNKFCASNDVHNIRNQIKKQNYERVLQILLTRTNAQRQHIVDHYKTFEMSLIKEMENIKPNNLKLLIEDLLTDISILFAEELYKAISTSNIQITTSLLIDLWGDEFDQVKNVYKLYSNESIWKSIEERFGKPTEDFLQCVVETRKVKIKQATNEDTFGKPIVNMSEVNKTFHYLLKQKNSTNITEQQLSNLLCKLNPFQLEALDMMYQQDLKRTFFEVIKRRSSGQMHDLLLSLYTYSVNKPMYFATLFHDVLPKELVSVLTAQRLLIFRSEVDLQLVCDIYEALYGTYLSDDVKQKYFGKQDNALTNLLKSEETTVVY.
>Smp_317220.1 gene=Smp_317220
MDHLGYIKLFRGFNNVQKDFPWYQGNAWNITQIQMFQNWGLNVIRLGIMWSGVKPNISIVNTTYLNVMESLIDLYAEHGIYVILDMHQDGLSSRYGTYDGIPLWLINQFKRPPTIMQEPWPYKKLPKWDGAYYLTYECTNGAQQLYENVSGAWNHWGDFWEIIAKHYGKKSNVLGYDLINEPPPGNFYSNPLRGFPGYAGRYNLLPVYDYLVERIRQYDKSSLIFYEPVTYGIFTPLSTSGWLGTGFRRVPGANRDKSAPSKSVLSYHYYCWILQNDYQNSTMPFWKKVLCDSFLLPTVISNVIKATKTTGGGRFLTEFGLCGDDGNPSSVNTLECNAVLDEADKHFESWTFWDGYFIDNAGNPIQSAVFHSSLSSVNKWEISQATFQS.
>Smp_317230.1 gene=Smp_317230
MNYSMRFTIIFIFIWSSVYTEFIPLSKIHLNQDGMFMDHLGYIKLFRGFNNVQKYFPWYQENAWNITQIKMFQNWGLNVIRLGIMWSGVKPNISIVNTTYLNVMESLIDLYAEHGIYVILDMHQDGLSSRYGTYDGIPLWLINQFKRPPTILQEPWTYEKLPDWEGAYYLTYECSEGAQQLYENVSGAWNHWGDFWEIIAKHYGKKSNVLGYDLINEPPPGNFYTNPLRGFPGYAGRYNLLPVYDYLVERIRQYDKSSLIFYEPVTYGIFTPLITSGWLGTGFRRVPGANRDKSAPSKSVLSYHYYCWILQSDYPNSTMPFWKKVLCDSFLLPTVTSNVIKATKTTGGGRFLTEFGLCGDDGNPSSVNTLECNAVLDEADKHFESWTFWDGYFIDNAGNPIQTQVRSFIRPYPQSTNGRFVKQHFNHETGEYSFSFITNQLSNQYSEKQNLIAEIYIPLSVHYPNGYSINLNPNNLTAELKGNTLSIYLPTDLRNEHVLVEMELVRK.
>Smp_349150.1 gene=Smp_349150
MRYNFSPSLWILIYLIFVWPYKRFNCNDYCKRSDLYNYEIVIIENDTYRYSLHYNYSMRIQRNQSQPVLSDSFKNKIDGRYKVTPRFSCSYYGYYVGHINFFEYQNDNVIEYGGSFIGIIYNYIKNYEKSESRVLDEKELLGVRRHFSIDVNGSDNAHHEIPVPAKWIKRGTLVEFEAIGEICSQYNTIETCQNATTSNTTCIWCEKGEKCIESNNQHTHGLKVNDCRAENMTTRTTEENKQHKSHWYLYVVIPLLASLFLICIGCIIWRLLLRRKRSNK.
>Smp_334670.1 gene=Smp_334670
MLLDLVNGLQFILTEIILMILQSYDEPKPPFVRSQFHYVNVEGILFEPKIVSSGTSANIQVYKIGNSTKAHQTEMIMNVLLSSSNAERQNIMHQYNRILKKPLLNEKENIKSGLMYQLFENLLTDTSILLADELYRAIMSTDVRRTTSLLIDFWGDEFDQVENAYKISKM.
>Smp_337100.2 gene=Smp_337100
MNSTTDYITTEGIISLTEIVTHPMLTVEDIYRIGNETKQTTLKIIQSYDKQIPTFIRSPLNHIDLQGNVNQPKIVPNNKFCAANDVHNIRNQIKKELYKAISTSNIQITTSLLIDFWGDEFDQVKNVYKLYSNESIWKSIEERFGKPTEDFLQCVVETRKVKIKQETNEDTFGKPIVNMSEVNKTFHYLLKQKNSTNITEQQLSNLLCKLNPFQLEALDMMYQQDLKRTFFEVIKRRSSGQMHDLLLSLYTYSVNKPMYFATLFHDVLHKELISVLTAQRLLIFRSEVDLQLVCDIYEALYGTYLSDDVKQKYFGKQDNALTNLLKSEETTVVY.
>Smp_344740.1 gene=Smp_344740
MNYSMRSTILFIFIWSSVYTEPIPLSKIRLNQDGMFMDHLGFIKLFRGFNNVQKDFPWYQGNAWNITQIQMFQNWGLNVIRLGIMWSGVKPNISIVNTTYLNVMESLIDLYAEHGIYVILDMHQDGLSSRYGTYDGIPLWLINQFKRPPTIMQEPWPYKKLPKWDGAYYLTYECTNGAQQLYENVSGAWNHWGDFWEIIAKQYGKKSNVLGYDLINEPPPGNFYSNPLRGFPGYAGRYNLLPVYDYLIERIRQYDKSTLIFYEPVTYGIFTPLSMSGWSGTGFRRVPGANRDKSAPSKSVLSYHYYCWILQNDYQNSTMPFWKKVLCDSFLLPTVISNVIKATKTTGGGRFLTEFGLCGDDGNPSSVNTLECNAVLDEADKHFESWTYWDGYFIDDAGNPIRSAVFHSSLSSVNKWEICQATFQS.
>Smp_123070.1 gene=Smp_123070
MTKKKYSTNNVTHFSPIHHHMNLLYQQISLFMNLKPTLQNEAFTALLCRTTSQNLQILGKKSQTRLSFAIRRSLCTKCLVPLQLWGKVRVRKRHIHLSCALCNHRSIISYPVNKWHASYSESVLPDSLCCNENIEKSNNE.
>Smp_165000.1 gene=Smp_165000
MFGDRQVSVISPATRDKEVFRWIPCRPGEVKDENSEIVDVISWVVSDVREMSENPTLVELLKETDRSSYDDVSKLCDVYNKAIIDLWDMWIEENTVPEFFNRKASRDHVQFILLQCYNRAVSDPEKLNQYPPFSPQVYGETSFELISQMIDTIAVTSDDVFIDLGSGVGQVVLQVCASTDAKFCYGIEKAEYPAHCASRLDSAFRHWMSFYGKSYRPYTLERGDFLSAEYQEKITNAGILFANNFAFGPEVDHQLKQRFANLKEGARIISSKAFCPLNFRITDRNLGDIGSIMRVSCLNPIQDAVSWTDKPFSYYVHTIDRSLLEQYFARLKNPKSKNENQTVRRDRKGRVISEATMQESSIQLTLNATDNNQHNTNGNVSHKAKRSPTIIKHCSSTSRCLPRRSASLLEVTASSPSELISVEGRKLSLQSCLSKNETISRQITSGSTAVHRMEKCESQHLQSELKRSHVHHKDNQSSVDIFTVSNDTSNTDLVESHVDTQLAYNHNEDGKQFCKVIRHLLDDPCETHSLPKSDNIKQSVRCKRKTITSDKKLTLNYPIIDDYPSLHSSSSHDQHDSRNSSSSPYVSSLSSANRSPNSQIDEITPSLNSLTKYSDLGLKSVQSPDLSIVPEDKLAKDQHEDSYHIRIKFKISNSSNSQNHPVSVKIKPPYNCDNMSNRLNSLENSNDRCDTNVMNEDHPNNVANRRIVRKCRQRLSDDSSSLNDTNFENSNNQTAVLRKRMQKHFMNSGNRNKSPSVHSNSCKTNNNNNKLKHTRRYSRDKVSHNMNVLHDYTVTHVQSQLTPTQFGLNDKRFPTYTCHYQPVDMYTESNTTQLSDSNLSDPHTGYNKSPIPFALTQYLELTKQAFMDHFAMLHSPAYASTIQSELEREHNRQAELLKHTKFLEQSIAKLHSDGTDLLNRFTKRLGILITTPAAFFSQARRLIKQHHVLEEKIAEFRRQISLLSSANQELVRRHHIEAARLLATATAIKSDNSLQNQHPTLNKLICSGIETKVTEINKNGFHYNSDNIIPTSTCSELNYQNAVSLNSVVIPPPPSLTKLSHNTLTCNKFGIPSIAGSDNLVSAHEMNQQHSLNPIKSSDVKLRTSNGAPSILHNNTDFHKFAPVLIKTVNTSNHSVVPFHTHNNKADCDHKVITRNSNSHNNNSNNIINNGTNHRIDKHMNIPPPPPLLPMHIHSDVYVDGVLSSANSLFDFNKHNYCNNNTNNNNISSLLPELNRSFITCRTDYDVSLIQSNYRYHTKSMHASLQDLILDEFSRETPCISVSNSCAIAKTNKNRNVYSISDSSYNYQYENNPNPVFQHHNHHNHHHKSLHPNYIDYSHQLNLPPRKRHWDSSNYNSTTTTNNNNNDSNNNYYYYSEECEPPKLSRECKSTDMETSL.
>Smp_314170.1 gene=Smp_314170
MRLTRSSKQLERFGDSKNTPVNTLLRLSWIMILLLKAFYSEARGKVTIDDDTGYFVDSNGFIKLFHGINCVLKVKPFYPPKLLDSHTFKVLRDWGINVIRLEFSWIALKPHENETSLEYIDIIEKIIDNAGLYGVYIIIDLHQDGLSKRLGAIDAVPYWFMDKIKRPPYSFQYPWPLTKDPNQSAWFLTYATYESAHAFESIYKNVSGLWNYFAEYWRITTDRFGKKYNVLGYNLINEPPPGNFYLNPFLLLPNIAGHNLLLFYDYLVNVIRQTDKDTLIFYESVTYGIYFPFVNGIPGTGMQRVPGLLQDEMARKKSVLSYHYYCWLLESTPATEHMPSWKRYLCDQLLLNYAFKNVRSIVRSTGGGRFLTEFGLCLPDGNPDSINTVECNAVLNAADRNFESWTYWDGYELFSNLIVENISLKSFSRTYPQSTAGQPVQLRFDVDSGVFYYAFVPTQKNCTNVNSALLVAEIFVPMSIHYPHGVKTRFIPEQLYYEVYENNTNLMFFYIPCTLINTNIELIEITIIPKQN.
>Smp_334820.1 gene=Smp_334820
MIAQESWLIKYPCHLHDEPIPQLITSTTDHITTKGIISQTENVTHPILTVQDVYRIGNETKQTTLKIIQSYDKKSFLEEY.
>Smp_341290.1 gene=Smp_341290
MIMKILLSSTNAERQNIMHQYNRILKKPLLNEKENIKSGLMYQLFEDLLTDTSILLADELYRAIMSSDLRRTTSILIDFWGDEFDQVENAYKIYSIEPFWKSIEKHFGKSVKTTLHCIVETRKNEPKQEYSIKGRGVKPMVNNTAVIEVFYDIMVVLDSNKDVGQQLGQRLCKLDPFQFQRLNMIYKRKPVRQLGEVLESRTSGQLHNILLAMYNYSINKPMYFATLIHDELHKELIDVLGVQRFLLFRSEIDLHTIDKKYKAKYGIYLSDEVKRIYYGEYADALLKLLKK.
>Smp_348060.1 gene=Smp_348060
MRLTRSSKQLERFRDSNNTPVNTLLRLSWIMILLLLKVLYSEASGKVTIDDDTGYFVDSNGFIKLFHGINCVHKVTPFYIPKLLDPHTFKVLRDWGINVIRLGFSWIALKPHENETSLEYIDIIEKIIDNAGLYGVYIIIDLHQDGLSKRLGAIDAVPNWFMDKIKRPPYLFQYPWPLTKDPSQSAWFLTYATYESAHAFESIYKNVSGLWNYFAEYWRITTDRFGKKYNVLGYDLINEPPPGNFYLNPFLVLPNIAGQNLLLFYDYLVSVIRQTDKDTLIFYESVTYGIFFPFVNGIPGTGMQRVPGLLQDETARKKSVLSYHYYCWLLESTPATEHMPSWKRHLCDQLLLNYAFKNVRSIVQSTGGGRFLTEFGLCLPDGNPDSINTVECNAVLNAADRNFESWTYWDGYELFSNLNVENISLKSFSRTYPQSTAGQPVQLEFDVDSGVFYYAFIPTQKNCTNVNSALLVAEIFAPMSIHYPHGMRTRFIPEQLSYKVYENNTNLLFVYMPCTLMKTNIELIEITIIPKQN.
>Smp_334830.1 gene=Smp_334830
MLKHASSSKVKQTRDKSNTVDINKVLVNLSDRILNSHEISSLKKGLNFTINRPQLSSFNIIPAIEPALNILPNETANELRNKIMSALLRQKSQKSNMTKNVLHALKQLRNDKTIIITKADKGNTTVIMNKIDYERKAKEHLQEGPYELIKDAKSRTTVNKLKAETSKILHSLKIKLGTPLWFLLNPKSCNPRRFYGLLKIHKDSTPLRPVVDFSNSPTYNLAKYLARILKPHEKLINHGIKNSMEFKNIIDTIDIEEDEVMASFDVSSLFTNVPINRALDIIYACLESDLDLNLRCPLNPSEFIKCLDLCLRSTLFIFRGDQYRQKEGIAMGSPVSPIVANLFMH.
>Smp_349080.1 gene=Smp_349080
MRHTLLRCLSMTFYVVVLWPYTFSKSEDICEDNELQHRQNVIVQNDSYQYSLHYNYSMKITRHQLHPIVSDNFIKFSDNQKVYPNFFFKYYDSDVYSFYIDKTGAIAFHEGLVFINIPDIYPSDLEILNNEEMVAVKWSFKSNEDDTDFTAKITCLIYANGNISLYFEKIPSQIRKKYLQIGITTQIYCKTVGYNTQGVKSPKINVPAKWIKSETLVEYEVIGTMCSQYTTTKSCQEEKTSDMTCIWCDKANKCIASNDQSTSKSKVNDCHVETSQETEDLSTPASIKRTETTSDV.
>Smp_182090.1 gene=Smp_182090
MEYFFHLSMEYLVLACNVFLVYYKMRWPERRVYYLIITTVGCWNRHQLQSICHHGNDICVIM.
>Smp_316790.1 gene=Smp_316790
MRLTRYSKQLERFGDSKNTPLNTLLRLSWIMILLLKVFYSEARGKVTIDDDTGYFVDSNGFIKLFHGINCVHKVTPFYIQKLLDPHTFKVLRDWGINVIRLGFSWIALKPHENETNLEYIDTIEKIIDNAGLYGVYIIIDFHQDGLSKRLGAIDAVTYWFMDKIKRPPYFFQYPWPLTKDPSQSAWFLTYATYESAHAFESIYKNVSGLWNYFAEYWRITTDRFGKKYNVLGYELINEPPPGNFYLNPFLLLPNIAGQNLLLFYDYLVNVIRQTDKDTLIFYESVTYGIFFPFVNGIPGTGMQRVPGLLQDEMARKKSVLSYHYYCWLLESTPATEHMPSWKRYLCDHLLLNYAFKNVRSIVQSTGG.
>Smp_316470.1 gene=Smp_316470
RLSVGSTGQLADRLHKDGLHRRKEKVNKTEIDLLGRR.
>Smp_316490.1 gene=Smp_316490
MLLDLVNGLHFILTEIILMVLQSYDEPKPPFVRSQLHHVNVEGILHEPKIVSSGTSADIKVYKMGNTTKAHQTEMIMNVLLSSTNAERQNIMHQYNRILKKPLLNEKENIKSGLMYQLFEDLLTDTSILLADELYRAIMSSDLRRTTSILIDFWGDEFDQVENAYKIYSVESFWKSIEKHFGKSVKSTLHCIVETRKNEPKQDDPIKGRGVKPIVNKTAVSEVFYDIMVVLDSNKDVGQQLGQRLCKLDPFQFQRLNMIYKRKPVRQFGEVLESRTSGQLHNILVAMYNYSINKPMYFATLIHDELHKELIDVLGVQRFLLFRSEIDLHTIDKMYKAKYGIYLSDDVKRIYYGEYADALLKLLKKEEIPDIYQRSIPLPLPPLLHAIEP.
>Smp_317400.1 gene=Smp_317400
MKALSSDEVDKSNNVWCFIDDVFFITKKSLIRFLSSGNVDTICAMVNHSCPILIDLMVNDFLGNIIRTGFPSGWVQDAYSYVQNSVAVVSSFNMIGPNSLARYHFLVTLNSIEASQKNLLSLVNHLESELNLLYQNQEINSQKLNMCITELKVSISDQLQALLDSAFEHLSTSVIQSQVKTLLNVFKSLKYDLLEEDLDVFAANDRWIESCIAHTEDFLRPFRSVLSTENNDRFVLILINEILHQLDQFIQRKSFSRPGGNVFWFS.
>Smp_349090.1 gene=Smp_349090
MRYNFSPSLWILVYVIFVWPYKRYNCNDICKNPEIVIIENDTYRYSLHYNYSMRIQRYQSQPAPSESFKNKINFVYEARPQFSFSYYGSHVQKIYFYESHRDDVYVFGRSYIGIIYNYMKNYKKFESRILNEKELLGVKRNFSLSVNGAEIPTEIKESDLQSKIYGLIRCDNVSTNHEIPVPAKWIKSGTLVVFEEIGEICSQYNTNETCQNAKTSNTTCIWCEKGKKCIESNNQDTHGWKVNDCHVEIEYGYRDNGRK.
>Smp_335540.1 gene=Smp_335540
MLAQMVNLQSGITVISLPQASDIPTPGTGVFIVGYGRDDNDRDPSRKNGGILKKGRATIMECRHATNGNPICVKAGQNFGQLPAPGDSGGPLLPSPQGPVLGVVSHGVTLPNLPDIIVEYASVARMLDFVRSNI.
>Smp_318020.1 gene=Smp_318020
MLAQMVNLQSGITVISLPQASDIPTPGTGVFIVGYGRDDNDRDPSRKNGGILKKGRATIMECRHATNGNPICVKAGQNFGQLPAPGDSGGPLLPSPQGPVLGVVSHGVTLPNLPDIIVEYASVARMLDFVRSNI.
>Smp_318030.1 gene=Smp_318030
MSARQRRPIAQTLSGFDIAIVMLAQMVNLQSGITVISLPQASDIPTPGTGVFIVGYGRDDNDRDPSRKMVEF.
>Smp_318040.1 gene=Smp_318040
MLAQMVNLQSGITVISLPQASDIPTPGTGVFIVGYGRDDNDRDPSRKNGGILKKGRATIMECRHATNGNPICVKAGQNFGQLPAPGDSGGPLLPSPQGPVLGVVSHGVTLPNLPDIIVEYASVARMLDFVRSNI.
>Smp_318050.1 gene=Smp_318050
MLAQMVNLQSGITVISLPQASDIPTPGTGVFIVGYGRDDNDRDPSRKNGGILKKGRATIMECRHATNGNPICVKAGQNFGQLPAPGDSGGPLLPSPQGPVLGVVSHGVTLPNLPDIIVEYASVARMLDFVRSNI.
>Smp_318060.1 gene=Smp_318060
MSARQRRPIAQTLSGFDIAIVMLAQMVNLQSGITVISLPQASDIPTPGTGVFIVGYGRDDNDRDPSRKNGGILKKGRATIMECRHATNGNPICVKAGQNFGQLPAPGDSGGPLLPSPQGPVLGVVSHGVTLPNLPDIIVEYASVARMLDFVRSNI.
>Smp_318070.1 gene=Smp_318070
MLAQMVNLQSGITVISLPQASDIPTPGTGVFIVGYGRDDNDRDPSRKNGGILKKGRATIMECRHATNGNPICVKAGQNFGQLPAPGDSGGPLLPSPQGPVLGVVSHGVTLPNLPDIIVEYASVARMLDFVRSNI.
>Smp_318080.1 gene=Smp_318080
MLAQMVNLQSGITVISLPQASDIPTPGTGVFIVGYGRDDNDRDPSRKNGGILKKGRATIMECRHATNGNPICVKAGQNFGQLPAPGDSGGPLLPSPQGPVLGVVSHGVTLPNLPDIIVEYASVARMLDFVRSNI.
>Smp_318090.1 gene=Smp_318090
MLAQMVNLQSGITVISLPQASDIPTPGTGVFIVGYGRDDNDRDPSRKNGGILKKGRATIMECRHATNGNPICVKAGQNFGQLPAPGDSGGPLLPSPQGPVLGVVSHGVTLPNLPDIIVEYASVARMLDFVRSNI.
>Smp_318100.1 gene=Smp_318100
MLAQMVNLQSGITVISLPQASDIPTPGTGVFIVGYGRDDNDRDPSRKNGGILKKGRATIMECRHATNGNPICVKAGQNFGQLPAPGDSGGPLLPSPQGPVLGVVSHGVTLPNLPDIIVEYASVARMLDFVRSNI.
>Smp_349070.1 gene=Smp_349070
MRIQRYQSQAVPSERFINKINNKYAHPQFSCSYYGSHVQNIHFYEDYEFVYGSYQIGSINNYIKNYRKSESRVLDEEELLGVQRNFSINVNGSEVTATMTNLMHPNGKVSFYYDNIPTKIEESKLQSKIDGPRICEDIHRYHEISVPAKWIESGSLVEFEAIGEICSQYNTTETCQNATTSNMTCFWCQKGKKCIESNDQNTHGLKVNDCSVEKYSNVNDLNSSTTMEHSETTSGITEVQVSENLMKTTEETDKQSYMTTRTTEENKQHKSHWYLYVVIPLVASLFLICIGCIIWRWLLRRKRSDE.
>Smp_349030.1 gene=Smp_349030
MDSNVCMIDDFSDLKDLVEKSRNVKADVSDEIKNLLARRSEIEHKLKKINSLIPDFHKLQVNAENSSKLVGCASKLALQLSGKVEQLDFVKNHVLKCVDKLSHIITVRNSAIGVKRCLIDSKLDEAAGYVFTYLEMERDIISLISRLSADNPDNNPLTTLDDSRQILVKMAVEKFDEYVSKRDEKNIVYLLKIFFLLGETNEGIRRFSIYLCSYISNKCELLITTNKSSSQSSEFVSANLITEILEFVADTLKNNSMYVETYCGPGNIFGLVSSVHCVVDRYVKCVVERFYAYHHLDELCSMLKKSNSNSLSSKRHDSSAQSINRDKILDSSELGSDRVLVIEPIIVETLQIITCSELYLRFIQRRISADIKQCNLAEDDFKKKSNKISKFFENSQLVCQVQDLLSKYLNLEQYYLRVTIMKALSSDEVDKSNNVWCFIDDVFFITKKSLIRSLSSGNVDTICAMVNHSCSILIDLMVNDFLGNIIRTGFPSGWVQDAYSYVQNSVAVAGSLSSSSSIVNVPTVSSFNMIGPNSLARYHFLVTLNSIEASQKNLLSLVNHLESELNLLYQNQEINSQKLDMCITELKVSISDQLQALLDSAFEHLSTSVIQSQVKTLLNVFKSLKYDLLEEDLDVFAANDRWIESCIAHTEDFLRPFRSVLSTENNDRFVLILINEILHQLDQFIQRKSFSRFGAIQLEKEYHNLFAYLTSISYSSLRDYFTRSLQICRLLNLDRVEEVHYFWNSSNWRLTAHEVRSILSLRRDFAVKEIRALKLQ.
>Smp_349040.1 gene=Smp_349040
MISGFSKYMQVARCFRDETSRSDRQPEFTQLDIEMAFITPDDIYEIIENMLLYIWPTVQSTSGCQPISTPFMRMQYCDAMSRYGSDKPDVRFGFLFSYSAVDGHTGFNIPSKYSSNLSAEDLDSLEDLVFRLTGQRISIFTVQNIKSNQLDLLNLLKPECGDLVVFIKGNTEIELKALGMARVEVAKLIDSKGLSIYEPGFHFLWINQFPLFEKNNLGKWKSVHHPFTAASPETAHFLYTDPSKVIGLHYDLVCNGQEVGGGSIRVHNPEVQKYVFTEILKENSCEMEYFLTALNSGTPPHGGIALGLDRLIAIFVNAKSIRDVIAFPKAADGKDLLCGTPTMVDDEILSQYCISVSNLNKS.
>Smp_349050.1 gene=Smp_349050
MRYNFSLSLWMLIYVIFVWSYKRFNCNDYCKRPDLFSYEVVIIENDTYRYSIHYNYSMRIQRNQSQPVPSERFNKKEVGIYKAHPQFSFSYYGYHVKEVRFYEHDTDGVHVYESNQIGYINNYIKNYKKSESRVLNEKVTITMTTLIHPNGMVSFYYDNVKICSQYNTSETCQRATTLSMTCFWCKKGKKCIESNDQNTHGLKVNDCSVEKKSDVNDLNSSTTMEHSETTSGITEVQVSENLMKTTEETDKQSYMTTRTTEENKQDKSHWYLYVVIPLVASLFLICIGCIIWRWLLRRKRSNE.
>Smp_303010.1 gene=Smp_303010
MRLTRSSKQLELFGDSKNTPVNTLLRLSWIMILLLKVFYLEARGKVTIDDDTGYFVDSNGFIKLFHGINCVHKVTPFYIPKLLDPHTFKVLRDWGINVIRLGFSWIALKPHENETSLEYIDIIEKIIDNAGLYGVYIIIDLHQDGLSKRLGAIDAVPDWFMDKIKRPPYLFQYPWPLKKDPSQSAWFLTYATYESAHAFESIYKNVSGLWNYFAEYWRITTDRFGKKYNVLGYDLINEPPPGNFYLNPFLLLPNIAGQNLLLFYDYLVNVIRQTDKDTLIFYESVTYGIFFPFVNGIPGTGMQRVPGLLQDEMARKKSVLSYHYYCWLLESTPATEHMPSWKRHLCDQLLLNYAFKNVRSIVQSTGGGRFLTEFGLCLPDGNPDSINTVECNAVLNAADRNFESWTYWDGYELFSNLNVENISLKSFSRTYPQSTAGQPVQLEFDVDSGVFYYAFIPTQKNCTNVNSALLVAEIFAPMSIHYPHGMRTRFIPEQLSYKVYENNTNLMFFYIPCNLIITNIELIEITIIPKQN.
>Smp_349850.1 gene=Smp_349850
MNGKIQTNNAKIQSTYPKQKQNIYKIDQNELV.
>Smp_321730.1 gene=Smp_321730
MNYFIVLLRNSLTRLNTEIPLKTMFIINSQKYTNKHTHQNYGLFCQINQTADQSFIIFRFEYSILQGIINKQLGLWYTTPFL.
>Smp_321740.1 gene=Smp_321740
MYFATLIHDELYKELIDVLGVQRFLLFRSEIDLHTIDKVYKAKYGIYLSDDVKRIYYGEYADALLKLLKKEEIPDIYQHSIPLPLPLLLHAIEP.
>Smp_349100.1 gene=Smp_349100
MRYNFSPSLWILIYLIFVWPYKRFNCNDICNNPDLRHHEIVIIENDTYRYSLHYHYSMRIQRYQSQPVPSERFNNKVDAVYGVYPRFSFSYYGKHVQQIDFYKHRYVYVFEKSQIGNINNYLENYEKYESRVLDEKELLGVQRNFWINVNDSEVTATMTTLIHPNGMVSFYYDNIPTEIGESQLKSKIIGKIRCEKRRVMYHAIPVPAEWIESGTLVEFESIGEICSQYNTSETCQNATTSNTTCIWCEKWKTCIEIKNQDTHGLKVNDCRVEKKSDVNDLNSSTTMEHGETTSGITEVQESLMKTTGETDKHLVNI.
>Smp_321750.1 gene=Smp_321750
MFYFLTHIHCEFPSQSHHKHHQRIHQFHCRRYHHICPNENHQCRHHHHHVRNLDDHQLTHIHCGGHVHISKTYVNTSNSELLYIYSSFILPINIPYDVTYFAVYSSIPPDV.
>Smp_244800.1 gene=Smp_244800
MYSFEGNYKSKRSLVFDHTQKLSTHALVQKTREERRSRENMVKQERSATKIQRCIRDYVERIKVKRYFIELFNELSNQLGDTINKSDFNVEHEFEHKLMKLLQCFNTCYRGKSPDQRHLFTVCRLLLSKHGKDAQISWLTNGSMDHIFTLGNSLLINIKYLSNLPSLTPSSNYTLPIRIFEELFNIFIGTSSSTKISLYSKHLYFSIEWICRYLSNHHYFNYLAYFIDQQLPSTVGYFQDVITQSRVFELVEFFKLPKARAFINLLIAPLKCASNLSGNSSQFSNPMVDLYRELVFTALNDILTPAIDDHNTYTIGERVVRSVGIEMFKLPNIHQIVINGCLTEVENKNSQLNTEQRQQQPHNGTISLIPSINLLHLFVTVAIPGMLVKCDPTTTTLSSTVHTAESSMIQDTDEDDDDNHEEAVTEEEGGDESLPVLLATESYTHYTWSGSPLEAAIIIRFVAWMFMRCLTEPHLPIVRPITNHKPLQLRSGQEEELSDDDDDNKIDDNHNTVKGMGINDQEMNMSAEFTRNTNNCSIISEDLSFQPITQLKKISVSLSHSLPALAASALSTVENFTSDLDNPDKLELIHSSSYLHYCLSQVCGLSRTSLIRINSIYSQHTIYLRCLWKLIENTKCSDKSTTINYSDPNMYSLLNILCSGELPSHLMELQSYLPLIFTFADCLHHRLLCLTDSEICDISSEVNYTNSDDYRHQQSINNNSEPSRGGCGFRADELLHVGARLRDLMLGLIDLSHPDQVPKRTRNLQTDTHCTESMEQPNYSAVLRRIKQWVEMTDLGNSPGGDLLMRNNTEWSIPDLRVLLYCWCSLLRQIERLVFQIYDWDRRCRRQQDISLPIYLLHNPQTTTTTTMTCTASTNVSSPFSSPSSSITDIARVTNSPRLPIGTPSVSQTFWLKDNLFDLLNTTESQSSWFENRGYQDTLALADAPFGYYSILNPDRNQAVLESFSLSNRQIRQILLLKKVPFVIPFEKRVKLFKILINDDSTYNRNPFRRIYNISNQPSVPLIVRRTHLYEDGFEKLSKENVPNLHQRLKVTFLNPTGLAEVGIDGGGLSREFLTEIIRAGFDPTRGFFIYASDKTLYPNPQASAITTNYLKHYYFLGRILAKAIFEGVLVDLQFAYFFLAKIVSRSGGGGVGFDYLHSLDPQLYKQLLFLKNYKGDVRDLSLDFTMVQSIFGQSETVELKPGGKHIPVTEENRVEYVHLIANYKLNKMIYPQVRAFTAGLNDVIPIDWVRLFDAEELQTLISGADMVIDVDDLRQHTFYIGNSINYTETLDCFWLVLKNFNESDKRSFLRFVTACSRPPMFGFRDLQPPFSIQITDEIERLPTASTCTNLLKLPNFRNIHILRERLLYALNANAGFEYG.
>Smp_167800.1 gene=Smp_167800
MDYETNEENNYDSDFIDEDTESRLYSAVFFETSIYTPVSHNLVSKQIDSNGTSFLRNSELSKSPVFMPFECANDGISDTLTTSLQVKKDCFKDECESDNSSSSSGCSVLLRGGNESSETEISTQGVILGVSHDTLLHVENGNSSPVVPCQTTFNDDPNLWKICNADKYSSRSTNSRYFNSLDNSLCSECGSKRQKFHRCCTCCILCGEEGHEKDECDKMYCYACLAPGHTKHECHLLKSLKKSICERCGQQGHNSTLCTELWRQYRNTTSIGRPIQLYDFVKSKGCCNCGHKGHTFEDCHHQPLKSHFIGPLPRRRVLVYDKKDIYKSIRLKLTKLREKKTKCKKTLEEVDNCKVIDHENENQLYKHPKSCKQKKQKCKKSDNRTHSLSYNKSCKFMNKKKLQKAMEQELPYKASSSPYMSNLKQKAIKQRMDFAKLDVLPSLEIEETKKKKRKVSNENRELKSQSVLLSRHEFSSSSSYHFNETSDNFSITKRTRKRRKSRSSEDIHKASTSYSPFQNTHQTPLRKWKKKYFSQSVTS.
>Smp_306630.1 gene=Smp_306630
MASMFVTRVIPRVSKVPILMPCRFSRQRLPPEYRKQYLEKISNEALDKYRKSDFVAYPALKTQRLWEVQPQEPKKETKRLYQELVPHFIDPRYRDRLRERLERCEMMLRRRNLDIPEFYVGSVVAVRTADKFAPDQSHRFMGICIERFNEGLWTKFTLRNVIEKTAVEIQYELYNPTIQSIEVLLLEKRLDRNLLYLRDAPLDESRFPFDMSRIPYNPSDPVPINDKKVKLLPPPWAFKWYLHGYRGIHDSMYDYLTPQQLSEIQDKINLVDRYDLMKMYRSRLCLEEERIALGDVQIQHQDLIRHHEQRRQELIDKHKETRRTDKTTAHGGR.
>Smp_052630.1 gene=Smp_052630
MLPLENNNNSHNTLINDQRSATDKLAYNCPHIIQMKEPSKIVKKVSILEIICDTFSIRGVARMKRGPPFLRGLWFCFVLIMTVGLLLTTYLLVQDYLVYDVSVNIHVELDAKSPFPALTICHHHPFSQNAYHLWRNGDVMSPSIFNKHMRNLTHKFLMDNDVDAAETLYQYDSLSIYYQNLKAIDAYRLGHDTTAFLNCMRRVNHTMQIEDNCMHMDGFQIRKFSHHTYFNCHTFEPKTKVEAEDTDTIALIVSLGTDPNYSNQEQAFLVDLFEMARGLRVVVHEPGTYPDLEREGLHVEPGKLNEINYQPVLWKRLNTPQNPCRAEFIDRNPELASITDHKLPRLTGLDFAYAYNDLNVSYRYTQSQCILFHQQKDIIKECGCQYIYNPRPQYPSSNLPYCGSILEGDFDILALAKRIQCLTSGPLNVTVKSQYESTLCHPRCRYYTYESTISVTTWRAVDWQLHWLRQLNRAFKSMQYDVKINGEDWNITQSNGFHRWKEFL.
>Smp_329780.1 gene=Smp_329780
MRYTILRSLWLSFHLIIIWPYRYFNCHEICENPNLLSYENIIFENDSYRYSLHYNYSMRIRLHQSQPAFTDSYQKIYTSYFVKPKFSFRFYDTLIHEVCIYYFGNIRLTRKRYDYFGGVENFAQNIQECETMVSNEEELLAVKRNFVITVNDTDVSAETTSVIQPNGKITLYFDNIPTEIEGIEWISKIDTKFKCEKNFTKHEIPVPAKWIKSGTLVEYEVIGKNCWNFNTSETCQRATTSNMTCIWCQKVNKCIESNDNDTHGLKVNDCRVENMITEAT.
>Smp_324410.1 gene=Smp_324410
MNCLFLLFLPSLWSVLSTENNDRFVLILINEILHQLDLFIQRKSFSRFGAIQLEKEYHNLFAYLTSISYSSLSDYFTRSLQVCRLLNLDRVEEVHYYWNSSNWRLTAHET.
>Smp_349520.1 gene=Smp_349520
MRIQHNQSQPVPSERFKNKIGFSYKVYPKFWFSFYGYHVEEVRFYSDLEYIYGTFQIGNINNYIQNYEKYEAVVLNENGLLGVQRNFSVNVNGSEVTFTMTILIHPSGKISFYYDNIPTEIGENQFKTRIVGTIICGGIYRYHEIRVPAKWIKSGTLVEFEAIGEICSQYNTIETCPNATIWNTTCTWCEKGEKCIIMYNNQDTHDCRVEKTSDVNDLNSSTTTEHGETTSGITEVQVSENLMKTTEETDKQSTTKTTEENKQHKSHWYLYVVIPLVASLFLICIGCIVWRWLLRRKRSNK.
>Smp_324420.1 gene=Smp_324420
MFADLCNSSWMYNTDGKVTNILNGSNISALPEYTKMVFLILGIEIAITLLVIIILSVLEIVHKTPNPWTVLPWILMYVFSYCNLIIIIIC.
>Smp_324450.1 gene=Smp_324450
MTSVSCIYESYFIIFQIDLHTIDKVYKAKYGIYLSDDVKRIYYGEYADALLKLLKKEEIPDIYQHSIPLP.
>Smp_349530.1 gene=Smp_349530
MRYNFLPSLWILVYVIFVWLYKRSNCNDICNNRKLLHHGIVIIENDTYRYSIHFTHLMRIQHNQSQPVPSERFKNKIDYRYKAYPKFWFSFYGYHVKDIDFYNNHVFVYESNHIGNINNYIRNYKNSESRVLDEDKLLGVQRNFSVNVNGSEVTFTMTILIHPSGKISFYYDNIPTEIEESQFKTRIVGTINCGGNREGHEIRVPAKWIKSGTLVEFEAIGEICSQYNTSETCPNATIWNTTCTWCEKGEKCIIMYNNQDTHDCRVEKTSDVNDLNSSTTTEHGETTSGITEVQVSENLMKTTEETDKQSTTKTTEENKQHKSHWYLYVVIPLVASLFLICIGCIIWRWLLRRKRSNE.
