# Supplementary material for: Subtelomeric plasticity contributes to gene family expansion in the human parasitic flatworm Schistosoma mansoni
Source: BMC Genomics. 2024 Feb 27;25:217. doi: 10.1186/s12864-024-10032-8 (PMC10900676; doi:10.1186/s12864-024-10032-8)
Supplement: Supplementary file 12 — Additional file 12: Supplementary file 6. [file 12864_2024_10032_MOESM12_ESM.txt]

>Smp_349250.1 gene=Smp_349250
-------MRYN-FSPSLWIIIYLIFIWPYKRFNCNDICKISDMRHYEKVIIENDSYRYSLHYNYSMRIQRNQSQPVPSDG
FKNKISYIYYGTPQFSCNYYGSHVQQIQFSEDLDR--------DYVFALGRSHIGTINNYIEENEKSEAGVLNEKELLGV
QKNFSIKINGSDVTATMTSLIHPNGKISFYYDNIPKEIEESQLTSKINGIEKCGN------GL-TKHEISVPAKWIKSGT
LVEFEAIGEICSQYNTSETCQNVTTSNMTCIWCEKGNACIE---SNDQNTHGLKVNDCRVENTS----------------
--------------------------------------------------------------------------------
-------------------------------------------------------------------------------T
GIMEENKPHKSYWYLYVVIPLAASLFLICIGYIIWRWLLRSKN------------SGK.
>Smp_349740.1 gene=Smp_349740
-------MRYN-FSPSLWILVYVIFVWSYKLFSCNDFCNRFVFYQYEIVIIENDTYRYSLHYNYSMRIQHNQPQPVPSER
FKNKINRRYTAR-SISFSFYGSQVREIDFHDG-NV--------DNVYEFGGSRIGNIFNFIKNYTKSESWFLDENELLGV
QKNYSTNVNGTEVKATMTSLIHPNGKVSFYYDNIPKEIDGSKLQSKIVGIIHCED------GT-AFHEIRVPAKWIESGT
LVEFEAIGEICSQYNTNETCQNAKISILTCFWCEKEKKCII---SNLQDTH-----DCHVEKKSDVNDLSTSTPIKDIET
TLRSTKVQ------------------------------------------------------------------------
----------------------------------------------------------------------------NMTT
RTTEENKQYKSHWYLYVVIPLVASLFLICIGYIIWRWLLRRKR------------TNE.
>Smp_349190.1 gene=Smp_349190
-------MRYN-VSPSLWILIYLIFVWPYKRLNCNDYCKNSDLRHYENVIIENDSYRYSLHYKYSMRIQRYQSQPVPSDR
FNNEIDDVYYGTPQFSCRYYGTHVVQIDFERH--R--------DDVYKSGELPIGTIFNFIENYKKSESRVLDEKELLGV
KRTFSINVNVSDVTAKMTNLIHPNGKVSLFYDNIPTEIEESKLQSEIYGLIRCED------GL-TKHEISVPAKWIKSGT
LVEFEAIGEICSQKYTSETCQRATTSTMTCFWCEKGKACIE---SNDQNTHGLKMNDCRVENMI----------------
--------------------------------------------------------------------------------
--------------------------------------------------------------------------------
---------------------------------------------------------T.
>Smp_086630.1 gene=Smp_086630
-------MRYN-VSPSLWILIYLFFVWPYKRFNCNEICNNPGVSNYENVIIENDTYRYSHHYEYSMRIQLHQSKPVPSDR
FNIKINGIHTVYPQFTCNYHSKYIRKIMFYAD-DA--------DDVYDFRGYYIGTMINYIVNYMDFDTAVLDEKKLLGV
KRTFRINVDGSEVEATMTSLIHPNGKVSFYYDNIPKEIEESKFQSKIVGSIRCEG------GLQKFFAIPVPAKWIKSGT
LVEFQAMGESCSQHYRSEICQNAKTSTTTCFCCEEKKKCME---LNNQDTHGLKVDDCRVENMNTGTA------------
--------------------------------------------------------------------------------
--------------------------------------------------------------------------------
---AENTQIEV-------------------------------M------------NDT.
>Smp_192050.1 gene=Smp_192050
-----------------------------------------------------------------MRIRLHQPQPAFTDS
YPK-IYGSYFVTPRFSFRFYDTLIHEVCIYSD-GN--------ILLTREAYDYFGGIENFAQNVQESETMVSNEEESLAV
KRNFLINVNDKDVSAEMTSVIQPNGKITLYFDNVSCTIS-----------------------------------------
--------------------------------------------------------------------------------
--------------------------------------------------------------------------------
--------------------------------------------------------------------------------
----------------------------------------------------------.
>Smp_350240.1 gene=Smp_350240
-------MRYN-FSPSLWILIYVIFGRPYKRFNCSDICKNPDLKRYENVIFENDSYRYSLHYNYSMRILRNQPQPVPSER
FINMINDKYVANAQFSFSFYGYRLEKIRFHEY-PT--------DHVYKFGRSQVGNIINHIKNYTKSESRVLDEKELFGV
KRNFSINVNGTEVTATMTTLIHTNGKISFYYDNIPMEIEESQLQSKIVGSIRCEG------EDTEEREIRVPVDWIKSGT
LVEFEAIGEICSQYNTSETCQRSTTLKTTCIWCEKGEKCIE---SNNPDTHGLKVNDCRVETT-----------------
--------------------------------------------------------------------------------
--------------------------------------------------------------------------------
KTTDENKQHKSHWYLYVVIPLVASLFLICIGCIIWRWLLRRKR------------SDE.
>Smp_349580.1 gene=Smp_349580
-------MRYN-FSPSLWILIYLFFVWNYKRFNCNDICKNPDLEHYENVIFENDTYRYSLHYYYSMRIQRNQSQPVPSER
FKNMIHVVYKARPQFSISFYGSHIREIDFHKR-HG--------DTAYEFGRSYIGNTYNYIENYKKSEYRVLHEKELLGA
KWTFSINVNGSEVTAIMTSLIHPNGKLSFYYDNIPTENEEIKLLSGIVGSIRCEG------GL-KKPEISVPAKWIKCGS
LVEFEVIGEICSQYNTSETCQNATTSITTCIWCEKGEKCIE---SNNPDTHDLKVNDCRVQKKSDVNDFSTSTPIKDIET
TLRSTEVQVTENL-------------------------------------------------------------------
-----------------------------------------------------------------IETTEERYK--HLTT
KTTDENKQHKSHWYLYVVIPLVASLFLICIGCIIWRWLLRRKR------------SDE.
>Smp_349150.1 gene=Smp_349150
-------MRYN-FSPSLWILIYLIFVWPYKRFNCNDYCKRSDLYNYEIVIIENDTYRYSLHYNYSMRIQRNQSQPVLSDS
FKNKIDGRYKVTPRFSCSYYGYYVGHINFFEY-QN--------DNVIEYGGSFIGIIYNYIKNYEKSESRVLDEKELLGV
RRHFSIDVNGSDNA---------------------------------------------------HHEIPVPAKWIKRGT
LVEFEAIGEICSQYNTIETCQNATTSNTTCIWCEKGEKCIE---SNNQHTHGLKVNDCRAEN------------------
--------------------------------------------------------------------------------
-----------------------------------------------------------------------------MTT
RTTEENKQHKSHWYLYVVIPLLASLFLICIGCIIWRLLLRRKR------------SNK.
>Smp_349570.1 gene=Smp_349570
-------MRYK-FSRSLWILIYLIFVWPYERFNCNDICKNPDLYHYENVIIENDTYRYSLHYNYSMRIQRNQSQPVPSER
FKNKINDKYTARLQFSSSFYGSHVQIIEFYRD-YG--------EYVYEFEWSYIGMMFSYIKNYTKSESRVLHEKELLGV
KRNFSINVNGTDVTATMTSLIHPNGKVSLYYDNIPTEIKVSALRSKILGPIRCEG------ERENRHIITVPAKWIKSGT
VVEFEAIGEICSQYNTSETCQRATTSKMTCIWCQKGKKCIE---SNNPDTHGLKGNDCRVQNNSNVNDVSTLTPVKDIER
TLRSTEVQFTEDL-------------------------------------------------------------------
-----------------------------------------------------------------IETTEETDEHSNMTA
LITEENKQHKSHWYLYVVIPLVTSLFLVCIGCIIWRWLLRRKR------------SDE.
>Smp_349100.1 gene=Smp_349100
-------MRYN-FSPSLWILIYLIFVWPYKRFNCNDICNNPDLRHHEIVIIENDTYRYSLHYHYSMRIQRYQSQPVPSER
FNNKVDAVYGVYPRFSFSYYGKHVQQIDFYKH-R----------YVYVFEKSQIGNINNYLENYEKYESRVLDEKELLGV
QRNFWINVNDSEVTATMTTLIHPNGMVSFYYDNIPTEIGESQLKSKIIGKIRCEK------RRVMYHAIPVPAEWIESGT
LVEFESIGEICSQYNTSETCQNATTSNTTCIWCEKWKTCIE---IKNQDTHGLKVNDCRVEKKSDVNDLNSSTTMEHGET
TSGITEVQ--ESL-------------------------------------------------------------------
-----------------------------------------------------------------M--------------
KTTGETDKH---------------------------------L------------VNI.
>Smp_349170.1 gene=Smp_349170
-------MRYN-FSPSLWILVYLFFVWQYKRFNCNEICNDPYLRYYENVIIENDTYLYSHHYKYSMKIQRHQSQPVPSDR
FNIKINGIHTVYPQFTCSYHGSHVHKIMFYED-NA--------DDVYEYGRSYIGTNHNYLNNYVKLNSAVLDEEKLIGV
KRTFSINVNGAEVEATMTSLIHPNGKVSFYYDKIPKKLWKVKLISKLTGIIKCED------GLQKFFAIHVPEKWIKSGT
LVEFQAIGEFCLQYDTSETCQNAKTPTTTCFCCEKIEEKKEEIEYEYQDS------------------------------
--------------------------------------------------------------------------------
--------------------------------------------------------------------------------
-------------------------------------------------------GRK.
>Smp_350220.1 gene=Smp_350220
-------MRYN-FSPSLWILIYLIFLWPYKRFNCNDICKNPDLLNYENVIIESDSYRYSLHYYYSMRIQHNQPQPVPSER
FKNKIFGESDINPQFSFSYYGFHVQKIAFHKD-VQ--------PTLYVIVKPYHGSIDNYIENYEKFDTAVLDEEELLGV
QSNFSTNVNGTEVTATMTTLIHSNRMLSFYYDYIPTEIEQSELRSKILGRIRCEG------GF-REHVIPVPAKWIKSGT
LVEYEAIGEICSQYYTSETCQNATTSNMTCIWCQKGKKCIE---SNNADTHGLKVNDCRVQKNSDVNDLNSSTTMEHGET
TLGITEVQVGENL-------------------------------------------------------------------
-----------------------------------------------------------------MKTTGETDKRLNMTT
RTTEENKQHKSHWYLYVVIPLVTSLFLICIVCIIWRWLLRRKR------------SNE.
>Smp_192040.1 gene=Smp_192040
-------MRYN-ISPSLWILVYVIFVWSYKRFNCNDYCKNP-----EIVIIENDTYRYSLHYKYSMRIQRNQSQPVPSVR
FKNEIGGRYKARPKFSCSYYGYHVGHINFFAY-QN--------DNVIEYGGSLIGIIYNYIKNYKKSESRVLDEKELLGV
QRNCSIDVNGSEVTATMTTLIHPNGKLSFYYDNIPTEIKESDLQSKIYGLKR-DN------VI-TGHEILVPVKWIKSGT
LVEFEAVGEICSQYKTNETCQNATTSNTTCIWCEKGNACIE---SNNADTHGLKVNDCSVEN------------------
--------------------------------------------------------------------------------
-----------------------------------------------------------------------------MTT
LTTEENKQHKSHWYLYVVIPLVASLLLICIGCIIWRWLLRRKR------------SNG.
>Smp_093070.1 gene=Smp_093070
--------------------------------------------------------------------------------
--------------------------------------------------------------------------------
----------------MTSLIHPNGKVSFYYDNIPTEIEESRLQSEIYGLIRCED------AL-FNIIF-----------
LVQYRIFSI---TYFSKYQFLTSSSFLTINIW.-----------------------------------------------
--------------------------------------------------------------------------------
--------------------------------------------------------------------------------
-----------------------------------------------------------
>Smp_349560.1 gene=Smp_349560
-----------------------------------------------------------------MRIRLNQSQLAFNDS
YRN-FPFPYFFKPKFSFRFYDTLIGDVYIYYH-GR--------ILLTSERYYYLGDIENFAQNIQRSETVVFNENELLAV
KRNFVITVNDTDVSAKMTSVIQPNGKITLYFDNIPTEIEGIEWISKINATFGCGM------YF-LDHEIPVPAKWIKSGT
LVEYEVIGKNCWKFDTSEACQGATTPNMRCIWCPKVNKCIE---SNDNDTHGLKVNDCHVENHQ----------------
--------------------------------------------------------------------------------
-------------------------------------------------------------------------------S
RITE----------------------------------------------------AT.
>Smp_194130.1 gene=Smp_194130
-------MRYN-FSPSLRILIYLIFVWPYKRFNCNDICNNADLRHHEIVIIENDTYRYSLHYNYSMRIQRNQSQSVPSEH
FY-KIYDKYWVYPRFSFSYYGKHVKQIDFHED-H----------KLYDFGGYHIGTIINYIKNYEKYEAVVLDEKKLLGV
QRNFSINVNGTEVTATMTTLIHPNGMVSFYYDNIPTAIEEIELKSEISITIRCDN------GY-KYPGIRVPAKWIKSGT
LVEFEAIGEICSQYNRSETCQRATTLTMTCFWCEKGGKCIE---SNDQNTHVLKVNDCSVEK-SDINDLNSSTTMEHIET
TLGITEVQVSENL-------------------------------------------------------------------
-----------------------------------------------------------------MKTTGETDK--DLTT
RTTEENKQDKSHCCLYVVIPLVASLFLICIGCIIWRWLLRRKK------------SNE.
>Smp_349670.1 gene=Smp_349670
-------MRYN-FSPSLWILVYVIFVWSYKRFNCNDYCKNP-----EIVIIENDTYRYSLHYKYSMRIQRNQAQPVPSYS
FEYKIKHIYAGFPRFSCSYYGKHVEEIHFNEN-HA--------NYVYQFESLSIGTIFNYIKSYKKSESRVLDEKELLGV
QRNCSIDVNGSEVTATMTTLIHPNGKLSFYYDNIPMEIEESQLQSEIYGFIRCDY------VI-TGHEILVPVKWIKSGT
LVEFEAVGEICSQYKTNETCQNATTSNTTCIWYEKGNACIE---SINADTHGLKVNDCSVEN------------------
--------------------------------------------------------------------------------
-----------------------------------------------------------------------------MTT
LTTEENKQHKSHWYLYVVIPLVASLLLICIGCIIWRWLLRRKR------------SNG.
>Smp_350320.1 gene=Smp_350320
-------MRYN-FSPSLWVLIYLIFVWHYKRFNCNDICKNSDLRHYEIVIIENDTYRYSLHYNYSMRIQRYQPQPVSSDR
FKNKISYIYAGFPRFSFSYYGSNVRQIDFYKVVNA--------DDIVVFESIYLGDIINNIQNYTKLESEILDEEELLGV
KRNFSINAHGSEVTATMTSLIHPNGKMSLYYDNIPTEIEQNKLRSLIYGKIGCEN------GH-RDHEIPVPAKWIKSGT
LVEFEVIGKICSQYNTSERCQNATTSNMTCIWCEKGNACIE---SNDQNTHGMKVKDCRVENTS----------------
--------------------------------------------------------------------------------
-------------------------------------------------------------------------------T
ETTEENKPHKSYWYLYVVIPLATSLFLICIGYIIWRWLLR-----------------G.
>Smp_349180.1 gene=Smp_349180
-------MAYTLFIPNSRVVITVV---TYTKLCFTKIMQ----------------------------M------------
--------------------------------------------MYMNMEGLTLETNHNYLNNYVKLNSAVLDEEKLIGV
KRTFSINVNGAEVEATMTSLIHPNGKVSFYYDKIPKKLWKVKLISKLTGIIKCED------GLQKFFAIHVPEKWIKSGT
LVEFQAIGEFCLQYDTSETCQNAKTPTTTCFCCEKIEEKKEEIEYEYQDS------------------------------
--------------------------------------------------------------------------------
--------------------------------------------------------------------------------
-------------------------------------------------------GRK.
>Smp_350230.1 gene=Smp_350230
-------MRYN-FLPSLWILVYVIFAWPYKRFNCNDICKNP-----EIVIIENDTYRYSLHYYYSMRIQRYQSEAVPSDR
FKNMIDYKFDRRLQFSFSFYGSHAKEIYFHKN-FQ--------PILHIFGWSYIRNIHNYIKKYTKIETGVLDE------
---------------------------------VPKEIEGSQLKSEIFGQFSCKG------VI-TEDEIPVPAKWIKSGT
LVEFEAIGEICSQYNTSETCQNATTANMTCIWCEKGNACIE---SNNQNTHGLKVNDCRVEI------------------
--------------------------------------------------------------------------------
--------------------------------------------------------------------------------
----------------------------EFGCIRF----------------------E.
>Smp_349520.1 gene=Smp_349520
-----------------------------------------------------------------MRIQHNQSQPVPSER
FKNKIGFSYKVYPKFWFSFYGYHVEEVRFYSD------------LEYIYGTFQIGNINNYIQNYEKYEAVVLNENGLLGV
QRNFSVNVNGSEVTFTMTILIHPSGKISFYYDNIPTEIGENQFKTRIVGTIICGG------IY-RYHEIRVPAKWIKSGT
LVEFEAIGEICSQYNTIETCPNATIWNTTCTWCEKGEKCII--MYNNQDTH-----DCRVEKTSDVNDLNSSTTTEHGET
TSGITEVQVSENL-------------------------------------------------------------------
-----------------------------------------------------------------MKTTEETDK--QSTT
KTTEENKQHKSHWYLYVVIPLVASLFLICIGCIVWRWLLRRKR------------SNK.
>Smp_154590.1 gene=Smp_154590
-------MRYN-FSPSLWILVYLFFVWQYKRFNCNEICNDPYLRYYENVIIENDTYLYSHHYKYSMKIQRHQSQPVPSDR
FNIKINGIHTVYPQFTCSYHGSHVHKIMFYED-NA--------DDVYEYGRSYIGTNHNYLNNYVKLNSAVLDEEKLIGV
KRTFSINVNGAEVEATMTSLIHPNGKVSFYYDKIPKKLWKVKLISKLTGIIKCED------GLQKFFAIHVPEKWIKSGT
LVEFQAIGEFCLQYDTSETCQNAKTPTTTCFCCEKIEEKKEEIEYEYQDS------------------------------
--------------------------------------------------------------------------------
--------------------------------------------------------------------------------
-------------------------------------------------------GRK.
>Smp_349630.1 gene=Smp_349630
-------MRYT-ILRSLWLSFHLIIIWPYRYFNCHEVCENPDLLSYDNIIFENDSYRYSLHYHYSMRIRLNQSQLAFNDS
YRN-FPFPYFFKPKFSFRFYDTLIDDVYIYYY-GR--------ILLTSERYYYLGDIENFAQNIQRSETVVFNENELLAV
KRNFVITVNDTDVSAKMTSVIQPNGKITLYFDNIPTEIEGIEWISKINATFGCGM------YF-LDHEIPVPAKWIKSGT
LVEYEVIGKNCWNFNTSEACQGATTPNMRCIWCPKVNKCIE---SNDNDTHGLKVNDCHVENHQ----------------
--------------------------------------------------------------------------------
-------------------------------------------------------------------------------S
RITE----------------------------------------------------AT.
>Smp_349530.1 gene=Smp_349530
-------MRYN-FLPSLWILVYVIFVWLYKRSNCNDICNNRKLLHHGIVIIENDTYRYSIHFTHLMRIQHNQSQPVPSER
FKNKIDYRYKAYPKFWFSFYGYHVKDIDFYNN------------HVFVYESNHIGNINNYIRNYKNSESRVLDEDKLLGV
QRNFSVNVNGSEVTFTMTILIHPSGKISFYYDNIPTEIEESQFKTRIVGTINCGG------NR-EGHEIRVPAKWIKSGT
LVEFEAIGEICSQYNTSETCPNATIWNTTCTWCEKGEKCII--MYNNQDTH-----DCRVEKTSDVNDLNSSTTTEHGET
TSGITEVQVSENL-------------------------------------------------------------------
-----------------------------------------------------------------MKTTEETDK--QSTT
KTTEENKQHKSHWYLYVVIPLVASLFLICIGCIIWRWLLRRKR------------SNE.
>Smp_349700.1 gene=Smp_349700
-------MRYN-FSPSLWILIYLFFLWPYKRFNCNDICKNPDLLNYENVIIENDTYRYSLHYKYSMRIQRDQPQPVPSER
FKNKVDVIYEHSPQLSFSFYGSHVKNIHFRDG-VQ--------PIVYVLGGPYHGEIHNYIENNEKFDTAFLDEDKLLGV
QRNFSINVNGTEVTATMTSLIDPNGKVSFHYDNIPNEIDGSKLQSKILRVILCER----------DHVIPVPAKWIKSGT
LVEYEAIGEICSQYNTKETCLRATTSKTICIWCEKGNACIE---SNDQNTHGLKVNDCRVEKKSDVNDLNSSTTMEHSET
TLGISEVQVTENH-------------------------------------------------------------------
-----------------------------------------------------------------IKITEETDQNLNMTT
RTTEENKQHKSHWYLYVVIPLVASLFLICIGCIIWRWLLRRKEV----------MNDH.
>Smp_349710.1 gene=Smp_349710
-------MRYN-FSPSLWILIYLIFLWPYKRFNCNDICKNPDLLNYENVIIENDTYRYSLHYYYSMRIQRDQPQPVPSER
FNDKIYGRSDHRPQFSFSFYGSHVKEIYFHER-HEEDYVVKSGDSVDAFNKLRIGYIFNFIKNYTESESWFLDEKELLGV
QSNSSISVNGAEVTATMTRLIHPNGKVSFYYDNIPTKIEESQLQSKILGLINCED------VV-TNHEIPVPAKWIKSGT
LVEYEAIGEICSQYNTSETCQNATTANMTCIWCQKGKKCIE---SNNPDTHSLKVNDCRVEKKSDVNDLSTSTPIKDVET
TLRSTKVQ------------------------------------------------------------------------
----------------------------------------------------------------------------NMTT
RTTEENKQHKSHWYLYVVIPLVASLFLICIGCIIWRWLLRRKR------------SNE.
>Smp_349240.1 gene=Smp_349240
-------MRYN-FSPSLWVLIYLIFVWHYKRFNCNDYCKNSDLSHYEIVIIENDTYRYSLHYKYSMRIQRNQSQPVPSDR
FKNKISYIYYGKPQFSCSYYGIHVEQIDFYKY-HG--------ENVFEFGGSYIGTIINYIKNYKKSESRVLDEKELLGV
KRNISINVDGSDVTATMTSLIHPNGKVSFYYDNIPTEIEESRLQSEIYGLIRCEE------GLTRSLEISVPAKWIKSGT
LVEFEAIGEICSQYNTSETCQNATTSNMTCIWCEKGRACIE---SNDQNTHGLKVNDCRVEKNPDVND------------
--------------------------------------------------------------------------------
--------------------------------------------------------------------------------
-------------------------------------------------------LNS.
>Smp_102020.1 gene=Smp_102020
-------MRYN-VSPCLWILIYLLFVWPYKRFNCNEICNDPYLRYYENVIIENDTYLYSHHYKYSMRIQRHQSQPVPSDR
FNIKINGVHTVYPQFTCSYHGSHVHKIMFYED-NA--------DDVYEYGRSYIGTNHNYLNNYVKLKSAVLDEENLLGV
QRNFSINVNGAEVEATMTSLIYPNGKVSFYYDKIPMKLWKVKLISKLTGIIKCED------GLQKSFAIHVPEKWIKSGT
LVEFQAIGEFCLQYDASETCQNAKTPTTTCFCCEKIEEKKE---KMNMNT------------------------------
--------------------------------------------------------------------------------
--------------------------------------------------------------------------------
GTAAENKQE------------------------------------------------K.
>Smp_349070.1 gene=Smp_349070
-----------------------------------------------------------------MRIQRYQSQAVPSER
FINKINNKY-AHPQFSCSYYGSHVQNIHFYED------------YEFVYGSYQIGSINNYIKNYRKSESRVLDEEELLGV
QRNFSINVNGSEVTATMTNLMHPNGKVSFYYDNIPTKIEESKLQSKIDGPRICED------IH-RYHEISVPAKWIESGS
LVEFEAIGEICSQYNTTETCQNATTSNMTCFWCQKGKKCIE---SNDQNTHGLKVNDCSVEKYSNVNDLNSSTTMEHSET
TSGITEVQVSENL-------------------------------------------------------------------
-----------------------------------------------------------------MKTTEETDKQSYMTT
RTTEENKQHKSHWYLYVVIPLVASLFLICIGCIIWRWLLRRKR------------SDE.
>Smp_349720.1 gene=Smp_349720
-----------------------------------------------------------------MRIQRDQPQPVPSER
FKIKIYFRTDIYPQFSFSYYGSHVKEIHFRDG-DV--------DNVYEFGGSRIGNIFNFIKNYTKSESWFLDEKELLGV
QRNSSISVNGAEVTATMTRLIHPNGKVSFYYDNIPTKIEESQLQSKILGLINCED------VV-TNHEIPVPAKWIKSGT
LVEYEAIGEICSQYNTSETCQNATTANMTCIWCQKGKKCIE---SNNPDTHSLKVNDCRVEKKSDVNDLSSSTPIKDIET
TLRSTKVQ------------------------------------------------------------------------
----------------------------------------------------------------------------NMTT
RTTEENKQHKSHWYLYVVIPLVASLFLICIGCIIWRWLLRRKR------------SNE.
>Smp_350210.1 gene=Smp_350210
-------MRYN-FSPSLWILIYLIFLWPYKRFKCNVDCERPNLYQYEIVIIENDTYRYSIHYKYSMRIQHNQSQPVSSDR
FTNKIDYRYSARPQFSLSYYGSRVHEIRFYEH-DE--------GKVYNFRGLYSGSIYNYIKKV-KSESRVLDEKELLGV
QRNFLMNVNGTEVTTTMTSLIHPSGKISFYYDNIPREIEESQLKSRIFEQISCRVG-----GFVRFYSILVPAKWIKSGT
LVEFEAIGEICSQYNTNETCQNATISNLTCFWCEKIEKCII---SNLQHTH-----DCRIEKTSDVNDLNSSTTTEHGET
TSGITEVQVSENL-------------------------------------------------------------------
-----------------------------------------------------------------MKTTEETDKQSYMTT
RTTEENKQHKSHWYLYVVIPIVASLFLICIGCIIWRWLLRRKG------------SDE.
>Smp_165600.1 gene=Smp_165600
--------------------------------------------------------------------------------
--------------------------------------------------------------------------------
----------------MTGVIQPNGKISLYFDNIPAEVDESECISKINATLSCSFQ-----GF-IDHEIPVPAKWIKSGT
LVEYEVIGTLSFHRNLFETCQRATTTKMTCTWCEKGDKCLE---SNDEDTHELKVNDCRVEVGI----------------
--------------------------------------------------------------------------------
--------------------------------------------------------------------------------
---------------------------------------------------------C.
>Smp_349200.1 gene=Smp_349200
-------MRYN-VSPSLWILIYLFSVWPYKRFNCNEICNHPNVRNYENVIIENDTYRYSHHYEYSMRIQRHQSQPVPSDR
FNIKINGIHTVYPQFTCNYHSEYIRKIMFYAD-DA--------DDVYDFRGYYIGTMINYLVNYMDFDTAVLDEKKLLGV
KRTFSINVDGSEVEATMTSLIYPNGKVSFYYDKIPKEIEVSKFQSKIVGSIRCEG------GLQKFFAIHVPEKWIKSGT
LVEFQAMG.-----------------------------------------------------------------------
--------------------------------------------------------------------------------
--------------------------------------------------------------------------------
-----------------------------------------------------------
>Smp_350150.1 gene=Smp_350150
-------MRYN-FSPSLWMLIYLIFVWPYKLFNCNDICNNPDLGHHEIVIIENDTYRYSLHYKYSMTIQRNQSQPVSSER
FKNKIDGVYRSDPEFSSSFYGSQIHEIAFNVH-H----------HMLVFRGFQIGEIINYIENYEKTESRVLDEEELLGV
KRDFLINVNGAEVTATMTSLIDSNGKVSLYYDNIPKEIEESQLKSGILGIISCEN------VV-TNHEISVPAKWIKSGT
LVVYEAIGKICSQYNTNETCQNATIPNLTCFWCEKKEKCII---SSNQDTH-----DCRVEKTSDVNDLSTSTPIKDIET
TLTSTEVQVSENLIETTDET------------------------------------------------------------
-----------------------------DKHLKTSDVNDLSTSTPIKDIETTLTSTEVQVSENLIETTDETDKHFNRTT
RTTGENKKHKSHWYLYVVISLVASLFLICVGCIIWRWLLRRKR------------SNE.
>Smp_179390.1 gene=Smp_179390
--------------------------------------------------------------------------------
--------------------------------------------------------------------------------
--------------------------------------------------------------------------------
---------------------------MTCFWCEKGNACIG---SNNQDTHGWKVIDCRVKKNLDVNDLSTSTPIKDIET
SLRSTEVQ------------------------------------------------------------------------
----------------------------------------------------------------------------NMTS
RTTEENKQHKSHWYLYVVIPLVASLFLMCIGCIIWRWLLRRKR------------SNE.
>Smp_173350.1 gene=Smp_173350
-------MRYN-FSPSQLIIIYVIFVWSHKRFNCNDICNNRALRNYENIIIENDTYRYSLHYNYSMRIRRNQSQPVPSKR
FKGNVENIYGVYPRFSFSYYGKHVQQIDFHPK-----------DNVYVFEESQIGIIINYMKNYENTESPVVHDKELLGV
KRNFLININDSEVTATMITLLHPNGKVSFYYDNIPTDIDGSKLESKIVGTIRCGG------VN-VDHGIPVPAKWIKSGT
LVEFESIGEICSQYNTIETCQRSTTLKTTCIWCEKGEKCIE---SNNPDTHVLKVNDCSVEKKSDVNDLNSSTTTEHSER
TLGITEVQ------------------------------------------------------------------------
------------------------------------------------------------------------------TT
KTTDENKQHKSHWYLYVVIPLVASLFLICIGCIIWRWLLRRKR------------SNE.
>Smp_349080.1 gene=Smp_349080
-------MRHT-LLRCLSMTFYVVVLWPYTFSKSEDICEDNELQHRQNVIVQNDSYQYSLHYNYSMKITRHQLHPIVSDN
FIK-FSDNQKVYPNFFFKYYDSDVYSFYIDKT-G-----------AI---AFHEGLVFINIPDIYPSDLEILNNEEMVAV
KWSFKSNEDDTDFTAKITCLIYANGNISLYFEKIPSQIRKKYLQIGITTQIYCKTVGYNTQGV-KSPKINVPAKWIKSET
LVEYEVIGTMCSQYTTTKSCQEEKTSDMTCIWCDKANKCIA---SNDQSTSKSKVNDCHVETSQETEDLSTPASIKRTET
T-------------------------------------------------------------------------------
--------------------------------------------------------------------------------
-------------------------------------------------------SDV.
>Smp_350510.1 gene=Smp_350510
LVTSPEKMRHT-LLRCLSMTFYVIVLWPYKFSKSEDICEDSKLQHRQNVIVQNDSYQYSLHYNYSMRIRCDQLHPVVSNS
FIK-FSDDQKVNPKFSFKYYDSDVYSFHIDKT-G-----------AI---AFNVGQIFINIPNFHSSDFEILNDKELVAV
KWSFKSNEDGTDGTAKITCLIHANGKISLYFANIPSKIQGKNLQIGIIGQIYCKT------GV-KSPRLNVPAKWIKSGT
LMEYEVIGTMCSKYTTTESCQKEKTSDMTCIWCDKANKCIA---SNDQDTQMLKVNDCHVETNSKVTDLSTSTPIQQSET
TSDVTEVEVEEDLKTNSKVTDLSTSAPIQQSETTSDVTEVEVEEDLKTNSKVTDLSTSTPIQQSETTSDVTEVEVEEDLK
TNSKVTDLSTSTPIQQSETTSDVTEVEVEEDLKTNSEIEDLSTPASIKRSETTSGVTEVQTEGNVKEVSEKTAQQSNLTT
KTIEVNKHKKSSWYLYIVIPLVVSLFLIFVGCFIWIWINRKWKITSLCHKNFRVNYSF.
>Smp_349690.1 gene=Smp_349690
-------MRYN-FSPSLWILIYLFFLWPYKRFNCNDICKNPDLLNYENVIIENDTYRYSLHYKYSMRIQRDQPQPVPSER
FKNKVDVIYDHRPQFSFSFYGYHVQKIYFHER-LQ--------PIVYVLGGPYHGEIHNYIENNEKFDTAFLDEEELLGV
QRNFSINVNGTEVTATMTSLIHPNGKVSFHYDNIPKEIDGSKLQSKILRVIFCER----------DHVIPVPAKWIKSGT
LVEYEAIGEICSQYNTKETCLRATTSKTICIWCEKGNACIE---SNDQNTHGLKVNDCRVEKKSDVNDLNSSTTMEHSET
TLGISEVQVTENH-------------------------------------------------------------------
-----------------------------------------------------------------IKITEETDQNLNMTT
RTTEENKQHKSHWYLYVVIPLVASLFLICIGCIIWRWLLRRKR------------SNE.
>Smp_349210.1 gene=Smp_349210
-------MRYN-FSPSLWIRIYLIFVWHYKCFNCNDICKTSDFSPYEIVIIENDTYRYSFHYKYSMRIQRYQPQPVSSDR
FKKMSTYIYYATPQFSFSFYGFHVEQIDIYKY-HG--------ENVFQFQKTYIGTIDSYIKEFENSESRVLDEKELLGV
KTNFSINVNGLDVTATMTSLIHPNGKVSFYYDNIPTEIEESRLQSEISGLIRCKE------GHTRSPEISVPAKWIKSGT
LVEFEAMRDRCLQYNTSETCQNATTSIVRCFWCERERACIE---SNDQNTHYLKVNDCRVEENPDANDLNSSTTMKHSES
VVY-----------------------------------------------------------------------------
--------------------------------------------------------------------------------
----------------------------------------FED------------DCL.
>Smp_349160.1 gene=Smp_349160
-------MRYN-FSPTLWVLIYLISVWPYKRFNCNDICKNSDLRDYEIVIIENDTYRYSLHYNYSMRIQRHQSQPNLSGS
FKNMVKDIYAGFPRFSFTYYGSNVRQIDFYKVVNA--------DDIVVFGSIHLGDIVNNIQNYTKLESEILDEEELLGV
KRNFSVNVNGSEVTATMTSLIHPNGKMSLYYDNIPTEIEQNKLRSLIYGRIACEN------GH-RDHEIPVSAKWIKSGT
LVEFEVIGKICSQYNTSERCQNATTSNMTCIWCEKGNACIE---SNDQNTHGMKVKDCRVEDTS----------------
--------------------------------------------------------------------------------
-------------------------------------------------------------------------------T
GN----------------------------------------N------------GRK.
>Smp_349090.1 gene=Smp_349090
-------MRYN-FSPSLWILVYVIFVWPYKRYNCNDICKNP-----EIVIIENDTYRYSLHYNYSMRIQRYQSQPAPSES
FKNKINFVYEARPQFSFSYYGSHVQKIYFYES-HR--------DDVYVFGRSYIGIIYNYMKNYKKFESRILNEKELLGV
KRNFSLSVNGAE---------------------IPTEIKESDLQSKIYGLIRCDN------VS-TNHEIPVPAKWIKSGT
LVVFEEIGEICSQYNTNETCQNAKTSNTTCIWCEKGKKCIE---SNNQDTHGWKVNDCHVEIEYG---------------
--------------------------------------------------------------------------------
--------------------------------------------------------------------------------
---------------------------------------YRDN------------GRK.
>Smp_165590.1 gene=Smp_165590
-------M------------------------------------SYENIIFENDSYRYSLHYHYSMRIHLNQYQPAFNDS
YRN-FNFSYFVKPKFSFRFYDSLINEVYIYYH-GR--------IRLTREGDDYFGDIEHFAQKIRRSETVVFNEKELLAV
KRNFLITVKDTDVPAKMTSVIQPNGKITLYFDNVSCTIS-----------------------------------------
--------------------------------------------------------------------------------
--------------------------------------------------------------------------------
--------------------------------------------------------------------------------
----------------------------------------------------------.
>Smp_329780.1 gene=Smp_329780
-------MRYT-ILRSLWLSFHLIIIWPYRYFNCHEICENPNLLSYENIIFENDSYRYSLHYNYSMRIRLHQSQPAFTDS
YQK-IYTSYFVKPKFSFRFYDTLIHEVCIYYF-GN--------IRLTRKRYDYFGGVENFAQNIQECETMVSNEEELLAV
KRNFVITVNDTDVSAETTSVIQPNGKITLYFDNIPTEIEGIEWISKIDTKFKCEK------NF-TKHEIPVPAKWIKSGT
LVEYEVIGKNCWNFNTSETCQRATTSNMTCIWCQKVNKCIE---SNDNDTHGLKVNDCRVENMI----------------
--------------------------------------------------------------------------------
-------------------------------------------------------------------------------T
---E----------------------------------------------------AT.
>Smp_349730.1 gene=Smp_349730
M------MRYN-FLPSLWILVYVIFAWPYKRFNCNDICKNP-----EIVIIENDTYRYSLHYYYSMRIQRYQSEAVPSDR
FKNMIDYKYDRRLQFSFSFYGTHVK-IYFHKN-LQ--------PILHIFGWSYIRNIHNYIKKYTKIETGVLDEKELFGV
KRNFSINVNGSEVTTTTTTLIHSNGKVSFYYDYIPKEIEGSQLKSEIFGQLSCKG------VV-TNHEIPVPAKWIKSGT
LVEFEAIGEICSQYNTKETCLRATTSKTICIWCEKGNACIE---SNNQNTHGLKVNDCRVEKNSDVYDLNSSTTMKHSEK
TLRITELQVGENL-------------------------------------------------------------------
-----------------------------------------------------------------MNTTEETDKHLNMTT
RTTEENKQHKSHWYLYVVILLVASLFLICIGCIIWRWLLRRKR------------SNE.
>Smp_349050.1 gene=Smp_349050
-------MRYN-FSLSLWMLIYVIFVWSYKRFNCNDYCKRPDLFSYEVVIIENDTYRYSIHYNYSMRIQRNQSQPVPSER
FNKKEVGIYKAHPQFSFSYYGYHVKEVRFYEH-DT--------DGVHVYESNQIGYINNYIKNYKKSESRVLNEK-----
------------VTITMTTLIHPNGMVSFYYDNV----------------------------------------------
--------KICSQYNTSETCQRATTLSMTCFWCKKGKKCIE---SNDQNTHGLKVNDCSVEKKSDVNDLNSSTTMEHSET
TSGITEVQVSENL-------------------------------------------------------------------
-----------------------------------------------------------------MKTTEETDKQSYMTT
RTTEENKQDKSHWYLYVVIPLVASLFLICIGCIIWRWLLRRKR------------SNE.
>Smp_179970.1 gene=Smp_179970
-------MRYN-FSPSLWILIYLFFVWNYKRFNCNDICKNPDLEHYENVIFENDTYRYSLHYYYSMRIQRNQPQPVSSER
FNNKIDFRYEARPQFSISFYGSHVEEIDFHED-DG--------NTAYEFGRSYIGNTYNYIENYKKSDTAVLEEKELLGA
KWTFSINVNGSEVTATMTTLMHPNGKLSFHYDNIPMEIEESRLQSKIVGIIRCEG------GL-KKPEISVPAKWIKSGS
LVEFEVIGEICSQYNTSETCQKATTLTMTCFWCEKGKKCIE---SNDQNTHGLKVNDCRVEK-SDVNDLNSSTTMEHSET
TLGITEVQ------------------------------------------------------------------------
------------------------------------------------------------------------------TT
KTTEGNKQDKSHWYLYVVIPLVASLFLICIGCIIWRWLLRRKR------------SNG.
>Smp_349650.1 gene=Smp_349650
--------------MSLWILIYLFFVWNYKRFNCNDYCERPDLYPYEIVIIENDTYRYSIHYNYSMRIQHNQSQPVPSER
FKEKVVDIYEARPKFSYSFYGSNVHEILFYNH-DG--------DYVFDFGESHIGNIDNYINNYEKSELRVLNEEELLGV
QRNFSINVNGAEFTATMTTLMHPNGKLSFYYDNIPKEIDGSKLQSKIFGIILCKD------DT-AEHEIRVPVDWIKSGT
LVEFEAIGEICSQYNTSETCQRSITLKTTCIWCEKGEKCII---SNLQDTH-----DCHVEKTSDVNDLSTSTPIKDIET
MLRSTEVQDTDNLIETTEET------------------------------------------------------------
-----------------------------DNHLKTSDVNDLSTSTPIKDIETMLRSTEVQDTDNLIETTEETDNHLNMTI
RTMEENKQHKSHWYLYVVIPLVASLLLICIGCIIWRWLLRRKR------------SNE.
>Smp_350160.1 gene=Smp_350160
-------MRYN-FSPSLWILVYVIFVWLYKRFNCNDYCERPDLYNYEIVIIENDTYRYSIHYKYSMRIQRNQSQPVPSEH
FISKIYDKYDILPGFSFSYYGSHVRRIQSYHD--A--------ELVYDVGYSHIGNIYNYVVNYNNLETYVIRGKELLGV
KRNYSTNVYGTEVTATMTSLIQPNGKVSFYYDNIPTEIEEYKVRSKIRGLINCEG------GR-KKHEISVPAKWIKSGS
LVVFEAIREICSQYNTNETCQNAEISILTCFWCEKKEKCII---SNLQDTH-----DCRVEKNSNVNDLNISTTMEHSKT
TSGITEVQ------------------------------------------------------------------------
----------------------------------------------------------------------------NRTT
RTTEENKQHKSHWYLYVVIPLVASLFLICIGCIIWRWLLRRKR------------SNE.
