# Supplementary material for: Subtelomeric plasticity contributes to gene family expansion in the human parasitic flatworm Schistosoma mansoni
Source: BMC Genomics. 2024 Feb 27;25:217. doi: 10.1186/s12864-024-10032-8 (PMC10900676; doi:10.1186/s12864-024-10032-8)
Supplement: Supplementary file 13 — Additional file 13: Supplementary file 7. [file 12864_2024_10032_MOESM13_ESM.txt]

>Smp_349250.1/1-324 gene=Smp_349250
MRYNFSPSLWIIIYLIFIWPYKRFNC-NDICKISDMRHYEKVIIENDSYRYSLHYNYSMRIQRNQSQPVPSD
GFKNKISYIYYGTPQFSCNYYGSHVQQIQFSEDDRDYVFALGRSHIGTINNYIEENEKSEAGVLNEKELLGV
QKNFSIKINGSDVTATMTSLIHPNGKISFYYDNIPKEIEESQLTSKINGIEKCGNGLTKHEISVPAKWIKSG
TLVEFEAIGEICSQYNTSETCQNVTTSNMTCIWC-------EKGNACIESNDQNTHGLKVNDCRVENT----
-----------------------STGIMEE-NKPHKSYWYLYVVIPLAASLFLICIGYIIWRWLLRSKNSGK
>Smp_349740.1/1-345 gene=Smp_349740
MRYNFSPSLWILVYVIFVWSYKLFSC-NDFCNRFVFYQYEIVIIENDTYRYSLHYNYSMRIQHNQPQPVPSE
RFKNKINRRYTARS-ISFSFYGSQVREIDFHDGNVDNVYEFGGSRIGNIFNFIKNYTKSESWFLDENELLGV
QKNYSTNVNGTEVKATMTSLIHPNGKVSFYYDNIPKEIDGSKLQSKIVGIIHCEDGTAFHEIRVPAKWIESG
TLVEFEAIGEICSQYNTNETCQNAKISILTCFWC-------EKEKKCIISNLQDTH-----DCHVEKKSDVN
DLSTSTPIKDIETTLRSTKVQNMTTRTTEE-NKQYKSHWYLYVVIPLVASLFLICIGYIIWRWLLRRKRTNE
>Smp_349190.1/1-277 gene=Smp_349190
MRYNVSPSLWILIYLIFVWPYKRLNC-NDYCKNSDLRHYENVIIENDSYRYSLHYKYSMRIQRYQSQPVPSD
RFNNEIDDVYYGTPQFSCRYYGTHVVQIDF-ERHRDDVYKSGELPIGTIFNFIENYKKSESRVLDEKELLGV
KRTFSINVNVSDVTAKMTNLIHPNGKVSLFYDNIPTEIEESKLQSEIYGLIRCEDGLTKHEISVPAKWIKSG
TLVEFEAIGEICSQKYTSETCQRATTSTMTCFWC-------EKGKACIESNDQNTHGLKMNDCRVENMI---
---------------------------------------------------------------------T--
>Smp_086630.1/1-293 gene=Smp_086630
MRYNVSPSLWILIYLFFVWPYKRFNC-NEICNNPGVSNYENVIIENDTYRYSHHYEYSMRIQLHQSKPVPSD
RFNIKINGIHTVYPQFTCNYHSKYIRKIMFYADDADDVYDFRGYYIGTMINYIVNYMDFDTAVLDEKKLLGV
KRTFRINVDGSEVEATMTSLIHPNGKVSFYYDNIPKEIEESKFQSKIVGSIRCEGGLKFFAIPVPAKWIKSG
TLVEFQAMGESCSQHYRSEICQNAKTSTTTCFCC-------EEKKKCMELNNQDTHGLKVDDCRVENM----
-----------------------NTGTAAE-NTQIEVM-------------------------------NDT
>Smp_350240.1/1-322 gene=Smp_350240
MRYNFSPSLWILIYVIFGRPYKRFNC-SDICKNPDLKRYENVIFENDSYRYSLHYNYSMRILRNQPQPVPSE
RFINMINDKYVANAQFSFSFYGYRLEKIRFHEYPTDHVYKFGRSQVGNIINHIKNYTKSESRVLDEKELFGV
KRNFSINVNGTEVTATMTTLIHTNGKISFYYDNIPMEIEESQLQSKIVGSIRCEGEDEEREIRVPVDWIKSG
TLVEFEAIGEICSQYNTSETCQRSTTLKTTCIWC-------EKGEKCIESNNPDTHGLKVNDCRVE------
-----------------------TTKTTDE-NKQHKSHWYLYVVIPLVASLFLICIGCIIWRWLLRRKRSDE
>Smp_349580.1/1-351 gene=Smp_349580
MRYNFSPSLWILIYLFFVWNYKRFNC-NDICKNPDLEHYENVIFENDTYRYSLHYYYSMRIQRNQSQPVPSE
RFKNMIHVVYKARPQFSISFYGSHIREIDFHKRHGDTAYEFGRSYIGNTYNYIENYKKSEYRVLHEKELLGA
KWTFSINVNGSEVTAIMTSLIHPNGKLSFYYDNIPTENEEIKLLSGIVGSIRCEGGLKKPEISVPAKWIKCG
SLVEFEVIGEICSQYNTSETCQNATTSITTCIWC-------EKGEKCIESNNPDTHDLKVNDCRVQKKSDVN
DFSTSTPIKDIETTLRSTEVQHLTTKTTDE-NKQHKSHWYLYVVIPLVASLFLICIGCIIWRWLLRRKRSDE
>Smp_349570.1/1-351 gene=Smp_349570
MRYKFSRSLWILIYLIFVWPYERFNC-NDICKNPDLYHYENVIIENDTYRYSLHYNYSMRIQRNQSQPVPSE
RFKNKINDKYTARLQFSSSFYGSHVQIIEFYRDYGEYVYEFEWSYIGMMFSYIKNYTKSESRVLHEKELLGV
KRNFSINVNGTDVTATMTSLIHPNGKVSLYYDNIPTEIKVSALRSKILGPIRCEGERNRHIITVPAKWIKSG
TVVEFEAIGEICSQYNTSETCQRATTSKMTCIWC-------QKGKKCIESNNPDTHGLKGNDCRVQNNSNVN
DVSTLTPVKDIERTLRSTEVQNMTALITEE-NKQHKSHWYLYVVIPLVTSLFLVCIGCIIWRWLLRRKRSDE
>Smp_349100.1/1-312 gene=Smp_349100
MRYNFSPSLWILIYLIFVWPYKRFNC-NDICNNPDLRHHEIVIIENDTYRYSLHYHYSMRIQRYQSQPVPSE
RFNNKVDAVYGVYPRFSFSYYGKHVQQIDFYKHR--YVYVFEKSQIGNINNYLENYEKYESRVLDEKELLGV
QRNFWINVNDSEVTATMTTLIHPNGMVSFYYDNIPTEIGESQLKSKIIGKIRCEKRRMYHAIPVPAEWIESG
TLVEFESIGEICSQYNTSETCQNATTSNTTCIWC-------EKWKTCIEIKNQDTHGLKVNDCRVEKKSDVN
DLNSSTTMEHGETTSGITE----VQKTTGE-TDKHL---------------------------------VNI
>Smp_349170.1/1-266 gene=Smp_349170
MRYNFSPSLWILVYLFFVWQYKRFNC-NEICNDPYLRYYENVIIENDTYLYSHHYKYSMKIQRHQSQPVPSD
RFNIKINGIHTVYPQFTCSYHGSHVHKIMFYEDNADDVYEYGRSYIGTNHNYLNNYVKLNSAVLDEEKLIGV
KRTFSINVNGAEVEATMTSLIHPNGKVSFYYDKIPKKLWKVKLISKLTGIIKCEDGLKFFAIHVPEKWIKSG
TLVEFQAIGEFCLQYDTSETCQNAKTPTTTCFCC-------EKIEEKKEY----------------------
-------------------------------EYQDS---------------------------------GRK
>Smp_350220.1/1-351 gene=Smp_350220
MRYNFSPSLWILIYLIFLWPYKRFNC-NDICKNPDLLNYENVIIESDSYRYSLHYYYSMRIQHNQPQPVPSE
RFKNKIFGESDINPQFSFSYYGFHVQKIAFHKDVQPTLYVIVKPYHGSIDNYIENYEKFDTAVLDEEELLGV
QSNFSTNVNGTEVTATMTTLIHSNRMLSFYYDYIPTEIEQSELRSKILGRIRCEGGFREHVIPVPAKWIKSG
TLVEYEAIGEICSQYYTSETCQNATTSNMTCIWC-------QKGKKCIESNNADTHGLKVNDCRVQKNSDVN
DLNSSTTMEHGETTLGITEVQNMTTRTTEE-NKQHKSHWYLYVVIPLVTSLFLICIVCIIWRWLLRRKRSNE
>Smp_192040.1/1-318 gene=Smp_192040
MRYNISPSLWILVYVIFVWSYKRFNC-NDYCKNP-----EIVIIENDTYRYSLHYKYSMRIQRNQSQPVPSV
RFKNEIGGRYKARPKFSCSYYGYHVGHINFFAYQNDNVIEYGGSLIGIIYNYIKNYKKSESRVLDEKELLGV
QRNCSIDVNGSEVTATMTTLIHPNGKLSFYYDNIPTEIKESDLQSKIYGLKR-DNVITGHEILVPVKWIKSG
TLVEFEAVGEICSQYKTNETCQNATTSNTTCIWC-------EKGNACIESNNADTHGLKVNDCSVENM----
-----------------------TTLTTEE-NKQHKSHWYLYVVIPLVASLLLICIGCIIWRWLLRRKRSNG
>Smp_194130.1/1-347 gene=Smp_194130
MRYNFSPSLRILIYLIFVWPYKRFNC-NDICNNADLRHHEIVIIENDTYRYSLHYNYSMRIQRNQSQSVPSE
HF-YKIYDKYWVYPRFSFSYYGKHVKQIDFHEDH--KLYDFGGYHIGTIINYIKNYEKYEAVVLDEKKLLGV
QRNFSINVNGTEVTATMTTLIHPNGMVSFYYDNIPTAIEEIELKSEISITIRCDNGYKYPGIRVPAKWIKSG
TLVEFEAIGEICSQYNRSETCQRATTLTMTCFWC-------EKGGKCIESNDQNTHVLKVNDCSVEKS-DIN
DLNSSTTMEHIETTLGITEVQDLTTRTTEE-NKQDKSHCCLYVVIPLVASLFLICIGCIIWRWLLRRKKSNE
>Smp_349670.1/1-319 gene=Smp_349670
MRYNFSPSLWILVYVIFVWSYKRFNC-NDYCKNP-----EIVIIENDTYRYSLHYKYSMRIQRNQAQPVPSY
SFEYKIKHIYAGFPRFSCSYYGKHVEEIHFNENHANYVYQFESLSIGTIFNYIKSYKKSESRVLDEKELLGV
QRNCSIDVNGSEVTATMTTLIHPNGKLSFYYDNIPMEIEESQLQSEIYGFIRCDYVITGHEILVPVKWIKSG
TLVEFEAVGEICSQYKTNETCQNATTSNTTCIWY-------EKGNACIESINADTHGLKVNDCSVENM----
-----------------------TTLTTEE-NKQHKSHWYLYVVIPLVASLLLICIGCIIWRWLLRRKRSNG
>Smp_350320.1/1-319 gene=Smp_350320
MRYNFSPSLWVLIYLIFVWHYKRFNC-NDICKNSDLRHYEIVIIENDTYRYSLHYNYSMRIQRYQPQPVSSD
RFKNKISYIYAGFPRFSFSYYGSNVRQIDFYKVNADDIVVFESIYLGDIINNIQNYTKLESEILDEEELLGV
KRNFSINAHGSEVTATMTSLIHPNGKMSLYYDNIPTEIEQNKLRSLIYGKIGCENGHRDHEIPVPAKWIKSG
TLVEFEVIGKICSQYNTSERCQNATTSNMTCIWC-------EKGNACIESNDQNTHGMKVKDCRVENT----
-----------------------STETTEE-NKPHKSYWYLYVVIPLATSLFLICIGYIIWRWLLR---G--
>Smp_154590.1/1-266 gene=Smp_154590
MRYNFSPSLWILVYLFFVWQYKRFNC-NEICNDPYLRYYENVIIENDTYLYSHHYKYSMKIQRHQSQPVPSD
RFNIKINGIHTVYPQFTCSYHGSHVHKIMFYEDNADDVYEYGRSYIGTNHNYLNNYVKLNSAVLDEEKLIGV
KRTFSINVNGAEVEATMTSLIHPNGKVSFYYDKIPKKLWKVKLISKLTGIIKCEDGLKFFAIHVPEKWIKSG
TLVEFQAIGEFCLQYDTSETCQNAKTPTTTCFCC-------EKIEEKKEY----------------------
-------------------------------EYQDS---------------------------------GRK
>Smp_349630.1/1-283 gene=Smp_349630
MRYTILRSLWLSFHLIIIWPYRYFNC-HEVCENPDLLSYDNIIFENDSYRYSLHYHYSMRIRLNQSQLAFND
SYRN-FPFPYFFKPKFSFRFYDTLIDDVYIYYYGRILLTSERYYYLGDIENFAQNIQRSETVVFNENELLAV
KRNFVITVNDTDVSAKMTSVIQPNGKITLYFDNIPTEIEGIEWISKINATFGCGMYFLDHEIPVPAKWIKSG
TLVEYEVIGKNCWNFNTSEACQGATTPNMRCIWC-------PKVNKCIESNDNDTHGLKVNDCHVENHQ---
-------------------------------SRITE---------------------------------AT-
>Smp_349530.1/1-343 gene=Smp_349530
MRYNFLPSLWILVYVIFVWLYKRSNC-NDICNNRKLLHHGIVIIENDTYRYSIHFTHLMRIQHNQSQPVPSE
RFKNKIDYRYKAYPKFWFSFYGYHVKDIDFYNNH---VFVYESNHIGNINNYIRNYKNSESRVLDEDKLLGV
QRNFSVNVNGSEVTFTMTILIHPSGKISFYYDNIPTEIEESQFKTRIVGTINCGGNREGHEIRVPAKWIKSG
TLVEFEAIGEICSQYNTSETCPNATIWNTTCTWC-------EKGEKCIIYNNQDTH-----DCRVEKTSDVN
DLNSSTTTEHGETTSGITEVQQSTTKTTEE-NKQHKSHWYLYVVIPLVASLFLICIGCIIWRWLLRRKRSNE
>Smp_349700.1/1-350 gene=Smp_349700
MRYNFSPSLWILIYLFFLWPYKRFNC-NDICKNPDLLNYENVIIENDTYRYSLHYKYSMRIQRDQPQPVPSE
RFKNKVDVIYEHSPQLSFSFYGSHVKNIHFRDGVQPIVYVLGGPYHGEIHNYIENNEKFDTAFLDEDKLLGV
QRNFSINVNGTEVTATMTSLIDPNGKVSFHYDNIPNEIDGSKLQSKILRVILCE---RDHVIPVPAKWIKSG
TLVEYEAIGEICSQYNTKETCLRATTSKTICIWC-------EKGNACIESNDQNTHGLKVNDCRVEKKSDVN
DLNSSTTMEHSETTLGISEVQNMTTRTTEE-NKQHKSHWYLYVVIPLVASLFLICIGCIIWRWLLRRKENDH
>Smp_349710.1/1-351 gene=Smp_349710
MRYNFSPSLWILIYLIFLWPYKRFNC-NDICKNPDLLNYENVIIENDTYRYSLHYYYSMRIQRDQPQPVPSE
RFNDKIYGRSDHRPQFSFSFYGSHVKEIYFHERHEDSVDAFNKLRIGYIFNFIKNYTESESWFLDEKELLGV
QSNSSISVNGAEVTATMTRLIHPNGKVSFYYDNIPTKIEESQLQSKILGLINCEDVVTNHEIPVPAKWIKSG
TLVEYEAIGEICSQYNTSETCQNATTANMTCIWC-------QKGKKCIESNNPDTHSLKVNDCRVEKKSDVN
DLSTSTPIKDVETTLRSTKVQNMTTRTTEE-NKQHKSHWYLYVVIPLVASLFLICIGCIIWRWLLRRKRSNE
>Smp_349240.1/1-284 gene=Smp_349240
MRYNFSPSLWVLIYLIFVWHYKRFNC-NDYCKNSDLSHYEIVIIENDTYRYSLHYKYSMRIQRNQSQPVPSD
RFKNKISYIYYGKPQFSCSYYGIHVEQIDFYKYHGENVFEFGGSYIGTIINYIKNYKKSESRVLDEKELLGV
KRNISINVDGSDVTATMTSLIHPNGKVSFYYDNIPTEIEESRLQSEIYGLIRCEEGLRSLEISVPAKWIKSG
TLVEFEAIGEICSQYNTSETCQNATTSNMTCIWC-------EKGRACIESNDQNTHGLKVNDCRVEKNPDVN
D--------------------------------------------------------------------LNS
>Smp_102020.1/1-273 gene=Smp_102020
MRYNVSPCLWILIYLLFVWPYKRFNC-NEICNDPYLRYYENVIIENDTYLYSHHYKYSMRIQRHQSQPVPSD
RFNIKINGVHTVYPQFTCSYHGSHVHKIMFYEDNADDVYEYGRSYIGTNHNYLNNYVKLKSAVLDEENLLGV
QRNFSINVNGAEVEATMTSLIYPNGKVSFYYDKIPMKLWKVKLISKLTGIIKCEDGLKSFAIHVPEKWIKSG
TLVEFQAIGEFCLQYDASETCQNAKTPTTTCFCC-------EKIEEKKEK----------MNMNTGTAA---
-------------------------------ENKQE---------------------------------K--
>Smp_350210.1/1-345 gene=Smp_350210
MRYNFSPSLWILIYLIFLWPYKRFKC-NVDCERPNLYQYEIVIIENDTYRYSIHYKYSMRIQHNQSQPVSSD
RFTNKIDYRYSARPQFSLSYYGSRVHEIRFYEHDEGKVYNFRGLYSGSIYNYIKK-VKSESRVLDEKELLGV
QRNFLMNVNGTEVTTTMTSLIHPSGKISFYYDNIPREIEESQLKSRIFEQISCRVGFRFYSILVPAKWIKSG
TLVEFEAIGEICSQYNTNETCQNATISNLTCFWC-------EKIEKCIISNLQHTH-----DCRIEKTSDVN
DLNSSTTTEHGETTSGITEVQYMTTRTTEE-NKQHKSHWYLYVVIPIVASLFLICIGCIIWRWLLRRKGSDE
>Smp_350150.1/1-344 gene=Smp_350150
MRYNFSPSLWMLIYLIFVWPYKLFNC-NDICNNPDLGHHEIVIIENDTYRYSLHYKYSMTIQRNQSQPVSSE
RFKNKIDGVYRSDPEFSSSFYGSQIHEIAFNVHH--HMLVFRGFQIGEIINYIENYEKTESRVLDEEELLGV
KRDFLINVNGAEVTATMTSLIDSNGKVSLYYDNIPKEIEESQLKSGILGIISCENVVTNHEISVPAKWIKSG
TLVVYEAIGKICSQYNTNETCQNATIPNLTCFWC-------EKKEKCIISSNQDTH-----DCRVEKTSDVN
DLSTSTPIKDIETTLTSTEVQNRTTRTTGE-NKKHKSHWYLYVVISLVASLFLICVGCIIWRWLLRRKRSNE
>Smp_173350.1/1-347 gene=Smp_173350
MRYNFSPSQLIIIYVIFVWSHKRFNC-NDICNNRALRNYENIIIENDTYRYSLHYNYSMRIRRNQSQPVPSK
RFKGNVENIYGVYPRFSFSYYGKHVQQIDFH--PKDNVYVFEESQIGIIINYMKNYENTESPVVHDKELLGV
KRNFLININDSEVTATMITLLHPNGKVSFYYDNIPTDIDGSKLESKIVGTIRCGGVNVDHGIPVPAKWIKSG
TLVEFESIGEICSQYNTIETCQRSTTLKTTCIWC-------EKGEKCIESNNPDTHVLKVNDCSVEKKSDVN
DLNSSTTTEHSERTLGITEVQ--TTKTTDE-NKQHKSHWYLYVVIPLVASLFLICIGCIIWRWLLRRKRSNE
>Smp_349080.1/1-290 gene=Smp_349080
MRHTLLRCLSMTFYVVVLWPYTFSKS-EDICEDNELQHRQNVIVQNDSYQYSLHYNYSMKITRHQLHPIVSD
NF-IKFSDNQKVYPNFFFKYYDSDVYS--FYIDKTGAI----AFHEGLVFINIPDIYPSDLEILNNEEMVAV
KWSFKSNEDDTDFTAKITCLIYANGNISLYFEKIPSQIRKKYLQIGITTQIYCKTGVKSPKINVPAKWIKSE
TLVEYEVIGTMCSQYTTTKSCQEEKTSDMTCIWC-------DKANKCIASNDQSTSKSKVNDCHVETSQETE
DL---------------------STPASIK-RTETT---------------------------------SDV
>Smp_350510.1/8-363 gene=Smp_350510
MRHTLLRCLSMTFYVIVLWPYKFSKS-EDICEDSKLQHRQNVIVQNDSYQYSLHYNYSMRIRCDQLHPVVSN
SF-IKFSDDQKVNPKFSFKYYDSDVYS--FHIDKTGAI----AFNVGQIFINIPNFHSSDFEILNDKELVAV
KWSFKSNEDGTDGTAKITCLIHANGKISLYFANIPSKIQGKNLQIGIIGQIYCKTGVKSPRLNVPAKWIKSG
TLMEYEVIGTMCSKYTTTESCQKEKTSDMTCIWC-------DKANKCIASNDQDTQMLKVNDCHVETNSKVT
DLSTSTPIQQSETTSDVTEVENLTTKTIEV-NKHKKSSWYLYIVIPLVVSLFLIFVGCFIWIWINRKWKYSF
>Smp_349690.1/1-348 gene=Smp_349690
MRYNFSPSLWILIYLFFLWPYKRFNC-NDICKNPDLLNYENVIIENDTYRYSLHYKYSMRIQRDQPQPVPSE
RFKNKVDVIYDHRPQFSFSFYGYHVQKIYFHERLQPIVYVLGGPYHGEIHNYIENNEKFDTAFLDEEELLGV
QRNFSINVNGTEVTATMTSLIHPNGKVSFHYDNIPKEIDGSKLQSKILRVIFCE---RDHVIPVPAKWIKSG
TLVEYEAIGEICSQYNTKETCLRATTSKTICIWC-------EKGNACIESNDQNTHGLKVNDCRVEKKSDVN
DLNSSTTMEHSETTLGISEVQNMTTRTTEE-NKQHKSHWYLYVVIPLVASLFLICIGCIIWRWLLRRKRSNE
>Smp_349210.1/1-302 gene=Smp_349210
MRYNFSPSLWIRIYLIFVWHYKCFNC-NDICKTSDFSPYEIVIIENDTYRYSFHYKYSMRIQRYQPQPVSSD
RFKKMSTYIYYATPQFSFSFYGFHVEQIDIYKYHGENVFQFQKTYIGTIDSYIKEFENSESRVLDEKELLGV
KTNFSINVNGLDVTATMTSLIHPNGKVSFYYDNIPTEIEESRLQSEISGLIRCKEGHRSPEISVPAKWIKSG
TLVEFEAMRDRCLQYNTSETCQNATTSIVRCFWC-------ERERACIESNDQNTHYLKVNDCRVEENPDAN
DLNSSTTMKHSE-----------SVVYFED---------------------------------------DCL
>Smp_349160.1/1-284 gene=Smp_349160
MRYNFSPTLWVLIYLISVWPYKRFNC-NDICKNSDLRDYEIVIIENDTYRYSLHYNYSMRIQRHQSQPNLSG
SFKNMVKDIYAGFPRFSFTYYGSNVRQIDFYKVNADDIVVFGSIHLGDIVNNIQNYTKLESEILDEEELLGV
KRNFSVNVNGSEVTATMTSLIHPNGKMSLYYDNIPTEIEQNKLRSLIYGRIACENGHRDHEIPVSAKWIKSG
TLVEFEVIGKICSQYNTSERCQNATTSNMTCIWC-------EKGNACIESNDQNTHGMKVKDCRVEDT----
-------------------------------STGNN---------------------------------GRK
>Smp_329780.1/1-280 gene=Smp_329780
MRYTILRSLWLSFHLIIIWPYRYFNC-HEICENPNLLSYENIIFENDSYRYSLHYNYSMRIRLHQSQPAFTD
SY-QKIYTSYFVKPKFSFRFYDTLIHEVCIYYFGNIRLTRKRYDYFGGVENFAQNIQECETMVSNEEELLAV
KRNFVITVNDTDVSAETTSVIQPNGKITLYFDNIPTEIEGIEWISKIDTKFKCEKNFTKHEIPVPAKWIKSG
TLVEYEVIGKNCWNFNTSETCQRATTSNMTCIWC-------QKVNKCIESNDNDTHGLKVNDCRVE------
-------------------------------NMITE---------------------------------AT-
>Smp_349730.1/2-346 gene=Smp_349730
MRYNFLPSLWILVYVIFAWPYKRFNC-NDICKNP-----EIVIIENDTYRYSLHYYYSMRIQRYQSEAVPSD
RFKNMIDYKYDRRLQFSFSFYGTHV-KIYFHKNLQPILHIFGWSYIRNIHNYIKKYTKIETGVLDEKELFGV
KRNFSINVNGSEVTTTTTTLIHSNGKVSFYYDYIPKEIEGSQLKSEIFGQLSCKGVVTNHEIPVPAKWIKSG
TLVEFEAIGEICSQYNTKETCLRATTSKTICIWC-------EKGNACIESNNQNTHGLKVNDCRVEKNSDVY
DLNSSTTMKHSEKTLRITELQNMTTRTTEE-NKQHKSHWYLYVVILLVASLFLICIGCIIWRWLLRRKRSNE
>Smp_179970.1/1-348 gene=Smp_179970
MRYNFSPSLWILIYLFFVWNYKRFNC-NDICKNPDLEHYENVIFENDTYRYSLHYYYSMRIQRNQPQPVSSE
RFNNKIDFRYEARPQFSISFYGSHVEEIDFHEDDGNTAYEFGRSYIGNTYNYIENYKKSDTAVLEEKELLGA
KWTFSINVNGSEVTATMTTLMHPNGKLSFHYDNIPMEIEESRLQSKIVGIIRCEGGLKKPEISVPAKWIKSG
SLVEFEVIGEICSQYNTSETCQKATTLTMTCFWC-------EKGKKCIESNDQNTHGLKVNDCRVEKS-DVN
DLNSSTTMEHSETTLGITEVQ--TTKTTEG-NKQDKSHWYLYVVIPLVASLFLICIGCIIWRWLLRRKRSNG
>Smp_349650.1/1-340 gene=Smp_349650
------MSLWILIYLFFVWNYKRFNC-NDYCERPDLYPYEIVIIENDTYRYSIHYNYSMRIQHNQSQPVPSE
RFKEKVVDIYEARPKFSYSFYGSNVHEILFYNHDGDYVFDFGESHIGNIDNYINNYEKSELRVLNEEELLGV
QRNFSINVNGAEFTATMTTLMHPNGKLSFYYDNIPKEIDGSKLQSKIFGIILCKDDTAEHEIRVPVDWIKSG
TLVEFEAIGEICSQYNTSETCQRSITLKTTCIWC-------EKGEKCIISNLQDTH-----DCHVEKTSDVN
DLSTSTPIKDIETMLRSTEVQNMTIRTMEE-NKQHKSHWYLYVVIPLVASLLLICIGCIIWRWLLRRKRSNE
>Smp_350160.1/1-345 gene=Smp_350160
MRYNFSPSLWILVYVIFVWLYKRFNC-NDYCERPDLYNYEIVIIENDTYRYSIHYKYSMRIQRNQSQPVPSE
HFISKIYDKYDILPGFSFSYYGSHVRRIQSY-HDAELVYDVGYSHIGNIYNYVVNYNNLETYVIRGKELLGV
KRNYSTNVYGTEVTATMTSLIQPNGKVSFYYDNIPTEIEEYKVRSKIRGLINCEGGRKKHEISVPAKWIKSG
SLVVFEAIREICSQYNTNETCQNAEISILTCFWC-------EKKEKCIISNLQDTH-----DCRVEKNSNVN
DLNISTTMEHSKTTSGITEVQNRTTRTTEE-NKQHKSHWYLYVVIPLVASLFLICIGCIIWRWLLRRKRSNE
>Q8TA58_CAEEL/506-556
---------------------LSTQC-DT-------------------------------------------
------------------------------------------------------------------------
------------------------------------------------------------------------
--------------------CLSSR-DPY-CGWC-------VSNNHCTQE----------ESCEREVPHT--
-----------------------SRGWLDFQNSKCP------------------------------------
>Q8TA58_CAEEL/833-882
---------------------LATNC-GR-------------------------------------------
------------------------------------------------------------------------
------------------------------------------------------------------------
--------------------CLTLDADKYDCGWC-------SLDSKCARP----------HQCSNRQI----
-----------------------PENWLNA-SQLCP------------------------------------
>Q7QEM6_ANOGA/808-861
---------------------MSDSC-GV-------------------------------------------
------------------------------------------------------------------------
------------------------------------------------------------------------
--------------------CLALE-EKYKCGWC-------SSSNTCEVE----------DQCGISGKVEGQ
N----------------------KTDWLNN-QQTCP------------------------------------
>O96681_DROME/834-883
---------------------MADSC-GI-------------------------------------------
------------------------------------------------------------------------
------------------------------------------------------------------------
--------------------CLALS-EKYNCGWC-------SSTNTCEVE----------EQCNKNKEG---
-----------------------KTDWLNR-SEICP------------------------------------
>PLX2_CAEEL/711-748
---------------------LASDC-SS-------------------------------------------
------------------------------------------------------------------------
------------------------------------------------------------------------
--------------------CLALS-PSLSCGWC---------NRQCS------------HECHESKA----
-------------------------------TAVCD------------------------------------
>TAG53_CAEEL/667-709
----------------------QTDC-VS-------------------------------------------
------------------------------------------------------------------------
------------------------------------------------------------------------
--------------------CA----SKSGCGWC-------SSGEQCLPNE---------QECVDGP-----
-----------------------GMLTSWE---KCP------------------------------------
>PLXA1_MOUSE/516-562
----------------------YTSC-EL-------------------------------------------
------------------------------------------------------------------------
------------------------------------------------------------------------
--------------------CLGSR-DPH-CGWC-------VLHSICSRQ----------DACERAEE----
-----------------------PQRFASD-LLQCV------------------------------------
>Q91823_XENLA/509-555
----------------------YESC-DT-------------------------------------------
------------------------------------------------------------------------
------------------------------------------------------------------------
--------------------CLGSR-DPH-CGWC-------VLHNMCSRK----------DKCERADE----
-----------------------LHRFTSD-QRQCV------------------------------------
>PLXA3_HUMAN/494-540
----------------------YQSC-AA-------------------------------------------
------------------------------------------------------------------------
------------------------------------------------------------------------
--------------------CLGSG-DPH-CGWC-------VLRHRCCRE----------GACLGASA----
-----------------------PHGFAEE-LSKCV------------------------------------
>PLXA4_MOUSE/512-558
----------------------YRSC-GE-------------------------------------------
------------------------------------------------------------------------
------------------------------------------------------------------------
--------------------CLGSG-DPH-CGWC-------VLHNTCTRK----------ERCERSRE----
-----------------------PRRFASE-MKQCV------------------------------------
>PLXA2_HUMAN/514-560
----------------------YTTC-GE-------------------------------------------
------------------------------------------------------------------------
------------------------------------------------------------------------
--------------------CLSSG-DPH-CGWC-------ALHNMCSRR----------DKCQQAWE----
-----------------------PNRFAAS-ISQCV------------------------------------
>PLXB1_HUMAN/485-534
----------------------HLDC-AS-------------------------------------------
------------------------------------------------------------------------
------------------------------------------------------------------------
--------------------CLAHR-DPY-CGWC-------VLLGRCSRR----------SECSRGQGPEQ-
-----------------------WLWSFQP-ELGCL------------------------------------
>PLXB2_HUMAN/472-519
----------------------YPTC-TQ-------------------------------------------
------------------------------------------------------------------------
------------------------------------------------------------------------
--------------------CRDSQ-DPY-CGWC-------VVEGRCTRK----------AECPRAEE----
-----------------------ASHWLWSRSKSCV------------------------------------
>PLXB3_MOUSE/467-515
----------------------FPNC-TT-------------------------------------------
------------------------------------------------------------------------
------------------------------------------------------------------------
--------------------CLQAR-DPL-CGWC-------ILQGRCTRR----------GECGRAAQPN--
-----------------------HWLWSYE-DNHCP------------------------------------
>PLXB3_HUMAN/477-526
----------------------FPDC-AS-------------------------------------------
------------------------------------------------------------------------
------------------------------------------------------------------------
--------------------CLQAQ-DPL-CGWC-------VLQGRCTRK----------GQCGRAGQLNQ-
-----------------------WLWSYEE-DSHCL------------------------------------
>Q9YGM7_TAKRU/532-571
----------------------LTTC-TS-------------------------------------------
------------------------------------------------------------------------
------------------------------------------------------------------------
--------------------CLVSS-RVTECGWC---------EGRCTRA----------NQCPPSVWT---
-------------------------------QEYCT------------------------------------
>Q9VLT6_DROME/1123-1181
----------------------HRNC-SS-------------------------------------------
------------------------------------------------------------------------
------------------------------------------------------------------------
--------------------CL----RTLSCGWCFDRDNPIEGI--CMQGDFSYSA----GNCSLALNSSSH
H----------------------DAEW--A-YAQCP------------------------------------
>Q7Q434_ANOGA/2207-2251
----------------------FTQC-SS-------------------------------------------
------------------------------------------------------------------------
------------------------------------------------------------------------
--------------------CLRHA----YCGWC--SRNGTDGDGVCTEGS---------VDGPANHPA---
-------------------------------GATCA------------------------------------
>Q8T0D8_DROME/39-83
----------------------YTQC-SS-------------------------------------------
------------------------------------------------------------------------
------------------------------------------------------------------------
--------------------CL----EHAHCGWC--AREGFNGDGICTEGA---------LEHKQEHPS---
-------------------------------GSTCD------------------------------------
>Q8MJ16_BOVIN/976-1047
----------------------YCTC-SH-------------------------------------------
------------------------------------------------------------------------
------------------------------------------------------------------------
--------------------CLEQP----GCGWC--TDPSNTGKGKCIEGSYKGPVKMP-SQGPTGNSYPQP
LLNSSMCLE--------------DSRYNWS-FIHCP------------------------------------
>ATRN1_HUMAN/946-1012
----------------------LRTC-GQ-------------------------------------------
------------------------------------------------------------------------
------------------------------------------------------------------------
--------------------CLEQP----GCGWC--NDPSNTGRGHCIEGSSRGPMKLIGMHHSEMVLDTNL
CPK--------------------EKNYEWS-FIQCP------------------------------------
>TAG53_CAEEL/893-943
----------------------HKTC-GE-------------------------------------------
------------------------------------------------------------------------
------------------------------------------------------------------------
--------------------CQRDP----GCGWL--ADDSKTGLGLCIRGT---------STGPLEPK----
-----------------------PENSTWY-FIDCP------------------------------------
>MEGF8_HUMAN/1009-1073
----------------------FLTC-HE-------------------------------------------
------------------------------------------------------------------------
------------------------------------------------------------------------
--------------------CL----QSHECGWC--GNEDNPTLGRCLQGDFSGPLGG--GNCSLWVGEGLG
LPV--------------------ALPARWA-YARCP------------------------------------
>A8B3H0_GIAIC/136-173
----------------------FTSC-TD-------------------------------------------
------------------------------------------------------------------------
------------------------------------------------------------------------
--------------------CT----NNLLCVWC-------EENGSCIP-----------KDSQEDPQS---
-------------------------------SYYCK------------------------------------
>TAG53_CAEEL/831-878
----------------------RNNC-SD-------------------------------------------
------------------------------------------------------------------------
------------------------------------------------------------------------
--------------------CTDLE----QCMWC-------PSTNRCINL-EAYTLSFAYGQCHSWVTS---
-------------------------------GSGSV------------------------------------
>ATRN1_HUMAN/893-939
----------------------RTSC-SN-------------------------------------------
------------------------------------------------------------------------
------------------------------------------------------------------------
--------------------CTS---NGMECMWC-------SSTKRCVDSNAYIIS-FPYGQCLEWQ-----
-------------------------------TATCS------------------------------------
>Q8MJ16_BOVIN/922-969
----------------------RTAC-GE-------------------------------------------
------------------------------------------------------------------------
------------------------------------------------------------------------
--------------------CTS---GSSECMWC-------SNMKQCVDSNAYVAS-FPFGQCMEW------
----------------------------YT-MSSCP------------------------------------
>Q7Q434_ANOGA/1071-1113
----------------------RTDC-SS-------------------------------------------
------------------------------------------------------------------------
------------------------------------------------------------------------
--------------------CLN---DRDRCVWC-------EATSQCFSFSVYTSEYQF-GMCREWLD----
------------------------------------------------------------------------
>MEGF8_HUMAN/953-1004
----------------------RLTC-ED-------------------------------------------
------------------------------------------------------------------------
------------------------------------------------------------------------
--------------------CLA---NSSQCAWC-------QSTHTCFLFAAYLAR-YPHGGCRG-------
-----------------------WDDSVHS-EPRCR------------------------------------
>Q960R8_DROME/734-780
----------------------LTNC-QN-------------------------------------------
------------------------------------------------------------------------
------------------------------------------------------------------------
--------------------CTEDE-----CIWC-------QNEQRCVDRNAYTAS-FPYGQCREWTTF---
-------------------------------TAKCR------------------------------------
>Q7QH41_ANOGA/835-881
----------------------LTSC-GN-------------------------------------------
------------------------------------------------------------------------
------------------------------------------------------------------------
--------------------CTQEE-----CIWC-------QNEQRCVDKNAYTAS-FPYGQCR--------
-------------------------EWTTG-SSKCR------------------------------------
>PLXC1_HUMAN/595-635
----------------------LKEC-PA-------------------------------------------
------------------------------------------------------------------------
------------------------------------------------------------------------
--------------------CVETG-----CAWC-------KSARRCIHPF---------TACD--------
-----------------------PSDYERN-QEQCP------------------------------------
>PLXC1_MOUSE/594-634
----------------------LKEC-PA-------------------------------------------
------------------------------------------------------------------------
------------------------------------------------------------------------
--------------------CIRSG-----CAWC-------KRDKKCIHPF---------TPCE--------
-----------------------PSDYERN-QELCQ------------------------------------
>P90641_PARTE/278-323
----------------------LREC-DS-------------------------------------------
------------------------------------------------------------------------
------------------------------------------------------------------------
--------------------CLSRE----GCIWC-------TEEQTCQEGNARDGAFF--NSCDIWVS----
-------------------------------GSECP------------------------------------
>ATRN1_HUMAN/670-709
----------------------YADC-AS-------------------------------------------
------------------------------------------------------------------------
------------------------------------------------------------------------
--------------------CTA---NTNGCQWC--------DDKKCISAN---------SNCSMSVKN---
-------------------------------YTKCH------------------------------------
>ATRN1_HUMAN/719-760
----------------------LTSC-KS-------------------------------------------
------------------------------------------------------------------------
------------------------------------------------------------------------
--------------------CS----LNLNCQWD-------QRQQECQALPA--------HLC---------
-----------------------GEGWSHI-GDACL------------------------------------
>Q8MJ16_BOVIN/693-734
----------------------LTDC-YS-------------------------------------------
------------------------------------------------------------------------
------------------------------------------------------------------------
--------------------CTA---NTNGCQWC---------NDHCVPTN---------HSCTEGQ-----
-------------------------ISIFK-YDHCP------------------------------------
>Q9W650_XENLA/517-555
----------------------LKSC-SH-------------------------------------------
------------------------------------------------------------------------
------------------------------------------------------------------------
--------------------CLSS--PSVNCGWS---------KNHCSTK----------QECLNEEWI---
-------------------------------QETCP------------------------------------
>Q90975_CHICK/523-562
----------------------FQSC-SQ-------------------------------------------
------------------------------------------------------------------------
------------------------------------------------------------------------
--------------------CLLAP-AFMRCGWC---------GQQCLRA----------PECN--------
-------------------------GGTWT-QETCL------------------------------------
>MET_HUMAN/523-562
----------------------FQSC-SQ-------------------------------------------
------------------------------------------------------------------------
------------------------------------------------------------------------
--------------------CLSAP-PFVQCGWC---------HDKCVRS----------EECL--------
-------------------------SGTWT-QQICL------------------------------------
>MET_MOUSE/522-561
----------------------FQSC-SQ-------------------------------------------
------------------------------------------------------------------------
------------------------------------------------------------------------
--------------------CLSAP-YFIQCGWC---------HNQCVRF----------DECP--------
-------------------------SGTWT-QEICL------------------------------------
>Q08757_CHICK/525-563
----------------------FSTC-DR-------------------------------------------
------------------------------------------------------------------------
------------------------------------------------------------------------
--------------------CLRAE-RFMGCGWC---------GNGCTRH----------HECA--------
--------------------------GPWV-QDSCP------------------------------------
>Q9YGN0_TAKRU/516-554
----------------------FLTC-AV-------------------------------------------
------------------------------------------------------------------------
------------------------------------------------------------------------
--------------------CLTAP-KFVGCGWC---------SGVCSWE----------SDCDHHWR----
-------------------------------NDSCP------------------------------------
>Q9YGM5_TAKRU/513-551
----------------------FRTC-SM-------------------------------------------
------------------------------------------------------------------------
------------------------------------------------------------------------
--------------------CLMAP-RFMNCGWC---------SGVCSRQ----------HQCDMQ------
----------------------------WE-KDSCA------------------------------------
>P70003_XENLA/510-548
----------------------FLTC-SR-------------------------------------------
------------------------------------------------------------------------
------------------------------------------------------------------------
--------------------CLRAP-RFMGCSWC---------KNVCCQQ----------GECEGECA----
-------------------------------QNTCL------------------------------------
>RON_HUMAN/530-568
----------------------FLTC-GR-------------------------------------------
------------------------------------------------------------------------
------------------------------------------------------------------------
--------------------CLRAW-HFMGCGWC---------GNMCGQQ----------KECP--------
--------------------------GSWQ-QDHCP------------------------------------
>PLX2_CAEEL/581-617
----------------------YGTC-SS-------------------------------------------
------------------------------------------------------------------------
------------------------------------------------------------------------
--------------------CMS---SEYNCAWC-------SGLHKCS------------NSCGALEK----
-------------------------------SKACV------------------------------------
>Q9W2V9_DROME/425-477
----------------------YNDC-NS-------------------------------------------
------------------------------------------------------------------------
------------------------------------------------------------------------
--------------------CINHN-TTFTCLWC-------SVLNRCSTGTDRKKHEWLQMGCEATAIHT--
-------------------------------SSLCP------------------------------------
>PXDC2_MOUSE/331-372
----------------------FNGC-GP-------------------------------------------
------------------------------------------------------------------------
------------------------------------------------------------------------
--------------------CVSSQ-IGFNCSWC-------SKLQRCSSGFD--------------------
-----------------------RHRQDWV-DSGCP------------------------------------
>PLDX1_MOUSE/308-349
----------------------HQSC-DT-------------------------------------------
------------------------------------------------------------------------
------------------------------------------------------------------------
--------------------CVSSN-LTFNCSWC-------HVLQRCSSGFD--------------------
-----------------------RYRQEWL-TYGCA------------------------------------
>PLDX1_HUMAN/307-348
----------------------HRSC-DA-------------------------------------------
------------------------------------------------------------------------
------------------------------------------------------------------------
--------------------CMSSD-LTFNCSWC-------HVLQRCSSGFD--------------------
-----------------------RYRQEWM-DYGCA------------------------------------
>Q8MJ16_BOVIN/638-680
----------------------HQSE-AA-------------------------------------------
------------------------------------------------------------------------
------------------------------------------------------------------------
--------------------CLAAG-PGVRCMWD-------TGSSQCVSW----------ELAPEAQEKI--
-------------------------------KSECF------------------------------------
>PLXB2_HUMAN/763-801
---------------------GRSDC-SL-------------------------------------------
------------------------------------------------------------------------
------------------------------------------------------------------------
--------------------CRAAN-PDYRCAWC-------GGQSRCVYE----------ALCNT-------
-------------------------------TSECP------------------------------------
>Q8CHG6_MOUSE/371-410
---------------------GRSDC-SL-------------------------------------------
------------------------------------------------------------------------
------------------------------------------------------------------------
--------------------CLAAD-PAYRCVWC-------RGQNRCVYE----------ALCSNV------
-------------------------------TSECP------------------------------------
>PLXB3_HUMAN/791-833
---------------------GHPDC-SH-------------------------------------------
------------------------------------------------------------------------
------------------------------------------------------------------------
--------------------CQAAN-RSLGCLWC------ADGQPACRYG----------PLCPPGAV----
-------------------------------ELLCP------------------------------------
>PLXB1_HUMAN/1025-1068
---------------------GHGDC-SR-------------------------------------------
------------------------------------------------------------------------
------------------------------------------------------------------------
--------------------CQTAM-PQYGCVWC------EGERPRCVTR----------EACGEAEAV---
-------------------------------ATQCP------------------------------------
>PLXA2_HUMAN/659-702
----------------------HQLC-LS-------------------------------------------
------------------------------------------------------------------------
------------------------------------------------------------------------
--------------------CVN---SAFRCHWC-------KYRNLCTHDP---------TTCSF-------
-----------------------QEGRINI-SEDCP------------------------------------
>PLXA3_HUMAN/641-684
----------------------LQSC-MS-------------------------------------------
------------------------------------------------------------------------
------------------------------------------------------------------------
--------------------CVG---SPYPCHWC-------KYRHTCTSRP---------HECSF-------
-----------------------QEGRVHS-PEGCP------------------------------------
>Q91823_XENLA/655-698
----------------------HQSC-LS-------------------------------------------
------------------------------------------------------------------------
------------------------------------------------------------------------
--------------------CVN---GSFPCHWC-------KYRHVCTHNA---------ADCSF-------
-----------------------QEGRVNM-SEDCP------------------------------------
>O96681_DROME/675-719
----------------------HSSC-TR-------------------------------------------
------------------------------------------------------------------------
------------------------------------------------------------------------
--------------------CVS---SEFPCDWC-------VEAHRCTHDTA--------ENCRN-------
-----------------------DILVTGV-SRIGP------------------------------------
>PLXD1_HUMAN/708-753
-------------------VYPHTAC-TS-------------------------------------------
------------------------------------------------------------------------
------------------------------------------------------------------------
--------------------CLSAQ---WPCFWC-------SQQHSCVSN-----Q----SRCE--------
-----------------------ASPNPTS-PQDCP------------------------------------
>Q7PSP2_ANOGA/602-645
----------------------HDTC-RK-------------------------------------------
------------------------------------------------------------------------
------------------------------------------------------------------------
--------------------CLV---SNWGCHWC-------IYDNRCAFNT---------TACRN-------
-----------------------SANIVQN-EASCP------------------------------------
>Q7QEM6_ANOGA/498-546
----------------------YTTC-HA-------------------------------------------
------------------------------------------------------------------------
------------------------------------------------------------------------
--------------------CLSAK-DPF-CGWC-------SLENKCSRR----------YECQDSSKDP--
-----------------------LSWLSYK-SGKCT------------------------------------
>O96681_DROME/526-574
----------------------YKTC-GD-------------------------------------------
------------------------------------------------------------------------
------------------------------------------------------------------------
--------------------CLGAR-DPY-CGWC-------SLENKCSPR----------SNCQDDANDP--
-----------------------FYWVSYK-TGKCT------------------------------------
>PLXD1_HUMAN/552-601
----------------------HSTC-GD-------------------------------------------
------------------------------------------------------------------------
------------------------------------------------------------------------
--------------------CVGAA-DAY-CGWC-------ALETRCTLQ----------QDCTNSSQQHF-
-----------------------WTSASEG-PSRCP------------------------------------
>PLXA2_HUMAN/807-856
---------------------QRESC-GL-------------------------------------------
------------------------------------------------------------------------
------------------------------------------------------------------------
--------------------CLKAD-RKFECGWC-------SGERRCTLH----------QHCTSPSSP---
-----------------------WLDWSSH-NVKCS------------------------------------
>PLXA3_HUMAN/789-838
---------------------QRPSC-GL-------------------------------------------
------------------------------------------------------------------------
------------------------------------------------------------------------
--------------------CLKAD-PRFNCGWC-------ISEHRCQLR----------THCPAPKTN---
-----------------------WMHLSQK-GTRCS------------------------------------
>Q91823_XENLA/803-852
---------------------LRESC-GL-------------------------------------------
------------------------------------------------------------------------
------------------------------------------------------------------------
--------------------CLKSD-RRFECGWC-------VSEKKCTLR----------QNCPTLENP---
-----------------------WMHASTA-NSRCT------------------------------------
>Q9GLW2_BOVIN/150-199
---------------------MRESC-GL-------------------------------------------
------------------------------------------------------------------------
------------------------------------------------------------------------
--------------------CLKAD-PDFECGWC-------QSQGQCTLR----------QHCPVHESQ---
-----------------------WLELSST-NSKCT------------------------------------
>PLXA1_MOUSE/810-860
---------------------LRQSC-GL-------------------------------------------
------------------------------------------------------------------------
------------------------------------------------------------------------
--------------------CLKAD-PRFECGWC-------VAERRCSLR----------HHCPADSPAS--
-----------------------WMHAHHG-SSRCT------------------------------------
>PLXC1_MOUSE/458-507
----------------------RKSC-SE-------------------------------------------
------------------------------------------------------------------------
------------------------------------------------------------------------
--------------------CLAAA-DPH-CGWC-------LPLQRCTFQ----------GDCTHAGSFEN-
-----------------------WLDISSG-PKKCP------------------------------------
>PLXC1_HUMAN/458-507
----------------------HKSC-SE-------------------------------------------
------------------------------------------------------------------------
------------------------------------------------------------------------
--------------------CLTAT-DPH-CGWC-------HSLQRCTFQ----------GDCVHSENLEN-
-----------------------WLDISSG-AKKCP------------------------------------
>PLX2_CAEEL/450-488
----------------------HSSC-TE-------------------------------------------
------------------------------------------------------------------------
------------------------------------------------------------------------
--------------------CLVSV-DPL-CQWC-------HPTQSCTTS----------ARCTSPV-----
-------------------------------TSQCP------------------------------------
>Q9U631_DROME/489-534
----------------------HVSQ-SS-------------------------------------------
------------------------------------------------------------------------
------------------------------------------------------------------------
--------------------CLNSM-DPY-CGWN-------ELVERCMPQP---------QDSSV-------
-----------------------LQHWDQAPQITCP------------------------------------
>SEM5A_HUMAN/490-533
--------------------YRTRST----------------------------------------------
------------------------------------------------------------------------
------------------------------------------------------------------------
--------------------CIGAQ-DPY-CGWD-------VVMKKCTSLEESLS-----------------
-----------------------MTQWEQS-ISACP------------------------------------
>SEM5B_MOUSE/501-544
----------------------YHSQ-GA-------------------------------------------
------------------------------------------------------------------------
------------------------------------------------------------------------
--------------------CLGAR-DPY-CGWD-------GKRQLCSTL----------EDSSN-------
-----------------------MSLWIQN-ITTCP------------------------------------
>SEM2A_CAEEL/482-527
----------------------QPSC-AL-------------------------------------------
------------------------------------------------------------------------
------------------------------------------------------------------------
--------------------CSL---DPY-CSWN-------AVNSKCSLKTKT-------NEKSVG------
-----------------------WISSSWA-GRISP------------------------------------
>SEM4A_MOUSE/500-547
----------------------YESC-VD-------------------------------------------
------------------------------------------------------------------------
------------------------------------------------------------------------
--------------------CVLAR-DPH-CAWD-------PESRLCSLLS---------GSTKPWKQ----
-----------------------DMERGNP-EWVCT------------------------------------
>SEM4A_HUMAN/500-543
----------------------YESC-VD-------------------------------------------
------------------------------------------------------------------------
------------------------------------------------------------------------
--------------------CVLAR-DPH-CAWD-------PESRTCCLLSAPNLN----------------
------------------------SWKQDM-ERGNP------------------------------------
>SEM4B_HUMAN/529-573
----------------------YRSC-GD-------------------------------------------
------------------------------------------------------------------------
------------------------------------------------------------------------
--------------------CLLAR-DPY-CAWS---------GSSCKHV----------SLYQPQLA----
-----------------------TRPWIQD-IEGAS------------------------------------
>SEM4B_MOUSE/516-560
----------------------YPTC-GD-------------------------------------------
------------------------------------------------------------------------
------------------------------------------------------------------------
--------------------CLLAR-DPY-CAWT---------GSACRLA----------SLYQPDLA----
-----------------------SRPWTQD-IEGAS------------------------------------
>SEM4D_MOUSE/506-554
----------------------HGSC-ED-------------------------------------------
------------------------------------------------------------------------
------------------------------------------------------------------------
--------------------CVLAR-DPY-CAWS-------PAIKACVTLHQEE------ASSRGW------
-----------------------IQDMSGD-TSSCL------------------------------------
>SEM4D_HUMAN/506-554
----------------------HGTC-ED-------------------------------------------
------------------------------------------------------------------------
------------------------------------------------------------------------
--------------------CVLAR-DPY-CAWS-------PPTATCVAL----------HQTESPSRGL--
-----------------------IQEMSGD-ASVCP------------------------------------
>Q9J5F6_FOWPN/437-467
---------------------YGGTC-DS-------------------------------------------
------------------------------------------------------------------------
------------------------------------------------------------------------
--------------------CLLSR-DPH-CGWT---------NIDCVYG----------------------
-------------------------------GEKKL------------------------------------
>Q9BXR8_HUMAN/534-572
----------------------YSGCMKN-------------------------------------------
------------------------------------------------------------------------
------------------------------------------------------------------------
--------------------CIGSQ-DPY-CGWA--------PDGSCIFL----------------------
-----------------------SPGTRAA-FEQDV------------------------------------
>SEM6D_HUMAN/518-569
----------------------YGSCKKS-------------------------------------------
------------------------------------------------------------------------
------------------------------------------------------------------------
--------------------CIASR-DPY-CGWL--------SQGSCGRVTPGMLAEGYEQDTEFGNTAH--
-------------------------------LGDCH------------------------------------
>SEM6D_MOUSE/518-569
----------------------YGSCKKS-------------------------------------------
------------------------------------------------------------------------
------------------------------------------------------------------------
--------------------CIASR-DPY-CGWL--------SQGVCERVTLGMLPGGYEQDTEYGNTAH--
-------------------------------LGDCH------------------------------------
>Q8BKG8_MOUSE/518-569
----------------------YGSCKKS-------------------------------------------
------------------------------------------------------------------------
------------------------------------------------------------------------
--------------------CIASR-DPY-CGWL--------SQGVCERVTLGMLPGGYEQDTEYGNTAH--
-------------------------------LGDCH------------------------------------
>SEM4G_HUMAN/511-558
----------------------YRSC-YD-------------------------------------------
------------------------------------------------------------------------
------------------------------------------------------------------------
--------------------CILAR-DPY-CGWD-------PGTHACAAATTIANRTALIQDIERG------
-------------------------------NRGCE------------------------------------
>SEM4E_DANRE/505-555
----------------------YQTC-LD-------------------------------------------
------------------------------------------------------------------------
------------------------------------------------------------------------
--------------------CVLAR-DPH-CGWD-------LDTEHCATI----------NSIHRTRSSTVI
-----------------------QSLNDGD-ASQCP------------------------------------
>SEM1A_TRICF/489-537
----------------------KTRC-KD-------------------------------------------
------------------------------------------------------------------------
------------------------------------------------------------------------
--------------------CVELQ-DPH-CAWD-------AKQNLCVSIDTVTSYRFLIQDVVRGD-----
-------------------------------DNKCW------------------------------------
>SEM4F_HUMAN/516-563
----------------------LQSC-SE-------------------------------------------
------------------------------------------------------------------------
------------------------------------------------------------------------
--------------------CILAQ-DPV-CAWS-------FRLDECVAH--AGEHRGLVQDIESADV----
-------------------------------SSLCP------------------------------------
>SEM1A_DROME/550-601
---------------------KITSC-SE-------------------------------------------
------------------------------------------------------------------------
------------------------------------------------------------------------
--------------------CVALQ-DPY-CAWD-------KIAGKCRS-----------HGAPRWLEENYF
Y----------------------QNVATGQ-HAACP------------------------------------
>SEM1A_CAEEL/500-547
----------------------QTSC-SK-------------------------------------------
------------------------------------------------------------------------
------------------------------------------------------------------------
--------------------CVQLQ-DPH-CAWD-------SSIARCVHGGSWTGDQFIQNMVFGQ------
-------------------------------SEQCP------------------------------------
>Q7PSP2_ANOGA/453-501
----------------------FGNC-SA-------------------------------------------
------------------------------------------------------------------------
------------------------------------------------------------------------
--------------------CLESR-DPY-CGWC-------SLEKRCTVR----------TACQKDTSAA--
-----------------------RWLSIGT-GQQCI------------------------------------
