# Supplementary material for: Subtelomeric plasticity contributes to gene family expansion in the human parasitic flatworm Schistosoma mansoni
Source: BMC Genomics. 2024 Feb 27;25:217. doi: 10.1186/s12864-024-10032-8 (PMC10900676; doi:10.1186/s12864-024-10032-8)
Supplement: Supplementary file 14 — Additional file 14: Supplementary Table 1. [file 12864_2024_10032_MOESM14_ESM.xlsx]

## Sheet: Supplementary_Table_1.tsv
S table 1 - "Bed file of transposable element coordinates in the V9 Schistosoma mansoni genome."
SM_V9_1	96	204
SM_V9_1	399	614
SM_V9_1	954	1031
SM_V9_1	1378	1486
SM_V9_1	1681	1896
SM_V9_1	2244	2322
SM_V9_1	2670	2778
SM_V9_1	2973	3188
SM_V9_1	3538	3616
SM_V9_1	3965	4073
SM_V9_1	4268	4483
SM_V9_1	4840	4918
SM_V9_1	5267	5375
SM_V9_1	5570	5785
SM_V9_1	6133	6211
SM_V9_1	6560	6668
SM_V9_1	6863	7078
SM_V9_1	7425	7503
SM_V9_1	7852	7960
SM_V9_1	8155	8370
SM_V9_1	8718	8796
SM_V9_1	9145	9253
SM_V9_1	9445	9660
SM_V9_1	10005	10083
SM_V9_1	10432	10524
SM_V9_1	10525	10603
SM_V9_1	10602	11355
SM_V9_1	11353	11404
SM_V9_1	11428	12376
SM_V9_1	12433	12792
SM_V9_1	13082	13383
SM_V9_1	13735	13813
SM_V9_1	14160	14251
SM_V9_1	14252	14836
SM_V9_1	14885	15244
SM_V9_1	15557	15855
SM_V9_1	16204	16282
SM_V9_1	16631	16723
SM_V9_1	16724	16802
SM_V9_1	16801	17555
SM_V9_1	17551	17604
SM_V9_1	17628	18576
SM_V9_1	18633	18992
SM_V9_1	19306	19607
SM_V9_1	19959	20037
SM_V9_1	20386	20494
SM_V9_1	20689	20904
SM_V9_1	21258	21336
SM_V9_1	21685	21777
SM_V9_1	21778	21856
SM_V9_1	21855	22566
SM_V9_1	22564	22615
SM_V9_1	22639	23586
SM_V9_1	23643	24002
SM_V9_1	24316	24617
SM_V9_1	24956	25034
SM_V9_1	25383	25491
SM_V9_1	25686	25901
SM_V9_1	26252	26330
SM_V9_1	26679	26787
SM_V9_1	26982	27197
SM_V9_1	27556	27634
SM_V9_1	27983	28075
SM_V9_1	28076	28154
SM_V9_1	28153	28864
SM_V9_1	28862	28913
SM_V9_1	28937	29885
SM_V9_1	29942	30301
SM_V9_1	30615	30916
SM_V9_1	31265	31343
SM_V9_1	31692	31800
SM_V9_1	32093	32129
SM_V9_1	37811	38225
SM_V9_1	42327	42435
SM_V9_1	42588	42828
SM_V9_1	47010	47096
SM_V9_1	47379	47476
SM_V9_1	47484	48688
SM_V9_1	48675	49850
SM_V9_1	49851	54681
SM_V9_1	54682	54862
SM_V9_1	55208	55533
SM_V9_1	55627	55823
SM_V9_1	56054	56160
SM_V9_1	56872	56945
SM_V9_1	57015	57396
SM_V9_1	57869	58736
SM_V9_1	58750	59590
SM_V9_1	60050	60156
SM_V9_1	60150	60815
SM_V9_1	60819	61399
SM_V9_1	61395	61552
SM_V9_1	61563	61758
SM_V9_1	61759	62473
SM_V9_1	62463	62514
SM_V9_1	62662	63002
SM_V9_1	63797	64198
SM_V9_1	64359	64595
SM_V9_1	65138	65931
SM_V9_1	66382	66689
SM_V9_1	66688	66745
SM_V9_1	66802	67086
SM_V9_1	67087	67471
SM_V9_1	67467	67809
SM_V9_1	68152	68387
SM_V9_1	69179	69460
SM_V9_1	70857	70926
SM_V9_1	71164	71455
SM_V9_1	71524	71576
SM_V9_1	71708	71832
SM_V9_1	72238	73246
SM_V9_1	73820	73881
SM_V9_1	73883	74343
SM_V9_1	74489	75851
SM_V9_1	75941	76063
SM_V9_1	76354	77689
SM_V9_1	81684	82001
SM_V9_1	81872	82356
SM_V9_1	84132	85297
SM_V9_1	85301	85630
SM_V9_1	85623	85901
SM_V9_1	88052	88151
SM_V9_1	88148	88214
SM_V9_1	88297	88329
SM_V9_1	90871	90938
SM_V9_1	92818	93252
SM_V9_1	93360	94068
SM_V9_1	94066	95615
SM_V9_1	95614	97561
SM_V9_1	97578	97939
SM_V9_1	97763	98088
SM_V9_1	98833	99334
SM_V9_1	99205	99522
SM_V9_1	99658	99866
SM_V9_1	104200	104516
SM_V9_1	104388	104888
SM_V9_1	105633	105958
SM_V9_1	105782	106138
SM_V9_1	106160	106447
SM_V9_1	106448	111302
SM_V9_1	112254	112904
SM_V9_1	117236	117553
SM_V9_1	117424	117913
SM_V9_1	121211	122358
SM_V9_1	122362	122691
SM_V9_1	122684	122962
SM_V9_1	126014	126081
SM_V9_1	126375	126474
SM_V9_1	126471	126537
SM_V9_1	126620	126652
SM_V9_1	129188	129255
SM_V9_1	131233	131667
SM_V9_1	131993	132314
SM_V9_1	132408	132604
SM_V9_1	132834	132942
SM_V9_1	133689	133756
SM_V9_1	133826	134852
SM_V9_1	134856	135387
SM_V9_1	135383	135540
SM_V9_1	135551	135747
SM_V9_1	135748	136462
SM_V9_1	136452	136503
SM_V9_1	136654	136997
SM_V9_1	137791	138192
SM_V9_1	138353	138589
SM_V9_1	139082	140673
SM_V9_1	140799	141065
SM_V9_1	141081	141757
SM_V9_1	141752	141942
SM_V9_1	143009	143449
SM_V9_1	143459	143601
SM_V9_1	144338	144641
SM_V9_1	144649	144774
SM_V9_1	144773	145096
SM_V9_1	145581	146350
SM_V9_1	146575	146660
SM_V9_1	146669	146897
SM_V9_1	147066	147335
SM_V9_1	147924	148050
SM_V9_1	149252	151325
SM_V9_1	151321	151673
SM_V9_1	152188	152477
SM_V9_1	152904	153175
SM_V9_1	153594	153736
SM_V9_1	153746	154186
SM_V9_1	155253	155443
SM_V9_1	155438	156114
SM_V9_1	156130	156396
SM_V9_1	156522	158567
SM_V9_1	158805	159245
SM_V9_1	159255	159397
SM_V9_1	159816	160087
SM_V9_1	160514	160803
SM_V9_1	161318	161670
SM_V9_1	161666	164041
SM_V9_1	164912	165009
SM_V9_1	165368	165519
SM_V9_1	165726	166023
SM_V9_1	166096	166178
SM_V9_1	166236	166578
SM_V9_1	166576	167597
SM_V9_1	167596	167801
SM_V9_1	168557	168774
SM_V9_1	168902	169168
SM_V9_1	169735	170265
SM_V9_1	170282	170615
SM_V9_1	170678	171027
SM_V9_1	171660	172105
SM_V9_1	172475	172526
SM_V9_1	172719	173012
SM_V9_1	173052	173205
SM_V9_1	173266	173673
SM_V9_1	173664	173745
SM_V9_1	173744	174029
SM_V9_1	174037	176936
SM_V9_1	176933	178228
SM_V9_1	178228	178382
SM_V9_1	179157	179424
SM_V9_1	179570	179818
SM_V9_1	180652	181473
SM_V9_1	181466	181975
SM_V9_1	183362	183610
SM_V9_1	183756	184023
SM_V9_1	184798	184952
SM_V9_1	184952	186253
SM_V9_1	186250	189197
SM_V9_1	189205	189490
SM_V9_1	189489	189570
SM_V9_1	189561	189968
SM_V9_1	190029	190182
SM_V9_1	190222	190515
SM_V9_1	190708	190759
SM_V9_1	191129	191574
SM_V9_1	192207	192556
SM_V9_1	192619	192952
SM_V9_1	192969	193499
SM_V9_1	194066	194332
SM_V9_1	194460	194677
SM_V9_1	195433	195638
SM_V9_1	195637	196658
SM_V9_1	196656	196998
SM_V9_1	197056	197138
SM_V9_1	197211	197508
SM_V9_1	197715	197866
SM_V9_1	198253	198350
SM_V9_1	199221	201596
SM_V9_1	201592	201944
SM_V9_1	202459	202748
SM_V9_1	203175	203446
SM_V9_1	203865	204007
SM_V9_1	204017	204457
SM_V9_1	205524	205714
SM_V9_1	205709	206385
SM_V9_1	206401	206667
SM_V9_1	206790	208381
SM_V9_1	208874	209110
SM_V9_1	209271	209672
SM_V9_1	210466	210809
SM_V9_1	210960	211011
SM_V9_1	211001	211715
SM_V9_1	211716	211912
SM_V9_1	211923	212080
SM_V9_1	212076	212607
SM_V9_1	212611	213636
SM_V9_1	213706	213773
SM_V9_1	214595	214703
SM_V9_1	214933	215129
SM_V9_1	215223	215548
SM_V9_1	215874	216310
SM_V9_1	218288	218355
SM_V9_1	220891	220923
SM_V9_1	221006	221072
SM_V9_1	221069	221168
SM_V9_1	221462	221529
SM_V9_1	224584	224862
SM_V9_1	224855	225184
SM_V9_1	225188	226336
SM_V9_1	229636	230128
SM_V9_1	229999	230316
SM_V9_1	234648	234856
SM_V9_1	234991	235308
SM_V9_1	235179	235680
SM_V9_1	236425	236750
SM_V9_1	236574	236935
SM_V9_1	236952	238901
SM_V9_1	238900	240445
SM_V9_1	240443	241151
SM_V9_1	241152	241292
SM_V9_1	241400	241834
SM_V9_1	243713	243780
SM_V9_1	246146	246227
SM_V9_1	246337	246403
SM_V9_1	246400	246499
SM_V9_1	248649	248927
SM_V9_1	248920	249249
SM_V9_1	249249	250410
SM_V9_1	252186	252670
SM_V9_1	252541	252858
SM_V9_1	256884	258219
SM_V9_1	258510	258632
SM_V9_1	258722	260083
SM_V9_1	260229	260689
SM_V9_1	260691	260752
SM_V9_1	261326	262334
SM_V9_1	262740	262864
SM_V9_1	262996	263048
SM_V9_1	263117	263408
SM_V9_1	263646	263715
SM_V9_1	265113	265394
SM_V9_1	266189	266424
SM_V9_1	266767	267108
SM_V9_1	267104	267488
SM_V9_1	267489	267773
SM_V9_1	267830	267887
SM_V9_1	267886	268193
SM_V9_1	270098	270406
SM_V9_1	271863	272030
SM_V9_1	272028	272101
SM_V9_1	273022	273296
SM_V9_1	273963	274506
SM_V9_1	276065	276335
SM_V9_1	277080	277735
SM_V9_1	277737	280930
SM_V9_1	280929	281188
SM_V9_1	281850	281972
SM_V9_1	283050	283191
SM_V9_1	283254	283522
SM_V9_1	283990	284053
SM_V9_1	286230	286718
SM_V9_1	286769	286883
SM_V9_1	287122	287635
SM_V9_1	288036	288163
SM_V9_1	288620	289063
SM_V9_1	289069	289267
SM_V9_1	291056	291302
SM_V9_1	292696	292817
SM_V9_1	292816	293052
SM_V9_1	293541	293676
SM_V9_1	293879	294060
SM_V9_1	294448	294891
SM_V9_1	294891	294955
SM_V9_1	296216	296300
SM_V9_1	296564	296684
SM_V9_1	297666	297941
SM_V9_1	299175	299243
SM_V9_1	300731	300795
SM_V9_1	301734	301897
SM_V9_1	305653	306294
SM_V9_1	306349	306888
SM_V9_1	306886	307295
SM_V9_1	307300	307561
SM_V9_1	307569	309371
SM_V9_1	312719	312845
SM_V9_1	314126	314162
SM_V9_1	314471	314776
SM_V9_1	315203	315473
SM_V9_1	315893	316035
SM_V9_1	316228	317755
SM_V9_1	317754	319646
SM_V9_1	319647	320354
SM_V9_1	320363	320612
SM_V9_1	320863	321074
SM_V9_1	321519	321790
SM_V9_1	322754	323267
SM_V9_1	323262	323535
SM_V9_1	323533	325913
SM_V9_1	325929	326242
SM_V9_1	326241	326341
SM_V9_1	326346	326832
SM_V9_1	326831	328851
SM_V9_1	328856	328955
SM_V9_1	328954	329267
SM_V9_1	329283	331401
SM_V9_1	331770	332016
SM_V9_1	332027	334445
SM_V9_1	334450	334550
SM_V9_1	334549	334862
SM_V9_1	334878	335011
SM_V9_1	335022	335667
SM_V9_1	335666	337809
SM_V9_1	337814	338040
SM_V9_1	338032	338233
SM_V9_1	338235	339356
SM_V9_1	339445	339591
SM_V9_1	339593	339785
SM_V9_1	339788	341371
SM_V9_1	341740	341986
SM_V9_1	341997	344416
SM_V9_1	344421	344521
SM_V9_1	344520	344833
SM_V9_1	344849	347227
SM_V9_1	347225	347498
SM_V9_1	347493	348006
SM_V9_1	348970	349241
SM_V9_1	349686	349897
SM_V9_1	350220	351606
SM_V9_1	351607	352983
SM_V9_1	352977	354109
SM_V9_1	354108	355074
SM_V9_1	355090	355402
SM_V9_1	355401	355501
SM_V9_1	355534	357953
SM_V9_1	357964	358211
SM_V9_1	359708	360221
SM_V9_1	362003	362320
SM_V9_1	362319	362463
SM_V9_1	363427	363694
SM_V9_1	364143	364354
SM_V9_1	364605	364855
SM_V9_1	364864	365571
SM_V9_1	365572	367464
SM_V9_1	367463	368990
SM_V9_1	369183	369325
SM_V9_1	369745	370015
SM_V9_1	370442	370747
SM_V9_1	371056	371092
SM_V9_1	372372	372498
SM_V9_1	374577	374801
SM_V9_1	374801	374998
SM_V9_1	375155	375351
SM_V9_1	375450	375895
SM_V9_1	375896	376518
SM_V9_1	376514	376576
SM_V9_1	376576	376892
SM_V9_1	376888	377870
SM_V9_1	377868	378988
SM_V9_1	379000	381649
SM_V9_1	381650	382352
SM_V9_1	382353	383176
SM_V9_1	383176	383412
SM_V9_1	383516	384127
SM_V9_1	384127	384813
SM_V9_1	384814	387464
SM_V9_1	389583	390037
SM_V9_1	390136	390334
SM_V9_1	390491	390688
SM_V9_1	390688	390912
SM_V9_1	391823	393436
SM_V9_1	394274	395733
SM_V9_1	395755	395890
SM_V9_1	396188	396475
SM_V9_1	396496	399211
SM_V9_1	399213	399786
SM_V9_1	399797	400497
SM_V9_1	400501	401555
SM_V9_1	401556	401665
SM_V9_1	403025	403237
SM_V9_1	403236	403416
SM_V9_1	406997	407312
SM_V9_1	411296	411436
SM_V9_1	412032	413777
SM_V9_1	415559	416072
SM_V9_1	417569	417816
SM_V9_1	417827	420246
SM_V9_1	420279	420379
SM_V9_1	420378	420690
SM_V9_1	420706	421672
SM_V9_1	421671	422813
SM_V9_1	422797	424173
SM_V9_1	424174	425560
SM_V9_1	425883	426094
SM_V9_1	426543	426810
SM_V9_1	427774	428287
SM_V9_1	428282	428555
SM_V9_1	428553	430933
SM_V9_1	430949	431262
SM_V9_1	431261	431361
SM_V9_1	431374	433792
SM_V9_1	433803	434049
SM_V9_1	434418	436001
SM_V9_1	436004	436196
SM_V9_1	436198	436344
SM_V9_1	436433	437554
SM_V9_1	437556	437757
SM_V9_1	437749	437976
SM_V9_1	437981	438300
SM_V9_1	438298	439696
SM_V9_1	439712	440025
SM_V9_1	440024	440124
SM_V9_1	440149	442169
SM_V9_1	442168	442655
SM_V9_1	442680	442780
SM_V9_1	442779	443091
SM_V9_1	443107	445487
SM_V9_1	445485	445758
SM_V9_1	445753	446266
SM_V9_1	447230	447497
SM_V9_1	447946	448157
SM_V9_1	448480	449866
SM_V9_1	449867	451243
SM_V9_1	451227	452369
SM_V9_1	452368	453333
SM_V9_1	453349	453661
SM_V9_1	453660	453762
SM_V9_1	453790	453824
SM_V9_1	453794	453863
SM_V9_1	453829	454518
SM_V9_1	454534	454849
SM_V9_1	454848	454948
SM_V9_1	454981	456144
SM_V9_1	456155	456402
SM_V9_1	457899	458412
SM_V9_1	460193	461936
SM_V9_1	462532	462672
SM_V9_1	465938	468262
SM_V9_1	468988	469303
SM_V9_1	472885	473065
SM_V9_1	473064	473276
SM_V9_1	474636	474745
SM_V9_1	474746	475800
SM_V9_1	475804	476505
SM_V9_1	476516	477089
SM_V9_1	477091	479806
SM_V9_1	479827	480114
SM_V9_1	480412	480547
SM_V9_1	480569	482028
SM_V9_1	482866	483641
SM_V9_1	483745	483981
SM_V9_1	483981	484802
SM_V9_1	484803	485505
SM_V9_1	485506	488158
SM_V9_1	488170	489291
SM_V9_1	489289	490273
SM_V9_1	490269	490585
SM_V9_1	490585	490647
SM_V9_1	490643	491265
SM_V9_1	491266	491712
SM_V9_1	491811	492009
SM_V9_1	492166	492354
SM_V9_1	492354	492578
SM_V9_1	493488	495100
SM_V9_1	495938	497397
SM_V9_1	497419	497554
SM_V9_1	497787	498121
SM_V9_1	498105	499477
SM_V9_1	499489	502141
SM_V9_1	502142	502174
SM_V9_1	502164	502755
SM_V9_1	502778	503178
SM_V9_1	503179	504181
SM_V9_1	505507	506494
SM_V9_1	509104	509230
SM_V9_1	510411	513611
SM_V9_1	513781	515240
SM_V9_1	515262	515397
SM_V9_1	515630	515964
SM_V9_1	515948	517320
SM_V9_1	517332	519984
SM_V9_1	519985	520017
SM_V9_1	520007	520598
SM_V9_1	520621	521021
SM_V9_1	521022	522024
SM_V9_1	523351	524340
SM_V9_1	526951	527077
SM_V9_1	528258	531461
SM_V9_1	531463	531933
SM_V9_1	532367	532628
SM_V9_1	533055	533322
SM_V9_1	533746	533888
SM_V9_1	533886	534107
SM_V9_1	534894	534971
SM_V9_1	534982	535947
SM_V9_1	535942	537265
SM_V9_1	537264	538504
SM_V9_1	539048	539284
SM_V9_1	539444	539845
SM_V9_1	540639	540982
SM_V9_1	541130	541181
SM_V9_1	541171	541885
SM_V9_1	541886	542082
SM_V9_1	542093	542250
SM_V9_1	542246	542826
SM_V9_1	542830	543495
SM_V9_1	543489	543595
SM_V9_1	544052	544935
SM_V9_1	544927	545684
SM_V9_1	546151	546532
SM_V9_1	546602	546675
SM_V9_1	547387	547493
SM_V9_1	547724	547920
SM_V9_1	548014	548339
SM_V9_1	548685	548865
SM_V9_1	548866	553732
SM_V9_1	553733	554118
SM_V9_1	554299	554373
SM_V9_1	554625	555179
SM_V9_1	555165	555860
SM_V9_1	556616	557078
SM_V9_1	557086	557451
SM_V9_1	557446	557984
SM_V9_1	558615	558796
SM_V9_1	562786	563103
SM_V9_1	565058	566068
SM_V9_1	568422	568646
SM_V9_1	569817	569872
SM_V9_1	570230	570534
SM_V9_1	571168	571481
SM_V9_1	571480	571605
SM_V9_1	571613	571923
SM_V9_1	572657	572798
SM_V9_1	572991	576197
SM_V9_1	576197	576464
SM_V9_1	576710	578895
SM_V9_1	579517	579784
SM_V9_1	579784	582990
SM_V9_1	583183	583324
SM_V9_1	583748	584015
SM_V9_1	584438	584743
SM_V9_1	585127	585182
SM_V9_1	586353	586480
SM_V9_1	588137	588597
SM_V9_1	589091	589396
SM_V9_1	589819	590086
SM_V9_1	590510	590651
SM_V9_1	590716	591101
SM_V9_1	592173	592363
SM_V9_1	592358	594631
SM_V9_1	595117	595351
SM_V9_1	595512	595913
SM_V9_1	596707	597050
SM_V9_1	597198	597252
SM_V9_1	597242	597927
SM_V9_1	597951	598107
SM_V9_1	598103	598683
SM_V9_1	598687	599713
SM_V9_1	599744	602310
SM_V9_1	602358	602425
SM_V9_1	603133	603240
SM_V9_1	603471	603666
SM_V9_1	603667	603802
SM_V9_1	603934	604179
SM_V9_1	604176	604378
SM_V9_1	604469	604794
SM_V9_1	605429	605841
SM_V9_1	606229	606306
SM_V9_1	606434	606542
SM_V9_1	606824	607116
SM_V9_1	608739	611453
SM_V9_1	611664	612071
SM_V9_1	612635	612914
SM_V9_1	612906	612962
SM_V9_1	613096	613138
SM_V9_1	613131	613285
SM_V9_1	613900	614171
SM_V9_1	614322	614594
SM_V9_1	615212	616935
SM_V9_1	617533	617728
SM_V9_1	619784	619923
SM_V9_1	621933	622170
SM_V9_1	622323	622431
SM_V9_1	626564	626978
SM_V9_1	629695	629774
SM_V9_1	630103	630402
SM_V9_1	630719	631078
SM_V9_1	631091	631136
SM_V9_1	631174	631434
SM_V9_1	631910	631982
SM_V9_1	634160	634648
SM_V9_1	634699	634813
SM_V9_1	635052	635567
SM_V9_1	635948	636075
SM_V9_1	636139	636298
SM_V9_1	636472	636599
SM_V9_1	637052	637494
SM_V9_1	637500	637698
SM_V9_1	640351	640418
SM_V9_1	640419	640868
SM_V9_1	641839	642055
SM_V9_1	642399	642833
SM_V9_1	644212	644333
SM_V9_1	644332	644565
SM_V9_1	644770	645004
SM_V9_1	645004	648205
SM_V9_1	648203	648411
SM_V9_1	649109	649384
SM_V9_1	650428	650498
SM_V9_1	651240	651319
SM_V9_1	651588	651708
SM_V9_1	652441	652531
SM_V9_1	652798	653073
SM_V9_1	654309	654363
SM_V9_1	654855	655013
SM_V9_1	655855	655919
SM_V9_1	657818	658606
SM_V9_1	658742	658866
SM_V9_1	661323	661420
SM_V9_1	661763	662011
SM_V9_1	662338	662630
SM_V9_1	664930	665154
SM_V9_1	665541	666011
SM_V9_1	666534	666809
SM_V9_1	667239	667504
SM_V9_1	667928	668070
SM_V9_1	668231	671520
SM_V9_1	672257	672399
SM_V9_1	673000	673354
SM_V9_1	673350	674226
SM_V9_1	675110	678302
SM_V9_1	678440	678910
SM_V9_1	679510	679652
SM_V9_1	679719	680077
SM_V9_1	680712	682201
SM_V9_1	682273	682463
SM_V9_1	682458	684729
SM_V9_1	685222	685458
SM_V9_1	685619	686004
SM_V9_1	686301	686644
SM_V9_1	686792	686846
SM_V9_1	686836	687551
SM_V9_1	687552	687749
SM_V9_1	687760	687917
SM_V9_1	687913	688492
SM_V9_1	688496	689514
SM_V9_1	689584	689651
SM_V9_1	690359	690467
SM_V9_1	690692	690888
SM_V9_1	690889	691024
SM_V9_1	691156	691401
SM_V9_1	691398	691598
SM_V9_1	691690	692015
SM_V9_1	692650	693062
SM_V9_1	693450	693527
SM_V9_1	693655	693762
SM_V9_1	694044	694336
SM_V9_1	695958	698669
SM_V9_1	698885	699287
SM_V9_1	699865	700144
SM_V9_1	700136	700192
SM_V9_1	700326	700368
SM_V9_1	700361	700516
SM_V9_1	701130	701401
SM_V9_1	701552	701824
SM_V9_1	701841	701891
SM_V9_1	702441	704161
SM_V9_1	704759	704902
SM_V9_1	705362	705429
SM_V9_1	709633	709872
SM_V9_1	710026	710134
SM_V9_1	714240	714653
SM_V9_1	717761	718120
SM_V9_1	718135	718198
SM_V9_1	718198	719643
SM_V9_1	719653	720395
SM_V9_1	724654	725019
SM_V9_1	726882	727659
SM_V9_1	727900	728180
SM_V9_1	728431	729788
SM_V9_1	734485	734648
SM_V9_1	734684	734829
SM_V9_1	736070	736316
SM_V9_1	736626	737114
SM_V9_1	737171	737316
SM_V9_1	739987	740299
SM_V9_1	742579	742643
SM_V9_1	746053	746214
SM_V9_1	747337	747458
SM_V9_1	747445	747564
SM_V9_1	750442	750654
SM_V9_1	750624	750833
SM_V9_1	754421	754737
SM_V9_1	758778	758928
SM_V9_1	759522	760348
SM_V9_1	760349	760791
SM_V9_1	762957	763196
SM_V9_1	763350	763458
SM_V9_1	767564	767977
SM_V9_1	771046	771405
SM_V9_1	771420	771483
SM_V9_1	771483	772529
SM_V9_1	775715	776080
SM_V9_1	776799	781802
SM_V9_1	782955	783732
SM_V9_1	783973	784253
SM_V9_1	784503	785860
SM_V9_1	790558	790721
SM_V9_1	790757	790902
SM_V9_1	792144	792390
SM_V9_1	792700	793230
SM_V9_1	793287	793432
SM_V9_1	796111	796383
SM_V9_1	798642	798657
SM_V9_1	798658	798722
SM_V9_1	800525	801036
SM_V9_1	802223	807553
SM_V9_1	807983	808144
SM_V9_1	808300	813157
SM_V9_1	819832	820137
SM_V9_1	824201	824373
SM_V9_1	824949	826694
SM_V9_1	827847	828167
SM_V9_1	828196	828552
SM_V9_1	828554	829267
SM_V9_1	829394	829859
SM_V9_1	829992	830100
SM_V9_1	830807	830874
SM_V9_1	830939	831965
SM_V9_1	831963	832530
SM_V9_1	832526	832683
SM_V9_1	832694	832890
SM_V9_1	832920	833034
SM_V9_1	833033	833415
SM_V9_1	833410	833459
SM_V9_1	833605	833948
SM_V9_1	834289	834556
SM_V9_1	834934	835208
SM_V9_1	835464	835822
SM_V9_1	837088	837310
SM_V9_1	840832	841124
SM_V9_1	841450	841669
SM_V9_1	842033	842130
SM_V9_1	844574	844698
SM_V9_1	844834	845622
SM_V9_1	847665	847924
SM_V9_1	848096	849152
SM_V9_1	849157	850002
SM_V9_1	850026	850936
SM_V9_1	850935	851149
SM_V9_1	852844	854592
SM_V9_1	855195	855352
SM_V9_1	856120	856566
SM_V9_1	856566	856643
SM_V9_1	856919	860560
SM_V9_1	860563	860963
SM_V9_1	860965	861022
SM_V9_1	861022	861088
SM_V9_1	861089	861243
SM_V9_1	861253	862261
SM_V9_1	862259	862532
SM_V9_1	862528	864263
SM_V9_1	864354	864701
SM_V9_1	865328	865542
SM_V9_1	865546	865817
SM_V9_1	865817	865970
SM_V9_1	865941	866282
SM_V9_1	866251	867007
SM_V9_1	867020	867565
SM_V9_1	867885	867995
SM_V9_1	868233	868985
SM_V9_1	869029	869758
SM_V9_1	869746	870210
SM_V9_1	870257	870558
SM_V9_1	870751	870843
SM_V9_1	870993	873776
SM_V9_1	873914	875417
SM_V9_1	875423	876476
SM_V9_1	876469	876591
SM_V9_1	876598	876907
SM_V9_1	876905	877388
SM_V9_1	877406	880393
SM_V9_1	880400	881076
SM_V9_1	881074	881289
SM_V9_1	881391	881883
SM_V9_1	881903	882118
SM_V9_1	882962	883406
SM_V9_1	883406	883700
SM_V9_1	886206	886283
SM_V9_1	886283	886728
SM_V9_1	887496	887653
SM_V9_1	888256	889500
SM_V9_1	889526	889761
SM_V9_1	891663	891877
SM_V9_1	891876	892786
SM_V9_1	892810	893655
SM_V9_1	893660	894716
SM_V9_1	897188	897976
SM_V9_1	900679	900776
SM_V9_1	901146	901365
SM_V9_1	901691	901984
SM_V9_1	906351	906573
SM_V9_1	908213	908570
SM_V9_1	908826	909100
SM_V9_1	909478	909746
SM_V9_1	910087	910429
SM_V9_1	910575	910624
SM_V9_1	910619	911002
SM_V9_1	911001	911115
SM_V9_1	911145	911337
SM_V9_1	911352	911509
SM_V9_1	911505	912074
SM_V9_1	912072	913084
SM_V9_1	913149	913216
SM_V9_1	913921	914029
SM_V9_1	914162	914627
SM_V9_1	914754	915466
SM_V9_1	915468	915824
SM_V9_1	915853	916173
SM_V9_1	917350	918111
SM_V9_1	918213	919306
SM_V9_1	920493	921004
SM_V9_1	922797	922858
SM_V9_1	925126	925397
SM_V9_1	928076	928185
SM_V9_1	928259	928789
SM_V9_1	929099	929345
SM_V9_1	930587	930732
SM_V9_1	930768	930931
SM_V9_1	935629	936986
SM_V9_1	937237	937517
SM_V9_1	937758	938535
SM_V9_1	940401	940766
SM_V9_1	943952	944998
SM_V9_1	944998	945061
SM_V9_1	945076	945435
SM_V9_1	948472	948886
SM_V9_1	953663	953764
SM_V9_1	953924	954089
SM_V9_1	958348	958608
SM_V9_1	958844	959682
SM_V9_1	961038	961256
SM_V9_1	962020	962464
SM_V9_1	962466	962615
SM_V9_1	963256	963553
SM_V9_1	963554	963825
SM_V9_1	963826	963875
SM_V9_1	963876	964114
SM_V9_1	964115	964355
SM_V9_1	964364	964572
SM_V9_1	964612	964866
SM_V9_1	964865	964924
SM_V9_1	965294	965451
SM_V9_1	965644	965774
SM_V9_1	966281	966727
SM_V9_1	966727	966804
SM_V9_1	967080	970720
SM_V9_1	970723	971123
SM_V9_1	971125	971182
SM_V9_1	971182	971247
SM_V9_1	971248	971403
SM_V9_1	971413	972419
SM_V9_1	972417	972672
SM_V9_1	972686	974422
SM_V9_1	974513	974858
SM_V9_1	975485	975699
SM_V9_1	975703	975974
SM_V9_1	975974	976127
SM_V9_1	976098	976439
SM_V9_1	976408	977735
SM_V9_1	978055	978165
SM_V9_1	978403	979155
SM_V9_1	979199	979928
SM_V9_1	979916	980380
SM_V9_1	980427	980728
SM_V9_1	980921	981013
SM_V9_1	981295	982798
SM_V9_1	982804	983857
SM_V9_1	983850	983972
SM_V9_1	983979	984288
SM_V9_1	984286	984769
SM_V9_1	984787	987775
SM_V9_1	987782	988458
SM_V9_1	988456	988671
SM_V9_1	988773	989264
SM_V9_1	989284	989499
SM_V9_1	990343	990787
SM_V9_1	990787	991081
SM_V9_1	993587	993664
SM_V9_1	993664	994109
SM_V9_1	994877	995034
SM_V9_1	995637	997385
SM_V9_1	999080	999294
SM_V9_1	999293	1000202
SM_V9_1	1000226	1001069
SM_V9_1	1001074	1002128
SM_V9_1	1002300	1002559
SM_V9_1	1004602	1005389
SM_V9_1	1005525	1005649
SM_V9_1	1008093	1008190
SM_V9_1	1008556	1008774
SM_V9_1	1009100	1009393
SM_V9_1	1012867	1013029
SM_V9_1	1013189	1013411
SM_V9_1	1014945	1015415
SM_V9_1	1015939	1016214
SM_V9_1	1016635	1016908
SM_V9_1	1017249	1017592
SM_V9_1	1017738	1017787
SM_V9_1	1017782	1018010
SM_V9_1	1018329	1019100
SM_V9_1	1020642	1021747
SM_V9_1	1022339	1022574
SM_V9_1	1022751	1023152
SM_V9_1	1023942	1024113
SM_V9_1	1025491	1025654
SM_V9_1	1025690	1025835
SM_V9_1	1027077	1027323
SM_V9_1	1027633	1028164
SM_V9_1	1028221	1028366
SM_V9_1	1031056	1031369
SM_V9_1	1033648	1033712
SM_V9_1	1037126	1037287
SM_V9_1	1038409	1038530
SM_V9_1	1038525	1038636
SM_V9_1	1041651	1041846
SM_V9_1	1041833	1042042
SM_V9_1	1045584	1045890
SM_V9_1	1049946	1050130
SM_V9_1	1050682	1052427
SM_V9_1	1053671	1053991
SM_V9_1	1054020	1054376
SM_V9_1	1054378	1055089
SM_V9_1	1055216	1055681
SM_V9_1	1055814	1055922
SM_V9_1	1056628	1056695
SM_V9_1	1056760	1057772
SM_V9_1	1057770	1058331
SM_V9_1	1058327	1058484
SM_V9_1	1058499	1058688
SM_V9_1	1058688	1058808
SM_V9_1	1059027	1059370
SM_V9_1	1059516	1059565
SM_V9_1	1059560	1059943
SM_V9_1	1059942	1060056
SM_V9_1	1060086	1060278
SM_V9_1	1060293	1060449
SM_V9_1	1060445	1061012
SM_V9_1	1061010	1062036
SM_V9_1	1062101	1062168
SM_V9_1	1062876	1062983
SM_V9_1	1063213	1063739
SM_V9_1	1063866	1064578
SM_V9_1	1064580	1064936
SM_V9_1	1064965	1065285
SM_V9_1	1066528	1068272
SM_V9_1	1068824	1069008
SM_V9_1	1073065	1073371
SM_V9_1	1076913	1077122
SM_V9_1	1077092	1077304
SM_V9_1	1078773	1079345
SM_V9_1	1079355	1082817
SM_V9_1	1082816	1086282
SM_V9_1	1086265	1087910
SM_V9_1	1092539	1092750
SM_V9_1	1097519	1097831
SM_V9_1	1099612	1100148
SM_V9_1	1100172	1100665
SM_V9_1	1100832	1101087
SM_V9_1	1102736	1103508
SM_V9_1	1103724	1103808
SM_V9_1	1104940	1105061
SM_V9_1	1105636	1105925
SM_V9_1	1106024	1106297
SM_V9_1	1106718	1106991
SM_V9_1	1107517	1107962
SM_V9_1	1109479	1109694
SM_V9_1	1109984	1110087
SM_V9_1	1111794	1112745
SM_V9_1	1113890	1114106
SM_V9_1	1114279	1114362
SM_V9_1	1115066	1115335
SM_V9_1	1115695	1115950
SM_V9_1	1115968	1116732
SM_V9_1	1116734	1116971
SM_V9_1	1116969	1118498
SM_V9_1	1118499	1120778
SM_V9_1	1121064	1121385
SM_V9_1	1122575	1122896
SM_V9_1	1124970	1128867
SM_V9_1	1130207	1131371
SM_V9_1	1132337	1132491
SM_V9_1	1132726	1132922
SM_V9_1	1133251	1133564
SM_V9_1	1135027	1135223
SM_V9_1	1135458	1135612
SM_V9_1	1136578	1137742
SM_V9_1	1139195	1139258
SM_V9_1	1139261	1139777
SM_V9_1	1139780	1140343
SM_V9_1	1140343	1140400
SM_V9_1	1140371	1140975
SM_V9_1	1140974	1141263
SM_V9_1	1141264	1144509
SM_V9_1	1144501	1144596
SM_V9_1	1144872	1146139
SM_V9_1	1146154	1148793
SM_V9_1	1148785	1149133
SM_V9_1	1149144	1149278
SM_V9_1	1149287	1149463
SM_V9_1	1149461	1149737
SM_V9_1	1149778	1150270
SM_V9_1	1150290	1150505
SM_V9_1	1152225	1152666
SM_V9_1	1153037	1153226
SM_V9_1	1153235	1153988
SM_V9_1	1153987	1154235
SM_V9_1	1154442	1154772
SM_V9_1	1155366	1155700
SM_V9_1	1155764	1156051
SM_V9_1	1156054	1156439
SM_V9_1	1156441	1157467
SM_V9_1	1157504	1158011
SM_V9_1	1159291	1159557
SM_V9_1	1160230	1161234
SM_V9_1	1161226	1161593
SM_V9_1	1161653	1162001
SM_V9_1	1162189	1162346
SM_V9_1	1162716	1162775
SM_V9_1	1162774	1163030
SM_V9_1	1163070	1163278
SM_V9_1	1163287	1163527
SM_V9_1	1163528	1163766
SM_V9_1	1163767	1163816
SM_V9_1	1163817	1164088
SM_V9_1	1164089	1164386
SM_V9_1	1165027	1165176
SM_V9_1	1165178	1165622
SM_V9_1	1166386	1166604
SM_V9_1	1168021	1168735
SM_V9_1	1168971	1169230
SM_V9_1	1173489	1173654
SM_V9_1	1173814	1173915
SM_V9_1	1178692	1179106
SM_V9_1	1205253	1205361
SM_V9_1	1205710	1205788
SM_V9_1	1206100	1206208
SM_V9_1	1206920	1207185
SM_V9_1	1207369	1209915
SM_V9_1	1209916	1210114
SM_V9_1	1211561	1211642
SM_V9_1	1211637	1211728
SM_V9_1	1212264	1212430
SM_V9_1	1212535	1212612
SM_V9_1	1214932	1215719
SM_V9_1	1215973	1219679
SM_V9_1	1219769	1219885
SM_V9_1	1219886	1219967
SM_V9_1	1219953	1220159
SM_V9_1	1220188	1220465
SM_V9_1	1220500	1221671
SM_V9_1	1221669	1222184
SM_V9_1	1222174	1222761
SM_V9_1	1222718	1223414
SM_V9_1	1223412	1224351
SM_V9_1	1225538	1226134
SM_V9_1	1226155	1226229
SM_V9_1	1226696	1228036
SM_V9_1	1228271	1232119
SM_V9_1	1232116	1232297
SM_V9_1	1232397	1232567
SM_V9_1	1232562	1232831
SM_V9_1	1233193	1233841
SM_V9_1	1234555	1235682
SM_V9_1	1235672	1236516
SM_V9_1	1236509	1236595
SM_V9_1	1236602	1237152
SM_V9_1	1238662	1238860
SM_V9_1	1239951	1240287
SM_V9_1	1241159	1241225
SM_V9_1	1243521	1243619
SM_V9_1	1243629	1243768
SM_V9_1	1243781	1243877
SM_V9_1	1243872	1244752
SM_V9_1	1244746	1244844
SM_V9_1	1245003	1249866
SM_V9_1	1249929	1250057
SM_V9_1	1250309	1250365
SM_V9_1	1250365	1250433
SM_V9_1	1252840	1252985
SM_V9_1	1253905	1256020
SM_V9_1	1258316	1258404
SM_V9_1	1258397	1258470
SM_V9_1	1258476	1258768
SM_V9_1	1258769	1259319
SM_V9_1	1259928	1260124
SM_V9_1	1262016	1262071
SM_V9_1	1262387	1262758
SM_V9_1	1263085	1263157
SM_V9_1	1263787	1264314
SM_V9_1	1265161	1265559
SM_V9_1	1265560	1267189
SM_V9_1	1267190	1267677
SM_V9_1	1267946	1268018
SM_V9_1	1268018	1268473
SM_V9_1	1270105	1270777
SM_V9_1	1271935	1272015
SM_V9_1	1272435	1272887
SM_V9_1	1272894	1273373
SM_V9_1	1273374	1273437
SM_V9_1	1273615	1274084
SM_V9_1	1274125	1274247
SM_V9_1	1274283	1274410
SM_V9_1	1274409	1274468
SM_V9_1	1275046	1275557
SM_V9_1	1275673	1275779
SM_V9_1	1275782	1275895
SM_V9_1	1276248	1276684
SM_V9_1	1276683	1276743
SM_V9_1	1277026	1277141
SM_V9_1	1277179	1277315
SM_V9_1	1277587	1277863
SM_V9_1	1277950	1278380
SM_V9_1	1278770	1278986
SM_V9_1	1278985	1279899
SM_V9_1	1279923	1280771
SM_V9_1	1280776	1281804
SM_V9_1	1283920	1285885
SM_V9_1	1286210	1286998
SM_V9_1	1287134	1287258
SM_V9_1	1289678	1289775
SM_V9_1	1290127	1290273
SM_V9_1	1290484	1290798
SM_V9_1	1290854	1294009
SM_V9_1	1297498	1297832
SM_V9_1	1300529	1300990
SM_V9_1	1300998	1302052
SM_V9_1	1302680	1302883
SM_V9_1	1305908	1306225
SM_V9_1	1307051	1307229
SM_V9_1	1309884	1310044
SM_V9_1	1311305	1311360
SM_V9_1	1311744	1312051
SM_V9_1	1312479	1312743
SM_V9_1	1313171	1313313
SM_V9_1	1313378	1313759
SM_V9_1	1314828	1315018
SM_V9_1	1315013	1315919
SM_V9_1	1315921	1316245
SM_V9_1	1317040	1317383
SM_V9_1	1317529	1317578
SM_V9_1	1317576	1318275
SM_V9_1	1318276	1318472
SM_V9_1	1318483	1318639
SM_V9_1	1318635	1319205
SM_V9_1	1319209	1320235
SM_V9_1	1320306	1320373
SM_V9_1	1320449	1320717
SM_V9_1	1320703	1320768
SM_V9_1	1320769	1322036
SM_V9_1	1322096	1322396
SM_V9_1	1322693	1322963
SM_V9_1	1323592	1323700
SM_V9_1	1323935	1324114
SM_V9_1	1324114	1324262
SM_V9_1	1324394	1324639
SM_V9_1	1324636	1324837
SM_V9_1	1324928	1325275
SM_V9_1	1325857	1326811
SM_V9_1	1326849	1327570
SM_V9_1	1327568	1327636
SM_V9_1	1327929	1328142
SM_V9_1	1328146	1328419
SM_V9_1	1328419	1328554
SM_V9_1	1328556	1328877
SM_V9_1	1328853	1330170
SM_V9_1	1330493	1330617
SM_V9_1	1330845	1331430
SM_V9_1	1331449	1331707
SM_V9_1	1331715	1332162
SM_V9_1	1332138	1332609
SM_V9_1	1332586	1333410
SM_V9_1	1333409	1333453
SM_V9_1	1333483	1334159
SM_V9_1	1334473	1334962
SM_V9_1	1336969	1337409
SM_V9_1	1337761	1337840
SM_V9_1	1337968	1338076
SM_V9_1	1338767	1339055
SM_V9_1	1339170	1339467
SM_V9_1	1340759	1340838
SM_V9_1	1340966	1341074
SM_V9_1	1341765	1342053
SM_V9_1	1342168	1342465
SM_V9_1	1343757	1344188
SM_V9_1	1344393	1344731
SM_V9_1	1345060	1345228
SM_V9_1	1345228	1345625
SM_V9_1	1345628	1346217
SM_V9_1	1346303	1346493
SM_V9_1	1346501	1346692
SM_V9_1	1346781	1346855
SM_V9_1	1347083	1347318
SM_V9_1	1347376	1347773
SM_V9_1	1347940	1348137
SM_V9_1	1351845	1352085
SM_V9_1	1352247	1352346
SM_V9_1	1356150	1356564
SM_V9_1	1357124	1357232
SM_V9_1	1357581	1357659
SM_V9_1	1357986	1358271
SM_V9_1	1359684	1360303
SM_V9_1	1361022	1361176
SM_V9_1	1361220	1361745
SM_V9_1	1361747	1363123
SM_V9_1	1363479	1363588
SM_V9_1	1363594	1363703
SM_V9_1	1368192	1368295
SM_V9_1	1368588	1369678
SM_V9_1	1369677	1370777
SM_V9_1	1371070	1371148
SM_V9_1	1374827	1378720
SM_V9_1	1389069	1389731
SM_V9_1	1389726	1389916
SM_V9_1	1390982	1391363
SM_V9_1	1391428	1391570
SM_V9_1	1391993	1392260
SM_V9_1	1392687	1392994
SM_V9_1	1393378	1393433
SM_V9_1	1394723	1394847
SM_V9_1	1397517	1397692
SM_V9_1	1398521	1398838
SM_V9_1	1402347	1402528
SM_V9_1	1403158	1404211
SM_V9_1	1404219	1404680
SM_V9_1	1406112	1406370
SM_V9_1	1410957	1411195
SM_V9_1	1412253	1412377
SM_V9_1	1412513	1413299
SM_V9_1	1415734	1416763
SM_V9_1	1416768	1417616
SM_V9_1	1417640	1418554
SM_V9_1	1418553	1418769
SM_V9_1	1419159	1419589
SM_V9_1	1419676	1419952
SM_V9_1	1420224	1420360
SM_V9_1	1420797	1420864
SM_V9_1	1420866	1421298
SM_V9_1	1421548	1421868
SM_V9_1	1421976	1422090
SM_V9_1	1422093	1422199
SM_V9_1	1422315	1422826
SM_V9_1	1423268	1423429
SM_V9_1	1423639	1423766
SM_V9_1	1423802	1423924
SM_V9_1	1423965	1424460
SM_V9_1	1424639	1424702
SM_V9_1	1424703	1424791
SM_V9_1	1424817	1425246
SM_V9_1	1425247	1425642
SM_V9_1	1425649	1426101
SM_V9_1	1426517	1426584
SM_V9_1	1426589	1435867
SM_V9_1	1437033	1437732
SM_V9_1	1439360	1439457
SM_V9_1	1440426	1440532
SM_V9_1	1440522	1440650
SM_V9_1	1441262	1441334
SM_V9_1	1441680	1442016
SM_V9_1	1442352	1442407
SM_V9_1	1443801	1444117
SM_V9_1	1445467	1445566
SM_V9_1	1445735	1446271
SM_V9_1	1446568	1446662
SM_V9_1	1446925	1448383
SM_V9_1	1448387	1448471
SM_V9_1	1450127	1451822
SM_V9_1	1451887	1452242
SM_V9_1	1453162	1453307
SM_V9_1	1455886	1456032
SM_V9_1	1456244	1456342
SM_V9_1	1456336	1457216
SM_V9_1	1457211	1457307
SM_V9_1	1457320	1457459
SM_V9_1	1457469	1457567
SM_V9_1	1458456	1461661
SM_V9_1	1464148	1464483
SM_V9_1	1465577	1465775
SM_V9_1	1467383	1467507
SM_V9_1	1467504	1467800
SM_V9_1	1467897	1468579
SM_V9_1	1468574	1468712
SM_V9_1	1468716	1469077
SM_V9_1	1469082	1469415
SM_V9_1	1469886	1469955
SM_V9_1	1469978	1470533
SM_V9_1	1471764	1472702
SM_V9_1	1472700	1473396
SM_V9_1	1473380	1473940
SM_V9_1	1473930	1474445
SM_V9_1	1474443	1475614
SM_V9_1	1475649	1475926
SM_V9_1	1475955	1476161
SM_V9_1	1476147	1476228
SM_V9_1	1476229	1476345
SM_V9_1	1476566	1482172
SM_V9_1	1484366	1484443
SM_V9_1	1485250	1485341
SM_V9_1	1486879	1486913
SM_V9_1	1486911	1487783
SM_V9_1	1487870	1488089
SM_V9_1	1489287	1490104
SM_V9_1	1490327	1490694
SM_V9_1	1492494	1492637
SM_V9_1	1492840	1493294
SM_V9_1	1493294	1493362
SM_V9_1	1493362	1493520
SM_V9_1	1493591	1493691
SM_V9_1	1494043	1495439
SM_V9_1	1495441	1495966
SM_V9_1	1496010	1496164
SM_V9_1	1496881	1497116
SM_V9_1	1497095	1498270
SM_V9_1	1498631	1503483
SM_V9_1	1504015	1504275
SM_V9_1	1504868	1505133
SM_V9_1	1505816	1505913
SM_V9_1	1505946	1506290
SM_V9_1	1506603	1506904
SM_V9_1	1506985	1507079
SM_V9_1	1509895	1510890
SM_V9_1	1511276	1511455
SM_V9_1	1511472	1511521
SM_V9_1	1511515	1511593
SM_V9_1	1511590	1511720
SM_V9_1	1512456	1512947
SM_V9_1	1512600	1513205
SM_V9_1	1513322	1513485
SM_V9_1	1516597	1516918
SM_V9_1	1516962	1517160
SM_V9_1	1517187	1517506
SM_V9_1	1517531	1517712
SM_V9_1	1518280	1518507
SM_V9_1	1518509	1522705
SM_V9_1	1522702	1524016
SM_V9_1	1524489	1524646
SM_V9_1	1524717	1525147
SM_V9_1	1528175	1528614
SM_V9_1	1529348	1529602
SM_V9_1	1529652	1529756
SM_V9_1	1529833	1533028
SM_V9_1	1533102	1533185
SM_V9_1	1533534	1533612
SM_V9_1	1533950	1538205
SM_V9_1	1538249	1538550
SM_V9_1	1538888	1538966
SM_V9_1	1539315	1539423
SM_V9_1	1539438	1539797
SM_V9_1	1539846	1540040
SM_V9_1	1540061	1540352
SM_V9_1	1540462	1540765
SM_V9_1	1541089	1541471
SM_V9_1	1542782	1543079
SM_V9_1	1543194	1543482
SM_V9_1	1544172	1544280
SM_V9_1	1544408	1544489
SM_V9_1	1544866	1545273
SM_V9_1	1545906	1546231
SM_V9_1	1546322	1546523
SM_V9_1	1546520	1546765
SM_V9_1	1546892	1547423
SM_V9_1	1547663	1547766
SM_V9_1	1548466	1548539
SM_V9_1	1548609	1549631
SM_V9_1	1549635	1550215
SM_V9_1	1550211	1550367
SM_V9_1	1550378	1550574
SM_V9_1	1550575	1551290
SM_V9_1	1552018	1552361
SM_V9_1	1553129	1553530
SM_V9_1	1553691	1553927
SM_V9_1	1554417	1555536
SM_V9_1	1555532	1559849
SM_V9_1	1559848	1561006
SM_V9_1	1561001	1561079
SM_V9_1	1561898	1562316
SM_V9_1	1562326	1562468
SM_V9_1	1562892	1563143
SM_V9_1	1563314	1563784
SM_V9_1	1565077	1565202
SM_V9_1	1568029	1568346
SM_V9_1	1577117	1577242
SM_V9_1	1578535	1578590
SM_V9_1	1578965	1579278
SM_V9_1	1579705	1579972
SM_V9_1	1580313	1580656
SM_V9_1	1580802	1580851
SM_V9_1	1580846	1581074
SM_V9_1	1581083	1581168
SM_V9_1	1581393	1582163
SM_V9_1	1582651	1582971
SM_V9_1	1582970	1583095
SM_V9_1	1583125	1583405
SM_V9_1	1584144	1584286
SM_V9_1	1584481	1587653
SM_V9_1	1587653	1587933
SM_V9_1	1588170	1590887
SM_V9_1	1590882	1591072
SM_V9_1	1592129	1592547
SM_V9_1	1592557	1592699
SM_V9_1	1593123	1593261
SM_V9_1	1593762	1593884
SM_V9_1	1600271	1600588
SM_V9_1	1604579	1605109
SM_V9_1	1605107	1605756
SM_V9_1	1605750	1606060
SM_V9_1	1606366	1606547
SM_V9_1	1607178	1608237
SM_V9_1	1608245	1608706
SM_V9_1	1609916	1611503
SM_V9_1	1611502	1612309
SM_V9_1	1612308	1612834
SM_V9_1	1616655	1616818
SM_V9_1	1617756	1617820
SM_V9_1	1620347	1620615
SM_V9_1	1621569	1621810
SM_V9_1	1621809	1621879
SM_V9_1	1622707	1622956
SM_V9_1	1624742	1624940
SM_V9_1	1624946	1625385
SM_V9_1	1625814	1625941
SM_V9_1	1626342	1626855
SM_V9_1	1627101	1627214
SM_V9_1	1627265	1627753
SM_V9_1	1627750	1627852
SM_V9_1	1629827	1629933
SM_V9_1	1629930	1629981
SM_V9_1	1631603	1631730
SM_V9_1	1631859	1632408
SM_V9_1	1635550	1635695
SM_V9_1	1635696	1636328
SM_V9_1	1636329	1636435
SM_V9_1	1636431	1636907
SM_V9_1	1636915	1637123
SM_V9_1	1637133	1638140
SM_V9_1	1638138	1638380
SM_V9_1	1638390	1642328
SM_V9_1	1642358	1644113
SM_V9_1	1644112	1644188
SM_V9_1	1644283	1644621
SM_V9_1	1645138	1645165
SM_V9_1	1645141	1645332
SM_V9_1	1645429	1646779
SM_V9_1	1646858	1646966
SM_V9_1	1647111	1647322
SM_V9_1	1647328	1647604
SM_V9_1	1647601	1647754
SM_V9_1	1647747	1648068
SM_V9_1	1648037	1648160
SM_V9_1	1648184	1648361
SM_V9_1	1648355	1649714
SM_V9_1	1649714	1649836
SM_V9_1	1649834	1650106
SM_V9_1	1650138	1650961
SM_V9_1	1650959	1651146
SM_V9_1	1652892	1653327
SM_V9_1	1654029	1654308
SM_V9_1	1654493	1655176
SM_V9_1	1655289	1655436
SM_V9_1	1655434	1655907
SM_V9_1	1656501	1656834
SM_V9_1	1656925	1657217
SM_V9_1	1658070	1659243
SM_V9_1	1659236	1660223
SM_V9_1	1660216	1661203
SM_V9_1	1661196	1662183
SM_V9_1	1662176	1663163
SM_V9_1	1663156	1664143
SM_V9_1	1664136	1664480
SM_V9_1	1664481	1665047
SM_V9_1	1665048	1665361
SM_V9_1	1665361	1667020
SM_V9_1	1667015	1667960
SM_V9_1	1668536	1668955
SM_V9_1	1668978	1669145
SM_V9_1	1669244	1672193
SM_V9_1	1672304	1672381
SM_V9_1	1672509	1672615
SM_V9_1	1673300	1673633
SM_V9_1	1673724	1674016
SM_V9_1	1674320	1675198
SM_V9_1	1675193	1675514
SM_V9_1	1675508	1675552
SM_V9_1	1675546	1676627
SM_V9_1	1676629	1677980
SM_V9_1	1677980	1678293
SM_V9_1	1678294	1678860
SM_V9_1	1678861	1679205
SM_V9_1	1679198	1680371
SM_V9_1	1681804	1684720
SM_V9_1	1684907	1685342
SM_V9_1	1686044	1686323
SM_V9_1	1686508	1687191
SM_V9_1	1687304	1687451
SM_V9_1	1687449	1687922
SM_V9_1	1688516	1688780
SM_V9_1	1688788	1689113
SM_V9_1	1689267	1689558
SM_V9_1	1689552	1689784
SM_V9_1	1689770	1690665
SM_V9_1	1690663	1691140
SM_V9_1	1692252	1692445
SM_V9_1	1692443	1692635
SM_V9_1	1692722	1693070
SM_V9_1	1693417	1693829
SM_V9_1	1695088	1695196
SM_V9_1	1695324	1695401
SM_V9_1	1695634	1695857
SM_V9_1	1695852	1698816
SM_V9_1	1700249	1702170
SM_V9_1	1702166	1703416
SM_V9_1	1703471	1708470
SM_V9_1	1708522	1708669
SM_V9_1	1708667	1709140
SM_V9_1	1709734	1710041
SM_V9_1	1710158	1710450
SM_V9_1	1711178	1711305
SM_V9_1	1711317	1713027
SM_V9_1	1713356	1713749
SM_V9_1	1713939	1714216
SM_V9_1	1716271	1716355
SM_V9_1	1718381	1718628
SM_V9_1	1718789	1718889
SM_V9_1	1722859	1723273
SM_V9_1	1730585	1731721
SM_V9_1	1731721	1732183
SM_V9_1	1732174	1735184
SM_V9_1	1750994	1751675
SM_V9_1	1752758	1754197
SM_V9_1	1754343	1754442
SM_V9_1	1754935	1755633
SM_V9_1	1756284	1761173
SM_V9_1	1761696	1761776
SM_V9_1	1762196	1762621
SM_V9_1	1762621	1763145
SM_V9_1	1763113	1763247
SM_V9_1	1763382	1763845
SM_V9_1	1763848	1764040
SM_V9_1	1764023	1764157
SM_V9_1	1765278	1765431
SM_V9_1	1766075	1766576
SM_V9_1	1766733	1766885
SM_V9_1	1767090	1767255
SM_V9_1	1767250	1767316
SM_V9_1	1767326	1767398
SM_V9_1	1767676	1767805
SM_V9_1	1767806	1767964
SM_V9_1	1768236	1768501
SM_V9_1	1768717	1768858
SM_V9_1	1769683	1769971
SM_V9_1	1771397	1771583
SM_V9_1	1772228	1772321
SM_V9_1	1773153	1773219
SM_V9_1	1773808	1774167
SM_V9_1	1774440	1774502
SM_V9_1	1774599	1774653
SM_V9_1	1778387	1778602
SM_V9_1	1778611	1778709
SM_V9_1	1778866	1778989
SM_V9_1	1779213	1779479
SM_V9_1	1781548	1781953
SM_V9_1	1782439	1782536
SM_V9_1	1783819	1783858
SM_V9_1	1783858	1784313
SM_V9_1	1785496	1785561
SM_V9_1	1786081	1786114
SM_V9_1	1787100	1787215
SM_V9_1	1789474	1789560
SM_V9_1	1789557	1789592
SM_V9_1	1791885	1792134
SM_V9_1	1792128	1792457
SM_V9_1	1792733	1793280
SM_V9_1	1793348	1793571
SM_V9_1	1794115	1794557
SM_V9_1	1795170	1795306
SM_V9_1	1795344	1795418
SM_V9_1	1795565	1795627
SM_V9_1	1795624	1795720
SM_V9_1	1795824	1797271
SM_V9_1	1798033	1798361
SM_V9_1	1798421	1798518
SM_V9_1	1798668	1798847
SM_V9_1	1799612	1799751
SM_V9_1	1799777	1799918
SM_V9_1	1801525	1801662
SM_V9_1	1801747	1801946
SM_V9_1	1802581	1803754
SM_V9_1	1803900	1804361
SM_V9_1	1804361	1804423
SM_V9_1	1804998	1806005
SM_V9_1	1806409	1806533
SM_V9_1	1806786	1807077
SM_V9_1	1809628	1809760
SM_V9_1	1809918	1810076
SM_V9_1	1810369	1810676
SM_V9_1	1810876	1811245
SM_V9_1	1811246	1811528
SM_V9_1	1811528	1812070
SM_V9_1	1812079	1812394
SM_V9_1	1812387	1813027
SM_V9_1	1813238	1814339
SM_V9_1	1814326	1814588
SM_V9_1	1815539	1815748
SM_V9_1	1815783	1816132
SM_V9_1	1816133	1816525
SM_V9_1	1816515	1816799
SM_V9_1	1816856	1816925
SM_V9_1	1816935	1817380
SM_V9_1	1819092	1819186
SM_V9_1	1819425	1819734
SM_V9_1	1821312	1821479
SM_V9_1	1821477	1821550
SM_V9_1	1822594	1822898
SM_V9_1	1823565	1824057
SM_V9_1	1825615	1825886
SM_V9_1	1826077	1826185
SM_V9_1	1826631	1827542
SM_V9_1	1827541	1827802
SM_V9_1	1828464	1828581
SM_V9_1	1829639	1829780
SM_V9_1	1829841	1830113
SM_V9_1	1830556	1830628
SM_V9_1	1832664	1832766
SM_V9_1	1832763	1833251
SM_V9_1	1833302	1833415
SM_V9_1	1833657	1834170
SM_V9_1	1834571	1834698
SM_V9_1	1835155	1835599
SM_V9_1	1835605	1835807
SM_V9_1	1838639	1838706
SM_V9_1	1838707	1839157
SM_V9_1	1839824	1840146
SM_V9_1	1840467	1840685
SM_V9_1	1841029	1841463
SM_V9_1	1842808	1842915
SM_V9_1	1842914	1843147
SM_V9_1	1843644	1843779
SM_V9_1	1843958	1844307
SM_V9_1	1844307	1844371
SM_V9_1	1845636	1845720
SM_V9_1	1845984	1846104
SM_V9_1	1847084	1847359
SM_V9_1	1848336	1848390
SM_V9_1	1849870	1849881
SM_V9_1	1849882	1849946
SM_V9_1	1851667	1854365
SM_V9_1	1854366	1855757
SM_V9_1	1857931	1858094
SM_V9_1	1861826	1862206
SM_V9_1	1862207	1862534
SM_V9_1	1862534	1862799
SM_V9_1	1862826	1863261
SM_V9_1	1863265	1863431
SM_V9_1	1863462	1868804
SM_V9_1	1868806	1872647
SM_V9_1	1872650	1872744
SM_V9_1	1872942	1873653
SM_V9_1	1873654	1873783
SM_V9_1	1873789	1874847
SM_V9_1	1879828	1880145
SM_V9_1	1881932	1886065
SM_V9_1	1888994	1889120
SM_V9_1	1890702	1891172
SM_V9_1	1891700	1891977
SM_V9_1	1892390	1892667
SM_V9_1	1893095	1893237
SM_V9_1	1893302	1893677
SM_V9_1	1894242	1894452
SM_V9_1	1894458	1894640
SM_V9_1	1894643	1898359
SM_V9_1	1898392	1898993
SM_V9_1	1898992	1899373
SM_V9_1	1899641	1900912
SM_V9_1	1900930	1902734
SM_V9_1	1902738	1903438
SM_V9_1	1903437	1903719
SM_V9_1	1903729	1903983
SM_V9_1	1903993	1904504
SM_V9_1	1904508	1904719
SM_V9_1	1906493	1906687
SM_V9_1	1906823	1906926
SM_V9_1	1907297	1907374
SM_V9_1	1908299	1908586
SM_V9_1	1908706	1908998
SM_V9_1	1909127	1911920
SM_V9_1	1912142	1912336
SM_V9_1	1912472	1912575
SM_V9_1	1912911	1914797
SM_V9_1	1915388	1915687
SM_V9_1	1915804	1916096
SM_V9_1	1916686	1918409
SM_V9_1	1918924	1919199
SM_V9_1	1923408	1923646
SM_V9_1	1923801	1923909
SM_V9_1	1927685	1927759
SM_V9_1	1928205	1928336
SM_V9_1	1928559	1928831
SM_V9_1	1928921	1928999
SM_V9_1	1929369	1929620
SM_V9_1	1930407	1930847
SM_V9_1	1930876	1931302
SM_V9_1	1931342	1931733
SM_V9_1	1931732	1932191
SM_V9_1	1932221	1932263
SM_V9_1	1932263	1932354
SM_V9_1	1932352	1933191
SM_V9_1	1934491	1936477
SM_V9_1	1936455	1937939
SM_V9_1	1937940	1941403
SM_V9_1	1941403	1941590
SM_V9_1	1944809	1944909
SM_V9_1	1945283	1945427
SM_V9_1	1953077	1953177
SM_V9_1	1953551	1953695
SM_V9_1	1958460	1958560
SM_V9_1	1958935	1959079
SM_V9_1	1994558	1995272
SM_V9_1	1995422	1995688
SM_V9_1	1995688	2000919
SM_V9_1	2002085	2002257
SM_V9_1	2002944	2003095
SM_V9_1	2003734	2004202
SM_V9_1	2004421	2004797
SM_V9_1	2005712	2008921
SM_V9_1	2009004	2009077
SM_V9_1	2010211	2010344
SM_V9_1	2010390	2010761
SM_V9_1	2010831	2011185
SM_V9_1	2011389	2015930
SM_V9_1	2016679	2016893
SM_V9_1	2019580	2019771
SM_V9_1	2023287	2024002
SM_V9_1	2024024	2024276
SM_V9_1	2024868	2024946
SM_V9_1	2025314	2025360
SM_V9_1	2025360	2025952
SM_V9_1	2026004	2026335
SM_V9_1	2026393	2026683
SM_V9_1	2026735	2027731
SM_V9_1	2027733	2028217
SM_V9_1	2028207	2028831
SM_V9_1	2028830	2029034
SM_V9_1	2029033	2029181
SM_V9_1	2029202	2030145
SM_V9_1	2030146	2031118
SM_V9_1	2033102	2033157
SM_V9_1	2033345	2035378
SM_V9_1	2035536	2035927
SM_V9_1	2037693	2037782
SM_V9_1	2038910	2039268
SM_V9_1	2042566	2042862
SM_V9_1	2042884	2043001
SM_V9_1	2043260	2043559
SM_V9_1	2045197	2045410
SM_V9_1	2045519	2045953
SM_V9_1	2046439	2046784
SM_V9_1	2046867	2047860
SM_V9_1	2047858	2048128
SM_V9_1	2050611	2050701
SM_V9_1	2051215	2051278
SM_V9_1	2051419	2051880
SM_V9_1	2053979	2054105
SM_V9_1	2054258	2054421
SM_V9_1	2055229	2055620
SM_V9_1	2055615	2056185
SM_V9_1	2056183	2056342
SM_V9_1	2056586	2056871
SM_V9_1	2056942	2057154
SM_V9_1	2057320	2057571
SM_V9_1	2058720	2058853
SM_V9_1	2058939	2059180
SM_V9_1	2059515	2060503
SM_V9_1	2061459	2062372
SM_V9_1	2062376	2063140
SM_V9_1	2063134	2063252
SM_V9_1	2063247	2065462
SM_V9_1	2065487	2065576
SM_V9_1	2065664	2065978
SM_V9_1	2069657	2070611
SM_V9_1	2070610	2073407
SM_V9_1	2073533	2073618
SM_V9_1	2073659	2073703
SM_V9_1	2075870	2076979
SM_V9_1	2077455	2077586
SM_V9_1	2079203	2079439
SM_V9_1	2079494	2079659
SM_V9_1	2079636	2079922
SM_V9_1	2081017	2081458
SM_V9_1	2081468	2081610
SM_V9_1	2082355	2082548
SM_V9_1	2082556	2083002
SM_V9_1	2083008	2084087
SM_V9_1	2084087	2084449
SM_V9_1	2084450	2086540
SM_V9_1	2086535	2086725
SM_V9_1	2090099	2090449
SM_V9_1	2090483	2090743
SM_V9_1	2090741	2091414
SM_V9_1	2093040	2093252
SM_V9_1	2094188	2094582
SM_V9_1	2095660	2096158
SM_V9_1	2095828	2096354
SM_V9_1	2100602	2100841
SM_V9_1	2105379	2105690
SM_V9_1	2105871	2106058
SM_V9_1	2107229	2107558
SM_V9_1	2107650	2107772
SM_V9_1	2108801	2109080
SM_V9_1	2109100	2109196
SM_V9_1	2109664	2109929
SM_V9_1	2110228	2110339
SM_V9_1	2111814	2112096
SM_V9_1	2114679	2114873
SM_V9_1	2115372	2115994
SM_V9_1	2116262	2116359
SM_V9_1	2116377	2116686
SM_V9_1	2117356	2117478
SM_V9_1	2117570	2117899
SM_V9_1	2118225	2118353
SM_V9_1	2118344	2118870
SM_V9_1	2119226	2119908
SM_V9_1	2130015	2130346
SM_V9_1	2131063	2131406
SM_V9_1	2132130	2132836
SM_V9_1	2133963	2134636
SM_V9_1	2135549	2138729
SM_V9_1	2139600	2139783
SM_V9_1	2140033	2140209
SM_V9_1	2140663	2141097
SM_V9_1	2142379	2142487
SM_V9_1	2142488	2142663
SM_V9_1	2142671	2142882
SM_V9_1	2143391	2143473
SM_V9_1	2143529	2143702
SM_V9_1	2144194	2147659
SM_V9_1	2147717	2148334
SM_V9_1	2149701	2150320
SM_V9_1	2151312	2151513
SM_V9_1	2151651	2151792
SM_V9_1	2152819	2152975
SM_V9_1	2153038	2153211
SM_V9_1	2153764	2153989
SM_V9_1	2157761	2157949
SM_V9_1	2158800	2159000
SM_V9_1	2158997	2161508
SM_V9_1	2161509	2161877
SM_V9_1	2161867	2162107
SM_V9_1	2162161	2162583
SM_V9_1	2163183	2163575
SM_V9_1	2163577	2163983
SM_V9_1	2164077	2164181
SM_V9_1	2164266	2164528
SM_V9_1	2164499	2164680
SM_V9_1	2164958	2165293
SM_V9_1	2165960	2166342
SM_V9_1	2166348	2166550
SM_V9_1	2166734	2166890
SM_V9_1	2167301	2167639
SM_V9_1	2168453	2168555
SM_V9_1	2168913	2169041
SM_V9_1	2169984	2170263
SM_V9_1	2170366	2170434
SM_V9_1	2170434	2170531
SM_V9_1	2170533	2170749
SM_V9_1	2170750	2171092
SM_V9_1	2172649	2172833
SM_V9_1	2173907	2175067
SM_V9_1	2176043	2177985
SM_V9_1	2179396	2179922
SM_V9_1	2180261	2181306
SM_V9_1	2181583	2181960
SM_V9_1	2183042	2183305
SM_V9_1	2185147	2186594
SM_V9_1	2186685	2187043
SM_V9_1	2188563	2189018
SM_V9_1	2189023	2189616
SM_V9_1	2189618	2190279
SM_V9_1	2190355	2190505
SM_V9_1	2190505	2191054
SM_V9_1	2191143	2192225
SM_V9_1	2192225	2192920
SM_V9_1	2192986	2193188
SM_V9_1	2193273	2193454
SM_V9_1	2195086	2195215
SM_V9_1	2198125	2198208
SM_V9_1	2198398	2199361
SM_V9_1	2199357	2199515
SM_V9_1	2200148	2200602
SM_V9_1	2200602	2200667
SM_V9_1	2200671	2201620
SM_V9_1	2201640	2201951
SM_V9_1	2201982	2202331
SM_V9_1	2202396	2202616
SM_V9_1	2202607	2202659
SM_V9_1	2202724	2203450
SM_V9_1	2203449	2204539
SM_V9_1	2204615	2204917
SM_V9_1	2204924	2205373
SM_V9_1	2205567	2206063
SM_V9_1	2206809	2207242
SM_V9_1	2208367	2208541
SM_V9_1	2208866	2208991
SM_V9_1	2208999	2209383
SM_V9_1	2209620	2209926
SM_V9_1	2210183	2210310
SM_V9_1	2212449	2212559
SM_V9_1	2212736	2212966
SM_V9_1	2213014	2213369
SM_V9_1	2213556	2213891
SM_V9_1	2214594	2214657
SM_V9_1	2214757	2214950
SM_V9_1	2215859	2215957
SM_V9_1	2216906	2217341
SM_V9_1	2218224	2218548
SM_V9_1	2218878	2218923
SM_V9_1	2219231	2219401
SM_V9_1	2219533	2219660
SM_V9_1	2220483	2220593
SM_V9_1	2224818	2225045
SM_V9_1	2225045	2225116
SM_V9_1	2225121	2225576
SM_V9_1	2225579	2225782
[truncated: 317,624+ more rows]
