# Supplementary material for: Subtelomeric plasticity contributes to gene family expansion in the human parasitic flatworm Schistosoma mansoni
Source: BMC Genomics. 2024 Feb 27;25:217. doi: 10.1186/s12864-024-10032-8 (PMC10900676; doi:10.1186/s12864-024-10032-8)
Supplement: Supplementary file 15 — Additional file 15: Supplementary Table 2. [file 12864_2024_10032_MOESM15_ESM.xlsx]

## Sheet: V10 Subtelomere Coordinates
S table 2 - "Schistosoma mansoni genome version 10 compatible subtelomere coordinates and comparison of pre-release and V10 gene coordinates to demonstrate the very limited differences between genome versions."
SM_V10_1	2	4800001
SM_V10_1	84100012	87980540
SM_V10_2	2	3900001
SM_V10_2	44800016	45707410
SM_V10_3	5072	1600000
SM_V10_3	46800007	49788041
SM_V10_4	1	1900000
SM_V10_4	43200007	46470867
SM_V10_5	6472	3200000
SM_V10_6	766	4700000
SM_V10_6	22600005	24679269
SM_V10_7	148	1800000
SM_V10_7	19400000	19942475
SM_V10_Z	1357	3300001
SM_V10_Z	83043328	86692428

## Sheet: Gene Loci Comparison
SM_V9_1	68427	68783	ID=Smp_329140	SM_V10_1	68427	68783	ID=gene:Smp_329140
SM_V9_1	83503	131262	ID=Smp_315690	SM_V10_1	83503	131262	ID=gene:Smp_315690
SM_V9_1	216287	251096	ID=Smp_317470	SM_V10_1	216287	251096	ID=gene:Smp_317470
SM_V9_1	261046	277059	ID=Smp_318880	SM_V10_1	261046	277059	ID=gene:Smp_318880
SM_V9_1	284128	285188	ID=Smp_319020	SM_V10_1	284128	285188	ID=gene:Smp_319020
SM_V9_1	404134	411056	ID=Smp_349630	SM_V10_1	404133	411056	ID=gene:Smp_349630
SM_V9_1	462921	472168	ID=Smp_349560	SM_V10_1	462919	472249	ID=gene:Smp_349560
SM_V9_1	617998	625946	ID=Smp_179970	SM_V10_1	617998	625946	ID=gene:Smp_179970
SM_V9_1	705699	713638	ID=Smp_173350	SM_V10_1	705699	713638	ID=gene:Smp_173350
SM_V9_1	738870	742215	ID=Smp_317840	SM_V10_1	738870	742215	ID=gene:Smp_317840
SM_V9_1	1046763	1049597	ID=Smp_165590	SM_V10_1	1046763	1049597	ID=gene:Smp_165590
SM_V9_1	1095654	1099463	ID=Smp_165600	SM_V10_1	1095654	1099463	ID=gene:Smp_165600
SM_V9_1	1210372	1214751	ID=Smp_319240	SM_V10_1	1210372	1214751	ID=gene:Smp_319240
SM_V9_1	1237156	1270054	ID=Smp_319340	SM_V10_1	1237156	1270054	ID=gene:Smp_319340
SM_V9_1	1348407	1355721	ID=Smp_350240	SM_V10_1	1348402	1355721	ID=gene:Smp_350240
SM_V9_1	1437906	1467382	ID=Smp_243170	SM_V10_1	1437906	1467383	ID=gene:Smp_243170
SM_V9_1	1476491	1488842	ID=Smp_199340	SM_V10_1	1476492	1488843	ID=gene:Smp_199340
SM_V9_1	1770886	1791587	ID=Smp_180260	SM_V10_1	1770887	1791588	ID=gene:Smp_180260
SM_V9_1	1806071	1815503	ID=Smp_311250	SM_V10_1	1806072	1815504	ID=gene:Smp_311250
SM_V9_1	1919469	1927420	ID=Smp_349570	SM_V10_1	1919469	1927421	ID=gene:Smp_349570
SM_V9_1	2036588	2036722	ID=Smp_242000	SM_V10_1	2036589	2036723	ID=gene:Smp_242000
SM_V9_1	2040270	2042089	ID=Smp_078490	SM_V10_1	2040271	2042090	ID=gene:Smp_078490
SM_V9_1	2060457	2061422	ID=Smp_164480	SM_V10_1	2060458	2061423	ID=gene:Smp_164480
SM_V9_1	2096695	2105036	ID=Smp_350510	SM_V10_1	2096696	2105037	ID=gene:Smp_350510
SM_V9_1	2099946	2100221	ID=Smp_201260	SM_V10_1	2099947	2100222	ID=gene:Smp_201260
SM_V9_1	2169362	2175656	ID=Smp_099150	SM_V10_1	2169363	2175657	ID=gene:Smp_099150
SM_V9_1	2193640	2196692	ID=Smp_099160	SM_V10_1	2193641	2196693	ID=gene:Smp_099160
SM_V9_1	2207871	2223286	ID=Smp_099210	SM_V10_1	2207872	2223287	ID=gene:Smp_099210
SM_V9_1	2223385	2268741	ID=Smp_176600	SM_V10_1	2223386	2268742	ID=gene:Smp_176600
SM_V9_1	2275134	2281556	ID=Smp_099170	SM_V10_1	2275135	2281557	ID=gene:Smp_099170
SM_V9_1	2294480	2349074	ID=Smp_346460	SM_V10_1	2294481	2349075	ID=gene:Smp_346460
SM_V9_1	2352716	2361069	ID=Smp_099240	SM_V10_1	2352717	2361070	ID=gene:Smp_099240
SM_V9_1	2362101	2381271	ID=Smp_176620	SM_V10_1	2362102	2381272	ID=gene:Smp_176620
SM_V9_1	2395970	2419784	ID=Smp_176630	SM_V10_1	2395971	2419785	ID=gene:Smp_176630
SM_V9_1	2428450	2436070	ID=Smp_176640	SM_V10_1	2428451	2436071	ID=gene:Smp_176640
SM_V9_1	2458077	2499671	ID=Smp_176650	SM_V10_1	2458078	2499672	ID=gene:Smp_176650
SM_V9_1	2503017	2512153	ID=Smp_346470	SM_V10_1	2503018	2512154	ID=gene:Smp_346470
SM_V9_1	2538097	2540122	ID=Smp_099300	SM_V10_1	2538098	2540123	ID=gene:Smp_099300
SM_V9_1	2541672	2578473	ID=Smp_099310	SM_V10_1	2541673	2578474	ID=gene:Smp_099310
SM_V9_1	2584927	2589578	ID=Smp_099320	SM_V10_1	2584928	2589579	ID=gene:Smp_099320
SM_V9_1	2589774	2661625	ID=Smp_305350	SM_V10_1	2589775	2661626	ID=gene:Smp_305350
SM_V9_1	2733117	2733733	ID=Smp_176700	SM_V10_1	2733118	2733734	ID=gene:Smp_176700
SM_V9_1	2742387	2743152	ID=Smp_323110	SM_V10_1	2742388	2743153	ID=gene:Smp_323110
SM_V9_1	2766744	2834260	ID=Smp_336800	SM_V10_1	2766745	2834261	ID=gene:Smp_336800
SM_V9_1	2838391	2839953	ID=Smp_087760	SM_V10_1	2838392	2839954	ID=gene:Smp_087760
SM_V9_1	2859387	2951116	ID=Smp_306370	SM_V10_1	2859388	2951117	ID=gene:Smp_306370
SM_V9_1	3087512	3093759	ID=Smp_337450	SM_V10_1	3087513	3093760	ID=gene:Smp_337450
SM_V9_1	3155465	3167639	ID=Smp_176760	SM_V10_1	3155466	3167640	ID=gene:Smp_176760
SM_V9_1	3177718	3308861	ID=Smp_241980	SM_V10_1	3177719	3308862	ID=gene:Smp_241980
SM_V9_1	3311285	3359140	ID=Smp_176780	SM_V10_1	3311286	3359141	ID=gene:Smp_176780
SM_V9_1	3371807	3380217	ID=Smp_341680	SM_V10_1	3371808	3380218	ID=gene:Smp_341680
SM_V9_1	3380278	3384823	ID=Smp_099570	SM_V10_1	3380279	3384824	ID=gene:Smp_099570
SM_V9_1	3402467	3456394	ID=Smp_346480	SM_V10_1	3402468	3456395	ID=gene:Smp_346480
SM_V9_1	3460002	3465962	ID=Smp_241990	SM_V10_1	3460003	3465963	ID=gene:Smp_241990
SM_V9_1	3474617	3517485	ID=Smp_345330	SM_V10_1	3474618	3517486	ID=gene:Smp_345330
SM_V9_1	3593247	3601271	ID=Smp_085010	SM_V10_1	3593248	3601272	ID=gene:Smp_085010
SM_V9_1	3609309	3609644	ID=Smp_168290	SM_V10_1	3609310	3609645	ID=gene:Smp_168290
SM_V9_1	3632837	3639271	ID=Smp_345790	SM_V10_1	3632838	3639272	ID=gene:Smp_345790
SM_V9_1	3735825	3738544	ID=Smp_103610	SM_V10_1	3735826	3738545	ID=gene:Smp_103610
SM_V9_1	3755433	3755718	ID=Smp_179960	SM_V10_1	3755434	3755719	ID=gene:Smp_179960
SM_V9_1	3756268	3758635	ID=Smp_333870	SM_V10_1	3756269	3758636	ID=gene:Smp_333870
SM_V9_1	3777640	3779937	ID=Smp_333930	SM_V10_1	3777641	3779938	ID=gene:Smp_333930
SM_V9_1	3794811	3796403	ID=Smp_333220	SM_V10_1	3794812	3796404	ID=gene:Smp_333220
SM_V9_1	3807233	3807463	ID=Smp_334070	SM_V10_1	3807234	3807464	ID=gene:Smp_334070
SM_V9_1	3831753	3834035	ID=Smp_334240	SM_V10_1	3831754	3834036	ID=gene:Smp_334240
SM_V9_1	3896818	3899576	ID=Smp_067060	SM_V10_1	3896819	3899577	ID=gene:Smp_067060
SM_V9_1	3951340	3954668	ID=Smp_344940	SM_V10_1	3951341	3954669	ID=gene:Smp_344940
SM_V9_1	3957511	3964976	ID=Smp_067090	SM_V10_1	3957512	3964977	ID=gene:Smp_067090
SM_V9_1	3973641	3998266	ID=Smp_158430	SM_V10_1	3973642	3998267	ID=gene:Smp_158430
SM_V9_1	4013008	4027326	ID=Smp_158440	SM_V10_1	4013009	4027327	ID=gene:Smp_158440
SM_V9_1	4030096	4049166	ID=Smp_200460	SM_V10_1	4030097	4049167	ID=gene:Smp_200460
SM_V9_1	4065097	4098670	ID=Smp_173020	SM_V10_1	4065098	4098671	ID=gene:Smp_173020
SM_V9_1	4105301	4160069	ID=Smp_092950	SM_V10_1	4105302	4160070	ID=gene:Smp_092950
SM_V9_1	4167887	4177846	ID=Smp_092930	SM_V10_1	4167888	4177847	ID=gene:Smp_092930
SM_V9_1	4204723	4233185	ID=Smp_244890	SM_V10_1	4204724	4233186	ID=gene:Smp_244890
SM_V9_1	4246146	4252858	ID=Smp_244880	SM_V10_1	4246147	4252859	ID=gene:Smp_244880
SM_V9_1	4265475	4275953	ID=Smp_160410	SM_V10_1	4265476	4275954	ID=gene:Smp_160410
SM_V9_1	4278987	4293590	ID=Smp_347660	SM_V10_1	4278988	4293591	ID=gene:Smp_347660
SM_V9_1	4296857	4341422	ID=Smp_306440	SM_V10_1	4296858	4341423	ID=gene:Smp_306440
SM_V9_1	4345567	4390602	ID=Smp_328690	SM_V10_1	4345568	4390603	ID=gene:Smp_328690
SM_V9_1	4401688	4404515	ID=Smp_213650	SM_V10_1	4401689	4404516	ID=gene:Smp_213650
SM_V9_1	4406135	4413415	ID=Smp_213640	SM_V10_1	4406136	4413416	ID=gene:Smp_213640
SM_V9_1	4415922	4525433	ID=Smp_160460	SM_V10_1	4415923	4525434	ID=gene:Smp_160460
SM_V9_1	4542618	4661753	ID=Smp_244700	SM_V10_1	4542619	4661754	ID=gene:Smp_244700
SM_V9_1	4671537	4694703	ID=Smp_070540	SM_V10_1	4671538	4694704	ID=gene:Smp_070540
SM_V9_1	4707827	4769171	ID=Smp_160490	SM_V10_1	4707828	4769172	ID=gene:Smp_160490
SM_V9_1	4773948	4794253	ID=Smp_244670	SM_V10_1	4773949	4794254	ID=gene:Smp_244670
SM_V9_1	4799835	4842352	ID=Smp_313840	SM_V10_1	4799836	4842353	ID=gene:Smp_313840
SM_V9_1	4864988	4885452	ID=Smp_164190	SM_V10_1	4864989	4885453	ID=gene:Smp_164190
SM_V9_1	4895000	4913775	ID=Smp_164180	SM_V10_1	4895001	4913776	ID=gene:Smp_164180
SM_V9_1	4925034	4925903	ID=Smp_330320	SM_V10_1	4925035	4925904	ID=gene:Smp_330320
SM_V9_1	4951711	4970853	ID=Smp_164200	SM_V10_1	4951712	4970854	ID=gene:Smp_164200
SM_V9_1	4991002	5000629	ID=Smp_077980	SM_V10_1	4991003	5000630	ID=gene:Smp_077980
SM_V9_1	5019402	5044443	ID=Smp_164210	SM_V10_1	5019403	5044444	ID=gene:Smp_164210
SM_V9_1	5046043	5066375	ID=Smp_168930	SM_V10_1	5046044	5066376	ID=gene:Smp_168930
SM_V9_1	5081888	5089325	ID=Smp_114430	SM_V10_1	5081889	5089326	ID=gene:Smp_114430
SM_V9_1	5096697	5108416	ID=Smp_114435	SM_V10_1	5096698	5108417	ID=gene:Smp_114435
SM_V9_1	5119150	5127158	ID=Smp_086060	SM_V10_1	5119151	5127159	ID=gene:Smp_086060
SM_V9_1	5171421	5174992	ID=Smp_349660	SM_V10_1	5171422	5174993	ID=gene:Smp_349660
SM_V9_1	5192343	5203528	ID=Smp_154980	SM_V10_1	5192344	5203529	ID=gene:Smp_154980
SM_V9_1	5232256	5252102	ID=Smp_154970	SM_V10_1	5232257	5252103	ID=gene:Smp_154970
SM_V9_1	5275104	5275499	ID=Smp_200620	SM_V10_1	5275105	5275500	ID=gene:Smp_200620
SM_V9_1	5293394	5317622	ID=Smp_061100	SM_V10_1	5293395	5317623	ID=gene:Smp_061100
SM_V9_1	5325053	5344280	ID=Smp_154960	SM_V10_1	5325054	5344281	ID=gene:Smp_154960
SM_V9_1	5386502	5452956	ID=Smp_196400	SM_V10_1	5386503	5452957	ID=gene:Smp_196400
SM_V9_1	5453490	5456418	ID=Smp_103790	SM_V10_1	5453491	5456419	ID=gene:Smp_103790
SM_V9_1	5463905	5466960	ID=Smp_201070	SM_V10_1	5463906	5466961	ID=gene:Smp_201070
SM_V9_1	5467868	5471319	ID=Smp_318490	SM_V10_1	5467869	5471320	ID=gene:Smp_318490
SM_V9_1	5627786	5660531	ID=Smp_016050	SM_V10_1	5627787	5660532	ID=gene:Smp_016050
SM_V9_1	5674117	5679619	ID=Smp_130910	SM_V10_1	5674118	5679620	ID=gene:Smp_130910
SM_V9_1	5692807	5735941	ID=Smp_172850	SM_V10_1	5692808	5735942	ID=gene:Smp_172850
SM_V9_1	5751507	5824270	ID=Smp_245010	SM_V10_1	5751508	5824271	ID=gene:Smp_245010
SM_V9_1	5852963	5892713	ID=Smp_016090	SM_V10_1	5852964	5892714	ID=gene:Smp_016090
SM_V9_1	5898297	5912241	ID=Smp_130940	SM_V10_1	5898298	5912242	ID=gene:Smp_130940
SM_V9_1	5927934	5949183	ID=Smp_347280	SM_V10_1	5927935	5949184	ID=gene:Smp_347280
SM_V9_1	5960757	5981411	ID=Smp_016200	SM_V10_1	5960758	5981412	ID=gene:Smp_016200
SM_V9_1	6005798	6062823	ID=Smp_016180	SM_V10_1	6005799	6062824	ID=gene:Smp_016180
SM_V9_1	6089168	6089593	ID=Smp_319030	SM_V10_1	6089169	6089594	ID=gene:Smp_319030
SM_V9_1	6089687	6111811	ID=Smp_130980	SM_V10_1	6089688	6111812	ID=gene:Smp_130980
SM_V9_1	6113207	6130393	ID=Smp_342560	SM_V10_1	6113208	6130394	ID=gene:Smp_342560
SM_V9_1	6146910	6152129	ID=Smp_130960	SM_V10_1	6146911	6152130	ID=gene:Smp_130960
SM_V9_1	6164984	6170896	ID=Smp_016130	SM_V10_1	6164985	6170897	ID=gene:Smp_016130
SM_V9_1	6176917	6194989	ID=Smp_130950	SM_V10_1	6176918	6194990	ID=gene:Smp_130950
SM_V9_1	6200871	6226529	ID=Smp_171010	SM_V10_1	6200872	6226530	ID=gene:Smp_171010
SM_V9_1	6255914	6256405	ID=Smp_089570	SM_V10_1	6255915	6256406	ID=gene:Smp_089570
SM_V9_1	6271043	6333286	ID=Smp_171020	SM_V10_1	6271044	6333287	ID=gene:Smp_171020
SM_V9_1	6346473	6362070	ID=Smp_089590	SM_V10_1	6346474	6362071	ID=gene:Smp_089590
SM_V9_1	6367825	6385769	ID=Smp_171030	SM_V10_1	6367826	6385770	ID=gene:Smp_171030
SM_V9_1	6387853	6399644	ID=Smp_245050	SM_V10_1	6387854	6399645	ID=gene:Smp_245050
SM_V9_1	6405773	6449900	ID=Smp_171040	SM_V10_1	6405774	6449901	ID=gene:Smp_171040
SM_V9_1	6452224	6458699	ID=Smp_089630	SM_V10_1	6452225	6458700	ID=gene:Smp_089630
SM_V9_1	6475473	6480777	ID=Smp_089640	SM_V10_1	6475474	6480778	ID=gene:Smp_089640
SM_V9_1	6483684	6491920	ID=Smp_089650	SM_V10_1	6483685	6491921	ID=gene:Smp_089650
SM_V9_1	6524316	6531069	ID=Smp_089670	SM_V10_1	6524317	6531070	ID=gene:Smp_089670
SM_V9_1	6564692	6569399	ID=Smp_171060	SM_V10_1	6564693	6569400	ID=gene:Smp_171060
SM_V9_1	6588316	6598819	ID=Smp_171070	SM_V10_1	6588317	6598820	ID=gene:Smp_171070
SM_V9_1	6616466	6637702	ID=Smp_089700	SM_V10_1	6616467	6637703	ID=gene:Smp_089700
SM_V9_1	6641491	6649028	ID=Smp_171080	SM_V10_1	6641492	6649029	ID=gene:Smp_171080
SM_V9_1	6651983	6654062	ID=Smp_171090	SM_V10_1	6651984	6654063	ID=gene:Smp_171090
SM_V9_1	6666015	6667752	ID=Smp_022640	SM_V10_1	6666016	6667753	ID=gene:Smp_022640
SM_V9_1	6692386	6703806	ID=Smp_319400	SM_V10_1	6692387	6703807	ID=gene:Smp_319400
SM_V9_1	6721366	6727502	ID=Smp_092150	SM_V10_1	6721367	6727503	ID=gene:Smp_092150
SM_V9_1	6780372	6786804	ID=Smp_151640	SM_V10_1	6780373	6786805	ID=gene:Smp_151640
SM_V9_1	6805273	6815802	ID=Smp_055390	SM_V10_1	6805274	6815803	ID=gene:Smp_055390
SM_V9_1	6818496	6832607	ID=Smp_055400	SM_V10_1	6818497	6832608	ID=gene:Smp_055400
SM_V9_1	6836214	6841622	ID=Smp_151650	SM_V10_1	6836215	6841623	ID=gene:Smp_151650
SM_V9_1	6847316	6853880	ID=Smp_055420	SM_V10_1	6847317	6853881	ID=gene:Smp_055420
SM_V9_1	6859826	6862053	ID=Smp_151660	SM_V10_1	6859827	6862054	ID=gene:Smp_151660
SM_V9_1	6872986	6894302	ID=Smp_151670	SM_V10_1	6872987	6894303	ID=gene:Smp_151670
SM_V9_1	6939666	6977448	ID=Smp_055440	SM_V10_1	6939667	6977449	ID=gene:Smp_055440
SM_V9_1	6983168	6987252	ID=Smp_055450	SM_V10_1	6983169	6987253	ID=gene:Smp_055450
SM_V9_1	7075509	7089762	ID=Smp_245120	SM_V10_1	7075510	7089763	ID=gene:Smp_245120
SM_V9_1	7098302	7098850	ID=Smp_245390	SM_V10_1	7098303	7098851	ID=gene:Smp_245390
SM_V9_1	7103845	7104393	ID=Smp_334270	SM_V10_1	7103846	7104394	ID=gene:Smp_334270
SM_V9_1	7144116	7144664	ID=Smp_334350	SM_V10_1	7144117	7144665	ID=gene:Smp_334350
SM_V9_1	7148627	7149175	ID=Smp_334520	SM_V10_1	7148628	7149176	ID=gene:Smp_334520
SM_V9_1	7153138	7153686	ID=Smp_334590	SM_V10_1	7153139	7153687	ID=gene:Smp_334590
SM_V9_1	7163517	7164064	ID=Smp_334660	SM_V10_1	7163518	7164065	ID=gene:Smp_334660
SM_V9_1	7168483	7169031	ID=Smp_334690	SM_V10_1	7168484	7169032	ID=gene:Smp_334690
SM_V9_1	7175704	7179061	ID=Smp_319550	SM_V10_1	7175705	7179062	ID=gene:Smp_319550
SM_V9_1	7190946	7196388	ID=Smp_319560	SM_V10_1	7190947	7196389	ID=gene:Smp_319560
SM_V9_1	7200976	7201524	ID=Smp_112110	SM_V10_1	7200977	7201525	ID=gene:Smp_112110
SM_V9_1	7205943	7206512	ID=Smp_335410	SM_V10_1	7205944	7206514	ID=gene:Smp_335410
SM_V9_1	7213143	7213691	ID=Smp_335420	SM_V10_1	7213145	7213693	ID=gene:Smp_335420
SM_V9_1	7218110	7218658	ID=Smp_335440	SM_V10_1	7218112	7218660	ID=gene:Smp_335440
SM_V9_1	7226309	7226857	ID=Smp_335450	SM_V10_1	7226311	7226859	ID=gene:Smp_335450
SM_V9_1	7231276	7231824	ID=Smp_335430	SM_V10_1	7231278	7231826	ID=gene:Smp_335430
SM_V9_1	7238970	7242010	ID=Smp_319590	SM_V10_1	7238972	7242012	ID=gene:Smp_319590
SM_V9_1	7252702	7256542	ID=Smp_167830	SM_V10_1	7252704	7256544	ID=gene:Smp_167830
SM_V9_1	7270114	7271842	ID=Smp_331680	SM_V10_1	7270116	7271844	ID=gene:Smp_331680
SM_V9_1	7279150	7280781	ID=Smp_331690	SM_V10_1	7279152	7280783	ID=gene:Smp_331690
SM_V9_1	7319044	7328047	ID=Smp_331700	SM_V10_1	7319046	7328049	ID=gene:Smp_331700
SM_V9_1	7351214	7381754	ID=Smp_196600	SM_V10_1	7351216	7381756	ID=gene:Smp_196600
SM_V9_1	7441585	7460517	ID=Smp_152180	SM_V10_1	7441587	7460519	ID=gene:Smp_152180
SM_V9_1	7478076	7486733	ID=Smp_152190	SM_V10_1	7478078	7486735	ID=gene:Smp_152190
SM_V9_1	7498367	7506514	ID=Smp_152200	SM_V10_1	7498369	7506516	ID=gene:Smp_152200
SM_V9_1	7514705	7524623	ID=Smp_152210	SM_V10_1	7514707	7524625	ID=gene:Smp_152210
SM_V9_1	7530246	7530416	ID=Smp_200970	SM_V10_1	7530248	7530418	ID=gene:Smp_200970
SM_V9_1	7533610	7557293	ID=Smp_152220	SM_V10_1	7533612	7557295	ID=gene:Smp_152220
SM_V9_1	7566217	7583722	ID=Smp_056200	SM_V10_1	7566219	7583724	ID=gene:Smp_056200
SM_V9_1	7584857	7623303	ID=Smp_152230	SM_V10_1	7584859	7623305	ID=gene:Smp_152230
SM_V9_1	7632417	7731012	ID=Smp_152260	SM_V10_1	7632419	7731014	ID=gene:Smp_152260
SM_V9_1	7737097	7737763	ID=Smp_319730	SM_V10_1	7737099	7737765	ID=gene:Smp_319730
SM_V9_1	7760513	7761567	ID=Smp_152270	SM_V10_1	7760515	7761569	ID=gene:Smp_152270
SM_V9_1	7771013	7799004	ID=Smp_056240	SM_V10_1	7771015	7799006	ID=gene:Smp_056240
SM_V9_1	7803498	7872452	ID=Smp_152280	SM_V10_1	7803500	7872454	ID=gene:Smp_152280
SM_V9_1	7907712	7915444	ID=Smp_056260	SM_V10_1	7907714	7915446	ID=gene:Smp_056260
SM_V9_1	7926939	8021234	ID=Smp_152290	SM_V10_1	7926941	8021236	ID=gene:Smp_152290
SM_V9_1	8031139	8040844	ID=Smp_056280	SM_V10_1	8031141	8040846	ID=gene:Smp_056280
SM_V9_1	8046849	8084074	ID=Smp_319810	SM_V10_1	8046851	8084076	ID=gene:Smp_319810
SM_V9_1	8087438	8091398	ID=Smp_152300	SM_V10_1	8087440	8091400	ID=gene:Smp_152300
SM_V9_1	8111801	8124554	ID=Smp_152310	SM_V10_1	8111803	8124556	ID=gene:Smp_152310
SM_V9_1	8135740	8139654	ID=Smp_200300	SM_V10_1	8135742	8139656	ID=gene:Smp_200300
SM_V9_1	8170700	8190232	ID=Smp_336630	SM_V10_1	8170702	8190234	ID=gene:Smp_336630
SM_V9_1	8203498	8230002	ID=Smp_176440	SM_V10_1	8203500	8230004	ID=gene:Smp_176440
SM_V9_1	8243855	8308849	ID=Smp_176430	SM_V10_1	8243857	8308851	ID=gene:Smp_176430
SM_V9_1	8375973	8405044	ID=Smp_319890	SM_V10_1	8375975	8405046	ID=gene:Smp_319890
SM_V9_1	8440999	8452984	ID=Smp_176460	SM_V10_1	8441001	8452986	ID=gene:Smp_176460
SM_V9_1	8461868	8468572	ID=Smp_098840	SM_V10_1	8461870	8468574	ID=gene:Smp_098840
SM_V9_1	8475656	8489394	ID=Smp_098850	SM_V10_1	8475658	8489396	ID=gene:Smp_098850
SM_V9_1	8525429	8585534	ID=Smp_163240	SM_V10_1	8525431	8585536	ID=gene:Smp_163240
SM_V9_1	8649329	8661834	ID=Smp_163230	SM_V10_1	8649331	8661836	ID=gene:Smp_163230
SM_V9_1	8678866	8693747	ID=Smp_163220	SM_V10_1	8678868	8693749	ID=gene:Smp_163220
SM_V9_1	8699331	8772868	ID=Smp_163210	SM_V10_1	8699333	8772870	ID=gene:Smp_163210
SM_V9_1	8789900	8790184	ID=Smp_200310	SM_V10_1	8789902	8790186	ID=gene:Smp_200310
SM_V9_1	8841262	8850637	ID=Smp_068990	SM_V10_1	8841264	8850639	ID=gene:Smp_068990
SM_V9_1	8864731	8883415	ID=Smp_319950	SM_V10_1	8864733	8883417	ID=gene:Smp_319950
SM_V9_1	8888024	8889197	ID=Smp_320000	SM_V10_1	8888026	8889199	ID=gene:Smp_320000
SM_V9_1	8895791	8896970	ID=Smp_320030	SM_V10_1	8895793	8896972	ID=gene:Smp_320030
SM_V9_1	8916191	9003835	ID=Smp_345080	SM_V10_1	8916193	9003838	ID=gene:Smp_345080
SM_V9_1	9009749	9032761	ID=Smp_159550	SM_V10_1	9009752	9032764	ID=gene:Smp_159550
SM_V9_1	9103439	9142367	ID=Smp_159560	SM_V10_1	9103442	9142370	ID=gene:Smp_159560
SM_V9_1	9159975	9199799	ID=Smp_159570	SM_V10_1	9159978	9199802	ID=gene:Smp_159570
SM_V9_1	9243205	9246819	ID=Smp_159590	SM_V10_1	9243208	9246822	ID=gene:Smp_159590
SM_V9_1	9276175	9345821	ID=Smp_159600	SM_V10_1	9276178	9345824	ID=gene:Smp_159600
SM_V9_1	9401085	9432095	ID=Smp_129610	SM_V10_1	9401088	9432098	ID=gene:Smp_129610
SM_V9_1	9436628	9445341	ID=Smp_342440	SM_V10_1	9436631	9445344	ID=gene:Smp_342440
SM_V9_1	9454945	9494159	ID=Smp_129590	SM_V10_1	9454948	9494162	ID=gene:Smp_129590
SM_V9_1	9494566	9526231	ID=Smp_129580	SM_V10_1	9494569	9526234	ID=gene:Smp_129580
SM_V9_1	9531733	9532313	ID=Smp_302870	SM_V10_1	9531736	9532316	ID=gene:Smp_302870
SM_V9_1	9538335	9540215	ID=Smp_347120	SM_V10_1	9538338	9540218	ID=gene:Smp_347120
SM_V9_1	9544623	9573071	ID=Smp_129550	SM_V10_1	9544626	9573074	ID=gene:Smp_129550
SM_V9_1	9581527	9596921	ID=Smp_129560	SM_V10_1	9581530	9596924	ID=gene:Smp_129560
SM_V9_1	9615998	9640276	ID=Smp_013690	SM_V10_1	9616001	9640279	ID=gene:Smp_013690
SM_V9_1	9642837	9644494	ID=Smp_320230	SM_V10_1	9642840	9644497	ID=gene:Smp_320230
SM_V9_1	9660278	9697582	ID=Smp_332680	SM_V10_1	9660281	9697585	ID=gene:Smp_332680
SM_V9_1	9719716	9728979	ID=Smp_342030	SM_V10_1	9719719	9728982	ID=gene:Smp_342030
SM_V9_1	9745848	9782616	ID=Smp_124350	SM_V10_1	9745851	9782619	ID=gene:Smp_124350
SM_V9_1	9784489	9813544	ID=Smp_340110	SM_V10_1	9784492	9813547	ID=gene:Smp_340110
SM_V9_1	9824298	9844019	ID=Smp_004080	SM_V10_1	9824301	9844022	ID=gene:Smp_004080
SM_V9_1	9851669	9872706	ID=Smp_004070	SM_V10_1	9851672	9872709	ID=gene:Smp_004070
SM_V9_1	9885069	9896394	ID=Smp_004060	SM_V10_1	9885072	9896397	ID=gene:Smp_004060
SM_V9_1	9903972	9932734	ID=Smp_124340	SM_V10_1	9903975	9932737	ID=gene:Smp_124340
SM_V9_1	9936268	9955578	ID=Smp_340100	SM_V10_1	9936271	9955581	ID=gene:Smp_340100
SM_V9_1	9961351	9970094	ID=Smp_213670	SM_V10_1	9961354	9970097	ID=gene:Smp_213670
SM_V9_1	9973299	9995901	ID=Smp_213680	SM_V10_1	9973302	9995904	ID=gene:Smp_213680
SM_V9_1	10009058	10030642	ID=Smp_124320	SM_V10_1	10009061	10030645	ID=gene:Smp_124320
SM_V9_1	10036550	10042894	ID=Smp_004000	SM_V10_1	10036553	10042897	ID=gene:Smp_004000
SM_V9_1	10055161	10066459	ID=Smp_003990	SM_V10_1	10055164	10066462	ID=gene:Smp_003990
SM_V9_1	10114543	10170741	ID=Smp_003980	SM_V10_1	10114546	10170744	ID=gene:Smp_003980
SM_V9_1	10172826	10181779	ID=Smp_003970	SM_V10_1	10172829	10181782	ID=gene:Smp_003970
SM_V9_1	10195123	10231195	ID=Smp_341700	SM_V10_1	10195126	10231198	ID=gene:Smp_341700
SM_V9_1	10231204	10239126	ID=Smp_124300	SM_V10_1	10231207	10239129	ID=gene:Smp_124300
SM_V9_1	10254134	10256909	ID=Smp_124290	SM_V10_1	10254137	10256912	ID=gene:Smp_124290
SM_V9_1	10263703	10279287	ID=Smp_003940	SM_V10_1	10263706	10279290	ID=gene:Smp_003940
SM_V9_1	10279290	10283099	ID=Smp_003930	SM_V10_1	10279293	10283102	ID=gene:Smp_003930
SM_V9_1	10286093	10292151	ID=Smp_124280	SM_V10_1	10286096	10292154	ID=gene:Smp_124280
SM_V9_1	10332773	10334159	ID=Smp_320690	SM_V10_1	10332776	10334162	ID=gene:Smp_320690
SM_V9_1	10349083	10395367	ID=Smp_003900	SM_V10_1	10349086	10395370	ID=gene:Smp_003900
SM_V9_1	10437254	10501269	ID=Smp_342020	SM_V10_1	10437257	10501272	ID=gene:Smp_342020
SM_V9_1	10509376	10533776	ID=Smp_124240	SM_V10_1	10509379	10533779	ID=gene:Smp_124240
SM_V9_1	10537909	10543642	ID=Smp_003860	SM_V10_1	10537912	10543645	ID=gene:Smp_003860
SM_V9_1	10550326	10559419	ID=Smp_124230	SM_V10_1	10550329	10559422	ID=gene:Smp_124230
SM_V9_1	10567518	10605070	ID=Smp_213690	SM_V10_1	10567521	10605073	ID=gene:Smp_213690
SM_V9_1	10605491	10608963	ID=Smp_213700	SM_V10_1	10605494	10608966	ID=gene:Smp_213700
SM_V9_1	10694356	10770735	ID=Smp_124210	SM_V10_1	10694359	10770738	ID=gene:Smp_124210
SM_V9_1	10821535	10826157	ID=Smp_245630	SM_V10_1	10821538	10826160	ID=gene:Smp_245630
SM_V9_1	10832666	10977425	ID=Smp_332790	SM_V10_1	10832669	10977429	ID=gene:Smp_332790
SM_V9_1	10962811	10963750	ID=Smp_003770	SM_V10_1	10962814	10963753	ID=gene:Smp_003770
SM_V9_1	10988229	11129798	ID=Smp_332800	SM_V10_1	10988233	11129802	ID=gene:Smp_332800
SM_V9_1	11124728	11147505	ID=Smp_124160	SM_V10_1	11124732	11147509	ID=gene:Smp_124160
SM_V9_1	11166019	11168553	ID=Smp_003700	SM_V10_1	11166023	11168557	ID=gene:Smp_003700
SM_V9_1	11185658	11219330	ID=Smp_124130	SM_V10_1	11185662	11219334	ID=gene:Smp_124130
SM_V9_1	11223596	11232894	ID=Smp_003670	SM_V10_1	11223600	11232898	ID=gene:Smp_003670
SM_V9_1	11246573	11248674	ID=Smp_003660	SM_V10_1	11246577	11248678	ID=gene:Smp_003660
SM_V9_1	11261888	11273690	ID=Smp_124120	SM_V10_1	11261892	11273694	ID=gene:Smp_124120
SM_V9_1	11275574	11302814	ID=Smp_124110	SM_V10_1	11275578	11302818	ID=gene:Smp_124110
SM_V9_1	11304235	11311294	ID=Smp_003630	SM_V10_1	11304239	11311298	ID=gene:Smp_003630
SM_V9_1	11323618	11349233	ID=Smp_003620	SM_V10_1	11323622	11349237	ID=gene:Smp_003620
SM_V9_1	11358489	11362614	ID=Smp_003610	SM_V10_1	11358493	11362618	ID=gene:Smp_003610
SM_V9_1	11369309	11373344	ID=Smp_003600	SM_V10_1	11369313	11373348	ID=gene:Smp_003600
SM_V9_1	11381430	11387934	ID=Smp_188200	SM_V10_1	11381434	11387938	ID=gene:Smp_188200
SM_V9_1	11397196	11397954	ID=Smp_321880	SM_V10_1	11397200	11397958	ID=gene:Smp_321880
SM_V9_1	11413746	11464720	ID=Smp_124100	SM_V10_1	11413750	11464724	ID=gene:Smp_124100
SM_V9_1	11474209	11483214	ID=Smp_342010	SM_V10_1	11474213	11483218	ID=gene:Smp_342010
SM_V9_1	11566460	11583676	ID=Smp_124080	SM_V10_1	11566464	11583680	ID=gene:Smp_124080
SM_V9_1	11644060	11669914	ID=Smp_124070	SM_V10_1	11644064	11669918	ID=gene:Smp_124070
SM_V9_1	11676360	11702348	ID=Smp_124060	SM_V10_1	11676364	11702352	ID=gene:Smp_124060
SM_V9_1	11722350	11790299	ID=Smp_124050	SM_V10_1	11722354	11790303	ID=gene:Smp_124050
SM_V9_1	11826878	11828996	ID=Smp_342000	SM_V10_1	11826882	11829000	ID=gene:Smp_342000
SM_V9_1	11900804	11914586	ID=Smp_124030	SM_V10_1	11900808	11914590	ID=gene:Smp_124030
SM_V9_1	11950100	11954964	ID=Smp_124020	SM_V10_1	11950104	11954968	ID=gene:Smp_124020
SM_V9_1	11965450	11966678	ID=Smp_321950	SM_V10_1	11965454	11966682	ID=gene:Smp_321950
SM_V9_1	11971231	11978945	ID=Smp_245690	SM_V10_1	11971235	11978949	ID=gene:Smp_245690
SM_V9_1	11984178	12008966	ID=Smp_124010	SM_V10_1	11984182	12008970	ID=gene:Smp_124010
SM_V9_1	12067598	12091414	ID=Smp_124000	SM_V10_1	12067602	12091418	ID=gene:Smp_124000
SM_V9_1	12188198	12218132	ID=Smp_003440	SM_V10_1	12188202	12218136	ID=gene:Smp_003440
SM_V9_1	12311641	12335781	ID=Smp_321620	SM_V10_1	12311645	12335785	ID=gene:Smp_321620
SM_V9_1	12340250	12344343	ID=Smp_322050	SM_V10_1	12340254	12344347	ID=gene:Smp_322050
SM_V9_1	12350818	12351636	ID=Smp_003410	SM_V10_1	12350822	12351640	ID=gene:Smp_003410
SM_V9_1	12372188	12503534	ID=Smp_337440	SM_V10_1	12372192	12503538	ID=gene:Smp_337440
SM_V9_1	12510149	12529390	ID=Smp_341990	SM_V10_1	12510153	12529394	ID=gene:Smp_341990
SM_V9_1	12529396	12557005	ID=Smp_123940	SM_V10_1	12529400	12557009	ID=gene:Smp_123940
SM_V9_1	12568456	12600645	ID=Smp_003340	SM_V10_1	12568460	12600650	ID=gene:Smp_003340
SM_V9_1	12611981	12612683	ID=Smp_003330	SM_V10_1	12611986	12612688	ID=gene:Smp_003330
SM_V9_1	12623569	12636361	ID=Smp_341980	SM_V10_1	12623574	12636366	ID=gene:Smp_341980
SM_V9_1	12649823	12660205	ID=Smp_123920	SM_V10_1	12649828	12660210	ID=gene:Smp_123920
SM_V9_1	12665689	12676337	ID=Smp_003300	SM_V10_1	12665694	12676342	ID=gene:Smp_003300
SM_V9_1	12683646	12691710	ID=Smp_123910	SM_V10_1	12683651	12691715	ID=gene:Smp_123910
SM_V9_1	12703371	12704794	ID=Smp_123900	SM_V10_1	12703376	12704799	ID=gene:Smp_123900
SM_V9_1	12709096	12760272	ID=Smp_003280	SM_V10_1	12709101	12760277	ID=gene:Smp_003280
SM_V9_1	12770164	12782000	ID=Smp_341970	SM_V10_1	12770169	12782005	ID=gene:Smp_341970
SM_V9_1	12802119	12806567	ID=Smp_003250	SM_V10_1	12802124	12806572	ID=gene:Smp_003250
SM_V9_1	12806600	12817725	ID=Smp_123870	SM_V10_1	12806605	12817730	ID=gene:Smp_123870
SM_V9_1	12827709	12844407	ID=Smp_003230	SM_V10_1	12827714	12844412	ID=gene:Smp_003230
SM_V9_1	12913420	12950686	ID=Smp_123860	SM_V10_1	12913425	12950691	ID=gene:Smp_123860
SM_V9_1	12970016	12983044	ID=Smp_123850	SM_V10_1	12970021	12983049	ID=gene:Smp_123850
SM_V9_1	13025711	13059716	ID=Smp_123840	SM_V10_1	13025716	13059721	ID=gene:Smp_123840
SM_V9_1	13089725	13094993	ID=Smp_003190	SM_V10_1	13089730	13094998	ID=gene:Smp_003190
SM_V9_1	13099289	13148136	ID=Smp_123830	SM_V10_1	13099294	13148141	ID=gene:Smp_123830
SM_V9_1	13174170	13249272	ID=Smp_123820	SM_V10_1	13174175	13249277	ID=gene:Smp_123820
SM_V9_1	13263350	13266854	ID=Smp_123810	SM_V10_1	13263355	13266859	ID=gene:Smp_123810
SM_V9_1	13304600	13326956	ID=Smp_003140	SM_V10_1	13304605	13326961	ID=gene:Smp_003140
SM_V9_1	13336601	13345126	ID=Smp_003130	SM_V10_1	13336606	13345131	ID=gene:Smp_003130
SM_V9_1	13357425	13486800	ID=Smp_245815	SM_V10_1	13357430	13486805	ID=gene:Smp_245815
SM_V9_1	13399455	13411129	ID=Smp_245810	SM_V10_1	13399460	13411134	ID=gene:Smp_245810
SM_V9_1	13490049	13524278	ID=Smp_245820	SM_V10_1	13490054	13524283	ID=gene:Smp_245820
SM_V9_1	13538589	13586124	ID=Smp_197070	SM_V10_1	13538594	13586129	ID=gene:Smp_197070
SM_V9_1	13599243	13616997	ID=Smp_213710	SM_V10_1	13599248	13617002	ID=gene:Smp_213710
SM_V9_1	13619197	13634280	ID=Smp_213720	SM_V10_1	13619202	13634285	ID=gene:Smp_213720
SM_V9_1	13648971	13650465	ID=Smp_200440	SM_V10_1	13648976	13650470	ID=gene:Smp_200440
SM_V9_1	13770489	13808898	ID=Smp_073800	SM_V10_1	13770494	13808903	ID=gene:Smp_073800
SM_V9_1	13813049	13816948	ID=Smp_073790	SM_V10_1	13813054	13816953	ID=gene:Smp_073790
SM_V9_1	13831822	13880257	ID=Smp_162060	SM_V10_1	13831827	13880262	ID=gene:Smp_162060
SM_V9_1	13882662	13903121	ID=Smp_213730	SM_V10_1	13882667	13903126	ID=gene:Smp_213730
SM_V9_1	13917542	13943778	ID=Smp_213740	SM_V10_1	13917547	13943783	ID=gene:Smp_213740
SM_V9_1	13998335	14020337	ID=Smp_162040	SM_V10_1	13998340	14020342	ID=gene:Smp_162040
SM_V9_1	14028612	14059756	ID=Smp_162030	SM_V10_1	14028617	14059761	ID=gene:Smp_162030
SM_V9_1	14065474	14069979	ID=Smp_073720	SM_V10_1	14065479	14069984	ID=gene:Smp_073720
SM_V9_1	14077618	14132245	ID=Smp_162010	SM_V10_1	14077623	14132250	ID=gene:Smp_162010
SM_V9_1	14134516	14147798	ID=Smp_073690	SM_V10_1	14134521	14147803	ID=gene:Smp_073690
SM_V9_1	14158672	14165259	ID=Smp_073680	SM_V10_1	14158677	14165264	ID=gene:Smp_073680
SM_V9_1	14166803	14296718	ID=Smp_162000	SM_V10_1	14166808	14296723	ID=gene:Smp_162000
SM_V9_1	14309142	14314176	ID=Smp_073620	SM_V10_1	14309147	14314181	ID=gene:Smp_073620
SM_V9_1	14322682	14344834	ID=Smp_073610	SM_V10_1	14322687	14344839	ID=gene:Smp_073610
SM_V9_1	14364957	14367208	ID=Smp_073600	SM_V10_1	14364962	14367213	ID=gene:Smp_073600
SM_V9_1	14377312	14378556	ID=Smp_073590	SM_V10_1	14377317	14378561	ID=gene:Smp_073590
SM_V9_1	14384169	14408248	ID=Smp_345320	SM_V10_1	14384174	14408253	ID=gene:Smp_345320
SM_V9_1	14429182	14443819	ID=Smp_073490	SM_V10_1	14429187	14443824	ID=gene:Smp_073490
SM_V9_1	14465060	14477720	ID=Smp_073500	SM_V10_1	14465065	14477725	ID=gene:Smp_073500
SM_V9_1	14498182	14506779	ID=Smp_073510	SM_V10_1	14498187	14506784	ID=gene:Smp_073510
SM_V9_1	14518270	14523074	ID=Smp_161960	SM_V10_1	14518275	14523079	ID=gene:Smp_161960
SM_V9_1	14523076	14563225	ID=Smp_161970	SM_V10_1	14523081	14563230	ID=gene:Smp_161970
SM_V9_1	14578895	14579640	ID=Smp_073540	SM_V10_1	14578900	14579645	ID=gene:Smp_073540
SM_V9_1	14585171	14616820	ID=Smp_161980	SM_V10_1	14585176	14616825	ID=gene:Smp_161980
SM_V9_1	14640950	14643644	ID=Smp_073570	SM_V10_1	14640955	14643649	ID=gene:Smp_073570
SM_V9_1	14649975	14659568	ID=Smp_073560	SM_V10_1	14649980	14659573	ID=gene:Smp_073560
SM_V9_1	14670540	14679242	ID=Smp_079240	SM_V10_1	14670545	14679247	ID=gene:Smp_079240
SM_V9_1	14684015	14684496	ID=Smp_079230	SM_V10_1	14684020	14684501	ID=gene:Smp_079230
SM_V9_1	14706030	14706974	ID=Smp_079430	SM_V10_1	14706035	14706979	ID=gene:Smp_079430
SM_V9_1	14725160	14741103	ID=Smp_079420	SM_V10_1	14725165	14741108	ID=gene:Smp_079420
SM_V9_1	14748346	14770259	ID=Smp_079410	SM_V10_1	14748351	14770264	ID=gene:Smp_079410
SM_V9_1	14778094	14778806	ID=Smp_322760	SM_V10_1	14778099	14778811	ID=gene:Smp_322760
SM_V9_1	14785186	14802416	ID=Smp_079400	SM_V10_1	14785191	14802421	ID=gene:Smp_079400
SM_V9_1	14817551	14880934	ID=Smp_337460	SM_V10_1	14817556	14880939	ID=gene:Smp_337460
SM_V9_1	14889570	14913722	ID=Smp_322860	SM_V10_1	14889575	14913727	ID=gene:Smp_322860
SM_V9_1	14921783	14950826	ID=Smp_079380	SM_V10_1	14921788	14950831	ID=gene:Smp_079380
SM_V9_1	14960201	14989661	ID=Smp_079370	SM_V10_1	14960206	14989666	ID=gene:Smp_079370
SM_V9_1	14991563	15018944	ID=Smp_164960	SM_V10_1	14991568	15018949	ID=gene:Smp_164960
SM_V9_1	15034768	15039162	ID=Smp_164950	SM_V10_1	15034773	15039167	ID=gene:Smp_164950
SM_V9_1	15039607	15058274	ID=Smp_164940	SM_V10_1	15039612	15058279	ID=gene:Smp_164940
SM_V9_1	15066000	15110682	ID=Smp_164930	SM_V10_1	15066005	15110687	ID=gene:Smp_164930
SM_V9_1	15114897	15115304	ID=Smp_322960	SM_V10_1	15114902	15115309	ID=gene:Smp_322960
SM_V9_1	15135058	15137833	ID=Smp_079310	SM_V10_1	15135063	15137838	ID=gene:Smp_079310
SM_V9_1	15142856	15167434	ID=Smp_164890	SM_V10_1	15142861	15167439	ID=gene:Smp_164890
SM_V9_1	15176178	15177675	ID=Smp_305200	SM_V10_1	15176183	15177680	ID=gene:Smp_305200
SM_V9_1	15198968	15200464	ID=Smp_314650	SM_V10_1	15198973	15200469	ID=gene:Smp_314650
SM_V9_1	15210948	15231553	ID=Smp_079270	SM_V10_1	15210953	15231558	ID=gene:Smp_079270
SM_V9_1	15247375	15278256	ID=Smp_079260	SM_V10_1	15247380	15278261	ID=gene:Smp_079260
SM_V9_1	15318169	15318654	ID=Smp_053390	SM_V10_1	15318174	15318659	ID=gene:Smp_053390
SM_V9_1	15328262	15338234	ID=Smp_323010	SM_V10_1	15328267	15338239	ID=gene:Smp_323010
SM_V9_1	15359894	15457259	ID=Smp_150750	SM_V10_1	15359899	15457264	ID=gene:Smp_150750
SM_V9_1	15457704	15510804	ID=Smp_150740	SM_V10_1	15457709	15510809	ID=gene:Smp_150740
SM_V9_1	15560893	15660633	ID=Smp_336870	SM_V10_1	15560898	15660638	ID=gene:Smp_336870
SM_V9_1	15751721	15757890	ID=Smp_323050	SM_V10_1	15751726	15757895	ID=gene:Smp_323050
SM_V9_1	15882574	15884555	ID=Smp_350250	SM_V10_1	15882574	15884567	ID=gene:Smp_350250
SM_V9_1	15888520	15889079	ID=Smp_348610	SM_V10_1	15888525	15889084	ID=gene:Smp_348610
SM_V9_1	15893625	15898713	ID=Smp_314790	SM_V10_1	15893630	15898718	ID=gene:Smp_314790
SM_V9_1	15903691	15904405	ID=Smp_053300	SM_V10_1	15903696	15904410	ID=gene:Smp_053300
SM_V9_1	15907352	15907967	ID=Smp_194870	SM_V10_1	15907357	15907972	ID=gene:Smp_194870
SM_V9_1	15913127	15918075	ID=Smp_305460	SM_V10_1	15913132	15918080	ID=gene:Smp_305460
SM_V9_1	15958900	16034977	ID=Smp_156140	SM_V10_1	15958905	16034982	ID=gene:Smp_156140
SM_V9_1	16043671	16051528	ID=Smp_085180	SM_V10_1	16043676	16051533	ID=gene:Smp_085180
SM_V9_1	16053261	16070868	ID=Smp_168400	SM_V10_1	16053266	16070873	ID=gene:Smp_168400
SM_V9_1	16078795	16096412	ID=Smp_336340	SM_V10_1	16078800	16096417	ID=gene:Smp_336340
SM_V9_1	16102014	16119236	ID=Smp_345810	SM_V10_1	16102019	16119241	ID=gene:Smp_345810
SM_V9_1	16127484	16129665	ID=Smp_305590	SM_V10_1	16127489	16129670	ID=gene:Smp_305590
SM_V9_1	16151744	16153512	ID=Smp_305620	SM_V10_1	16151749	16153517	ID=gene:Smp_305620
SM_V9_1	16181374	16182580	ID=Smp_107590	SM_V10_1	16181379	16182585	ID=gene:Smp_107590
SM_V9_1	16225901	16227565	ID=Smp_314800	SM_V10_1	16225906	16227570	ID=gene:Smp_314800
SM_V9_1	16233278	16251222	ID=Smp_176020	SM_V10_1	16233283	16251227	ID=gene:Smp_176020
SM_V9_1	16248554	16248616	ID=Smp_242040	SM_V10_1	16248559	16248621	ID=gene:Smp_242040
SM_V9_1	16263335	16300348	ID=Smp_176010	SM_V10_1	16263340	16300353	ID=gene:Smp_176010
SM_V9_1	16304304	16328338	ID=Smp_166040	SM_V10_1	16304309	16328343	ID=gene:Smp_166040
SM_V9_1	16331489	16335070	ID=Smp_186930	SM_V10_1	16331494	16335075	ID=gene:Smp_186930
SM_V9_1	16363055	16409480	ID=Smp_176000	SM_V10_1	16363060	16409485	ID=gene:Smp_176000
SM_V9_1	16453355	16517058	ID=Smp_175980	SM_V10_1	16453360	16517063	ID=gene:Smp_175980
SM_V9_1	16564440	16581265	ID=Smp_333100	SM_V10_1	16564445	16581270	ID=gene:Smp_333100
SM_V9_1	16581409	16602253	ID=Smp_097940	SM_V10_1	16581414	16602258	ID=gene:Smp_097940
SM_V9_1	16605249	16606033	ID=Smp_097930	SM_V10_1	16605254	16606038	ID=gene:Smp_097930
SM_V9_1	16615580	16638005	ID=Smp_175950	SM_V10_1	16615585	16638010	ID=gene:Smp_175950
SM_V9_1	16706169	16734155	ID=Smp_181050	SM_V10_1	16706174	16734160	ID=gene:Smp_181050
SM_V9_1	16740466	16756645	ID=Smp_181040	SM_V10_1	16740471	16756650	ID=gene:Smp_181040
SM_V9_1	16765146	16770582	ID=Smp_323430	SM_V10_1	16765151	16770587	ID=gene:Smp_323430
SM_V9_1	16776119	16782169	ID=Smp_105370	SM_V10_1	16776124	16782174	ID=gene:Smp_105370
SM_V9_1	16787472	16831727	ID=Smp_105360	SM_V10_1	16787477	16831732	ID=gene:Smp_105360
SM_V9_1	16851259	16852552	ID=Smp_323530	SM_V10_1	16851264	16852557	ID=gene:Smp_323530
SM_V9_1	16918559	16952352	ID=Smp_105340	SM_V10_1	16918564	16952357	ID=gene:Smp_105340
SM_V9_1	16958591	16968648	ID=Smp_105330	SM_V10_1	16958596	16968653	ID=gene:Smp_105330
SM_V9_1	16972428	16972915	ID=Smp_105320	SM_V10_1	16972433	16972920	ID=gene:Smp_105320
SM_V9_1	16997123	17014878	ID=Smp_196410	SM_V10_1	16997128	17014883	ID=gene:Smp_196410
SM_V9_1	17033322	17121209	ID=Smp_333140	SM_V10_1	17033327	17121214	ID=gene:Smp_333140
SM_V9_1	17127161	17127778	ID=Smp_345870	SM_V10_1	17127166	17127783	ID=gene:Smp_345870
SM_V9_1	17143259	17179108	ID=Smp_333150	SM_V10_1	17143264	17179113	ID=gene:Smp_333150
SM_V9_1	17233693	17261598	ID=Smp_103160	SM_V10_1	17233698	17261603	ID=gene:Smp_103160
SM_V9_1	17290612	17301152	ID=Smp_085840	SM_V10_1	17290617	17301157	ID=gene:Smp_085840
SM_V9_1	17308464	17319498	ID=Smp_085830	SM_V10_1	17308469	17319503	ID=gene:Smp_085830
SM_V9_1	17324474	17339788	ID=Smp_345860	SM_V10_1	17324479	17339793	ID=gene:Smp_345860
SM_V9_1	17347782	17365401	ID=Smp_333160	SM_V10_1	17347787	17365406	ID=gene:Smp_333160
SM_V9_1	17378538	17380211	ID=Smp_323640	SM_V10_1	17378543	17380216	ID=gene:Smp_323640
SM_V9_1	17397993	17401691	ID=Smp_175240	SM_V10_1	17397998	17401696	ID=gene:Smp_175240
SM_V9_1	17407855	17409882	ID=Smp_341790	SM_V10_1	17407860	17409887	ID=gene:Smp_341790
SM_V9_1	17415979	17418471	ID=Smp_337250	SM_V10_1	17415984	17418476	ID=gene:Smp_337250
SM_V9_1	17424711	17426311	ID=Smp_323680	SM_V10_1	17424716	17426316	ID=gene:Smp_323680
SM_V9_1	17426535	17428089	ID=Smp_323710	SM_V10_1	17426540	17428094	ID=gene:Smp_323710
SM_V9_1	17434256	17437246	ID=Smp_096790	SM_V10_1	17434261	17437251	ID=gene:Smp_096790
SM_V9_1	17440024	17440273	ID=Smp_189720	SM_V10_1	17440029	17440278	ID=gene:Smp_189720
SM_V9_1	17447914	17469904	ID=Smp_346350	SM_V10_1	17447919	17469909	ID=gene:Smp_346350
SM_V9_1	17479659	17494109	ID=Smp_333200	SM_V10_1	17479664	17494114	ID=gene:Smp_333200
SM_V9_1	17514565	17540142	ID=Smp_175270	SM_V10_1	17514570	17540147	ID=gene:Smp_175270
SM_V9_1	17546418	17586151	ID=Smp_333210	SM_V10_1	17546423	17586156	ID=gene:Smp_333210
SM_V9_1	17586929	17587132	ID=Smp_202220	SM_V10_1	17586934	17587137	ID=gene:Smp_202220
SM_V9_1	17592147	17598821	ID=Smp_103200	SM_V10_1	17592152	17598826	ID=gene:Smp_103200
SM_V9_1	17646941	17653921	ID=Smp_323790	SM_V10_1	17646946	17653926	ID=gene:Smp_323790
SM_V9_1	17685832	17723043	ID=Smp_246670	SM_V10_1	17685837	17723048	ID=gene:Smp_246670
SM_V9_1	17732701	17748851	ID=Smp_017660	SM_V10_1	17732706	17748856	ID=gene:Smp_017660
SM_V9_1	17760225	17781639	ID=Smp_017650	SM_V10_1	17760230	17781644	ID=gene:Smp_017650
SM_V9_1	17791099	17803050	ID=Smp_017640	SM_V10_1	17791104	17803055	ID=gene:Smp_017640
SM_V9_1	17809322	17823973	ID=Smp_131870	SM_V10_1	17809327	17823978	ID=gene:Smp_131870
SM_V9_1	17826093	17855085	ID=Smp_017610	SM_V10_1	17826098	17855090	ID=gene:Smp_017610
SM_V9_1	17859729	17864123	ID=Smp_323870	SM_V10_1	17859734	17864128	ID=gene:Smp_323870
SM_V9_1	17876627	17888444	ID=Smp_212870	SM_V10_1	17876632	17888449	ID=gene:Smp_212870
SM_V9_1	17891229	17895420	ID=Smp_212860	SM_V10_1	17891234	17895425	ID=gene:Smp_212860
SM_V9_1	17975609	18026284	ID=Smp_169260	SM_V10_1	17975614	18026289	ID=gene:Smp_169260
SM_V9_1	18043599	18071995	ID=Smp_337790	SM_V10_1	18043604	18059028	ID=gene:Smp_337790
SM_V9_1	18070194	18071966	ID=Smp_337795	SM_V10_1	18070199	18071971	ID=gene:Smp_337795
SM_V9_1	18098159	18098987	ID=Smp_086590	SM_V10_1	18098164	18098992	ID=gene:Smp_086590
SM_V9_1	18135849	18176679	ID=Smp_246700	SM_V10_1	18135854	18176684	ID=gene:Smp_246700
SM_V9_1	18187771	18217285	ID=Smp_169220	SM_V10_1	18187776	18217290	ID=gene:Smp_169220
SM_V9_1	18222490	18268705	ID=Smp_246710	SM_V10_1	18222495	18268710	ID=gene:Smp_246710
SM_V9_1	18270256	18273307	ID=Smp_349510	SM_V10_1	18270261	18273312	ID=gene:Smp_349510
SM_V9_1	18280732	18301706	ID=Smp_179710	SM_V10_1	18280737	18301711	ID=gene:Smp_179710
SM_V9_1	18303113	18307248	ID=Smp_341730	SM_V10_1	18303118	18307253	ID=gene:Smp_341730
SM_V9_1	18323162	18342606	ID=Smp_306640	SM_V10_1	18323167	18342611	ID=gene:Smp_306640
SM_V9_1	18360952	18401283	ID=Smp_333250	SM_V10_1	18360957	18401288	ID=gene:Smp_333250
SM_V9_1	18404772	18467975	ID=Smp_321890	SM_V10_1	18404777	18467980	ID=gene:Smp_321890
SM_V9_1	18476529	18507835	ID=Smp_159730	SM_V10_1	18476534	18507840	ID=gene:Smp_159730
SM_V9_1	18521322	18605264	ID=Smp_159740	SM_V10_1	18521327	18605269	ID=gene:Smp_159740
SM_V9_1	18608457	18656258	ID=Smp_159750	SM_V10_1	18608462	18656263	ID=gene:Smp_159750
SM_V9_1	18667892	18686934	ID=Smp_324050	SM_V10_1	18667897	18686939	ID=gene:Smp_324050
SM_V9_1	18695548	18722155	ID=Smp_333290	SM_V10_1	18695553	18722160	ID=gene:Smp_333290
SM_V9_1	18722379	18810983	ID=Smp_159780	SM_V10_1	18722384	18810988	ID=gene:Smp_159780
SM_V9_1	18810990	18855030	ID=Smp_069380	SM_V10_1	18810995	18855035	ID=gene:Smp_069380
SM_V9_1	18870389	18904747	ID=Smp_069400	SM_V10_1	18870394	18904752	ID=gene:Smp_069400
SM_V9_1	18918900	19031005	ID=Smp_159790	SM_V10_1	18918905	19031010	ID=gene:Smp_159790
SM_V9_1	19056379	19058323	ID=Smp_324100	SM_V10_1	19056384	19058328	ID=gene:Smp_324100
SM_V9_1	19098175	19099199	ID=Smp_341340	SM_V10_1	19098180	19099204	ID=gene:Smp_341340
SM_V9_1	19127554	19139584	ID=Smp_347730	SM_V10_1	19127559	19139589	ID=gene:Smp_347730
SM_V9_1	19197694	19297933	ID=Smp_165420	SM_V10_1	19197699	19297938	ID=gene:Smp_165420
SM_V9_1	19301608	19306022	ID=Smp_324140	SM_V10_1	19301613	19306027	ID=gene:Smp_324140
SM_V9_1	19312182	19323696	ID=Smp_080320	SM_V10_1	19312187	19323701	ID=gene:Smp_080320
SM_V9_1	19349359	19360956	ID=Smp_345610	SM_V10_1	19349364	19360961	ID=gene:Smp_345610
SM_V9_1	19379136	19386586	ID=Smp_324180	SM_V10_1	19379141	19386591	ID=gene:Smp_324180
SM_V9_1	19391460	19414066	ID=Smp_165400	SM_V10_1	19391465	19414071	ID=gene:Smp_165400
SM_V9_1	19423190	19432327	ID=Smp_080280	SM_V10_1	19423195	19432332	ID=gene:Smp_080280
SM_V9_1	19440261	19441666	ID=Smp_200600	SM_V10_1	19440266	19441671	ID=gene:Smp_200600
SM_V9_1	19494070	19508989	ID=Smp_331830	SM_V10_1	19494075	19508994	ID=gene:Smp_331830
SM_V9_1	19510887	19531218	ID=Smp_076630	SM_V10_1	19510892	19531223	ID=gene:Smp_076630
SM_V9_1	19546764	19563013	ID=Smp_076660	SM_V10_1	19546769	19563018	ID=gene:Smp_076660
SM_V9_1	19581164	19653995	ID=Smp_163420	SM_V10_1	19581169	19654000	ID=gene:Smp_163420
SM_V9_1	19654828	19657790	ID=Smp_163430	SM_V10_1	19654833	19657795	ID=gene:Smp_163430
SM_V9_1	19678964	19710648	ID=Smp_307220	SM_V10_1	19678969	19710653	ID=gene:Smp_307220
SM_V9_1	19709974	19719840	ID=Smp_163640	SM_V10_1	19709979	19719845	ID=gene:Smp_163640
SM_V9_1	19729880	19742350	ID=Smp_077030	SM_V10_1	19729885	19742355	ID=gene:Smp_077030
SM_V9_1	19761663	19768538	ID=Smp_243780	SM_V10_1	19761668	19768543	ID=gene:Smp_243780
SM_V9_1	19779114	19805347	ID=Smp_307240	SM_V10_1	19779119	19805352	ID=gene:Smp_307240
SM_V9_1	19825054	19831129	ID=Smp_077020	SM_V10_1	19825059	19831134	ID=gene:Smp_077020
SM_V9_1	19832237	19839718	ID=Smp_077000	SM_V10_1	19832242	19839723	ID=gene:Smp_077000
SM_V9_1	19843494	19859368	ID=Smp_076990	SM_V10_1	19843499	19859373	ID=gene:Smp_076990
SM_V9_1	19859419	19902022	ID=Smp_163620	SM_V10_1	19859424	19902027	ID=gene:Smp_163620
SM_V9_1	19908016	19912198	ID=Smp_163610	SM_V10_1	19908021	19912203	ID=gene:Smp_163610
SM_V9_1	19927877	19978352	ID=Smp_076960	SM_V10_1	19927882	19978357	ID=gene:Smp_076960
SM_V9_1	19995213	20014602	ID=Smp_076950	SM_V10_1	19995218	20014607	ID=gene:Smp_076950
SM_V9_1	20047807	20066932	ID=Smp_163600	SM_V10_1	20047812	20066937	ID=gene:Smp_163600
SM_V9_1	20072256	20082036	ID=Smp_076930	SM_V10_1	20072261	20082041	ID=gene:Smp_076930
SM_V9_1	20082156	20101755	ID=Smp_163590	SM_V10_1	20082161	20101760	ID=gene:Smp_163590
SM_V9_1	20114696	20120462	ID=Smp_076910	SM_V10_1	20114701	20120467	ID=gene:Smp_076910
SM_V9_1	20130556	20136356	ID=Smp_163580	SM_V10_1	20130561	20136361	ID=gene:Smp_163580
SM_V9_1	20142337	20148352	ID=Smp_076880	SM_V10_1	20142342	20148357	ID=gene:Smp_076880
SM_V9_1	20153936	20323704	ID=Smp_163570	SM_V10_1	20153941	20323709	ID=gene:Smp_163570
SM_V9_1	20325087	20327382	ID=Smp_076860	SM_V10_1	20325092	20327387	ID=gene:Smp_076860
SM_V9_1	20353339	20385335	ID=Smp_163560	SM_V10_1	20353344	20385340	ID=gene:Smp_163560
SM_V9_1	20387656	20419939	ID=Smp_163550	SM_V10_1	20387661	20419944	ID=gene:Smp_163550
SM_V9_1	20481525	20485652	ID=Smp_248140	SM_V10_1	20481530	20485657	ID=gene:Smp_248140
SM_V9_1	20489536	20496340	ID=Smp_248130	SM_V10_1	20489541	20496345	ID=gene:Smp_248130
SM_V9_1	20510430	20623319	ID=Smp_163500	SM_V10_1	20510435	20623324	ID=gene:Smp_163500
SM_V9_1	20579700	20580901	ID=Smp_163520	SM_V10_1	20579705	20580906	ID=gene:Smp_163520
SM_V9_1	20625880	20686031	ID=Smp_173110	SM_V10_1	20625885	20686036	ID=gene:Smp_173110
SM_V9_1	20832819	20844572	ID=Smp_097810	SM_V10_1	20832824	20844577	ID=gene:Smp_097810
SM_V9_1	20849899	20850315	ID=Smp_175880	SM_V10_1	20849904	20850320	ID=gene:Smp_175880
SM_V9_1	20875901	20878024	ID=Smp_097800	SM_V10_1	20875906	20878029	ID=gene:Smp_097800
SM_V9_1	20880072	20891657	ID=Smp_097790	SM_V10_1	20880077	20891662	ID=gene:Smp_097790
SM_V9_1	20905336	20943867	ID=Smp_175860	SM_V10_1	20905341	20943872	ID=gene:Smp_175860
SM_V9_1	20957080	20992425	ID=Smp_175840	SM_V10_1	20957085	20992430	ID=gene:Smp_175840
SM_V9_1	20993285	20995477	ID=Smp_097750	SM_V10_1	20993290	20995482	ID=gene:Smp_097750
SM_V9_1	21003174	21018163	ID=Smp_097740	SM_V10_1	21003179	21018168	ID=gene:Smp_097740
SM_V9_1	21027140	21034881	ID=Smp_097730	SM_V10_1	21027145	21034886	ID=gene:Smp_097730
SM_V9_1	21043571	21060395	ID=Smp_198750	SM_V10_1	21043576	21060400	ID=gene:Smp_198750
SM_V9_1	21063361	21069672	ID=Smp_097710	SM_V10_1	21063366	21069677	ID=gene:Smp_097710
SM_V9_1	21071862	21098137	ID=Smp_097700	SM_V10_1	21071867	21098142	ID=gene:Smp_097700
SM_V9_1	21113714	21117537	ID=Smp_097660	SM_V10_1	21113719	21117542	ID=gene:Smp_097660
SM_V9_1	21120130	21155319	ID=Smp_341640	SM_V10_1	21120135	21155324	ID=gene:Smp_341640
SM_V9_1	21187604	21191656	ID=Smp_097620	SM_V10_1	21187609	21191661	ID=gene:Smp_097620
SM_V9_1	21276814	21412454	ID=Smp_167370	SM_V10_1	21276819	21412459	ID=gene:Smp_167370
SM_V9_1	21417641	21418920	ID=Smp_325820	SM_V10_1	21417646	21418925	ID=gene:Smp_325820
SM_V9_1	21424509	21426130	ID=Smp_083410	SM_V10_1	21424514	21426135	ID=gene:Smp_083410
SM_V9_1	21437344	21460115	ID=Smp_083400	SM_V10_1	21437349	21460120	ID=gene:Smp_083400
SM_V9_1	21466345	21505260	ID=Smp_167360	SM_V10_1	21466350	21505265	ID=gene:Smp_167360
SM_V9_1	21508954	21520773	ID=Smp_083380	SM_V10_1	21508959	21520778	ID=gene:Smp_083380
SM_V9_1	21527832	21563940	ID=Smp_308030	SM_V10_1	21527837	21563945	ID=gene:Smp_308030
SM_V9_1	21569168	21572670	ID=Smp_308040	SM_V10_1	21569173	21572675	ID=gene:Smp_308040
SM_V9_1	21638993	21647684	ID=Smp_083340	SM_V10_1	21638998	21647689	ID=gene:Smp_083340
SM_V9_1	21661078	21688842	ID=Smp_167330	SM_V10_1	21661083	21688847	ID=gene:Smp_167330
SM_V9_1	21723004	21755274	ID=Smp_345720	SM_V10_1	21723009	21755279	ID=gene:Smp_345720
SM_V9_1	21857602	21859144	ID=Smp_325900	SM_V10_1	21857607	21859149	ID=gene:Smp_325900
SM_V9_1	21870861	21880234	ID=Smp_167310	SM_V10_1	21870866	21880239	ID=gene:Smp_167310
SM_V9_1	21891138	21899356	ID=Smp_167300	SM_V10_1	21891143	21899361	ID=gene:Smp_167300
SM_V9_1	21900589	21938954	ID=Smp_167290	SM_V10_1	21900594	21938959	ID=gene:Smp_167290
SM_V9_1	21956078	21965812	ID=Smp_083240	SM_V10_1	21956083	21965817	ID=gene:Smp_083240
SM_V9_1	21971468	21977522	ID=Smp_167280	SM_V10_1	21971473	21977527	ID=gene:Smp_167280
SM_V9_1	21987292	21994902	ID=Smp_331910	SM_V10_1	21987297	21994907	ID=gene:Smp_331910
SM_V9_1	22046343	22087482	ID=Smp_194030	SM_V10_1	22046348	22087487	ID=gene:Smp_194030
SM_V9_1	22113096	22114156	ID=Smp_120700	SM_V10_1	22113101	22114161	ID=gene:Smp_120700
SM_V9_1	22140966	22150700	ID=Smp_194040	SM_V10_1	22140971	22150705	ID=gene:Smp_194040
SM_V9_1	22170572	22174902	ID=Smp_194050	SM_V10_1	22170577	22174907	ID=gene:Smp_194050
SM_V9_1	22181295	22185972	ID=Smp_325980	SM_V10_1	22181300	22185977	ID=gene:Smp_325980
SM_V9_1	22196576	22204420	ID=Smp_093310	SM_V10_1	22196581	22204425	ID=gene:Smp_093310
SM_V9_1	22204423	22209082	ID=Smp_093320	SM_V10_1	22204428	22209087	ID=gene:Smp_093320
SM_V9_1	22220127	22234610	ID=Smp_346190	SM_V10_1	22220132	22234615	ID=gene:Smp_346190
SM_V9_1	22236481	22247488	ID=Smp_173280	SM_V10_1	22236486	22247493	ID=gene:Smp_173280
SM_V9_1	22248720	22263676	ID=Smp_173250	SM_V10_1	22248725	22263681	ID=gene:Smp_173250
SM_V9_1	22271596	22299242	ID=Smp_035540	SM_V10_1	22271601	22299247	ID=gene:Smp_035540
SM_V9_1	22316916	22322689	ID=Smp_035550	SM_V10_1	22316921	22322694	ID=gene:Smp_035550
SM_V9_1	22330290	22335652	ID=Smp_035560	SM_V10_1	22330295	22335657	ID=gene:Smp_035560
SM_V9_1	22355971	22389190	ID=Smp_245940	SM_V10_1	22355976	22389195	ID=gene:Smp_245940
SM_V9_1	22416336	22438296	ID=Smp_035580	SM_V10_1	22416341	22438301	ID=gene:Smp_035580
SM_V9_1	22464998	22538185	ID=Smp_141310	SM_V10_1	22465003	22538190	ID=gene:Smp_141310
SM_V9_1	22545237	22560466	ID=Smp_141320	SM_V10_1	22545242	22560471	ID=gene:Smp_141320
SM_V9_1	22572473	22587582	ID=Smp_035620	SM_V10_1	22572478	22587587	ID=gene:Smp_035620
SM_V9_1	22597946	22609831	ID=Smp_141330	SM_V10_1	22597951	22609836	ID=gene:Smp_141330
SM_V9_1	22620703	22649982	ID=Smp_343420	SM_V10_1	22620708	22649987	ID=gene:Smp_343420
SM_V9_1	22694846	22732879	ID=Smp_035650	SM_V10_1	22694851	22732884	ID=gene:Smp_035650
SM_V9_1	22750242	22773801	ID=Smp_141350	SM_V10_1	22750247	22773806	ID=gene:Smp_141350
SM_V9_1	22781752	22839886	ID=Smp_141360	SM_V10_1	22781757	22839891	ID=gene:Smp_141360
SM_V9_1	22847842	22855299	ID=Smp_210790	SM_V10_1	22847847	22855304	ID=gene:Smp_210790
SM_V9_1	22863424	22879417	ID=Smp_210800	SM_V10_1	22863429	22879422	ID=gene:Smp_210800
SM_V9_1	22881200	22898178	ID=Smp_141380	SM_V10_1	22881205	22898183	ID=gene:Smp_141380
SM_V9_1	22908982	22930768	ID=Smp_035700	SM_V10_1	22908987	22930773	ID=gene:Smp_035700
SM_V9_1	22937451	22968982	ID=Smp_141390	SM_V10_1	22937456	22968987	ID=gene:Smp_141390
SM_V9_1	23014460	23052354	ID=Smp_141290	SM_V10_1	23014465	23052359	ID=gene:Smp_141290
SM_V9_1	23069645	23086928	ID=Smp_141280	SM_V10_1	23069650	23086933	ID=gene:Smp_141280
SM_V9_1	23097892	23099419	ID=Smp_035500	SM_V10_1	23097897	23099424	ID=gene:Smp_035500
SM_V9_1	23111755	23131441	ID=Smp_141270	SM_V10_1	23111760	23131446	ID=gene:Smp_141270
SM_V9_1	23131740	23137358	ID=Smp_035480	SM_V10_1	23131745	23137363	ID=gene:Smp_035480
SM_V9_1	23143741	23149064	ID=Smp_035470	SM_V10_1	23143746	23149069	ID=gene:Smp_035470
SM_V9_1	23165807	23203300	ID=Smp_035460	SM_V10_1	23165812	23203305	ID=gene:Smp_035460
SM_V9_1	23242203	23287774	ID=Smp_141250	SM_V10_1	23242208	23287779	ID=gene:Smp_141250
SM_V9_1	23289952	23304649	ID=Smp_141240	SM_V10_1	23289957	23304654	ID=gene:Smp_141240
SM_V9_1	23348449	23358592	ID=Smp_349610	SM_V10_1	23348454	23358597	ID=gene:Smp_349610
SM_V9_1	23374063	23385040	ID=Smp_035430	SM_V10_1	23374068	23385045	ID=gene:Smp_035430
SM_V9_1	23386063	23388036	ID=Smp_326410	SM_V10_1	23386068	23388041	ID=gene:Smp_326410
SM_V9_1	23419113	23427579	ID=Smp_035410	SM_V10_1	23419118	23427584	ID=gene:Smp_035410
SM_V9_1	23439520	23465198	ID=Smp_035390	SM_V10_1	23439525	23465203	ID=gene:Smp_035390
SM_V9_1	23465751	23473998	ID=Smp_035380	SM_V10_1	23465756	23474003	ID=gene:Smp_035380
SM_V9_1	23474078	23488454	ID=Smp_035370	SM_V10_1	23474083	23488459	ID=gene:Smp_035370
SM_V9_1	23496149	23506492	ID=Smp_035360	SM_V10_1	23496154	23506497	ID=gene:Smp_035360
SM_V9_1	23508017	23520269	ID=Smp_141230	SM_V10_1	23508022	23520274	ID=gene:Smp_141230
SM_V9_1	23532923	23564999	ID=Smp_141220	SM_V10_1	23532928	23565004	ID=gene:Smp_141220
SM_V9_1	23565124	23571519	ID=Smp_035310	SM_V10_1	23565129	23571524	ID=gene:Smp_035310
SM_V9_1	23577581	23586445	ID=Smp_035300	SM_V10_1	23577586	23586450	ID=gene:Smp_035300
SM_V9_1	23590091	23604544	ID=Smp_035290	SM_V10_1	23590096	23604549	ID=gene:Smp_035290
SM_V9_1	23605305	23626703	ID=Smp_035280	SM_V10_1	23605310	23626708	ID=gene:Smp_035280
SM_V9_1	23632261	23633557	ID=Smp_035270	SM_V10_1	23632266	23633562	ID=gene:Smp_035270
SM_V9_1	23635313	23668687	ID=Smp_035260	SM_V10_1	23635318	23668692	ID=gene:Smp_035260
SM_V9_1	23674108	23677517	ID=Smp_035250	SM_V10_1	23674113	23677522	ID=gene:Smp_035250
SM_V9_1	23687941	23703259	ID=Smp_035220	SM_V10_1	23687946	23703264	ID=gene:Smp_035220
SM_V9_1	23704110	23737538	ID=Smp_035210	SM_V10_1	23704115	23737543	ID=gene:Smp_035210
SM_V9_1	23752473	23754037	ID=Smp_035200	SM_V10_1	23752478	23754042	ID=gene:Smp_035200
SM_V9_1	23761955	23807084	ID=Smp_035190	SM_V10_1	23761960	23807089	ID=gene:Smp_035190
SM_V9_1	23833230	23910037	ID=Smp_035180	SM_V10_1	23833235	23910042	ID=gene:Smp_035180
SM_V9_1	23920191	23926415	ID=Smp_035150	SM_V10_1	23920196	23926420	ID=gene:Smp_035150
SM_V9_1	23929781	23977887	ID=Smp_333650	SM_V10_1	23929786	23977892	ID=gene:Smp_333650
SM_V9_1	23982660	24026997	ID=Smp_343410	SM_V10_1	23982665	24027002	ID=gene:Smp_343410
SM_V9_1	24030405	24040821	ID=Smp_035110	SM_V10_1	24030410	24040826	ID=gene:Smp_035110
SM_V9_1	24057302	24062511	ID=Smp_141170	SM_V10_1	24057307	24062516	ID=gene:Smp_141170
SM_V9_1	24088449	24107291	ID=Smp_035090	SM_V10_1	24088454	24107296	ID=gene:Smp_035090
SM_V9_1	24120525	24124073	ID=Smp_035080	SM_V10_1	24120530	24124078	ID=gene:Smp_035080
SM_V9_1	24124297	24135191	ID=Smp_141160	SM_V10_1	24124302	24135195	ID=gene:Smp_141160
SM_V9_1	24149045	24169800	ID=Smp_141150	SM_V10_1	24149049	24169804	ID=gene:Smp_141150
SM_V9_1	24178405	24206728	ID=Smp_035040	SM_V10_1	24178409	24206732	ID=gene:Smp_035040
SM_V9_1	24210220	24229551	ID=Smp_035030	SM_V10_1	24210224	24229555	ID=gene:Smp_035030
SM_V9_1	24236895	24252978	ID=Smp_035020	SM_V10_1	24236899	24252982	ID=gene:Smp_035020
SM_V9_1	24254489	24258271	ID=Smp_035010	SM_V10_1	24254493	24258275	ID=gene:Smp_035010
SM_V9_1	24258805	24261069	ID=Smp_035000	SM_V10_1	24258809	24261073	ID=gene:Smp_035000
SM_V9_1	24262851	24272121	ID=Smp_141140	SM_V10_1	24262855	24272125	ID=gene:Smp_141140
SM_V9_1	24288063	24303587	ID=Smp_034980	SM_V10_1	24288067	24303591	ID=gene:Smp_034980
SM_V9_1	24356435	24366964	ID=Smp_141130	SM_V10_1	24356439	24366968	ID=gene:Smp_141130
SM_V9_1	24414150	24421171	ID=Smp_141120	SM_V10_1	24414154	24421175	ID=gene:Smp_141120
SM_V9_1	24421295	24485857	ID=Smp_246000	SM_V10_1	24421299	24485861	ID=gene:Smp_246000
SM_V9_1	24498739	24518591	ID=Smp_034940	SM_V10_1	24498743	24518595	ID=gene:Smp_034940
SM_V9_1	24523648	24530851	ID=Smp_141080	SM_V10_1	24523652	24530855	ID=gene:Smp_141080
SM_V9_1	24533147	24606294	ID=Smp_034920	SM_V10_1	24533151	24606298	ID=gene:Smp_034920
SM_V9_1	24616421	24733374	ID=Smp_141070	SM_V10_1	24616425	24733378	ID=gene:Smp_141070
SM_V9_1	24750059	24769716	ID=Smp_034870	SM_V10_1	24750063	24769720	ID=gene:Smp_034870
SM_V9_1	24771602	24810535	ID=Smp_034860	SM_V10_1	24771606	24810539	ID=gene:Smp_034860
SM_V9_1	24818914	24831538	ID=Smp_034850	SM_V10_1	24818918	24831542	ID=gene:Smp_034850
SM_V9_1	24848288	24849770	ID=Smp_034840	SM_V10_1	24848292	24849774	ID=gene:Smp_034840
SM_V9_1	24858142	24885527	ID=Smp_141040	SM_V10_1	24858146	24885531	ID=gene:Smp_141040
SM_V9_1	24898854	24940656	ID=Smp_343400	SM_V10_1	24898858	24940660	ID=gene:Smp_343400
SM_V9_1	24953559	24969682	ID=Smp_020450	SM_V10_1	24953563	24969686	ID=gene:Smp_020450
SM_V9_1	24972899	24992735	ID=Smp_133280	SM_V10_1	24972903	24992739	ID=gene:Smp_133280
SM_V9_1	25003959	25022133	ID=Smp_133270	SM_V10_1	25003963	25022137	ID=gene:Smp_133270
SM_V9_1	25027645	25028525	ID=Smp_133260	SM_V10_1	25027649	25028529	ID=gene:Smp_133260
SM_V9_1	25055463	25144468	ID=Smp_133250	SM_V10_1	25055467	25144472	ID=gene:Smp_133250
SM_V9_1	25309879	25317968	ID=Smp_020400	SM_V10_1	25309883	25317972	ID=gene:Smp_020400
SM_V9_1	25318684	25336418	ID=Smp_333760	SM_V10_1	25318688	25336422	ID=gene:Smp_333760
SM_V9_1	25338909	25352884	ID=Smp_020370	SM_V10_1	25338913	25352888	ID=gene:Smp_020370
SM_V9_1	25399270	25407916	ID=Smp_020340	SM_V10_1	25399274	25407920	ID=gene:Smp_020340
SM_V9_1	25423355	25441149	ID=Smp_133210	SM_V10_1	25423359	25441153	ID=gene:Smp_133210
SM_V9_1	25470027	25501489	ID=Smp_020300	SM_V10_1	25470031	25501493	ID=gene:Smp_020300
SM_V9_1	25523595	25526970	ID=Smp_210400	SM_V10_1	25523599	25526974	ID=gene:Smp_210400
SM_V9_1	25530120	25540370	ID=Smp_310240	SM_V10_1	25530124	25540374	ID=gene:Smp_310240
SM_V9_1	25544693	25617975	ID=Smp_020270	SM_V10_1	25544697	25617979	ID=gene:Smp_020270
SM_V9_1	25627003	25628147	ID=Smp_246020	SM_V10_1	25627007	25628151	ID=gene:Smp_246020
SM_V9_1	25632213	25646907	ID=Smp_347480	SM_V10_1	25632217	25646911	ID=gene:Smp_347480
SM_V9_1	25650926	25661199	ID=Smp_246030	SM_V10_1	25650930	25661203	ID=gene:Smp_246030
SM_V9_1	25663283	25682821	ID=Smp_246040	SM_V10_1	25663287	25682825	ID=gene:Smp_246040
SM_V9_1	25686895	25693579	ID=Smp_133170	SM_V10_1	25686899	25693583	ID=gene:Smp_133170
SM_V9_1	25714113	25725789	ID=Smp_333770	SM_V10_1	25714117	25725793	ID=gene:Smp_333770
SM_V9_1	25727874	25731479	ID=Smp_020220	SM_V10_1	25727878	25731483	ID=gene:Smp_020220
SM_V9_1	25741782	25757367	ID=Smp_020200	SM_V10_1	25741786	25757371	ID=gene:Smp_020200
SM_V9_1	25761012	25786918	ID=Smp_133150	SM_V10_1	25761016	25786922	ID=gene:Smp_133150
SM_V9_1	25789469	25792911	ID=Smp_101840	SM_V10_1	25789473	25792915	ID=gene:Smp_101840
SM_V9_1	25806442	25828011	ID=Smp_178710	SM_V10_1	25806446	25828015	ID=gene:Smp_178710
SM_V9_1	25835242	26004379	ID=Smp_340320	SM_V10_1	25835246	26004384	ID=gene:Smp_340320
SM_V9_1	26007604	26011098	ID=Smp_133120	SM_V10_1	26007609	26011103	ID=gene:Smp_133120
SM_V9_1	26023042	26026969	ID=Smp_133110	SM_V10_1	26023047	26026974	ID=gene:Smp_133110
SM_V9_1	26108372	26171947	ID=Smp_020130	SM_V10_1	26108377	26171952	ID=gene:Smp_020130
SM_V9_1	26183479	26185969	ID=Smp_020120	SM_V10_1	26183484	26185974	ID=gene:Smp_020120
SM_V9_1	26198424	26231615	ID=Smp_327930	SM_V10_1	26198429	26231620	ID=gene:Smp_327930
SM_V9_1	26230788	26247920	ID=Smp_133090	SM_V10_1	26230793	26247925	ID=gene:Smp_133090
SM_V9_1	26275407	26294160	ID=Smp_133080	SM_V10_1	26275412	26294165	ID=gene:Smp_133080
SM_V9_1	26355389	26373013	ID=Smp_342760	SM_V10_1	26355394	26373018	ID=gene:Smp_342760
SM_V9_1	26410969	26421684	ID=Smp_347760	SM_V10_1	26410974	26421689	ID=gene:Smp_347760
SM_V9_1	26439384	26452470	ID=Smp_020090	SM_V10_1	26439389	26452475	ID=gene:Smp_020090
SM_V9_1	26458384	26475026	ID=Smp_020080	SM_V10_1	26458389	26475031	ID=gene:Smp_020080
SM_V9_1	26492607	26546228	ID=Smp_020070	SM_V10_1	26492612	26546233	ID=gene:Smp_020070
SM_V9_1	26562614	26580748	ID=Smp_020060	SM_V10_1	26562619	26580753	ID=gene:Smp_020060
SM_V9_1	26580753	26585000	ID=Smp_020050	SM_V10_1	26580758	26585005	ID=gene:Smp_020050
SM_V9_1	26585124	26599449	ID=Smp_020040	SM_V10_1	26585129	26599454	ID=gene:Smp_020040
SM_V9_1	26610159	26656912	ID=Smp_133050	SM_V10_1	26610164	26656917	ID=gene:Smp_133050
SM_V9_1	26662243	26665469	ID=Smp_019990	SM_V10_1	26662248	26665474	ID=gene:Smp_019990
SM_V9_1	26670952	26685848	ID=Smp_019980	SM_V10_1	26670957	26685853	ID=gene:Smp_019980
SM_V9_1	26701939	26709973	ID=Smp_309860	SM_V10_1	26701944	26709978	ID=gene:Smp_309860
SM_V9_1	26713857	26715015	ID=Smp_019880	SM_V10_1	26713862	26715020	ID=gene:Smp_019880
SM_V9_1	26715107	26747953	ID=Smp_019890	SM_V10_1	26715112	26747958	ID=gene:Smp_019890
SM_V9_1	26764150	26778075	ID=Smp_019900	SM_V10_1	26764155	26778080	ID=gene:Smp_019900
SM_V9_1	26783609	26806573	ID=Smp_133020	SM_V10_1	26783614	26806578	ID=gene:Smp_133020
SM_V9_1	26813459	26821225	ID=Smp_019920	SM_V10_1	26813464	26821230	ID=gene:Smp_019920
SM_V9_1	26826701	26837940	ID=Smp_133030	SM_V10_1	26826706	26837945	ID=gene:Smp_133030
SM_V9_1	26839184	26902843	ID=Smp_311150	SM_V10_1	26839189	26902848	ID=gene:Smp_311150
SM_V9_1	26839186	26849155	ID=Smp_311940	SM_V10_1	26839191	26849160	ID=gene:Smp_311940
SM_V9_1	26879309	26885492	ID=Smp_246230	SM_V10_1	26879314	26885497	ID=gene:Smp_246230
SM_V9_1	26886211	26890321	ID=Smp_200380	SM_V10_1	26886216	26890326	ID=gene:Smp_200380
SM_V9_1	26908032	26921507	ID=Smp_019950	SM_V10_1	26908037	26921512	ID=gene:Smp_019950
SM_V9_1	26974995	27023135	ID=Smp_342750	SM_V10_1	26975000	27023141	ID=gene:Smp_342750
SM_V9_1	27043155	27055219	ID=Smp_172790	SM_V10_1	27043161	27055225	ID=gene:Smp_172790
SM_V9_1	27055224	27070179	ID=Smp_172780	SM_V10_1	27055230	27070185	ID=gene:Smp_172780
SM_V9_1	27106733	27119121	ID=Smp_346160	SM_V10_1	27106739	27119127	ID=gene:Smp_346160
SM_V9_1	27162194	27164665	ID=Smp_328240	SM_V10_1	27162200	27164671	ID=gene:Smp_328240
SM_V9_1	27219076	27232274	ID=Smp_094880	SM_V10_1	27219082	27232280	ID=gene:Smp_094880
SM_V9_1	27243753	27269221	ID=Smp_094870	SM_V10_1	27243759	27269227	ID=gene:Smp_094870
SM_V9_1	27286330	27371480	ID=Smp_174170	SM_V10_1	27286336	27371486	ID=gene:Smp_174170
SM_V9_1	27392444	27392692	ID=Smp_174140	SM_V10_1	27392450	27392698	ID=gene:Smp_174140
SM_V9_1	27447267	27462960	ID=Smp_345800	SM_V10_1	27447273	27462966	ID=gene:Smp_345800
SM_V9_1	27486105	27534405	ID=Smp_168370	SM_V10_1	27486111	27534411	ID=gene:Smp_168370
SM_V9_1	27554339	27584010	ID=Smp_085150	SM_V10_1	27554345	27584016	ID=gene:Smp_085150
SM_V9_1	27603672	27647265	ID=Smp_196950	SM_V10_1	27603678	27647271	ID=gene:Smp_196950
SM_V9_1	27654761	27663155	ID=Smp_140950	SM_V10_1	27654767	27663161	ID=gene:Smp_140950
SM_V9_1	27668649	27689199	ID=Smp_140940	SM_V10_1	27668655	27689205	ID=gene:Smp_140940
SM_V9_1	27691200	27691892	ID=Smp_328360	SM_V10_1	27691206	27691898	ID=gene:Smp_328360
SM_V9_1	27705579	27715886	ID=Smp_034700	SM_V10_1	27705585	27715892	ID=gene:Smp_034700
SM_V9_1	27718930	27801649	ID=Smp_140920	SM_V10_1	27718936	27801655	ID=gene:Smp_140920
SM_V9_1	27862159	27872279	ID=Smp_034680	SM_V10_1	27862165	27872285	ID=gene:Smp_034680
SM_V9_1	27885139	27902361	ID=Smp_034670	SM_V10_1	27885145	27902367	ID=gene:Smp_034670
SM_V9_1	27930193	28013449	ID=Smp_034660	SM_V10_1	27930199	28013455	ID=gene:Smp_034660
SM_V9_1	28018057	28037029	ID=Smp_140900	SM_V10_1	28018063	28037035	ID=gene:Smp_140900
SM_V9_1	28055133	28076465	ID=Smp_322440	SM_V10_1	28055139	28076471	ID=gene:Smp_322440
SM_V9_1	28091641	28100009	ID=Smp_140880	SM_V10_1	28091647	28100015	ID=gene:Smp_140880
SM_V9_1	28201783	28256914	ID=Smp_034610	SM_V10_1	28201789	28256920	ID=gene:Smp_034610
SM_V9_1	28327161	28396866	ID=Smp_140860	SM_V10_1	28327167	28396872	ID=gene:Smp_140860
SM_V9_1	28471090	28487826	ID=Smp_140840	SM_V10_1	28471096	28487832	ID=gene:Smp_140840
SM_V9_1	28492480	28534145	ID=Smp_034550	SM_V10_1	28492486	28534151	ID=gene:Smp_034550
SM_V9_1	28534392	28550029	ID=Smp_140830	SM_V10_1	28534398	28550035	ID=gene:Smp_140830
SM_V9_1	28547986	28550013	ID=Smp_034530	SM_V10_1	28547992	28550019	ID=gene:Smp_034530
SM_V9_1	28593340	28602910	ID=Smp_101820	SM_V10_1	28593346	28602916	ID=gene:Smp_101820
SM_V9_1	28640613	28646646	ID=Smp_178700	SM_V10_1	28640619	28646652	ID=gene:Smp_178700
SM_V9_1	28661264	28699874	ID=Smp_140820	SM_V10_1	28661270	28699880	ID=gene:Smp_140820
SM_V9_1	28701395	28711598	ID=Smp_140810	SM_V10_1	28701401	28711604	ID=gene:Smp_140810
SM_V9_1	28735404	28749748	ID=Smp_034500	SM_V10_1	28735410	28749754	ID=gene:Smp_034500
SM_V9_1	28766854	28776861	ID=Smp_034490	SM_V10_1	28766860	28776867	ID=gene:Smp_034490
SM_V9_1	28787242	28868188	ID=Smp_140800	SM_V10_1	28787248	28868194	ID=gene:Smp_140800
SM_V9_1	28871338	28874748	ID=Smp_140790	SM_V10_1	28871344	28874754	ID=gene:Smp_140790
SM_V9_1	28886034	28893441	ID=Smp_034450	SM_V10_1	28886040	28893447	ID=gene:Smp_034450
SM_V9_1	28920923	28954358	ID=Smp_340690	SM_V10_1	28920929	28954364	ID=gene:Smp_340690
SM_V9_1	28957587	28961130	ID=Smp_034430	SM_V10_1	28957593	28961136	ID=gene:Smp_034430
SM_V9_1	28976645	29007066	ID=Smp_343390	SM_V10_1	28976651	29007072	ID=gene:Smp_343390
SM_V9_1	29029364	29081310	ID=Smp_175590	SM_V10_1	29029370	29081316	ID=gene:Smp_175590
SM_V9_1	29089864	29090335	ID=Smp_328650	SM_V10_1	29089870	29090341	ID=gene:Smp_328650
SM_V9_1	29096458	29104510	ID=Smp_102820	SM_V10_1	29096464	29104516	ID=gene:Smp_102820
SM_V9_1	29116244	29130468	ID=Smp_097280	SM_V10_1	29116250	29130474	ID=gene:Smp_097280
SM_V9_1	29125731	29185660	ID=Smp_175580	SM_V10_1	29125737	29185666	ID=gene:Smp_175580
SM_V9_1	29224814	29234790	ID=Smp_175570	SM_V10_1	29224820	29234796	ID=gene:Smp_175570
SM_V9_1	29234792	29238420	ID=Smp_097240	SM_V10_1	29234798	29238426	ID=gene:Smp_097240
SM_V9_1	29265980	29280800	ID=Smp_055260	SM_V10_1	29265986	29280806	ID=gene:Smp_055260
SM_V9_1	29311254	29318312	ID=Smp_200450	SM_V10_1	29311260	29318318	ID=gene:Smp_200450
SM_V9_1	29329047	29337687	ID=Smp_342460	SM_V10_1	29329053	29337693	ID=gene:Smp_342460
SM_V9_1	29346944	29366793	ID=Smp_333980	SM_V10_1	29346950	29366799	ID=gene:Smp_333980
SM_V9_1	29366805	29393882	ID=Smp_129920	SM_V10_1	29366811	29393888	ID=gene:Smp_129920
SM_V9_1	29419700	29436747	ID=Smp_129900	SM_V10_1	29419706	29436753	ID=gene:Smp_129900
SM_V9_1	29447360	29452880	ID=Smp_014290	SM_V10_1	29447366	29452886	ID=gene:Smp_014290
SM_V9_1	29461924	29470041	ID=Smp_014280	SM_V10_1	29461930	29470047	ID=gene:Smp_014280
SM_V9_1	29483777	29494610	ID=Smp_014260	SM_V10_1	29483783	29494616	ID=gene:Smp_014260
SM_V9_1	29513324	29533916	ID=Smp_129870	SM_V10_1	29513330	29533922	ID=gene:Smp_129870
SM_V9_1	29535834	29541768	ID=Smp_129860	SM_V10_1	29535840	29541774	ID=gene:Smp_129860
SM_V9_1	29542697	29637750	ID=Smp_129840	SM_V10_1	29542703	29637756	ID=gene:Smp_129840
SM_V9_1	29729212	29859496	ID=Smp_129830	SM_V10_1	29729218	29859502	ID=gene:Smp_129830
SM_V9_1	29747372	29747524	ID=Smp_200710	SM_V10_1	29747378	29747530	ID=gene:Smp_200710
SM_V9_1	29944069	29960915	ID=Smp_014170	SM_V10_1	29944075	29960921	ID=gene:Smp_014170
SM_V9_1	29974180	29977124	ID=Smp_098330	SM_V10_1	29974186	29977130	ID=gene:Smp_098330
SM_V9_1	29978139	30003826	ID=Smp_098320	SM_V10_1	29978145	30003832	ID=gene:Smp_098320
SM_V9_1	30010345	30022913	ID=Smp_347350	SM_V10_1	30010351	30022919	ID=gene:Smp_347350
SM_V9_1	30025970	30027893	ID=Smp_210830	SM_V10_1	30025976	30027899	ID=gene:Smp_210830
SM_V9_1	30056706	30064936	ID=Smp_024490	SM_V10_1	30056712	30064942	ID=gene:Smp_024490
SM_V9_1	30085655	30098061	ID=Smp_024500	SM_V10_1	30085661	30098067	ID=gene:Smp_024500
SM_V9_1	30098064	30108331	ID=Smp_208090	SM_V10_1	30098070	30108337	ID=gene:Smp_208090
SM_V9_1	30126400	30134042	ID=Smp_167850	SM_V10_1	30126406	30134048	ID=gene:Smp_167850
SM_V9_1	30147710	30177392	ID=Smp_200410	SM_V10_1	30147716	30177398	ID=gene:Smp_200410
SM_V9_1	30227820	30281528	ID=Smp_093210	SM_V10_1	30227826	30281534	ID=gene:Smp_093210
SM_V9_1	30285430	30325271	ID=Smp_093220	SM_V10_1	30285436	30325277	ID=gene:Smp_093220
SM_V9_1	30328139	30331882	ID=Smp_093230	SM_V10_1	30328145	30331888	ID=gene:Smp_093230
SM_V9_1	30345198	30354308	ID=Smp_173180	SM_V10_1	30345204	30354314	ID=gene:Smp_173180
SM_V9_1	30359978	30365368	ID=Smp_131790	SM_V10_1	30359984	30365374	ID=gene:Smp_131790
SM_V9_1	30366318	30453014	ID=Smp_173190	SM_V10_1	30366324	30453020	ID=gene:Smp_173190
SM_V9_1	30473598	30508883	ID=Smp_081140	SM_V10_1	30473604	30508889	ID=gene:Smp_081140
SM_V9_1	30510628	30541643	ID=Smp_165930	SM_V10_1	30510634	30541649	ID=gene:Smp_165930
SM_V9_1	30551678	30565183	ID=Smp_165940	SM_V10_1	30551684	30565189	ID=gene:Smp_165940
SM_V9_1	30586747	30588227	ID=Smp_081190	SM_V10_1	30586753	30588233	ID=gene:Smp_081190
SM_V9_1	30610024	30613264	ID=Smp_081200	SM_V10_1	30610030	30613270	ID=gene:Smp_081200
SM_V9_1	30621409	30631054	ID=Smp_165950	SM_V10_1	30621415	30631060	ID=gene:Smp_165950
SM_V9_1	30631148	30641387	ID=Smp_165960	SM_V10_1	30631154	30641393	ID=gene:Smp_165960
SM_V9_1	30742766	30746244	ID=Smp_081250	SM_V10_1	30742772	30746250	ID=gene:Smp_081250
SM_V9_1	30795843	30843062	ID=Smp_081260	SM_V10_1	30795849	30843068	ID=gene:Smp_081260
SM_V9_1	30850506	30860830	ID=Smp_246260	SM_V10_1	30850512	30860836	ID=gene:Smp_246260
SM_V9_1	30862766	30876470	ID=Smp_347770	SM_V10_1	30862772	30876476	ID=gene:Smp_347770
SM_V9_1	30877197	30883679	ID=Smp_165980	SM_V10_1	30877203	30883685	ID=gene:Smp_165980
SM_V9_1	30890616	30942798	ID=Smp_347340	SM_V10_1	30890622	30942804	ID=gene:Smp_347340
SM_V9_1	30943811	30950098	ID=Smp_210750	SM_V10_1	30943817	30950104	ID=gene:Smp_210750
SM_V9_1	30952392	30967802	ID=Smp_337620	SM_V10_1	30952398	30967808	ID=gene:Smp_337620
SM_V9_1	30979362	30985684	ID=Smp_160800	SM_V10_1	30979368	30985690	ID=gene:Smp_160800
SM_V9_1	30993677	31006342	ID=Smp_160810	SM_V10_1	30993683	31006348	ID=gene:Smp_160810
SM_V9_1	31015196	31056898	ID=Smp_160820	SM_V10_1	31015202	31056904	ID=gene:Smp_160820
SM_V9_1	31077986	31083366	ID=Smp_071250	SM_V10_1	31077992	31083372	ID=gene:Smp_071250
SM_V9_1	31090752	31116202	ID=Smp_160830	SM_V10_1	31090758	31116208	ID=gene:Smp_160830
SM_V9_1	31118940	31130182	ID=Smp_345240	SM_V10_1	31118946	31130188	ID=gene:Smp_345240
SM_V9_1	31146586	31180810	ID=Smp_160850	SM_V10_1	31146592	31180816	ID=gene:Smp_160850
SM_V9_1	31180840	31184302	ID=Smp_329370	SM_V10_1	31180846	31184308	ID=gene:Smp_329370
SM_V9_1	31190794	31213087	ID=Smp_336350	SM_V10_1	31190800	31213093	ID=gene:Smp_336350
SM_V9_1	31272356	31287800	ID=Smp_202260	SM_V10_1	31272362	31287806	ID=gene:Smp_202260
SM_V9_1	31287945	31292148	ID=Smp_202170	SM_V10_1	31287951	31292154	ID=gene:Smp_202170
SM_V9_1	31296743	31311830	ID=Smp_160870	SM_V10_1	31296749	31311836	ID=gene:Smp_160870
SM_V9_1	31318824	31323617	ID=Smp_160880	SM_V10_1	31318830	31323623	ID=gene:Smp_160880
SM_V9_1	31339954	31366008	ID=Smp_246240	SM_V10_1	31339960	31366014	ID=gene:Smp_246240
SM_V9_1	31391882	31402230	ID=Smp_071380	SM_V10_1	31391888	31402236	ID=gene:Smp_071380
SM_V9_1	31432694	31439690	ID=Smp_345250	SM_V10_1	31432700	31439696	ID=gene:Smp_345250
SM_V9_1	31443986	31459180	ID=Smp_071390	SM_V10_1	31443992	31459186	ID=gene:Smp_071390
SM_V9_1	31473316	31486510	ID=Smp_160940	SM_V10_1	31473322	31486516	ID=gene:Smp_160940
SM_V9_1	31513645	31519346	ID=Smp_160950	SM_V10_1	31513651	31519352	ID=gene:Smp_160950
SM_V9_1	31574019	31642555	ID=Smp_347800	SM_V10_1	31574025	31642561	ID=gene:Smp_347800
SM_V9_1	31661281	31671786	ID=Smp_071470	SM_V10_1	31661287	31671792	ID=gene:Smp_071470
SM_V9_1	31703560	31730803	ID=Smp_246410	SM_V10_1	31703566	31730809	ID=gene:Smp_246410
SM_V9_1	31735613	31771419	ID=Smp_246400	SM_V10_1	31735619	31771425	ID=gene:Smp_246400
SM_V9_1	31782371	31795030	ID=Smp_071540	SM_V10_1	31782377	31795036	ID=gene:Smp_071540
SM_V9_1	31798030	31810014	ID=Smp_071550	SM_V10_1	31798036	31810020	ID=gene:Smp_071550
SM_V9_1	31809594	31814546	ID=Smp_071560	SM_V10_1	31809600	31814552	ID=gene:Smp_071560
SM_V9_1	31827223	31843105	ID=Smp_071570	SM_V10_1	31827229	31843111	ID=gene:Smp_071570
SM_V9_1	31845025	31853616	ID=Smp_161040	SM_V10_1	31845031	31853622	ID=gene:Smp_161040
SM_V9_1	31855941	31858418	ID=Smp_161060	SM_V10_1	31855947	31858424	ID=gene:Smp_161060
SM_V9_1	31870760	31881994	ID=Smp_129100	SM_V10_1	31870766	31882000	ID=gene:Smp_129100
SM_V9_1	31894023	31901680	ID=Smp_129090	SM_V10_1	31894029	31901686	ID=gene:Smp_129090
SM_V9_1	31911560	31933663	ID=Smp_012930	SM_V10_1	31911566	31933669	ID=gene:Smp_012930
SM_V9_1	32010021	32012476	ID=Smp_012920	SM_V10_1	32010027	32012482	ID=gene:Smp_012920
SM_V9_1	32042379	32042938	ID=Smp_129080	SM_V10_1	32042385	32042944	ID=gene:Smp_129080
SM_V9_1	32046490	32058345	ID=Smp_012900	SM_V10_1	32046496	32058351	ID=gene:Smp_012900
SM_V9_1	32065181	32076464	ID=Smp_129070	SM_V10_1	32065187	32076470	ID=gene:Smp_129070
SM_V9_1	32083737	32151482	ID=Smp_129060	SM_V10_1	32083743	32151488	ID=gene:Smp_129060
SM_V9_1	32158797	32225195	ID=Smp_129050	SM_V10_1	32158803	32225201	ID=gene:Smp_129050
SM_V9_1	32233340	32246122	ID=Smp_106970	SM_V10_1	32233346	32246128	ID=gene:Smp_106970
SM_V9_1	32259717	32259959	ID=Smp_200770	SM_V10_1	32259723	32259965	ID=gene:Smp_200770
SM_V9_1	32268494	32276621	ID=Smp_012860	SM_V10_1	32268500	32276627	ID=gene:Smp_012860
SM_V9_1	32287357	32313075	ID=Smp_313530	SM_V10_1	32287363	32313081	ID=gene:Smp_313530
SM_V9_1	32313157	32332181	ID=Smp_313540	SM_V10_1	32313163	32332187	ID=gene:Smp_313540
SM_V9_1	32334709	32348657	ID=Smp_129020	SM_V10_1	32334715	32348663	ID=gene:Smp_129020
SM_V9_1	32355388	32381923	ID=Smp_129010	SM_V10_1	32355394	32381929	ID=gene:Smp_129010
SM_V9_1	32396807	32411104	ID=Smp_012810	SM_V10_1	32396813	32411110	ID=gene:Smp_012810
SM_V9_1	32462824	32463285	ID=Smp_012800	SM_V10_1	32462830	32463291	ID=gene:Smp_012800
SM_V9_1	32468739	32470404	ID=Smp_012790	SM_V10_1	32468745	32470410	ID=gene:Smp_012790
SM_V9_1	32488019	32517845	ID=Smp_012780	SM_V10_1	32488025	32517851	ID=gene:Smp_012780
SM_V9_1	32589875	32614845	ID=Smp_129000	SM_V10_1	32589881	32614851	ID=gene:Smp_129000
SM_V9_1	32690356	32711805	ID=Smp_012750	SM_V10_1	32690362	32711811	ID=gene:Smp_012750
SM_V9_1	32719599	32724628	ID=Smp_012740	SM_V10_1	32719605	32724634	ID=gene:Smp_012740
SM_V9_1	32724529	32741945	ID=Smp_128990	SM_V10_1	32724535	32741951	ID=gene:Smp_128990
SM_V9_1	32750099	32781266	ID=Smp_012720	SM_V10_1	32750105	32781272	ID=gene:Smp_012720
SM_V9_1	32785815	32797012	ID=Smp_342400	SM_V10_1	32785821	32797018	ID=gene:Smp_342400
SM_V9_1	32814469	32821235	ID=Smp_313730	SM_V10_1	32814475	32821241	ID=gene:Smp_313730
SM_V9_1	32826682	32833333	ID=Smp_313750	SM_V10_1	32826688	32833339	ID=gene:Smp_313750
SM_V9_1	32833337	32842512	ID=Smp_012690	SM_V10_1	32833343	32842518	ID=gene:Smp_012690
SM_V9_1	32848979	32852734	ID=Smp_012670	SM_V10_1	32848985	32852740	ID=gene:Smp_012670
SM_V9_1	32853213	32871417	ID=Smp_246380	SM_V10_1	32853219	32871423	ID=gene:Smp_246380
SM_V9_1	32878420	32897110	ID=Smp_128960	SM_V10_1	32878426	32897116	ID=gene:Smp_128960
SM_V9_1	32904657	32922161	ID=Smp_329670	SM_V10_1	32904663	32922167	ID=gene:Smp_329670
SM_V9_1	32922308	32956663	ID=Smp_128950	SM_V10_1	32922314	32956669	ID=gene:Smp_128950
SM_V9_1	32942317	32942781	ID=Smp_313820	SM_V10_1	32942323	32942787	ID=gene:Smp_313820
SM_V9_1	32964877	32993272	ID=Smp_128940	SM_V10_1	32964883	32993278	ID=gene:Smp_128940
SM_V9_1	32995658	33056283	ID=Smp_128920	SM_V10_1	32995664	33056289	ID=gene:Smp_128920
SM_V9_1	33065487	33068651	ID=Smp_128910	SM_V10_1	33065493	33068657	ID=gene:Smp_128910
SM_V9_1	33070507	33126685	ID=Smp_012580	SM_V10_1	33070513	33126691	ID=gene:Smp_012580
SM_V9_1	33128581	33143213	ID=Smp_012570	SM_V10_1	33128587	33143219	ID=gene:Smp_012570
SM_V9_1	33161567	33192819	ID=Smp_128890	SM_V10_1	33161573	33192825	ID=gene:Smp_128890
SM_V9_1	33192822	33198267	ID=Smp_012540	SM_V10_1	33192828	33198273	ID=gene:Smp_012540
SM_V9_1	33208697	33211852	ID=Smp_012530	SM_V10_1	33208703	33211858	ID=gene:Smp_012530
SM_V9_1	33216915	33236403	ID=Smp_128870	SM_V10_1	33216921	33236409	ID=gene:Smp_128870
SM_V9_1	33247797	33265588	ID=Smp_128860	SM_V10_1	33247803	33265594	ID=gene:Smp_128860
SM_V9_1	33267881	33284353	ID=Smp_012480	SM_V10_1	33267887	33284359	ID=gene:Smp_012480
SM_V9_1	33301057	33307555	ID=Smp_012470	SM_V10_1	33301063	33307561	ID=gene:Smp_012470
SM_V9_1	33312576	33315617	ID=Smp_350480	SM_V10_1	33312582	33315623	ID=gene:Smp_350480
SM_V9_1	33315973	33339897	ID=Smp_329760	SM_V10_1	33315979	33339903	ID=gene:Smp_329760
SM_V9_1	33364940	33390733	ID=Smp_194160	SM_V10_1	33364946	33390739	ID=gene:Smp_194160
SM_V9_1	33409480	33425306	ID=Smp_120920	SM_V10_1	33409486	33425312	ID=gene:Smp_120920
SM_V9_1	33435126	33450291	ID=Smp_059980	SM_V10_1	33435132	33450297	ID=gene:Smp_059980
SM_V9_1	33453450	33480850	ID=Smp_154410	SM_V10_1	33453456	33480856	ID=gene:Smp_154410
SM_V9_1	33493340	33514834	ID=Smp_060010	SM_V10_1	33493346	33514840	ID=gene:Smp_060010
SM_V9_1	33551124	33577096	ID=Smp_060030	SM_V10_1	33551130	33577102	ID=gene:Smp_060030
SM_V9_1	33607680	33608793	ID=Smp_329920	SM_V10_1	33607686	33608799	ID=gene:Smp_329920
SM_V9_1	33629054	33651736	ID=Smp_154420	SM_V10_1	33629060	33651742	ID=gene:Smp_154420
SM_V9_1	33664610	33685575	ID=Smp_060070	SM_V10_1	33664616	33685581	ID=gene:Smp_060070
SM_V9_1	33695310	33702002	ID=Smp_060080	SM_V10_1	33695316	33702008	ID=gene:Smp_060080
SM_V9_1	33742110	33742678	ID=Smp_060090	SM_V10_1	33742116	33742684	ID=gene:Smp_060090
SM_V9_1	33749472	33774376	ID=Smp_246630	SM_V10_1	33749478	33774382	ID=gene:Smp_246630
SM_V9_1	33780558	33830651	ID=Smp_246620	SM_V10_1	33780564	33830657	ID=gene:Smp_246620
SM_V9_1	33865299	33866429	ID=Smp_330190	SM_V10_1	33865305	33866435	ID=gene:Smp_330190
SM_V9_1	33894130	33895089	ID=Smp_330250	SM_V10_1	33894136	33895095	ID=gene:Smp_330250
SM_V9_1	33917415	33922652	ID=Smp_196790	SM_V10_1	33917421	33922658	ID=gene:Smp_196790
SM_V9_1	33944027	33945482	ID=Smp_104110	SM_V10_1	33944033	33945488	ID=gene:Smp_104110
SM_V9_1	33957726	33960799	ID=Smp_104120	SM_V10_1	33957732	33960805	ID=gene:Smp_104120
SM_V9_1	33991886	34055041	ID=Smp_346630	SM_V10_1	33991892	34055047	ID=gene:Smp_346630
SM_V9_1	34057531	34095213	ID=Smp_346640	SM_V10_1	34057537	34095219	ID=gene:Smp_346640
SM_V9_1	34099385	34099912	ID=Smp_104170	SM_V10_1	34099391	34099918	ID=gene:Smp_104170
SM_V9_1	34135889	34136276	ID=Smp_200850	SM_V10_1	34135895	34136282	ID=gene:Smp_200850
SM_V9_1	34142297	34142758	ID=Smp_200840	SM_V10_1	34142303	34142764	ID=gene:Smp_200840
SM_V9_1	34145616	34145957	ID=Smp_200820	SM_V10_1	34145622	34145963	ID=gene:Smp_200820
SM_V9_1	34180520	34201920	ID=Smp_073340	SM_V10_1	34180526	34201926	ID=gene:Smp_073340
SM_V9_1	34208315	34212010	ID=Smp_161870	SM_V10_1	34208321	34212016	ID=gene:Smp_161870
SM_V9_1	34226113	34248104	ID=Smp_246510	SM_V10_1	34226119	34248110	ID=gene:Smp_246510
SM_V9_1	34251782	34275660	ID=Smp_246500	SM_V10_1	34251788	34275666	ID=gene:Smp_246500
SM_V9_1	34283787	34306658	ID=Smp_073300	SM_V10_1	34283793	34306664	ID=gene:Smp_073300
SM_V9_1	34326022	34332713	ID=Smp_073290	SM_V10_1	34326028	34332719	ID=gene:Smp_073290
SM_V9_1	34342083	34369018	ID=Smp_073280	SM_V10_1	34342089	34369024	ID=gene:Smp_073280
SM_V9_1	34384912	34389519	ID=Smp_073270	SM_V10_1	34384918	34389525	ID=gene:Smp_073270
SM_V9_1	34409751	34443938	ID=Smp_161850	SM_V10_1	34409757	34443944	ID=gene:Smp_161850
SM_V9_1	34464342	34488147	ID=Smp_330470	SM_V10_1	34464348	34488153	ID=gene:Smp_330470
SM_V9_1	34493517	34497804	ID=Smp_161820	SM_V10_1	34493523	34497810	ID=gene:Smp_161820
SM_V9_1	34505978	34530392	ID=Smp_073220	SM_V10_1	34505984	34530398	ID=gene:Smp_073220
SM_V9_1	34540708	34551014	ID=Smp_073210	SM_V10_1	34540714	34551020	ID=gene:Smp_073210
SM_V9_1	34555066	34562912	ID=Smp_073200	SM_V10_1	34555072	34562918	ID=gene:Smp_073200
SM_V9_1	34574093	34601359	ID=Smp_161800	SM_V10_1	34574099	34601365	ID=gene:Smp_161800
SM_V9_1	34609955	34660859	ID=Smp_161790	SM_V10_1	34609961	34660865	ID=gene:Smp_161790
SM_V9_1	34665554	34673144	ID=Smp_073140	SM_V10_1	34665560	34673150	ID=gene:Smp_073140
SM_V9_1	34682045	34716163	ID=Smp_210780	SM_V10_1	34682051	34716169	ID=gene:Smp_210780
SM_V9_1	34723308	34731031	ID=Smp_210770	SM_V10_1	34723314	34731037	ID=gene:Smp_210770
SM_V9_1	34731033	34790524	ID=Smp_246470	SM_V10_1	34731039	34790530	ID=gene:Smp_246470
SM_V9_1	34799544	34799660	ID=Smp_106590	SM_V10_1	34799550	34799666	ID=gene:Smp_106590
SM_V9_1	34804058	34804798	ID=Smp_161770	SM_V10_1	34804064	34804804	ID=gene:Smp_161770
SM_V9_1	34806669	34809824	ID=Smp_073080	SM_V10_1	34806675	34809830	ID=gene:Smp_073080
SM_V9_1	34830878	34838136	ID=Smp_073070	SM_V10_1	34830884	34838142	ID=gene:Smp_073070
SM_V9_1	34839668	34860012	ID=Smp_161750	SM_V10_1	34839674	34860018	ID=gene:Smp_161750
SM_V9_1	34860025	34862114	ID=Smp_315110	SM_V10_1	34860031	34862120	ID=gene:Smp_315110
SM_V9_1	34872098	34874766	ID=Smp_314730	SM_V10_1	34872104	34874772	ID=gene:Smp_314730
SM_V9_1	34877078	34894523	ID=Smp_246460	SM_V10_1	34877084	34894529	ID=gene:Smp_246460
SM_V9_1	34903245	34913729	ID=Smp_094360	SM_V10_1	34903251	34913735	ID=gene:Smp_094360
SM_V9_1	34919406	34935701	ID=Smp_094340	SM_V10_1	34919412	34935707	ID=gene:Smp_094340
SM_V9_1	34947635	35002475	ID=Smp_094330	SM_V10_1	34947641	35002481	ID=gene:Smp_094330
SM_V9_1	35008221	35024325	ID=Smp_161730	SM_V10_1	35008227	35024331	ID=gene:Smp_161730
SM_V9_1	35031995	35112021	ID=Smp_191210	SM_V10_1	35032001	35112027	ID=gene:Smp_191210
SM_V9_1	35112599	35118442	ID=Smp_072990	SM_V10_1	35112605	35118448	ID=gene:Smp_072990
SM_V9_1	35122795	35140312	ID=Smp_072980	SM_V10_1	35122801	35140318	ID=gene:Smp_072980
SM_V9_1	35184395	35191370	ID=Smp_072970	SM_V10_1	35184401	35191376	ID=gene:Smp_072970
SM_V9_1	35203805	35252363	ID=Smp_161680	SM_V10_1	35203811	35252369	ID=gene:Smp_161680
SM_V9_1	35258275	35261589	ID=Smp_072950	SM_V10_1	35258281	35261595	ID=gene:Smp_072950
SM_V9_1	35278326	35290081	ID=Smp_200800	SM_V10_1	35278332	35290087	ID=gene:Smp_200800
SM_V9_1	35312240	35323330	ID=Smp_068170	SM_V10_1	35312246	35323336	ID=gene:Smp_068170
SM_V9_1	35357570	35397300	ID=Smp_125730	SM_V10_1	35357576	35397306	ID=gene:Smp_125730
SM_V9_1	35399997	35410574	ID=Smp_006550	SM_V10_1	35400003	35410580	ID=gene:Smp_006550
SM_V9_1	35414600	35425980	ID=Smp_125740	SM_V10_1	35414606	35425986	ID=gene:Smp_125740
SM_V9_1	35463431	35464409	ID=Smp_006560	SM_V10_1	35463437	35464415	ID=gene:Smp_006560
SM_V9_1	35484163	35506414	ID=Smp_188580	SM_V10_1	35484169	35506420	ID=gene:Smp_188580
SM_V9_1	35528344	35550700	ID=Smp_125760	SM_V10_1	35528350	35550706	ID=gene:Smp_125760
SM_V9_1	35560623	35577708	ID=Smp_125770	SM_V10_1	35560629	35577714	ID=gene:Smp_125770
SM_V9_1	35577714	35596159	ID=Smp_125780	SM_V10_1	35577720	35596165	ID=gene:Smp_125780
SM_V9_1	35608107	35616841	ID=Smp_006590	SM_V10_1	35608113	35616847	ID=gene:Smp_006590
SM_V9_1	35618564	35648281	ID=Smp_125790	SM_V10_1	35618570	35648287	ID=gene:Smp_125790
SM_V9_1	35687375	35704083	ID=Smp_006630	SM_V10_1	35687381	35704089	ID=gene:Smp_006630
SM_V9_1	35706358	35720506	ID=Smp_125800	SM_V10_1	35706364	35720512	ID=gene:Smp_125800
SM_V9_1	35731095	35778596	ID=Smp_125810	SM_V10_1	35731101	35778602	ID=gene:Smp_125810
SM_V9_1	35800598	35841806	ID=Smp_125820	SM_V10_1	35800604	35841812	ID=gene:Smp_125820
SM_V9_1	35883161	35887185	ID=Smp_006680	SM_V10_1	35883167	35887191	ID=gene:Smp_006680
SM_V9_1	35904960	35916613	ID=Smp_006690	SM_V10_1	35904966	35916619	ID=gene:Smp_006690
SM_V9_1	35914901	35948736	ID=Smp_006700	SM_V10_1	35914907	35948742	ID=gene:Smp_006700
SM_V9_1	35967324	35971031	ID=Smp_006710	SM_V10_1	35967330	35971037	ID=gene:Smp_006710
SM_V9_1	35971051	35996516	ID=Smp_006720	SM_V10_1	35971057	35996522	ID=gene:Smp_006720
SM_V9_1	36014350	36017654	ID=Smp_342200	SM_V10_1	36014356	36017660	ID=gene:Smp_342200
SM_V9_1	36018467	36036045	ID=Smp_006730	SM_V10_1	36018473	36036051	ID=gene:Smp_006730
SM_V9_1	36053240	36065185	ID=Smp_316270	SM_V10_1	36053246	36065191	ID=gene:Smp_316270
SM_V9_1	36068720	36073917	ID=Smp_331410	SM_V10_1	36068726	36073923	ID=gene:Smp_331410
SM_V9_1	36108800	36132225	ID=Smp_006760	SM_V10_1	36108806	36132231	ID=gene:Smp_006760
SM_V9_1	36134742	36147586	ID=Smp_006750	SM_V10_1	36134748	36147592	ID=gene:Smp_006750
SM_V9_1	36151677	36151844	ID=Smp_242050	SM_V10_1	36151683	36151850	ID=gene:Smp_242050
SM_V9_1	36159170	36171111	ID=Smp_315420	SM_V10_1	36159176	36171117	ID=gene:Smp_315420
SM_V9_1	36207750	36249152	ID=Smp_140590	SM_V10_1	36207756	36249158	ID=gene:Smp_140590
SM_V9_1	36302416	36312692	ID=Smp_034120	SM_V10_1	36302422	36312698	ID=gene:Smp_034120
SM_V9_1	36325249	36334533	ID=Smp_140580	SM_V10_1	36325255	36334539	ID=gene:Smp_140580
SM_V9_1	36352517	36354565	ID=Smp_034100	SM_V10_1	36352523	36354571	ID=gene:Smp_034100
SM_V9_1	36379462	36382325	ID=Smp_331530	SM_V10_1	36379468	36382331	ID=gene:Smp_331530
SM_V9_1	36396169	36403788	ID=Smp_034090	SM_V10_1	36396175	36403794	ID=gene:Smp_034090
SM_V9_1	36418283	36500085	ID=Smp_140570	SM_V10_1	36418289	36500091	ID=gene:Smp_140570
SM_V9_1	36502577	36506613	ID=Smp_140560	SM_V10_1	36502583	36506619	ID=gene:Smp_140560
SM_V9_1	36516986	36520073	ID=Smp_140550	SM_V10_1	36516992	36520079	ID=gene:Smp_140550
SM_V9_1	36520957	36542267	ID=Smp_213180	SM_V10_1	36520963	36542273	ID=gene:Smp_213180
SM_V9_1	36558305	36559262	ID=Smp_140540	SM_V10_1	36558311	36559268	ID=gene:Smp_140540
SM_V9_1	36564566	36601611	ID=Smp_034000	SM_V10_1	36564572	36601617	ID=gene:Smp_034000
SM_V9_1	36619385	36621847	ID=Smp_033990	SM_V10_1	36619391	36621853	ID=gene:Smp_033990
SM_V9_1	36631751	36638271	ID=Smp_140530	SM_V10_1	36631757	36638277	ID=gene:Smp_140530
SM_V9_1	36663715	36687019	ID=Smp_033970	SM_V10_1	36663721	36687025	ID=gene:Smp_033970
SM_V9_1	36694075	36743082	ID=Smp_140520	SM_V10_1	36694081	36743088	ID=gene:Smp_140520
SM_V9_1	36747985	36752472	ID=Smp_140510	SM_V10_1	36747991	36752478	ID=gene:Smp_140510
SM_V9_1	36764402	36764650	ID=Smp_200790	SM_V10_1	36764408	36764656	ID=gene:Smp_200790
SM_V9_1	36827198	36840021	ID=Smp_033950	SM_V10_1	36827204	36840027	ID=gene:Smp_033950
SM_V9_1	36850295	36884191	ID=Smp_300500	SM_V10_1	36850301	36884197	ID=gene:Smp_300500
SM_V9_1	36885089	36890291	ID=Smp_033930	SM_V10_1	36885095	36890297	ID=gene:Smp_033930
SM_V9_1	36931122	36964331	ID=Smp_140490	SM_V10_1	36931128	36964337	ID=gene:Smp_140490
SM_V9_1	36983392	36983834	ID=Smp_140480	SM_V10_1	36983398	36983840	ID=gene:Smp_140480
SM_V9_1	36990384	36991996	ID=Smp_332240	SM_V10_1	36990390	36992002	ID=gene:Smp_332240
SM_V9_1	36994239	36995829	ID=Smp_332245	SM_V10_1	36994245	36995835	ID=gene:Smp_332245
SM_V9_1	36998124	36999699	ID=Smp_317550	SM_V10_1	36998130	36999705	ID=gene:Smp_317550
SM_V9_1	37004693	37012619	ID=Smp_310470	SM_V10_1	37004699	37012625	ID=gene:Smp_310470
SM_V9_1	37021462	37028197	ID=Smp_033870	SM_V10_1	37021468	37028203	ID=gene:Smp_033870
SM_V9_1	37068859	37123379	ID=Smp_140460	SM_V10_1	37068865	37123385	ID=gene:Smp_140460
SM_V9_1	37136611	37140439	ID=Smp_211120	SM_V10_1	37136617	37140445	ID=gene:Smp_211120
SM_V9_1	37141286	37154831	ID=Smp_347360	SM_V10_1	37141292	37154837	ID=gene:Smp_347360
SM_V9_1	37161203	37175112	ID=Smp_140440	SM_V10_1	37161209	37175118	ID=gene:Smp_140440
SM_V9_1	37185497	37185703	ID=Smp_201870	SM_V10_1	37185503	37185709	ID=gene:Smp_201870
SM_V9_1	37192635	37204366	ID=Smp_140430	SM_V10_1	37192641	37204372	ID=gene:Smp_140430
SM_V9_1	37218959	37275558	ID=Smp_140420	SM_V10_1	37218965	37275564	ID=gene:Smp_140420
SM_V9_1	37276267	37297259	ID=Smp_337580	SM_V10_1	37276273	37297265	ID=gene:Smp_337580
SM_V9_1	37302457	37312933	ID=Smp_140400	SM_V10_1	37302463	37312939	ID=gene:Smp_140400
SM_V9_1	37313223	37320380	ID=Smp_033770	SM_V10_1	37313229	37320386	ID=gene:Smp_033770
SM_V9_1	37322815	37339175	ID=Smp_033760	SM_V10_1	37322821	37339181	ID=gene:Smp_033760
SM_V9_1	37345361	37371430	ID=Smp_140390	SM_V10_1	37345367	37371436	ID=gene:Smp_140390
SM_V9_1	37394613	37404257	ID=Smp_033710	SM_V10_1	37394619	37404263	ID=gene:Smp_033710
SM_V9_1	37404262	37436149	ID=Smp_033700	SM_V10_1	37404268	37436155	ID=gene:Smp_033700
SM_V9_1	37450373	37462957	ID=Smp_140370	SM_V10_1	37450379	37462963	ID=gene:Smp_140370
SM_V9_1	37467734	37551994	ID=Smp_343380	SM_V10_1	37467740	37552000	ID=gene:Smp_343380
SM_V9_1	37581408	37589734	ID=Smp_343370	SM_V10_1	37581414	37589740	ID=gene:Smp_343370
SM_V9_1	37596574	37612244	ID=Smp_033680	SM_V10_1	37596580	37612250	ID=gene:Smp_033680
SM_V9_1	37621165	37622263	ID=Smp_033670	SM_V10_1	37621171	37622269	ID=gene:Smp_033670
SM_V9_1	37627913	37633864	ID=Smp_033660	SM_V10_1	37627919	37633870	ID=gene:Smp_033660
SM_V9_1	37640868	37659802	ID=Smp_140330	SM_V10_1	37640874	37659808	ID=gene:Smp_140330
SM_V9_1	37711498	37757135	ID=Smp_315700	SM_V10_1	37711504	37757141	ID=gene:Smp_315700
SM_V9_1	37762741	37763651	ID=Smp_033620	SM_V10_1	37762747	37763657	ID=gene:Smp_033620
SM_V9_1	37767451	37780769	ID=Smp_033610	SM_V10_1	37767457	37780775	ID=gene:Smp_033610
SM_V9_1	37794110	37831740	ID=Smp_033600	SM_V10_1	37794116	37831746	ID=gene:Smp_033600
SM_V9_1	37847738	37855441	ID=Smp_033590	SM_V10_1	37847744	37855447	ID=gene:Smp_033590
SM_V9_1	37855482	37856024	ID=Smp_210160	SM_V10_1	37855488	37856030	ID=gene:Smp_210160
SM_V9_1	37856101	37862610	ID=Smp_210170	SM_V10_1	37856107	37862616	ID=gene:Smp_210170
SM_V9_1	37863298	37867714	ID=Smp_140290	SM_V10_1	37863304	37867720	ID=gene:Smp_140290
SM_V9_1	37904576	37917015	ID=Smp_340670	SM_V10_1	37904582	37917021	ID=gene:Smp_340670
SM_V9_1	37936479	37949103	ID=Smp_052640	SM_V10_1	37936485	37949109	ID=gene:Smp_052640
SM_V9_1	37949105	37982409	ID=Smp_150360	SM_V10_1	37949111	37982415	ID=gene:Smp_150360
SM_V9_1	38015245	38086686	ID=Smp_305430	SM_V10_1	38015251	38086692	ID=gene:Smp_305430
SM_V9_1	38124536	38132282	ID=Smp_150380	SM_V10_1	38124542	38132288	ID=gene:Smp_150380
SM_V9_1	38150720	38153355	ID=Smp_052710	SM_V10_1	38150726	38153361	ID=gene:Smp_052710
SM_V9_1	38161349	38182767	ID=Smp_196620	SM_V10_1	38161355	38182773	ID=gene:Smp_196620
SM_V9_1	38190199	38207352	ID=Smp_344320	SM_V10_1	38190205	38207358	ID=gene:Smp_344320
SM_V9_1	38237731	38240485	ID=Smp_150430	SM_V10_1	38237737	38240491	ID=gene:Smp_150430
SM_V9_1	38281912	38294343	ID=Smp_150420	SM_V10_1	38281918	38294349	ID=gene:Smp_150420
SM_V9_1	38307344	38331681	ID=Smp_340850	SM_V10_1	38307350	38331687	ID=gene:Smp_340850
SM_V9_1	38337654	38349193	ID=Smp_052800	SM_V10_1	38337660	38349199	ID=gene:Smp_052800
SM_V9_1	38371122	38372642	ID=Smp_150410	SM_V10_1	38371128	38372648	ID=gene:Smp_150410
SM_V9_1	38373036	38399200	ID=Smp_052790	SM_V10_1	38373042	38399206	ID=gene:Smp_052790
SM_V9_1	38412364	38419149	ID=Smp_052780	SM_V10_1	38412370	38419155	ID=gene:Smp_052780
SM_V9_1	38425875	38439198	ID=Smp_172340	SM_V10_1	38425881	38439204	ID=gene:Smp_172340
SM_V9_1	38451744	38452738	ID=Smp_318330	SM_V10_1	38451750	38452744	ID=gene:Smp_318330
SM_V9_1	38472420	38479418	ID=Smp_091990	SM_V10_1	38472426	38479424	ID=gene:Smp_091990
SM_V9_1	38499704	38502631	ID=Smp_172360	SM_V10_1	38499710	38502637	ID=gene:Smp_172360
SM_V9_1	38518845	38615047	ID=Smp_172370	SM_V10_1	38518851	38615053	ID=gene:Smp_172370
SM_V9_1	38620724	38719684	ID=Smp_092020	SM_V10_1	38620730	38719690	ID=gene:Smp_092020
SM_V9_1	38725535	38747950	ID=Smp_246680	SM_V10_1	38725541	38747956	ID=gene:Smp_246680
SM_V9_1	38753839	38772800	ID=Smp_246690	SM_V10_1	38753845	38772806	ID=gene:Smp_246690
SM_V9_1	38783339	38867484	ID=Smp_172400	SM_V10_1	38783345	38867490	ID=gene:Smp_172400
SM_V9_1	38885984	38930275	ID=Smp_301170	SM_V10_1	38885990	38930281	ID=gene:Smp_301170
SM_V9_1	38938609	38989062	ID=Smp_172420	SM_V10_1	38938615	38989068	ID=gene:Smp_172420
SM_V9_1	39017879	39026782	ID=Smp_346100	SM_V10_1	39017885	39026788	ID=gene:Smp_346100
SM_V9_1	39046014	39048415	ID=Smp_172440	SM_V10_1	39046020	39048421	ID=gene:Smp_172440
SM_V9_1	39073111	39074793	ID=Smp_200900	SM_V10_1	39073117	39074799	ID=gene:Smp_200900
SM_V9_1	39139507	39143263	ID=Smp_340510	SM_V10_1	39139513	39143269	ID=gene:Smp_340510
SM_V9_1	39148224	39164372	ID=Smp_136210	SM_V10_1	39148230	39164378	ID=gene:Smp_136210
SM_V9_1	39168186	39189685	ID=Smp_136200	SM_V10_1	39168192	39189691	ID=gene:Smp_136200
SM_V9_1	39215958	39231722	ID=Smp_136180	SM_V10_1	39215964	39231728	ID=gene:Smp_136180
SM_V9_1	39245970	39265311	ID=Smp_343030	SM_V10_1	39245976	39265317	ID=gene:Smp_343030
SM_V9_1	39271196	39284107	ID=Smp_025890	SM_V10_1	39271202	39284113	ID=gene:Smp_025890
SM_V9_1	39286930	39305212	ID=Smp_136160	SM_V10_1	39286936	39305218	ID=gene:Smp_136160
SM_V9_1	39318866	39320333	ID=Smp_025860	SM_V10_1	39318872	39320339	ID=gene:Smp_025860
SM_V9_1	39372797	39397874	ID=Smp_136150	SM_V10_1	39372803	39397880	ID=gene:Smp_136150
SM_V9_1	39412580	39437496	ID=Smp_025830	SM_V10_1	39412586	39426880	ID=gene:Smp_025830
SM_V9_1	39467214	39474506	ID=Smp_318850	SM_V10_1	39467220	39474512	ID=gene:Smp_318850
SM_V9_1	39475545	39476556	ID=Smp_301340	SM_V10_1	39475551	39476562	ID=gene:Smp_301340
SM_V9_1	39478380	39485784	ID=Smp_303770	SM_V10_1	39478386	39485790	ID=gene:Smp_303770
SM_V9_1	39488110	39495010	ID=Smp_213780	SM_V10_1	39488116	39495016	ID=gene:Smp_213780
SM_V9_1	39498522	39499536	ID=Smp_305800	SM_V10_1	39498528	39499542	ID=gene:Smp_305800
SM_V9_1	39512302	39513241	ID=Smp_348100	SM_V10_1	39512308	39513247	ID=gene:Smp_348100
SM_V9_1	39513587	39514526	ID=Smp_348200	SM_V10_1	39513593	39514532	ID=gene:Smp_348200
SM_V9_1	39518257	39538976	ID=Smp_200530	SM_V10_1	39518263	39538982	ID=gene:Smp_200530
SM_V9_1	39562754	39569346	ID=Smp_025750	SM_V10_1	39562760	39569352	ID=gene:Smp_025750
SM_V9_1	39574350	39582608	ID=Smp_025740	SM_V10_1	39574356	39582614	ID=gene:Smp_025740
SM_V9_1	39582844	39611416	ID=Smp_136190	SM_V10_1	39582850	39611422	ID=gene:Smp_136190
SM_V9_1	39613920	39620165	ID=Smp_136130	SM_V10_1	39613926	39620171	ID=gene:Smp_136130
SM_V9_1	39622081	39622546	ID=Smp_318870	SM_V10_1	39622087	39622552	ID=gene:Smp_318870
SM_V9_1	39678773	39680210	ID=Smp_350260	SM_V10_1	39678781	39680216	ID=gene:Smp_350260
SM_V9_1	39707941	39709706	ID=Smp_266750	SM_V10_1	39707947	39709712	ID=gene:Smp_266750
SM_V9_1	39731003	39731269	ID=Smp_200910	SM_V10_1	39731009	39731275	ID=gene:Smp_200910
SM_V9_1	39744785	39764877	ID=Smp_025700	SM_V10_1	39744791	39764883	ID=gene:Smp_025700
SM_V9_1	39771753	39774911	ID=Smp_331660	SM_V10_1	39771759	39774917	ID=gene:Smp_331660
SM_V9_1	39776837	39777554	ID=Smp_025680	SM_V10_1	39776843	39777560	ID=gene:Smp_025680
SM_V9_1	39777592	39781822	ID=Smp_025670	SM_V10_1	39777598	39781828	ID=gene:Smp_025670
SM_V9_1	39789349	39798497	ID=Smp_343020	SM_V10_1	39789355	39798503	ID=gene:Smp_343020
SM_V9_1	39808545	39835773	ID=Smp_136110	SM_V10_1	39808551	39835779	ID=gene:Smp_136110
SM_V9_1	39845875	39848105	ID=Smp_343010	SM_V10_1	39845881	39848111	ID=gene:Smp_343010
SM_V9_1	39857143	39861202	ID=Smp_136090	SM_V10_1	39857149	39861208	ID=gene:Smp_136090
SM_V9_1	39883106	39889881	ID=Smp_115290	SM_V10_1	39883112	39889887	ID=gene:Smp_115290
SM_V9_1	39895562	39905999	ID=Smp_025620	SM_V10_1	39895568	39906005	ID=gene:Smp_025620
SM_V9_1	39981790	40104633	ID=Smp_173380	SM_V10_1	39981796	40104639	ID=gene:Smp_173380
SM_V9_1	40121931	40160027	ID=Smp_346200	SM_V10_1	40121937	40160033	ID=gene:Smp_346200
SM_V9_1	40171781	40172902	ID=Smp_347110	SM_V10_1	40171787	40172908	ID=gene:Smp_347110
SM_V9_1	40178832	40192077	ID=Smp_093540	SM_V10_1	40178838	40192083	ID=gene:Smp_093540
SM_V9_1	40197861	40200347	ID=Smp_173410	SM_V10_1	40197867	40200353	ID=gene:Smp_173410
SM_V9_1	40200622	40206953	ID=Smp_173420	SM_V10_1	40200628	40206959	ID=gene:Smp_173420
SM_V9_1	40220516	40238692	ID=Smp_093580	SM_V10_1	40220522	40238698	ID=gene:Smp_093580
SM_V9_1	40249351	40252309	ID=Smp_066820	SM_V10_1	40249357	40252315	ID=gene:Smp_066820
SM_V9_1	40252312	40253547	ID=Smp_066830	SM_V10_1	40252318	40253553	ID=gene:Smp_066830
SM_V9_1	40253642	40286927	ID=Smp_158320	SM_V10_1	40253648	40286933	ID=gene:Smp_158320
SM_V9_1	40292691	40321661	ID=Smp_158330	SM_V10_1	40292697	40321667	ID=gene:Smp_158330
SM_V9_1	40324893	40390697	ID=Smp_126140	SM_V10_1	40324899	40390703	ID=gene:Smp_126140
SM_V9_1	40434156	40441581	ID=Smp_007380	SM_V10_1	40434162	40441588	ID=gene:Smp_007380
SM_V9_1	40457445	40468191	ID=Smp_114160	SM_V10_1	40457452	40468198	ID=gene:Smp_114160
SM_V9_1	40468870	40477129	ID=Smp_196480	SM_V10_1	40468877	40477136	ID=gene:Smp_196480
SM_V9_1	40478984	40489995	ID=Smp_210440	SM_V10_1	40478991	40490002	ID=gene:Smp_210440
SM_V9_1	40494119	40506111	ID=Smp_210450	SM_V10_1	40494126	40506118	ID=gene:Smp_210450
SM_V9_1	40513203	40551594	ID=Smp_007330	SM_V10_1	40513210	40551601	ID=gene:Smp_007330
SM_V9_1	40561435	40584802	ID=Smp_301430	SM_V10_1	40561442	40584809	ID=gene:Smp_301430
SM_V9_1	40589535	40590131	ID=Smp_007300	SM_V10_1	40589542	40590138	ID=gene:Smp_007300
SM_V9_1	40597815	40615092	ID=Smp_007290	SM_V10_1	40597822	40615099	ID=gene:Smp_007290
SM_V9_1	40637991	40659794	ID=Smp_007270	SM_V10_1	40637998	40659801	ID=gene:Smp_007270
SM_V9_1	40675215	40689439	ID=Smp_007260	SM_V10_1	40675222	40689446	ID=gene:Smp_007260
SM_V9_1	40713905	40732849	ID=Smp_126110	SM_V10_1	40713912	40732856	ID=gene:Smp_126110
SM_V9_1	40733936	40736563	ID=Smp_318890	SM_V10_1	40733943	40736570	ID=gene:Smp_318890
SM_V9_1	40745602	40745991	ID=Smp_318900	SM_V10_1	40745609	40745998	ID=gene:Smp_318900
SM_V9_1	40757978	40760417	ID=Smp_318920	SM_V10_1	40757985	40760424	ID=gene:Smp_318920
SM_V9_1	40770870	40800951	ID=Smp_196700	SM_V10_1	40770877	40800958	ID=gene:Smp_196700
SM_V9_1	40814282	40847936	ID=Smp_007210	SM_V10_1	40814289	40847943	ID=gene:Smp_007210
SM_V9_1	40858190	40868638	ID=Smp_110280	SM_V10_1	40858197	40868645	ID=gene:Smp_110280
SM_V9_1	40891177	40893125	ID=Smp_349900	SM_V10_1	40891166	40893132	ID=gene:Smp_349900
SM_V9_1	40896382	40905177	ID=Smp_007190	SM_V10_1	40896389	40905184	ID=gene:Smp_007190
SM_V9_1	40909092	40928561	ID=Smp_007180	SM_V10_1	40909099	40928568	ID=gene:Smp_007180
SM_V9_1	40943132	40962527	ID=Smp_007170	SM_V10_1	40943139	40962534	ID=gene:Smp_007170
SM_V9_1	40988996	41022211	ID=Smp_126080	SM_V10_1	40989003	41022218	ID=gene:Smp_126080
SM_V9_1	41032806	41052632	ID=Smp_126070	SM_V10_1	41032813	41052639	ID=gene:Smp_126070
SM_V9_1	41070255	41115288	ID=Smp_126050	SM_V10_1	41070262	41115295	ID=gene:Smp_126050
SM_V9_1	41171912	41196696	ID=Smp_126030	SM_V10_1	41171919	41196703	ID=gene:Smp_126030
SM_V9_1	41209152	41226360	ID=Smp_126020	SM_V10_1	41209159	41226367	ID=gene:Smp_126020
SM_V9_1	41267596	41302370	ID=Smp_007070	SM_V10_1	41267603	41302377	ID=gene:Smp_007070
SM_V9_1	41305673	41418823	ID=Smp_126000	SM_V10_1	41305680	41418830	ID=gene:Smp_126000
SM_V9_1	41384148	41384811	ID=Smp_193150	SM_V10_1	41384155	41384818	ID=gene:Smp_193150
SM_V9_1	41424452	41440335	ID=Smp_125980	SM_V10_1	41424459	41440342	ID=gene:Smp_125980
SM_V9_1	41464896	41468004	ID=Smp_318950	SM_V10_1	41464903	41468011	ID=gene:Smp_318950
SM_V9_1	41468646	41468978	ID=Smp_200540	SM_V10_1	41468653	41468985	ID=gene:Smp_200540
SM_V9_1	41469446	41477129	ID=Smp_173610	SM_V10_1	41469453	41477136	ID=gene:Smp_173610
SM_V9_1	41487467	41495388	ID=Smp_093950	SM_V10_1	41487474	41495395	ID=gene:Smp_093950
SM_V9_1	41501608	41502182	ID=Smp_318960	SM_V10_1	41501615	41502189	ID=gene:Smp_318960
SM_V9_1	41512768	41551852	ID=Smp_173620	SM_V10_1	41512775	41551859	ID=gene:Smp_173620
SM_V9_1	41560792	41564824	ID=Smp_093980	SM_V10_1	41560799	41564831	ID=gene:Smp_093980
SM_V9_1	41569768	41589022	ID=Smp_246820	SM_V10_1	41569775	41589029	ID=gene:Smp_246820
SM_V9_1	41602434	41604932	ID=Smp_347850	SM_V10_1	41602441	41604939	ID=gene:Smp_347850
SM_V9_1	41613071	41627138	ID=Smp_173640	SM_V10_1	41613078	41627145	ID=gene:Smp_173640
SM_V9_1	41627020	41632544	ID=Smp_094020	SM_V10_1	41627027	41632551	ID=gene:Smp_094020
SM_V9_1	41707874	41730182	ID=Smp_126730	SM_V10_1	41707881	41730189	ID=gene:Smp_126730
SM_V9_1	41823536	41837066	ID=Smp_008500	SM_V10_1	41823543	41837073	ID=gene:Smp_008500
SM_V9_1	41886924	41895752	ID=Smp_008490	SM_V10_1	41886931	41895759	ID=gene:Smp_008490
SM_V9_1	41904606	41913582	ID=Smp_318970	SM_V10_1	41904613	41913589	ID=gene:Smp_318970
SM_V9_1	41914377	41924822	ID=Smp_318980	SM_V10_1	41914384	41924829	ID=gene:Smp_318980
SM_V9_1	41928834	41939675	ID=Smp_126720	SM_V10_1	41928841	41939682	ID=gene:Smp_126720
SM_V9_1	41940439	41955242	ID=Smp_008470	SM_V10_1	41940446	41955249	ID=gene:Smp_008470
SM_V9_1	41967016	41975469	ID=Smp_008430	SM_V10_1	41967023	41975476	ID=gene:Smp_008430
SM_V9_1	41975288	41979035	ID=Smp_008440	SM_V10_1	41975295	41979042	ID=gene:Smp_008440
SM_V9_1	41990576	41996490	ID=Smp_008450	SM_V10_1	41990583	41996497	ID=gene:Smp_008450
SM_V9_1	42088077	42111782	ID=Smp_193610	SM_V10_1	42088084	42111789	ID=gene:Smp_193610
SM_V9_1	42123843	42160306	ID=Smp_056930	SM_V10_1	42123850	42160313	ID=gene:Smp_056930
SM_V9_1	42174610	42190342	ID=Smp_152740	SM_V10_1	42174617	42190349	ID=gene:Smp_152740
SM_V9_1	42223218	42224455	ID=Smp_056970	SM_V10_1	42223225	42224462	ID=gene:Smp_056970
SM_V9_1	42242942	42272211	ID=Smp_152750	SM_V10_1	42242949	42272218	ID=gene:Smp_152750
SM_V9_1	42272681	42276744	ID=Smp_152760	SM_V10_1	42272688	42276751	ID=gene:Smp_152760
SM_V9_1	42292700	42308050	ID=Smp_056990	SM_V10_1	42292707	42308057	ID=gene:Smp_056990
SM_V9_1	42322598	42353076	ID=Smp_344520	SM_V10_1	42322605	42353083	ID=gene:Smp_344520
SM_V9_1	42353994	42367971	ID=Smp_057020	SM_V10_1	42354001	42367978	ID=gene:Smp_057020
SM_V9_1	42387133	42395006	ID=Smp_301530	SM_V10_1	42387140	42395013	ID=gene:Smp_301530
SM_V9_1	42408221	42417013	ID=Smp_057060	SM_V10_1	42408228	42417020	ID=gene:Smp_057060
SM_V9_1	42428430	42436064	ID=Smp_152790	SM_V10_1	42428437	42436071	ID=gene:Smp_152790
SM_V9_1	42440286	42474520	ID=Smp_152800	SM_V10_1	42440293	42474527	ID=gene:Smp_152800
SM_V9_1	42480260	42492154	ID=Smp_057090	SM_V10_1	42480267	42492161	ID=gene:Smp_057090
SM_V9_1	42497112	42499716	ID=Smp_319000	SM_V10_1	42497119	42499723	ID=gene:Smp_319000
SM_V9_1	42508666	42533096	ID=Smp_301570	SM_V10_1	42508673	42533103	ID=gene:Smp_301570
SM_V9_1	42533144	42538894	ID=Smp_197230	SM_V10_1	42533151	42538901	ID=gene:Smp_197230
SM_V9_1	42554369	42556896	ID=Smp_200960	SM_V10_1	42554376	42556903	ID=gene:Smp_200960
SM_V9_1	42558838	42576618	ID=Smp_057120	SM_V10_1	42558845	42576625	ID=gene:Smp_057120
SM_V9_1	42595969	42604678	ID=Smp_319010	SM_V10_1	42595976	42604685	ID=gene:Smp_319010
SM_V9_1	42619856	42634833	ID=Smp_337800	SM_V10_1	42619863	42634840	ID=gene:Smp_337800
SM_V9_1	42634762	42638755	ID=Smp_337805	SM_V10_1	42634769	42638762	ID=gene:Smp_337805
SM_V9_1	42649249	42664000	ID=Smp_210470	SM_V10_1	42649256	42664007	ID=gene:Smp_210470
SM_V9_1	42677257	42766097	ID=Smp_152830	SM_V10_1	42677264	42766104	ID=gene:Smp_152830
SM_V9_1	42777431	42822158	ID=Smp_152840	SM_V10_1	42777438	42822165	ID=gene:Smp_152840
SM_V9_1	42826079	42828487	ID=Smp_057210	SM_V10_1	42826086	42828494	ID=gene:Smp_057210
SM_V9_1	42843221	42853136	ID=Smp_152850	SM_V10_1	42843228	42853143	ID=gene:Smp_152850
SM_V9_1	42853144	42867947	ID=Smp_057230	SM_V10_1	42853151	42867954	ID=gene:Smp_057230
SM_V9_1	42871995	42905289	ID=Smp_152860	SM_V10_1	42872002	42905296	ID=gene:Smp_152860
SM_V9_1	42928690	42946064	ID=Smp_319040	SM_V10_1	42928697	42946071	ID=gene:Smp_319040
SM_V9_1	42995155	42995708	ID=Smp_200980	SM_V10_1	42995162	42995715	ID=gene:Smp_200980
SM_V9_1	43006524	43020222	ID=Smp_152870	SM_V10_1	43006531	43020229	ID=gene:Smp_152870
SM_V9_1	43050215	43074405	ID=Smp_033540	SM_V10_1	43050222	43074412	ID=gene:Smp_033540
SM_V9_1	43104855	43108630	ID=Smp_033530	SM_V10_1	43104862	43108637	ID=gene:Smp_033530
SM_V9_1	43119629	43127266	ID=Smp_140270	SM_V10_1	43119636	43127273	ID=gene:Smp_140270
SM_V9_1	43136959	43174539	ID=Smp_140260	SM_V10_1	43136966	43174546	ID=gene:Smp_140260
SM_V9_1	43261909	43263660	ID=Smp_140250	SM_V10_1	43261916	43263667	ID=gene:Smp_140250
SM_V9_1	43369745	43374714	ID=Smp_146480	SM_V10_1	43369752	43374721	ID=gene:Smp_146480
SM_V9_1	43378042	43390771	ID=Smp_316440	SM_V10_1	43378049	43390778	ID=gene:Smp_316440
SM_V9_1	43414725	43428139	ID=Smp_319050	SM_V10_1	43414732	43428146	ID=gene:Smp_319050
SM_V9_1	43428785	43443045	ID=Smp_045060	SM_V10_1	43428792	43443052	ID=gene:Smp_045060
SM_V9_1	43456047	43462331	ID=Smp_045070	SM_V10_1	43456054	43462338	ID=gene:Smp_045070
SM_V9_1	43481983	43485990	ID=Smp_319060	SM_V10_1	43481990	43485997	ID=gene:Smp_319060
SM_V9_1	43492189	43492787	ID=Smp_348270	SM_V10_1	43492196	43492794	ID=gene:Smp_348270
SM_V9_1	43498307	43499520	ID=Smp_319070	SM_V10_1	43498314	43499527	ID=gene:Smp_319070
SM_V9_1	43506759	43513541	ID=Smp_319080	SM_V10_1	43506766	43513548	ID=gene:Smp_319080
SM_V9_1	43525139	43536231	ID=Smp_319090	SM_V10_1	43525146	43536238	ID=gene:Smp_319090
SM_V9_1	43554100	43561922	ID=Smp_319100	SM_V10_1	43554107	43561929	ID=gene:Smp_319100
SM_V9_1	43562182	43564721	ID=Smp_319110	SM_V10_1	43562189	43564728	ID=gene:Smp_319110
SM_V9_1	43581001	43600731	ID=Smp_319120	SM_V10_1	43581008	43600738	ID=gene:Smp_319120
SM_V9_1	43609355	43646722	ID=Smp_319130	SM_V10_1	43609362	43646729	ID=gene:Smp_319130
SM_V9_1	43652265	43663928	ID=Smp_319140	SM_V10_1	43652272	43663935	ID=gene:Smp_319140
SM_V9_1	43665482	43672831	ID=Smp_337040	SM_V10_1	43665489	43672838	ID=gene:Smp_337040
SM_V9_1	43684725	43691059	ID=Smp_045200	SM_V10_1	43684732	43691066	ID=gene:Smp_045200
SM_V9_1	43692807	43701611	ID=Smp_319170	SM_V10_1	43692814	43701618	ID=gene:Smp_319170
SM_V9_1	43734844	43737209	ID=Smp_146470	SM_V10_1	43734851	43737216	ID=gene:Smp_146470
SM_V9_1	43740175	43753810	ID=Smp_045010	SM_V10_1	43740182	43753817	ID=gene:Smp_045010
SM_V9_1	43769305	43777771	ID=Smp_146460	SM_V10_1	43769312	43777778	ID=gene:Smp_146460
SM_V9_1	43797738	43804512	ID=Smp_179320	SM_V10_1	43797745	43804519	ID=gene:Smp_179320
SM_V9_1	43838280	43851607	ID=Smp_102690	SM_V10_1	43838287	43851614	ID=gene:Smp_102690
SM_V9_1	43859313	43926740	ID=Smp_315830	SM_V10_1	43859320	43926747	ID=gene:Smp_315830
SM_V9_1	43933517	43945639	ID=Smp_094320	SM_V10_1	43933524	43945646	ID=gene:Smp_094320
SM_V9_1	43948389	43956253	ID=Smp_173840	SM_V10_1	43948396	43956260	ID=gene:Smp_173840
SM_V9_1	43968280	44018755	ID=Smp_337200	SM_V10_1	43968287	44018763	ID=gene:Smp_337200
SM_V9_1	44021891	44076726	ID=Smp_332450	SM_V10_1	44021899	44076734	ID=gene:Smp_332450
SM_V9_1	44094130	44143251	ID=Smp_194430	SM_V10_1	44094138	44143259	ID=gene:Smp_194430
SM_V9_1	44144815	44162684	ID=Smp_121420	SM_V10_1	44144823	44162692	ID=gene:Smp_121420
SM_V9_1	44183790	44189524	ID=Smp_121430	SM_V10_1	44183798	44189532	ID=gene:Smp_121430
SM_V9_1	44192954	44207526	ID=Smp_341860	SM_V10_1	44192962	44207534	ID=gene:Smp_341860
SM_V9_1	44218823	44224106	ID=Smp_121460	SM_V10_1	44218831	44224114	ID=gene:Smp_121460
SM_V9_1	44364137	44416496	ID=Smp_127310	SM_V10_1	44364145	44416504	ID=gene:Smp_127310
SM_V9_1	44528892	44529939	ID=Smp_009760	SM_V10_1	44528900	44529947	ID=gene:Smp_009760
SM_V9_1	44557823	44562977	ID=Smp_301610	SM_V10_1	44557831	44562985	ID=gene:Smp_301610
SM_V9_1	44568223	44569199	ID=Smp_301620	SM_V10_1	44568231	44569207	ID=gene:Smp_301620
SM_V9_1	44607231	44626577	ID=Smp_337140	SM_V10_1	44607239	44626585	ID=gene:Smp_337140
SM_V9_1	44628372	44633217	ID=Smp_337145	SM_V10_1	44628380	44633225	ID=gene:Smp_337145
SM_V9_1	44645033	44683967	ID=Smp_009800	SM_V10_1	44645041	44683975	ID=gene:Smp_009800
SM_V9_1	44687025	44691019	ID=Smp_127360	SM_V10_1	44687033	44691027	ID=gene:Smp_127360
SM_V9_1	44711431	44712134	ID=Smp_319200	SM_V10_1	44711439	44712142	ID=gene:Smp_319200
SM_V9_1	44716426	44722402	ID=Smp_009810	SM_V10_1	44716434	44722410	ID=gene:Smp_009810
SM_V9_1	44747382	44752793	ID=Smp_127370	SM_V10_1	44747390	44752801	ID=gene:Smp_127370
SM_V9_1	44758353	44764364	ID=Smp_009830	SM_V10_1	44758361	44764372	ID=gene:Smp_009830
SM_V9_1	44772288	44827384	ID=Smp_127380	SM_V10_1	44772296	44827392	ID=gene:Smp_127380
SM_V9_1	44842938	44977342	ID=Smp_315790	SM_V10_1	44842946	44977350	ID=gene:Smp_315790
SM_V9_1	44984939	45006971	ID=Smp_127430	SM_V10_1	44984947	45006979	ID=gene:Smp_127430
SM_V9_1	45017660	45065538	ID=Smp_127440	SM_V10_1	45017668	45065546	ID=gene:Smp_127440
SM_V9_1	45069849	45117528	ID=Smp_127450	SM_V10_1	45069857	45117536	ID=gene:Smp_127450
SM_V9_1	45161868	45190554	ID=Smp_010280	SM_V10_1	45161876	45190562	ID=gene:Smp_010280
SM_V9_1	45210738	45224862	ID=Smp_248120	SM_V10_1	45210746	45224870	ID=gene:Smp_248120
SM_V9_1	45228182	45236654	ID=Smp_010260	SM_V10_1	45228190	45236662	ID=gene:Smp_010260
SM_V9_1	45246803	45270239	ID=Smp_010250	SM_V10_1	45246811	45270247	ID=gene:Smp_010250
SM_V9_1	45294668	45301778	ID=Smp_127600	SM_V10_1	45294676	45301786	ID=gene:Smp_127600
SM_V9_1	45312888	45336362	ID=Smp_010230	SM_V10_1	45312896	45336370	ID=gene:Smp_010230
SM_V9_1	45351538	45373802	ID=Smp_248110	SM_V10_1	45351546	45373810	ID=gene:Smp_248110
SM_V9_1	45374776	45403063	ID=Smp_319210	SM_V10_1	45374784	45403071	ID=gene:Smp_319210
SM_V9_1	45406576	45437524	ID=Smp_127580	SM_V10_1	45406584	45437532	ID=gene:Smp_127580
SM_V9_1	45440686	45446568	ID=Smp_346820	SM_V10_1	45440694	45446576	ID=gene:Smp_346820
SM_V9_1	45458178	45458802	ID=Smp_319220	SM_V10_1	45458186	45458810	ID=gene:Smp_319220
SM_V9_1	45461539	45476726	ID=Smp_335570	SM_V10_1	45461547	45476734	ID=gene:Smp_335570
SM_V9_1	45477448	45478157	ID=Smp_000080	SM_V10_1	45477456	45478165	ID=gene:Smp_000080
SM_V9_1	45486218	45489835	ID=Smp_319230	SM_V10_1	45486226	45489843	ID=gene:Smp_319230
SM_V9_1	45505091	45513424	ID=Smp_000075	SM_V10_1	45505099	45513432	ID=gene:Smp_000075
SM_V9_1	45521081	45524524	ID=Smp_000070	SM_V10_1	45521089	45524532	ID=gene:Smp_000070
SM_V9_1	45529934	45615815	ID=Smp_000050	SM_V10_1	45529942	45615823	ID=gene:Smp_000050
SM_V9_1	45649784	45669727	ID=Smp_000040	SM_V10_1	45649792	45669735	ID=gene:Smp_000040
SM_V9_1	45680021	45690513	ID=Smp_000030	SM_V10_1	45680029	45690521	ID=gene:Smp_000030
SM_V9_1	45703491	45732285	ID=Smp_000020	SM_V10_1	45703499	45732293	ID=gene:Smp_000020
SM_V9_1	45802271	45859624	ID=Smp_132610	SM_V10_1	45802279	45859632	ID=gene:Smp_132610
SM_V9_1	45888066	45898135	ID=Smp_019100	SM_V10_1	45888074	45898143	ID=gene:Smp_019100
SM_V9_1	45908903	45931781	ID=Smp_132620	SM_V10_1	45908911	45931789	ID=gene:Smp_132620
SM_V9_1	45948645	46031170	ID=Smp_301660	SM_V10_1	45948653	46031178	ID=gene:Smp_301660
SM_V9_1	46056815	46076540	ID=Smp_019130	SM_V10_1	46056823	46076548	ID=gene:Smp_019130
SM_V9_1	46089757	46095572	ID=Smp_132640	SM_V10_1	46089765	46095580	ID=gene:Smp_132640
SM_V9_1	46099754	46149931	ID=Smp_201130	SM_V10_1	46099762	46149939	ID=gene:Smp_201130
SM_V9_1	46166698	46195310	ID=Smp_132660	SM_V10_1	46166706	46195318	ID=gene:Smp_132660
SM_V9_1	46203197	46210647	ID=Smp_132670	SM_V10_1	46203205	46210655	ID=gene:Smp_132670
SM_V9_1	46220117	46249281	ID=Smp_019170	SM_V10_1	46220125	46249289	ID=gene:Smp_019170
SM_V9_1	46249400	46267019	ID=Smp_132690	SM_V10_1	46249408	46267027	ID=gene:Smp_132690
SM_V9_1	46272289	46280611	ID=Smp_019190	SM_V10_1	46272297	46280619	ID=gene:Smp_019190
SM_V9_1	46403353	46498492	ID=Smp_132700	SM_V10_1	46403361	46498500	ID=gene:Smp_132700
SM_V9_1	46515875	46532739	ID=Smp_342710	SM_V10_1	46515883	46532747	ID=gene:Smp_342710
SM_V9_1	46532743	46545481	ID=Smp_019260	SM_V10_1	46532751	46545489	ID=gene:Smp_019260
SM_V9_1	46553135	46591034	ID=Smp_019280	SM_V10_1	46553143	46591042	ID=gene:Smp_019280
SM_V9_1	46619221	46620161	ID=Smp_319250	SM_V10_1	46619229	46620169	ID=gene:Smp_319250
SM_V9_1	46659089	46698086	ID=Smp_132730	SM_V10_1	46659097	46698094	ID=gene:Smp_132730
SM_V9_1	46746380	46747412	ID=Smp_319260	SM_V10_1	46746388	46747420	ID=gene:Smp_319260
SM_V9_1	46750609	46753181	ID=Smp_319270	SM_V10_1	46750617	46753189	ID=gene:Smp_319270
SM_V9_1	46767559	46770299	ID=Smp_019310	SM_V10_1	46767567	46770307	ID=gene:Smp_019310
SM_V9_1	46783409	46806675	ID=Smp_132740	SM_V10_1	46783417	46806683	ID=gene:Smp_132740
SM_V9_1	46814465	46825785	ID=Smp_019340	SM_V10_1	46814473	46825793	ID=gene:Smp_019340
SM_V9_1	46844551	46850945	ID=Smp_019350	SM_V10_1	46844559	46850953	ID=gene:Smp_019350
SM_V9_1	46863346	46894525	ID=Smp_132750	SM_V10_1	46863354	46894533	ID=gene:Smp_132750
SM_V9_1	46904104	46912895	ID=Smp_019380	SM_V10_1	46904112	46912902	ID=gene:Smp_019380
SM_V9_1	46925269	46959459	ID=Smp_301670	SM_V10_1	46925276	46959467	ID=gene:Smp_301670
SM_V9_1	46962938	46963325	ID=Smp_331670	SM_V10_1	46962946	46963333	ID=gene:Smp_331670
SM_V9_1	46989469	46993903	ID=Smp_019430	SM_V10_1	46989477	46993911	ID=gene:Smp_019430
SM_V9_1	47012839	47013523	ID=Smp_019440	SM_V10_1	47012847	47013531	ID=gene:Smp_019440
SM_V9_1	47025399	47034334	ID=Smp_332460	SM_V10_1	47025407	47034342	ID=gene:Smp_332460
SM_V9_1	47056419	47062178	ID=Smp_132790	SM_V10_1	47056427	47062186	ID=gene:Smp_132790
SM_V9_1	47104259	47108455	ID=Smp_019460	SM_V10_1	47104267	47108463	ID=gene:Smp_019460
SM_V9_1	47136839	47140823	ID=Smp_132800	SM_V10_1	47136847	47140831	ID=gene:Smp_132800
SM_V9_1	47185519	47190263	ID=Smp_132810	SM_V10_1	47185527	47190271	ID=gene:Smp_132810
SM_V9_1	47242068	47244816	ID=Smp_019490	SM_V10_1	47242076	47244824	ID=gene:Smp_019490
SM_V9_1	47299268	47303570	ID=Smp_132830	SM_V10_1	47299276	47303578	ID=gene:Smp_132830
SM_V9_1	47358543	47459272	ID=Smp_332470	SM_V10_1	47358551	47459280	ID=gene:Smp_332470
SM_V9_1	47400498	47401121	ID=Smp_319290	SM_V10_1	47400506	47401129	ID=gene:Smp_319290
SM_V9_1	47476858	47479080	ID=Smp_097500	SM_V10_1	47476866	47479088	ID=gene:Smp_097500
SM_V9_1	47501708	47502499	ID=Smp_097490	SM_V10_1	47501716	47502507	ID=gene:Smp_097490
SM_V9_1	47536401	47553144	ID=Smp_175710	SM_V10_1	47536409	47553152	ID=gene:Smp_175710
SM_V9_1	47562614	47589084	ID=Smp_097460	SM_V10_1	47562622	47589092	ID=gene:Smp_097460
SM_V9_1	47597973	47619454	ID=Smp_124470	SM_V10_1	47597981	47619462	ID=gene:Smp_124470
SM_V9_1	47627873	47644281	ID=Smp_213990	SM_V10_1	47627881	47644289	ID=gene:Smp_213990
SM_V9_1	47647113	47667078	ID=Smp_213980	SM_V10_1	47647121	47667086	ID=gene:Smp_213980
SM_V9_1	47676063	47693279	ID=Smp_175680	SM_V10_1	47676071	47693287	ID=gene:Smp_175680
SM_V9_1	47700356	47702227	ID=Smp_180170	SM_V10_1	47700364	47702235	ID=gene:Smp_180170
SM_V9_1	47707296	47753092	ID=Smp_180160	SM_V10_1	47707304	47753100	ID=gene:Smp_180160
SM_V9_1	47780183	47860798	ID=Smp_180150	SM_V10_1	47780191	47860806	ID=gene:Smp_180150
SM_V9_1	47929074	48000187	ID=Smp_332480	SM_V10_1	47929082	48000195	ID=gene:Smp_332480
SM_V9_1	48004431	48009049	ID=Smp_168080	SM_V10_1	48004439	48009057	ID=gene:Smp_168080
SM_V9_1	48040663	48041829	ID=Smp_178420	SM_V10_1	48040671	48041837	ID=gene:Smp_178420
SM_V9_1	48045443	48047436	ID=Smp_319310	SM_V10_1	48045451	48047444	ID=gene:Smp_319310
SM_V9_1	48053048	48054195	ID=Smp_137300	SM_V10_1	48053056	48054203	ID=gene:Smp_137300
SM_V9_1	48063254	48064649	ID=Smp_137310	SM_V10_1	48063262	48064657	ID=gene:Smp_137310
SM_V9_1	48067359	48069689	ID=Smp_027940	SM_V10_1	48067367	48069697	ID=gene:Smp_027940
SM_V9_1	48084320	48088959	ID=Smp_137320	SM_V10_1	48084328	48088967	ID=gene:Smp_137320
SM_V9_1	48118851	48126659	ID=Smp_137330	SM_V10_1	48118859	48126667	ID=gene:Smp_137330
SM_V9_1	48137196	48159459	ID=Smp_027970	SM_V10_1	48137204	48159467	ID=gene:Smp_027970
SM_V9_1	48187404	48200952	ID=Smp_027990	SM_V10_1	48187412	48200960	ID=gene:Smp_027990
SM_V9_1	48304205	48309572	ID=Smp_137360	SM_V10_1	48304213	48309580	ID=gene:Smp_137360
SM_V9_1	48337746	48361587	ID=Smp_118040	SM_V10_1	48337754	48361595	ID=gene:Smp_118040
SM_V9_1	48369836	48416465	ID=Smp_317370	SM_V10_1	48369844	48416474	ID=gene:Smp_317370
SM_V9_1	48425446	48428555	ID=Smp_137380	SM_V10_1	48425455	48428564	ID=gene:Smp_137380
SM_V9_1	48429627	48495972	ID=Smp_028030	SM_V10_1	48429636	48495981	ID=gene:Smp_028030
SM_V9_1	48508636	48547838	ID=Smp_028050	SM_V10_1	48508645	48547847	ID=gene:Smp_028050
SM_V9_1	48553429	48558992	ID=Smp_028060	SM_V10_1	48553438	48559001	ID=gene:Smp_028060
SM_V9_1	48566705	48583421	ID=Smp_028070	SM_V10_1	48566714	48583430	ID=gene:Smp_028070
SM_V9_1	48596419	48607440	ID=Smp_028080	SM_V10_1	48596428	48607449	ID=gene:Smp_028080
SM_V9_1	48609480	48616805	ID=Smp_137390	SM_V10_1	48609489	48616814	ID=gene:Smp_137390
SM_V9_1	48618944	48619283	ID=Smp_137400	SM_V10_1	48618953	48619292	ID=gene:Smp_137400
SM_V9_1	48636390	48637466	ID=Smp_028100	SM_V10_1	48636399	48637475	ID=gene:Smp_028100
SM_V9_1	48710895	48734205	ID=Smp_137410	SM_V10_1	48710904	48734214	ID=gene:Smp_137410
SM_V9_1	48740649	48764269	ID=Smp_028120	SM_V10_1	48740658	48764278	ID=gene:Smp_028120
SM_V9_1	48765889	48766894	ID=Smp_028130	SM_V10_1	48765898	48766903	ID=gene:Smp_028130
SM_V9_1	48777139	48801621	ID=Smp_028140	SM_V10_1	48777148	48801630	ID=gene:Smp_028140
SM_V9_1	48801639	48850525	ID=Smp_246940	SM_V10_1	48801648	48850534	ID=gene:Smp_246940
SM_V9_1	48853220	48868236	ID=Smp_028170	SM_V10_1	48853229	48868245	ID=gene:Smp_028170
SM_V9_1	48894619	48915421	ID=Smp_124920	SM_V10_1	48894628	48915430	ID=gene:Smp_124920
SM_V9_1	48931833	48956190	ID=Smp_342080	SM_V10_1	48931842	48956199	ID=gene:Smp_342080
SM_V9_1	48961144	48968425	ID=Smp_005230	SM_V10_1	48961153	48968434	ID=gene:Smp_005230
SM_V9_1	48981467	48984565	ID=Smp_124890	SM_V10_1	48981476	48984574	ID=gene:Smp_124890
SM_V9_1	48990119	49006442	ID=Smp_173360	SM_V10_1	48990128	49006451	ID=gene:Smp_173360
SM_V9_1	49030240	49031101	ID=Smp_093440	SM_V10_1	49030249	49031110	ID=gene:Smp_093440
SM_V9_1	49050375	49058871	ID=Smp_005210	SM_V10_1	49050384	49058880	ID=gene:Smp_005210
SM_V9_1	49058965	49121348	ID=Smp_005190	SM_V10_1	49058974	49121357	ID=gene:Smp_005190
SM_V9_1	49126685	49127136	ID=Smp_319320	SM_V10_1	49126694	49127145	ID=gene:Smp_319320
SM_V9_1	49140855	49149802	ID=Smp_005180	SM_V10_1	49140864	49149811	ID=gene:Smp_005180
SM_V9_1	49157565	49173641	ID=Smp_005160	SM_V10_1	49157574	49173650	ID=gene:Smp_005160
SM_V9_1	49232189	49235031	ID=Smp_005140	SM_V10_1	49232198	49235040	ID=gene:Smp_005140
SM_V9_1	49237781	49248471	ID=Smp_124860	SM_V10_1	49237790	49248480	ID=gene:Smp_124860
SM_V9_1	49255879	49257625	ID=Smp_337760	SM_V10_1	49255888	49257634	ID=gene:Smp_337760
SM_V9_1	49275204	49316491	ID=Smp_124850	SM_V10_1	49275213	49316500	ID=gene:Smp_124850
SM_V9_1	49320945	49322335	ID=Smp_319330	SM_V10_1	49320954	49322344	ID=gene:Smp_319330
SM_V9_1	49332365	49338538	ID=Smp_124840	SM_V10_1	49332374	49338547	ID=gene:Smp_124840
SM_V9_1	49339073	49343417	ID=Smp_005080	SM_V10_1	49339082	49343426	ID=gene:Smp_005080
SM_V9_1	49351715	49360869	ID=Smp_005070	SM_V10_1	49351724	49360878	ID=gene:Smp_005070
SM_V9_1	49372615	49383234	ID=Smp_340120	SM_V10_1	49372624	49383243	ID=gene:Smp_340120
SM_V9_1	49413836	49414365	ID=Smp_004940	SM_V10_1	49413845	49414374	ID=gene:Smp_004940
SM_V9_1	49431125	49444889	ID=Smp_124820	SM_V10_1	49431134	49444898	ID=gene:Smp_124820
SM_V9_1	49444896	49462231	ID=Smp_213790	SM_V10_1	49444905	49462240	ID=gene:Smp_213790
SM_V9_1	49489545	49501075	ID=Smp_005000	SM_V10_1	49489554	49501084	ID=gene:Smp_005000
SM_V9_1	49502955	49513592	ID=Smp_004990	SM_V10_1	49502964	49513601	ID=gene:Smp_004990
SM_V9_1	49563403	49565350	ID=Smp_127220	SM_V10_1	49563412	49565359	ID=gene:Smp_127220
SM_V9_1	49605976	49614851	ID=Smp_009600	SM_V10_1	49605985	49614860	ID=gene:Smp_009600
SM_V9_1	49631779	49652202	ID=Smp_315890	SM_V10_1	49631788	49652211	ID=gene:Smp_315890
SM_V9_1	49658733	49697957	ID=Smp_127240	SM_V10_1	49658742	49697966	ID=gene:Smp_127240
SM_V9_1	49720645	49733573	ID=Smp_009630	SM_V10_1	49720654	49733582	ID=gene:Smp_009630
SM_V9_1	49784884	49790267	ID=Smp_009650	SM_V10_1	49784893	49790276	ID=gene:Smp_009650
SM_V9_1	49823997	49824777	ID=Smp_032260	SM_V10_1	49824006	49824786	ID=gene:Smp_032260
SM_V9_1	49857318	49869105	ID=Smp_032250	SM_V10_1	49857327	49869114	ID=gene:Smp_032250
SM_V9_1	49872983	49876637	ID=Smp_032240	SM_V10_1	49872992	49876646	ID=gene:Smp_032240
SM_V9_1	49886885	49892135	ID=Smp_319370	SM_V10_1	49886894	49892144	ID=gene:Smp_319370
SM_V9_1	49910004	49923837	ID=Smp_032230	SM_V10_1	49910013	49923846	ID=gene:Smp_032230
SM_V9_1	49932341	49942057	ID=Smp_213170	SM_V10_1	49932350	49942066	ID=gene:Smp_213170
SM_V9_1	49943955	49946566	ID=Smp_213160	SM_V10_1	49943964	49946575	ID=gene:Smp_213160
SM_V9_1	50027151	50031359	ID=Smp_139620	SM_V10_1	50027160	50031368	ID=gene:Smp_139620
SM_V9_1	50084908	50087106	ID=Smp_319390	SM_V10_1	50084917	50087115	ID=gene:Smp_319390
SM_V9_1	50091114	50091838	ID=Smp_032180	SM_V10_1	50091123	50091847	ID=gene:Smp_032180
SM_V9_1	50097980	50110204	ID=Smp_309610	SM_V10_1	50097989	50110213	ID=gene:Smp_309610
SM_V9_1	50119868	50154202	ID=Smp_139600	SM_V10_1	50119877	50154211	ID=gene:Smp_139600
SM_V9_1	50164350	50170724	ID=Smp_032150	SM_V10_1	50164359	50170733	ID=gene:Smp_032150
SM_V9_1	50188031	50188276	ID=Smp_139590	SM_V10_1	50188040	50188285	ID=gene:Smp_139590
SM_V9_1	50190167	50191224	ID=Smp_139580	SM_V10_1	50190176	50191233	ID=gene:Smp_139580
SM_V9_1	50196808	50198631	ID=Smp_032120	SM_V10_1	50196817	50198640	ID=gene:Smp_032120
SM_V9_1	50204667	50232494	ID=Smp_212830	SM_V10_1	50204676	50232503	ID=gene:Smp_212830
SM_V9_1	50221565	50223054	ID=Smp_316850	SM_V10_1	50221574	50223063	ID=gene:Smp_316850
SM_V9_1	50240368	50276519	ID=Smp_139540	SM_V10_1	50240377	50276528	ID=gene:Smp_139540
SM_V9_1	50323948	50346017	ID=Smp_139530	SM_V10_1	50323957	50346026	ID=gene:Smp_139530
SM_V9_1	50355798	50362880	ID=Smp_032060	SM_V10_1	50355807	50362889	ID=gene:Smp_032060
SM_V9_1	50362567	50414205	ID=Smp_139520	SM_V10_1	50362576	50414214	ID=gene:Smp_139520
SM_V9_1	50428698	50451823	ID=Smp_343320	SM_V10_1	50428707	50451832	ID=gene:Smp_343320
SM_V9_1	50452446	50454944	ID=Smp_032000	SM_V10_1	50452455	50454953	ID=gene:Smp_032000
SM_V9_1	50474148	50489146	ID=Smp_266940	SM_V10_1	50474157	50489155	ID=gene:Smp_266940
SM_V9_1	50497643	50499026	ID=Smp_139500	SM_V10_1	50497652	50499035	ID=gene:Smp_139500
SM_V9_1	50502324	50506796	ID=Smp_031990	SM_V10_1	50502333	50506805	ID=gene:Smp_031990
SM_V9_1	50530622	50608573	ID=Smp_139480	SM_V10_1	50530631	50608582	ID=gene:Smp_139480
SM_V9_1	50705474	50717360	ID=Smp_031950	SM_V10_1	50705483	50717369	ID=gene:Smp_031950
SM_V9_1	50723202	50729068	ID=Smp_301780	SM_V10_1	50723211	50729077	ID=gene:Smp_301780
SM_V9_1	50732716	50756666	ID=Smp_139470	SM_V10_1	50732725	50756675	ID=gene:Smp_139470
SM_V9_1	50756821	50760243	ID=Smp_031920	SM_V10_1	50756830	50760252	ID=gene:Smp_031920
SM_V9_1	50779098	50803520	ID=Smp_09489	SM_V10_1	50779107	50803529	ID=gene:Smp_09489
SM_V9_1	50880593	50886881	ID=Smp_243790	SM_V10_1	50880602	50886890	ID=gene:Smp_243790
SM_V9_1	50927771	50928831	ID=Smp_205000	SM_V10_1	50927780	50928840	ID=gene:Smp_205000
SM_V9_1	50936280	51002223	ID=Smp_332490	SM_V10_1	50936289	51002232	ID=gene:Smp_332490
SM_V9_1	51005296	51012351	ID=Smp_212230	SM_V10_1	51005305	51012360	ID=gene:Smp_212230
SM_V9_1	51028150	51032974	ID=Smp_105100	SM_V10_1	51028159	51032983	ID=gene:Smp_105100
SM_V9_1	51033029	51095914	ID=Smp_105090	SM_V10_1	51033038	51087520	ID=gene:Smp_105090
SM_V9_1	51198280	51211561	ID=Smp_347990	SM_V10_1	51198289	51211570	ID=gene:Smp_347990
SM_V9_1	51233100	51260394	ID=Smp_315760	SM_V10_1	51233109	51260403	ID=gene:Smp_315760
SM_V9_1	51267460	51271189	ID=Smp_105040	SM_V10_1	51267469	51271198	ID=gene:Smp_105040
SM_V9_1	51289960	51294463	ID=Smp_301790	SM_V10_1	51289969	51294472	ID=gene:Smp_301790
SM_V9_1	51310780	51340064	ID=Smp_105020	SM_V10_1	51310789	51340073	ID=gene:Smp_105020
SM_V9_1	51342821	51400644	ID=Smp_180810	SM_V10_1	51342830	51400653	ID=gene:Smp_180810
SM_V9_1	51416132	51423905	ID=Smp_180800	SM_V10_1	51416141	51423914	ID=gene:Smp_180800
SM_V9_1	51429993	51438632	ID=Smp_104980	SM_V10_1	51430002	51438641	ID=gene:Smp_104980
SM_V9_1	51444392	51461565	ID=Smp_092850	SM_V10_1	51444401	51461574	ID=gene:Smp_092850
SM_V9_1	51520406	51595243	ID=Smp_301800	SM_V10_1	51520415	51595252	ID=gene:Smp_301800
SM_V9_1	51609331	51614618	ID=Smp_343470	SM_V10_1	51609340	51614627	ID=gene:Smp_343470
SM_V9_1	51619712	51675182	ID=Smp_141710	SM_V10_1	51619721	51675191	ID=gene:Smp_141710
SM_V9_1	51677412	51679114	ID=Smp_036270	SM_V10_1	51677421	51679123	ID=gene:Smp_036270
SM_V9_1	51708042	51714192	ID=Smp_036250	SM_V10_1	51708051	51714201	ID=gene:Smp_036250
SM_V9_1	51715021	51739228	ID=Smp_141690	SM_V10_1	51715030	51739237	ID=gene:Smp_141690
SM_V9_1	51755260	51783058	ID=Smp_141680	SM_V10_1	51755269	51783067	ID=gene:Smp_141680
SM_V9_1	51784346	51820823	ID=Smp_343460	SM_V10_1	51784355	51820832	ID=gene:Smp_343460
SM_V9_1	51823774	51824258	ID=Smp_036220	SM_V10_1	51823783	51824267	ID=gene:Smp_036220
SM_V9_1	51835225	51857795	ID=Smp_141660	SM_V10_1	51835234	51857804	ID=gene:Smp_141660
SM_V9_1	51862817	51872886	ID=Smp_141650	SM_V10_1	51862826	51872895	ID=gene:Smp_141650
SM_V9_1	51873992	51907166	ID=Smp_036180	SM_V10_1	51874001	51907175	ID=gene:Smp_036180
SM_V9_1	51927717	51929717	ID=Smp_201030	SM_V10_1	51927726	51929726	ID=gene:Smp_201030
SM_V9_1	51932422	51932863	ID=Smp_141640	SM_V10_1	51932431	51932872	ID=gene:Smp_141640
SM_V9_1	51945997	51950353	ID=Smp_319410	SM_V10_1	51946006	51950362	ID=gene:Smp_319410
SM_V9_1	51959100	51973983	ID=Smp_141630	SM_V10_1	51959109	51973992	ID=gene:Smp_141630
SM_V9_1	52001334	52002363	ID=Smp_319420	SM_V10_1	52001343	52002372	ID=gene:Smp_319420
SM_V9_1	52006914	52007923	ID=Smp_319460	SM_V10_1	52006923	52007932	ID=gene:Smp_319460
SM_V9_1	52017183	52018213	ID=Smp_319440	SM_V10_1	52017192	52018222	ID=gene:Smp_319440
SM_V9_1	52022757	52023806	ID=Smp_319450	SM_V10_1	52022766	52023815	ID=gene:Smp_319450
SM_V9_1	52033030	52034070	ID=Smp_319430	SM_V10_1	52033039	52034079	ID=gene:Smp_319430
SM_V9_1	52046787	52093165	ID=Smp_168000	SM_V10_1	52046796	52093174	ID=gene:Smp_168000
SM_V9_1	52105136	52119093	ID=Smp_084600	SM_V10_1	52105145	52119102	ID=gene:Smp_084600
SM_V9_1	52121967	52143261	ID=Smp_084610	SM_V10_1	52121976	52143270	ID=gene:Smp_084610
SM_V9_1	52149060	52154983	ID=Smp_084620	SM_V10_1	52149069	52154992	ID=gene:Smp_084620
SM_V9_1	52210516	52220771	ID=Smp_037910	SM_V10_1	52210525	52220780	ID=gene:Smp_037910
SM_V9_1	52227425	52243558	ID=Smp_037900	SM_V10_1	52227434	52243567	ID=gene:Smp_037900
SM_V9_1	52245483	52263792	ID=Smp_142670	SM_V10_1	52245492	52263801	ID=gene:Smp_142670
SM_V9_1	52268548	52334049	ID=Smp_142650	SM_V10_1	52268557	52334058	ID=gene:Smp_142650
SM_V9_1	52354515	52380229	ID=Smp_142640	SM_V10_1	52354524	52380238	ID=gene:Smp_142640
SM_V9_1	52383138	52519391	ID=Smp_343540	SM_V10_1	52383147	52519400	ID=gene:Smp_343540
SM_V9_1	52531612	52541927	ID=Smp_241440	SM_V10_1	52531621	52541936	ID=gene:Smp_241440
SM_V9_1	52545883	52650363	ID=Smp_142620	SM_V10_1	52545892	52650372	ID=gene:Smp_142620
SM_V9_1	52784295	52785680	ID=Smp_201000	SM_V10_1	52784304	52785689	ID=gene:Smp_201000
SM_V9_1	52801321	52841873	ID=Smp_310870	SM_V10_1	52801330	52841882	ID=gene:Smp_310870
SM_V9_1	52853885	52895418	ID=Smp_142600	SM_V10_1	52853894	52895427	ID=gene:Smp_142600
SM_V9_1	52910281	52912265	ID=Smp_037780	SM_V10_1	52910290	52912274	ID=gene:Smp_037780
SM_V9_1	52985143	53042226	ID=Smp_142560	SM_V10_1	52985152	53042235	ID=gene:Smp_142560
SM_V9_1	53066403	53111569	ID=Smp_142550	SM_V10_1	53066412	53111578	ID=gene:Smp_142550
SM_V9_1	53121525	53130594	ID=Smp_187360	SM_V10_1	53121534	53130603	ID=gene:Smp_187360
SM_V9_1	53168474	53190289	ID=Smp_332500	SM_V10_1	53168483	53190298	ID=gene:Smp_332500
SM_V9_1	53202521	53206049	ID=Smp_319480	SM_V10_1	53202530	53206058	ID=gene:Smp_319480
SM_V9_1	53213837	53223839	ID=Smp_154690	SM_V10_1	53213846	53223848	ID=gene:Smp_154690
SM_V9_1	53232423	53240923	ID=Smp_332510	SM_V10_1	53232432	53240932	ID=gene:Smp_332510
SM_V9_1	53244683	53245355	ID=Smp_060620	SM_V10_1	53244692	53245364	ID=gene:Smp_060620
SM_V9_1	53273201	53278659	ID=Smp_154680	SM_V10_1	53273210	53278668	ID=gene:Smp_154680
SM_V9_1	53294463	53299406	ID=Smp_154670	SM_V10_1	53294472	53299415	ID=gene:Smp_154670
SM_V9_1	53310593	53318389	ID=Smp_060570	SM_V10_1	53310602	53318398	ID=gene:Smp_060570
SM_V9_1	53348643	53352533	ID=Smp_060560	SM_V10_1	53348652	53352542	ID=gene:Smp_060560
SM_V9_1	53353542	53363652	ID=Smp_332520	SM_V10_1	53353551	53363661	ID=gene:Smp_332520
SM_V9_1	53368223	53370369	ID=Smp_319490	SM_V10_1	53368232	53370378	ID=gene:Smp_319490
SM_V9_1	53385982	53415309	ID=Smp_154650	SM_V10_1	53385991	53415318	ID=gene:Smp_154650
SM_V9_1	53423673	53432112	ID=Smp_154640	SM_V10_1	53423682	53432121	ID=gene:Smp_154640
SM_V9_1	53447970	53501394	ID=Smp_154620	SM_V10_1	53447979	53501403	ID=gene:Smp_154620
SM_V9_1	53503034	53511555	ID=Smp_060490	SM_V10_1	53503043	53511564	ID=gene:Smp_060490
SM_V9_1	53525029	53558573	ID=Smp_060480	SM_V10_1	53525038	53558582	ID=gene:Smp_060480
SM_V9_1	53565234	53568533	ID=Smp_092780	SM_V10_1	53565243	53568542	ID=gene:Smp_092780
SM_V9_1	53569745	53587545	ID=Smp_092770	SM_V10_1	53569754	53587554	ID=gene:Smp_092770
SM_V9_1	53604854	53607135	ID=Smp_319500	SM_V10_1	53604863	53607144	ID=gene:Smp_319500
SM_V9_1	53618697	53633948	ID=Smp_210810	SM_V10_1	53618706	53633957	ID=gene:Smp_210810
SM_V9_1	53645739	53671122	ID=Smp_210820	SM_V10_1	53645748	53671131	ID=gene:Smp_210820
SM_V9_1	53736143	53789070	ID=Smp_159020	SM_V10_1	53736152	53789079	ID=gene:Smp_159020
SM_V9_1	53797069	53820533	ID=Smp_068060	SM_V10_1	53797078	53820542	ID=gene:Smp_068060
SM_V9_1	53820538	53867085	ID=Smp_068070	SM_V10_1	53820547	53867094	ID=gene:Smp_068070
SM_V9_1	53875619	53876221	ID=Smp_337420	SM_V10_1	53875628	53876230	ID=gene:Smp_337420
SM_V9_1	53879865	53888083	ID=Smp_337425	SM_V10_1	53879874	53888092	ID=gene:Smp_337425
SM_V9_1	53900921	53907995	ID=Smp_068100	SM_V10_1	53900930	53908004	ID=gene:Smp_068100
SM_V9_1	53918482	53939550	ID=Smp_068110	SM_V10_1	53918491	53939559	ID=gene:Smp_068110
SM_V9_1	53939609	53950268	ID=Smp_068120	SM_V10_1	53939618	53950277	ID=gene:Smp_068120
SM_V9_1	53956440	53958228	ID=Smp_319520	SM_V10_1	53956449	53958237	ID=gene:Smp_319520
SM_V9_1	53959261	54018145	ID=Smp_159050	SM_V10_1	53959270	54018154	ID=gene:Smp_159050
SM_V9_1	54052932	54078604	ID=Smp_159060	SM_V10_1	54052941	54078613	ID=gene:Smp_159060
SM_V9_1	54080566	54099671	ID=Smp_159070	SM_V10_1	54080575	54099680	ID=gene:Smp_159070
SM_V9_1	54115324	54153642	ID=Smp_158450	SM_V10_1	54115333	54153651	ID=gene:Smp_158450
SM_V9_1	54164662	54195339	ID=Smp_067140	SM_V10_1	54164671	54178504	ID=gene:Smp_067140
SM_V9_1	54203512	54218686	ID=Smp_158460	SM_V10_1	54203521	54218695	ID=gene:Smp_158460
SM_V9_1	54221462	54222346	ID=Smp_158470	SM_V10_1	54221471	54222355	ID=gene:Smp_158470
SM_V9_1	54225311	54267018	ID=Smp_158480	SM_V10_1	54225320	54267027	ID=gene:Smp_158480
SM_V9_1	54322719	54346410	ID=Smp_158490	SM_V10_1	54322728	54346419	ID=gene:Smp_158490
SM_V9_1	54372407	54389072	ID=Smp_212840	SM_V10_1	54372416	54389081	ID=gene:Smp_212840
SM_V9_1	54392525	54399137	ID=Smp_212850	SM_V10_1	54392534	54399146	ID=gene:Smp_212850
SM_V9_1	54402415	54409250	ID=Smp_210570	SM_V10_1	54402424	54409259	ID=gene:Smp_210570
SM_V9_1	54410676	54424051	ID=Smp_344950	SM_V10_1	54410685	54424060	ID=gene:Smp_344950
SM_V9_1	54432024	54456569	ID=Smp_158520	SM_V10_1	54432033	54456578	ID=gene:Smp_158520
SM_V9_1	54571963	54575632	ID=Smp_319540	SM_V10_1	54571972	54575641	ID=gene:Smp_319540
SM_V9_1	54589935	54591668	ID=Smp_180140	SM_V10_1	54589944	54591677	ID=gene:Smp_180140
SM_V9_1	54599982	54603319	ID=Smp_103830	SM_V10_1	54599991	54603328	ID=gene:Smp_103830
SM_V9_1	54612605	54671400	ID=Smp_196840	SM_V10_1	54612614	54671409	ID=gene:Smp_196840
SM_V9_1	54682172	54683175	ID=Smp_246990	SM_V10_1	54682181	54683184	ID=gene:Smp_246990
SM_V9_1	54691207	54714661	ID=Smp_083650	SM_V10_1	54691216	54714670	ID=gene:Smp_083650
SM_V9_1	54728115	54730328	ID=Smp_083680	SM_V10_1	54728124	54730337	ID=gene:Smp_083680
SM_V9_1	54736930	54759039	ID=Smp_167590	SM_V10_1	54736939	54759048	ID=gene:Smp_167590
SM_V9_1	54768665	54787639	ID=Smp_083710	SM_V10_1	54768674	54787648	ID=gene:Smp_083710
SM_V9_1	54787430	54795371	ID=Smp_083720	SM_V10_1	54787439	54795380	ID=gene:Smp_083720
SM_V9_1	54825469	54835174	ID=Smp_083730	SM_V10_1	54825478	54835183	ID=gene:Smp_083730
SM_V9_1	54845727	54858184	ID=Smp_319570	SM_V10_1	54845736	54858193	ID=gene:Smp_319570
SM_V9_1	54881299	54881667	ID=Smp_319580	SM_V10_1	54881308	54881676	ID=gene:Smp_319580
SM_V9_1	54898661	54923585	ID=Smp_083740	SM_V10_1	54898670	54923594	ID=gene:Smp_083740
SM_V9_1	54933729	54968745	ID=Smp_345740	SM_V10_1	54933738	54968754	ID=gene:Smp_345740
SM_V9_1	54969796	55040675	ID=Smp_083770	SM_V10_1	54969805	55040684	ID=gene:Smp_083770
SM_V9_1	55055938	55070645	ID=Smp_083780	SM_V10_1	55055947	55070654	ID=gene:Smp_083780
SM_V9_1	55084939	55097612	ID=Smp_083790	SM_V10_1	55084948	55097621	ID=gene:Smp_083790
SM_V9_1	55099480	55103978	ID=Smp_083800	SM_V10_1	55099489	55103987	ID=gene:Smp_083800
SM_V9_1	55149111	55149377	ID=Smp_167620	SM_V10_1	55149120	55149386	ID=gene:Smp_167620
SM_V9_1	55233917	55355821	ID=Smp_301990	SM_V10_1	55233926	55355830	ID=gene:Smp_301990
SM_V9_1	55432947	55463598	ID=Smp_180740	SM_V10_1	55432956	55463607	ID=gene:Smp_180740
SM_V9_1	55488485	55497371	ID=Smp_104890	SM_V10_1	55488494	55497380	ID=gene:Smp_104890
SM_V9_1	55515435	55547241	ID=Smp_319610	SM_V10_1	55515444	55547250	ID=gene:Smp_319610
SM_V9_1	55562428	55628918	ID=Smp_144600	SM_V10_1	55562437	55628927	ID=gene:Smp_144600
SM_V9_1	55651788	55775265	ID=Smp_144590	SM_V10_1	55651797	55775274	ID=gene:Smp_144590
SM_V9_1	55780264	55795884	ID=Smp_041100	SM_V10_1	55780273	55795893	ID=gene:Smp_041100
SM_V9_1	55807221	55819793	ID=Smp_144570	SM_V10_1	55807230	55819802	ID=gene:Smp_144570
SM_V9_1	55844348	55883151	ID=Smp_144560	SM_V10_1	55844357	55883160	ID=gene:Smp_144560
SM_V9_1	55884949	55903761	ID=Smp_041060	SM_V10_1	55884958	55903770	ID=gene:Smp_041060
SM_V9_1	55914028	55922252	ID=Smp_041050	SM_V10_1	55914037	55922261	ID=gene:Smp_041050
SM_V9_1	55938713	55946704	ID=Smp_144550	SM_V10_1	55938722	55946713	ID=gene:Smp_144550
SM_V9_1	55964084	55973734	ID=Smp_144540	SM_V10_1	55964093	55973743	ID=gene:Smp_144540
SM_V9_1	56014346	56051064	ID=Smp_144520	SM_V10_1	56014355	56051073	ID=gene:Smp_144520
SM_V9_1	56055801	56069441	ID=Smp_144510	SM_V10_1	56055810	56069450	ID=gene:Smp_144510
SM_V9_1	56078542	56081173	ID=Smp_040990	SM_V10_1	56078551	56081182	ID=gene:Smp_040990
SM_V9_1	56095613	56096213	ID=Smp_144500	SM_V10_1	56095622	56096222	ID=gene:Smp_144500
SM_V9_1	56097405	56101117	ID=Smp_144495	SM_V10_1	56097414	56101126	ID=gene:Smp_144495
SM_V9_1	56101779	56121162	ID=Smp_144490	SM_V10_1	56101788	56121171	ID=gene:Smp_144490
SM_V9_1	56134098	56159432	ID=Smp_040970	SM_V10_1	56134107	56159441	ID=gene:Smp_040970
SM_V9_1	56184416	56203080	ID=Smp_040960	SM_V10_1	56184425	56203089	ID=gene:Smp_040960
SM_V9_1	56209906	56215304	ID=Smp_319620	SM_V10_1	56209915	56215313	ID=gene:Smp_319620
SM_V9_1	56260557	56265042	ID=Smp_144470	SM_V10_1	56260566	56265051	ID=gene:Smp_144470
SM_V9_1	56285426	56294283	ID=Smp_196510	SM_V10_1	56285435	56294292	ID=gene:Smp_196510
SM_V9_1	56305986	56319730	ID=Smp_141480	SM_V10_1	56305995	56319739	ID=gene:Smp_141480
SM_V9_1	56336266	56361840	ID=Smp_126530	SM_V10_1	56336275	56361849	ID=gene:Smp_126530
SM_V9_1	56364430	56470782	ID=Smp_126540	SM_V10_1	56364439	56470791	ID=gene:Smp_126540
SM_V9_1	56522150	56535625	ID=Smp_008120	SM_V10_1	56522159	56535634	ID=gene:Smp_008120
SM_V9_1	56554970	56592937	ID=Smp_126560	SM_V10_1	56554979	56592946	ID=gene:Smp_126560
SM_V9_1	56601391	56613356	ID=Smp_008140	SM_V10_1	56601400	56613365	ID=gene:Smp_008140
SM_V9_1	56634042	56646648	ID=Smp_196230	SM_V10_1	56634051	56646657	ID=gene:Smp_196230
SM_V9_1	56647265	56661526	ID=Smp_126580	SM_V10_1	56647274	56661535	ID=gene:Smp_126580
SM_V9_1	56661754	56679646	ID=Smp_302020	SM_V10_1	56661763	56679655	ID=gene:Smp_302020
SM_V9_1	56679802	56702536	ID=Smp_302030	SM_V10_1	56679811	56702545	ID=gene:Smp_302030
SM_V9_1	56705782	56882951	ID=Smp_302040	SM_V10_1	56705791	56882960	ID=gene:Smp_302040
SM_V9_1	56891550	56915134	ID=Smp_008220	SM_V10_1	56891559	56915143	ID=gene:Smp_008220
SM_V9_1	56925324	56937644	ID=Smp_008230	SM_V10_1	56925333	56937653	ID=gene:Smp_008230
SM_V9_1	56940154	56970970	ID=Smp_126620	SM_V10_1	56940163	56970979	ID=gene:Smp_126620
SM_V9_1	56976894	57001837	ID=Smp_008260	SM_V10_1	56976903	57001846	ID=gene:Smp_008260
SM_V9_1	57009933	57046590	ID=Smp_342240	SM_V10_1	57009942	57046599	ID=gene:Smp_342240
SM_V9_1	57056244	57116277	ID=Smp_008290	SM_V10_1	57056253	57116286	ID=gene:Smp_008290
SM_V9_1	57125388	57152458	ID=Smp_126640	SM_V10_1	57125397	57152467	ID=gene:Smp_126640
SM_V9_1	57153055	57159157	ID=Smp_008310	SM_V10_1	57153064	57159166	ID=gene:Smp_008310
SM_V9_1	57182810	57191861	ID=Smp_008320	SM_V10_1	57182819	57191870	ID=gene:Smp_008320
SM_V9_1	57193844	57229002	ID=Smp_340170	SM_V10_1	57193853	57229011	ID=gene:Smp_340170
SM_V9_1	57238603	57239748	ID=Smp_008360	SM_V10_1	57238612	57239757	ID=gene:Smp_008360
SM_V9_1	57239755	57240890	ID=Smp_340180	SM_V10_1	57239764	57240899	ID=gene:Smp_340180
SM_V9_1	57281235	57299970	ID=Smp_342250	SM_V10_1	57281244	57299979	ID=gene:Smp_342250
SM_V9_1	57295149	57296344	ID=Smp_008400	SM_V10_1	57295158	57296353	ID=gene:Smp_008400
SM_V9_1	57315182	57321588	ID=Smp_126670	SM_V10_1	57315191	57321597	ID=gene:Smp_126670
SM_V9_1	57334295	57334720	ID=Smp_319640	SM_V10_1	57334304	57334729	ID=gene:Smp_319640
SM_V9_1	57346664	57350789	ID=Smp_126680	SM_V10_1	57346673	57350798	ID=gene:Smp_126680
SM_V9_1	57354565	57361186	ID=Smp_126690	SM_V10_1	57354574	57361195	ID=gene:Smp_126690
SM_V9_1	57398865	57476227	ID=Smp_247030	SM_V10_1	57398874	57476236	ID=gene:Smp_247030
SM_V9_1	57555125	57564567	ID=Smp_213850	SM_V10_1	57555134	57564576	ID=gene:Smp_213850
SM_V9_1	57572442	57573167	ID=Smp_213840	SM_V10_1	57572451	57573176	ID=gene:Smp_213840
SM_V9_1	57573557	57578544	ID=Smp_083200	SM_V10_1	57573566	57578553	ID=gene:Smp_083200
SM_V9_1	57578438	57596881	ID=Smp_167240	SM_V10_1	57578447	57596890	ID=gene:Smp_167240
SM_V9_1	57609694	57610548	ID=Smp_083180	SM_V10_1	57609703	57610557	ID=gene:Smp_083180
SM_V9_1	57625311	57627719	ID=Smp_319650	SM_V10_1	57625320	57627728	ID=gene:Smp_319650
SM_V9_1	57659531	57669908	ID=Smp_319660	SM_V10_1	57659540	57669917	ID=gene:Smp_319660
SM_V9_1	57678371	57680523	ID=Smp_331710	SM_V10_1	57678380	57680532	ID=gene:Smp_331710
SM_V9_1	57685073	57711987	ID=Smp_144720	SM_V10_1	57685082	57711996	ID=gene:Smp_144720
SM_V9_1	57703681	57704908	ID=Smp_041320	SM_V10_1	57703690	57704917	ID=gene:Smp_041320
SM_V9_1	57717461	57726175	ID=Smp_083150	SM_V10_1	57717470	57726184	ID=gene:Smp_083150
SM_V9_1	57728720	57761347	ID=Smp_167230	SM_V10_1	57728729	57761356	ID=gene:Smp_167230
SM_V9_1	57777621	57800174	ID=Smp_083130	SM_V10_1	57777630	57786093	ID=gene:Smp_083130
SM_V9_1	57789795	57800174	ID=Smp_083120	SM_V10_1	57789804	57800183	ID=gene:Smp_083120
SM_V9_1	57801679	57836377	ID=Smp_167220	SM_V10_1	57801688	57836386	ID=gene:Smp_167220
SM_V9_1	57854044	57855811	ID=Smp_200570	SM_V10_1	57854053	57855820	ID=gene:Smp_200570
SM_V9_1	57871502	57891140	ID=Smp_345710	SM_V10_1	57871511	57891149	ID=gene:Smp_345710
SM_V9_1	57909614	57921947	ID=Smp_083080	SM_V10_1	57909623	57921956	ID=gene:Smp_083080
SM_V9_1	57926668	57935288	ID=Smp_167200	SM_V10_1	57926677	57935297	ID=gene:Smp_167200
SM_V9_1	57953994	58063799	ID=Smp_167190	SM_V10_1	57954003	58063808	ID=gene:Smp_167190
SM_V9_1	58084816	58108336	ID=Smp_083040	SM_V10_1	58084825	58108345	ID=gene:Smp_083040
SM_V9_1	58114305	58126529	ID=Smp_083030	SM_V10_1	58114314	58126538	ID=gene:Smp_083030
SM_V9_1	58127140	58137251	ID=Smp_083020	SM_V10_1	58127149	58137260	ID=gene:Smp_083020
SM_V9_1	58152121	58154879	ID=Smp_118220	SM_V10_1	58152130	58154888	ID=gene:Smp_118220
SM_V9_1	58159406	58166241	ID=Smp_167170	SM_V10_1	58159415	58166250	ID=gene:Smp_167170
SM_V9_1	58174805	58223265	ID=Smp_167160	SM_V10_1	58174814	58223274	ID=gene:Smp_167160
SM_V9_1	58241815	58252991	ID=Smp_336360	SM_V10_1	58241824	58253000	ID=gene:Smp_336360
SM_V9_1	58253076	58254374	ID=Smp_336365	SM_V10_1	58253085	58254383	ID=gene:Smp_336365
SM_V9_1	58271515	58279975	ID=Smp_341670	SM_V10_1	58271524	58279984	ID=gene:Smp_341670
SM_V9_1	58293132	58326976	ID=Smp_176420	SM_V10_1	58293141	58326985	ID=gene:Smp_176420
SM_V9_1	58337095	58357997	ID=Smp_098760	SM_V10_1	58337104	58358006	ID=gene:Smp_098760
SM_V9_1	58395045	58400729	ID=Smp_098740	SM_V10_1	58395054	58400738	ID=gene:Smp_098740
SM_V9_1	58422875	58460850	ID=Smp_176410	SM_V10_1	58422884	58460859	ID=gene:Smp_176410
SM_V9_1	58471526	58497303	ID=Smp_341660	SM_V10_1	58471535	58497312	ID=gene:Smp_341660
SM_V9_1	58532569	58548059	ID=Smp_337300	SM_V10_1	58532578	58548068	ID=gene:Smp_337300
SM_V9_1	58633596	58711672	ID=Smp_176390	SM_V10_1	58633605	58711681	ID=gene:Smp_176390
SM_V9_1	58717791	58736232	ID=Smp_176380	SM_V10_1	58717800	58736241	ID=gene:Smp_176380
SM_V9_1	58758616	58792482	ID=Smp_337850	SM_V10_1	58758625	58792491	ID=gene:Smp_337850
SM_V9_1	58793588	58799940	ID=Smp_349620	SM_V10_1	58793597	58799949	ID=gene:Smp_349620
SM_V9_1	58831136	58832136	ID=Smp_319670	SM_V10_1	58831145	58832145	ID=gene:Smp_319670
SM_V9_1	58833096	58917044	ID=Smp_332540	SM_V10_1	58833105	58917053	ID=gene:Smp_332540
SM_V9_1	58922876	58951995	ID=Smp_247080	SM_V10_1	58922885	58952004	ID=gene:Smp_247080
SM_V9_1	58958310	58971738	ID=Smp_247070	SM_V10_1	58958319	58971747	ID=gene:Smp_247070
SM_V9_1	58975540	58976506	ID=Smp_201060	SM_V10_1	58975549	58976515	ID=gene:Smp_201060
SM_V9_1	58987406	58988756	ID=Smp_095520	SM_V10_1	58987415	58988765	ID=gene:Smp_095520
SM_V9_1	58996870	58997165	ID=Smp_319680	SM_V10_1	58996879	58997174	ID=gene:Smp_319680
SM_V9_1	59005135	59006996	ID=Smp_174520	SM_V10_1	59005144	59007005	ID=gene:Smp_174520
SM_V9_1	59013771	59015394	ID=Smp_341600	SM_V10_1	59013780	59015403	ID=gene:Smp_341600
SM_V9_1	59026830	59028820	ID=Smp_174510	SM_V10_1	59026839	59028829	ID=gene:Smp_174510
SM_V9_1	59030630	59033793	ID=Smp_095480	SM_V10_1	59030639	59033802	ID=gene:Smp_095480
SM_V9_1	59057801	59060294	ID=Smp_095470	SM_V10_1	59057810	59060303	ID=gene:Smp_095470
SM_V9_1	59073244	59080506	ID=Smp_319690	SM_V10_1	59073253	59080515	ID=gene:Smp_319690
SM_V9_1	59082920	59096847	ID=Smp_319700	SM_V10_1	59082929	59096856	ID=gene:Smp_319700
SM_V9_1	59111079	59145956	ID=Smp_071150	SM_V10_1	59111088	59145965	ID=gene:Smp_071150
SM_V9_1	59158220	59175344	ID=Smp_071140	SM_V10_1	59158229	59175353	ID=gene:Smp_071140
SM_V9_1	59324691	59381706	ID=Smp_160780	SM_V10_1	59324700	59381715	ID=gene:Smp_160780
SM_V9_1	59390247	59402867	ID=Smp_345230	SM_V10_1	59390256	59402876	ID=gene:Smp_345230
SM_V9_1	59410771	59435133	ID=Smp_160760	SM_V10_1	59410780	59435142	ID=gene:Smp_160760
SM_V9_1	59476672	59489742	ID=Smp_348210	SM_V10_1	59476681	59489751	ID=gene:Smp_348210
SM_V9_1	59508768	59556882	ID=Smp_302090	SM_V10_1	59508777	59556891	ID=gene:Smp_302090
SM_V9_1	59588997	59595907	ID=Smp_071050	SM_V10_1	59589006	59595916	ID=gene:Smp_071050
SM_V9_1	59626431	59642496	ID=Smp_160730	SM_V10_1	59626440	59642505	ID=gene:Smp_160730
SM_V9_1	59654829	59673557	ID=Smp_071020	SM_V10_1	59654838	59673566	ID=gene:Smp_071020
SM_V9_1	59685261	59685899	ID=Smp_200610	SM_V10_1	59685270	59685908	ID=gene:Smp_200610
SM_V9_1	59711271	59747016	ID=Smp_160710	SM_V10_1	59711280	59747025	ID=gene:Smp_160710
SM_V9_1	59784163	59831967	ID=Smp_143240	SM_V10_1	59784172	59831976	ID=gene:Smp_143240
SM_V9_1	59898125	59901531	ID=Smp_247050	SM_V10_1	59898134	59901540	ID=gene:Smp_247050
SM_V9_1	59931141	59973593	ID=Smp_337310	SM_V10_1	59931150	59973602	ID=gene:Smp_337310
SM_V9_1	59980386	60003123	ID=Smp_319720	SM_V10_1	59980395	60003132	ID=gene:Smp_319720
SM_V9_1	60010274	60016973	ID=Smp_165050	SM_V10_1	60010283	60016982	ID=gene:Smp_165050
SM_V9_1	60034247	60084519	ID=Smp_165060	SM_V10_1	60034256	60084528	ID=gene:Smp_165060
SM_V9_1	60084598	60087596	ID=Smp_079640	SM_V10_1	60084607	60087605	ID=gene:Smp_079640
SM_V9_1	60099707	60129461	ID=Smp_079650	SM_V10_1	60099716	60129470	ID=gene:Smp_079650
SM_V9_1	60129463	60136753	ID=Smp_165070	SM_V10_1	60129472	60136762	ID=gene:Smp_165070
SM_V9_1	60160285	60167934	ID=Smp_165080	SM_V10_1	60160294	60167943	ID=gene:Smp_165080
SM_V9_1	60173449	60212852	ID=Smp_335590	SM_V10_1	60173458	60212861	ID=gene:Smp_335590
SM_V9_1	60221307	60228696	ID=Smp_345580	SM_V10_1	60221316	60228705	ID=gene:Smp_345580
SM_V9_1	60228002	60253853	ID=Smp_079700	SM_V10_1	60228011	60253862	ID=gene:Smp_079700
SM_V9_1	60263717	60279310	ID=Smp_341320	SM_V10_1	60263726	60279319	ID=gene:Smp_341320
SM_V9_1	60276874	60280483	ID=Smp_079600	SM_V10_1	60276883	60280492	ID=gene:Smp_079600
SM_V9_1	60284624	60302263	ID=Smp_165040	SM_V10_1	60284633	60302272	ID=gene:Smp_165040
SM_V9_1	60307416	60324912	ID=Smp_165030	SM_V10_1	60307425	60324921	ID=gene:Smp_165030
SM_V9_1	60325511	60326417	ID=Smp_213870	SM_V10_1	60325520	60326426	ID=gene:Smp_213870
SM_V9_1	60329775	60334823	ID=Smp_213860	SM_V10_1	60329784	60334832	ID=gene:Smp_213860
SM_V9_1	60337556	60340651	ID=Smp_079560	SM_V10_1	60337565	60340660	ID=gene:Smp_079560
SM_V9_1	60344285	60359058	ID=Smp_054840	SM_V10_1	60344294	60359067	ID=gene:Smp_054840
SM_V9_1	60382575	60432755	ID=Smp_151420	SM_V10_1	60382584	60432764	ID=gene:Smp_151420
SM_V9_1	60443535	60456789	ID=Smp_054820	SM_V10_1	60443544	60456798	ID=gene:Smp_054820
SM_V9_1	60457884	60475401	ID=Smp_054810	SM_V10_1	60457893	60475410	ID=gene:Smp_054810
SM_V9_1	60491588	60501752	ID=Smp_054800	SM_V10_1	60491597	60501761	ID=gene:Smp_054800
SM_V9_1	60501582	60547321	ID=Smp_054790	SM_V10_1	60501591	60547330	ID=gene:Smp_054790
SM_V9_1	60556955	60558952	ID=Smp_340900	SM_V10_1	60556964	60558961	ID=gene:Smp_340900
SM_V9_1	60562601	60575151	ID=Smp_054770	SM_V10_1	60562610	60575160	ID=gene:Smp_054770
SM_V9_1	60575647	60580697	ID=Smp_054775	SM_V10_1	60575656	60580706	ID=gene:Smp_054775
SM_V9_1	60607271	60611551	ID=Smp_054730	SM_V10_1	60607280	60611560	ID=gene:Smp_054730
SM_V9_1	60630915	60664201	ID=Smp_151410	SM_V10_1	60630924	60664210	ID=gene:Smp_151410
SM_V9_1	60671239	60721682	ID=Smp_332550	SM_V10_1	60671248	60721691	ID=gene:Smp_332550
SM_V9_1	60738618	60776071	ID=Smp_332560	SM_V10_1	60738627	60776080	ID=gene:Smp_332560
SM_V9_1	60780227	60836574	ID=Smp_151380	SM_V10_1	60780236	60836583	ID=gene:Smp_151380
SM_V9_1	60848702	60876114	ID=Smp_332570	SM_V10_1	60848711	60876123	ID=gene:Smp_332570
SM_V9_1	60885182	60892395	ID=Smp_054620	SM_V10_1	60885191	60892404	ID=gene:Smp_054620
SM_V9_1	60893606	60917726	ID=Smp_054610	SM_V10_1	60893615	60917735	ID=gene:Smp_054610
SM_V9_1	60922178	60933372	ID=Smp_054600	SM_V10_1	60922187	60933381	ID=gene:Smp_054600
SM_V9_1	60939125	60942604	ID=Smp_151360	SM_V10_1	60939134	60942613	ID=gene:Smp_151360
SM_V9_1	60950788	60968886	ID=Smp_344380	SM_V10_1	60950797	60968895	ID=gene:Smp_344380
SM_V9_1	61018242	61034268	ID=Smp_151330	SM_V10_1	61018251	61034277	ID=gene:Smp_151330
SM_V9_1	61076835	61142761	ID=Smp_302140	SM_V10_1	61076844	61142770	ID=gene:Smp_302140
SM_V9_1	61151665	61154317	ID=Smp_088420	SM_V10_1	61151674	61154326	ID=gene:Smp_088420
SM_V9_1	61162390	61181697	ID=Smp_170280	SM_V10_1	61162399	61181706	ID=gene:Smp_170280
SM_V9_1	61183745	61259261	ID=Smp_170290	SM_V10_1	61183754	61259270	ID=gene:Smp_170290
SM_V9_1	61283405	61297299	ID=Smp_088460	SM_V10_1	61283414	61297308	ID=gene:Smp_088460
SM_V9_1	61298161	61310879	ID=Smp_170300	SM_V10_1	61298170	61310888	ID=gene:Smp_170300
SM_V9_1	61319265	61350508	ID=Smp_213880	SM_V10_1	61319274	61350517	ID=gene:Smp_213880
SM_V9_1	61363278	61382951	ID=Smp_327480	SM_V10_1	61363287	61382960	ID=gene:Smp_327480
SM_V9_1	61407885	61411083	ID=Smp_170320	SM_V10_1	61407894	61411092	ID=gene:Smp_170320
SM_V9_1	61413197	61438941	ID=Smp_213900	SM_V10_1	61413206	61438950	ID=gene:Smp_213900
SM_V9_1	61440508	61488180	ID=Smp_213910	SM_V10_1	61440517	61488189	ID=gene:Smp_213910
SM_V9_1	61540367	61582051	ID=Smp_170340	SM_V10_1	61540376	61582060	ID=gene:Smp_170340
SM_V9_1	61583877	61609300	ID=Smp_170350	SM_V10_1	61583886	61609309	ID=gene:Smp_170350
SM_V9_1	61631385	61654956	ID=Smp_088550	SM_V10_1	61631394	61654965	ID=gene:Smp_088550
SM_V9_1	61666889	61700164	ID=Smp_196290	SM_V10_1	61666898	61700173	ID=gene:Smp_196290
SM_V9_1	61702747	61706013	ID=Smp_006780	SM_V10_1	61702756	61706022	ID=gene:Smp_006780
SM_V9_1	61728512	61780091	ID=Smp_125870	SM_V10_1	61728521	61780100	ID=gene:Smp_125870
SM_V9_1	61821745	61830559	ID=Smp_006810	SM_V10_1	61821754	61830568	ID=gene:Smp_006810
SM_V9_1	61863887	61879522	ID=Smp_125890	SM_V10_1	61863896	61879531	ID=gene:Smp_125890
SM_V9_1	61888851	61889983	ID=Smp_006830	SM_V10_1	61888860	61889992	ID=gene:Smp_006830
SM_V9_1	61904609	61913384	ID=Smp_006840	SM_V10_1	61904618	61913393	ID=gene:Smp_006840
SM_V9_1	61916228	61916920	ID=Smp_006850	SM_V10_1	61916237	61916929	ID=gene:Smp_006850
SM_V9_1	61920949	61923943	ID=Smp_337190	SM_V10_1	61920958	61923952	ID=gene:Smp_337190
SM_V9_1	61946913	61964893	ID=Smp_006860	SM_V10_1	61946922	61964902	ID=gene:Smp_006860
SM_V9_1	61981829	61994013	ID=Smp_125900	SM_V10_1	61981838	61994022	ID=gene:Smp_125900
SM_V9_1	61994080	62117525	ID=Smp_196300	SM_V10_1	61994089	62117534	ID=gene:Smp_196300
SM_V9_1	62140966	62141455	ID=Smp_086860	SM_V10_1	62140975	62141464	ID=gene:Smp_086860
SM_V9_1	62159909	62212137	ID=Smp_169380	SM_V10_1	62159918	62212146	ID=gene:Smp_169380
SM_V9_1	62295964	62298581	ID=Smp_086830	SM_V10_1	62295973	62298590	ID=gene:Smp_086830
SM_V9_1	62334962	62458319	ID=Smp_169360	SM_V10_1	62334971	62458328	ID=gene:Smp_169360
SM_V9_1	62443005	62484195	ID=Smp_169350	SM_V10_1	62443014	62484204	ID=gene:Smp_169350
SM_V9_1	62576521	62578599	ID=Smp_302170	SM_V10_1	62576530	62578608	ID=gene:Smp_302170
SM_V9_1	62583427	62585529	ID=Smp_302180	SM_V10_1	62583436	62585538	ID=gene:Smp_302180
SM_V9_1	62593751	62595860	ID=Smp_303420	SM_V10_1	62593760	62595869	ID=gene:Smp_303420
SM_V9_1	62600692	62602734	ID=Smp_303550	SM_V10_1	62600701	62602743	ID=gene:Smp_303550
SM_V9_1	62607632	62607970	ID=Smp_320760	SM_V10_1	62607641	62607979	ID=gene:Smp_320760
SM_V9_1	62613118	62615141	ID=Smp_303410	SM_V10_1	62613127	62615150	ID=gene:Smp_303410
SM_V9_1	62625327	62627660	ID=Smp_303390	SM_V10_1	62625336	62627669	ID=gene:Smp_303390
SM_V9_1	62633719	62635763	ID=Smp_303400	SM_V10_1	62633728	62635772	ID=gene:Smp_303400
SM_V9_1	62648418	62659729	ID=Smp_090860	SM_V10_1	62648427	62659738	ID=gene:Smp_090860
SM_V9_1	62666093	62719333	ID=Smp_247160	SM_V10_1	62666102	62719342	ID=gene:Smp_247160
SM_V9_1	62730613	62761066	ID=Smp_247150	SM_V10_1	62730622	62761075	ID=gene:Smp_247150
SM_V9_1	62875564	62885550	ID=Smp_090890	SM_V10_1	62875573	62885559	ID=gene:Smp_090890
SM_V9_1	62903253	62903838	ID=Smp_319750	SM_V10_1	62903262	62903847	ID=gene:Smp_319750
SM_V9_1	63013042	63118455	ID=Smp_171790	SM_V10_1	63013051	63118464	ID=gene:Smp_171790
SM_V9_1	63120832	63123998	ID=Smp_090920	SM_V10_1	63120841	63124007	ID=gene:Smp_090920
SM_V9_1	63124000	63127735	ID=Smp_090930	SM_V10_1	63124009	63127744	ID=gene:Smp_090930
SM_V9_1	63145252	63202025	ID=Smp_171820	SM_V10_1	63145261	63202034	ID=gene:Smp_171820
SM_V9_1	63202463	63208711	ID=Smp_248190	SM_V10_1	63202472	63208720	ID=gene:Smp_248190
SM_V9_1	63223829	63258014	ID=Smp_332580	SM_V10_1	63223838	63258023	ID=gene:Smp_332580
SM_V9_1	63263918	63272963	ID=Smp_090980	SM_V10_1	63263927	63272972	ID=gene:Smp_090980
SM_V9_1	63284160	63294364	ID=Smp_091000	SM_V10_1	63284169	63294373	ID=gene:Smp_091000
SM_V9_1	63313961	63331625	ID=Smp_344080	SM_V10_1	63313970	63331634	ID=gene:Smp_344080
SM_V9_1	63339243	63349364	ID=Smp_319770	SM_V10_1	63339252	63349373	ID=gene:Smp_319770
SM_V9_1	63354723	63362760	ID=Smp_344070	SM_V10_1	63354732	63362769	ID=gene:Smp_344070
SM_V9_1	63371634	63384348	ID=Smp_319780	SM_V10_1	63371643	63384357	ID=gene:Smp_319780
SM_V9_1	63385400	63402326	ID=Smp_319790	SM_V10_1	63385409	63402335	ID=gene:Smp_319790
SM_V9_1	63411214	63429878	ID=Smp_148080	SM_V10_1	63411223	63429887	ID=gene:Smp_148080
SM_V9_1	63446578	63471882	ID=Smp_048430	SM_V10_1	63446587	63471891	ID=gene:Smp_048430
SM_V9_1	63481705	63486439	ID=Smp_048420	SM_V10_1	63481714	63486448	ID=gene:Smp_048420
SM_V9_1	63492288	63518180	ID=Smp_148070	SM_V10_1	63492297	63518189	ID=gene:Smp_148070
SM_V9_1	63518288	63521624	ID=Smp_334880	SM_V10_1	63518297	63521633	ID=gene:Smp_334880
SM_V9_1	63532393	63548459	ID=Smp_344060	SM_V10_1	63532402	63548468	ID=gene:Smp_344060
SM_V9_1	63653781	63688184	ID=Smp_048380	SM_V10_1	63653790	63688193	ID=gene:Smp_048380
SM_V9_1	63714704	63729202	ID=Smp_344050	SM_V10_1	63714713	63729211	ID=gene:Smp_344050
SM_V9_1	63737389	63749600	ID=Smp_344040	SM_V10_1	63737398	63749609	ID=gene:Smp_344040
SM_V9_1	63752071	63793036	ID=Smp_148020	SM_V10_1	63752080	63793045	ID=gene:Smp_148020
SM_V9_1	63800382	63832192	ID=Smp_340820	SM_V10_1	63800391	63832201	ID=gene:Smp_340820
SM_V9_1	63839174	63862237	ID=Smp_148010	SM_V10_1	63839183	63862246	ID=gene:Smp_148010
SM_V9_1	63868340	63886870	ID=Smp_302230	SM_V10_1	63868349	63886879	ID=gene:Smp_302230
SM_V9_1	63895454	63899032	ID=Smp_340810	SM_V10_1	63895463	63899041	ID=gene:Smp_340810
SM_V9_1	63899105	63909370	ID=Smp_048260	SM_V10_1	63899114	63909379	ID=gene:Smp_048260
SM_V9_1	63921064	63954096	ID=Smp_147990	SM_V10_1	63921073	63954105	ID=gene:Smp_147990
SM_V9_1	63959773	63980700	ID=Smp_048240	SM_V10_1	63959782	63980709	ID=gene:Smp_048240
SM_V9_1	63985334	64007778	ID=Smp_048230	SM_V10_1	63985343	64007787	ID=gene:Smp_048230
SM_V9_1	64051725	64072127	ID=Smp_147980	SM_V10_1	64051734	64072136	ID=gene:Smp_147980
SM_V9_1	64097343	64124428	ID=Smp_147970	SM_V10_1	64097352	64124437	ID=gene:Smp_147970
SM_V9_1	64128515	64135311	ID=Smp_147960	SM_V10_1	64128524	64135320	ID=gene:Smp_147960
SM_V9_1	64157443	64178715	ID=Smp_147950	SM_V10_1	64157452	64178724	ID=gene:Smp_147950
SM_V9_1	64191891	64214753	ID=Smp_344030	SM_V10_1	64191900	64214762	ID=gene:Smp_344030
SM_V9_1	64236369	64260865	ID=Smp_048160	SM_V10_1	64236378	64260874	ID=gene:Smp_048160
SM_V9_1	64299123	64333837	ID=Smp_147920	SM_V10_1	64299132	64333846	ID=gene:Smp_147920
SM_V9_1	64338176	64394791	ID=Smp_147890	SM_V10_1	64338185	64394800	ID=gene:Smp_147890
SM_V9_1	64425794	64448345	ID=Smp_213930	SM_V10_1	64425803	64448354	ID=gene:Smp_213930
SM_V9_1	64448421	64452830	ID=Smp_213920	SM_V10_1	64448430	64452839	ID=gene:Smp_213920
SM_V9_1	64458011	64533485	ID=Smp_344020	SM_V10_1	64458020	64533494	ID=gene:Smp_344020
SM_V9_1	64600643	64629527	ID=Smp_048080	SM_V10_1	64600652	64629536	ID=gene:Smp_048080
SM_V9_1	64633944	64647317	ID=Smp_147850	SM_V10_1	64633953	64647326	ID=gene:Smp_147850
SM_V9_1	64669115	64728816	ID=Smp_048050	SM_V10_1	64669124	64728825	ID=gene:Smp_048050
SM_V9_1	64677275	64679026	ID=Smp_302270	SM_V10_1	64677284	64679035	ID=gene:Smp_302270
SM_V9_1	64687980	64689801	ID=Smp_049230	SM_V10_1	64687989	64689810	ID=gene:Smp_049230
SM_V9_1	64697527	64699281	ID=Smp_302280	SM_V10_1	64697536	64699290	ID=gene:Smp_302280
SM_V9_1	64733265	64734983	ID=Smp_302290	SM_V10_1	64733274	64734992	ID=gene:Smp_302290
SM_V9_1	64738915	64741587	ID=Smp_247170	SM_V10_1	64738924	64741596	ID=gene:Smp_247170
SM_V9_1	64756475	64761772	ID=Smp_247180	SM_V10_1	64756484	64761781	ID=gene:Smp_247180
SM_V9_1	64794255	64830938	ID=Smp_049270	SM_V10_1	64794264	64830947	ID=gene:Smp_049270
SM_V9_1	64836325	64837370	ID=Smp_302300	SM_V10_1	64836334	64837379	ID=gene:Smp_302300
SM_V9_1	64844905	64850863	ID=Smp_302310	SM_V10_1	64844914	64850872	ID=gene:Smp_302310
SM_V9_1	64854059	64858716	ID=Smp_148540	SM_V10_1	64854068	64858725	ID=gene:Smp_148540
SM_V9_1	64868470	64870211	ID=Smp_302320	SM_V10_1	64868479	64870220	ID=gene:Smp_302320
SM_V9_1	64873523	64879491	ID=Smp_302330	SM_V10_1	64873532	64879500	ID=gene:Smp_302330
SM_V9_1	64885859	64890667	ID=Smp_302350	SM_V10_1	64885868	64890676	ID=gene:Smp_302350
SM_V9_1	64903340	64905076	ID=Smp_303690	SM_V10_1	64903349	64905085	ID=gene:Smp_303690
SM_V9_1	64915828	64920656	ID=Smp_185680	SM_V10_1	64915837	64920665	ID=gene:Smp_185680
SM_V9_1	64928611	64933002	ID=Smp_307210	SM_V10_1	64928620	64933011	ID=gene:Smp_307210
SM_V9_1	64939768	64960882	ID=Smp_049330	SM_V10_1	64939777	64960891	ID=gene:Smp_049330
SM_V9_1	64972528	65008459	ID=Smp_200020	SM_V10_1	64972537	65008468	ID=gene:Smp_200020
SM_V9_1	65107811	65120211	ID=Smp_332590	SM_V10_1	65107820	65120220	ID=gene:Smp_332590
SM_V9_1	65144539	65204468	ID=Smp_302360	SM_V10_1	65144548	65204477	ID=gene:Smp_302360
SM_V9_1	65203773	65240275	ID=Smp_302370	SM_V10_1	65203782	65240284	ID=gene:Smp_302370
SM_V9_1	65249461	65253633	ID=Smp_148590	SM_V10_1	65249470	65253642	ID=gene:Smp_148590
SM_V9_1	65270338	65296696	ID=Smp_049380	SM_V10_1	65270347	65296705	ID=gene:Smp_049380
SM_V9_1	65297825	65339107	ID=Smp_049390	SM_V10_1	65297834	65339116	ID=gene:Smp_049390
SM_V9_1	65356995	65430442	ID=Smp_332600	SM_V10_1	65357004	65430451	ID=gene:Smp_332600
SM_V9_1	65433193	65437723	ID=Smp_148630	SM_V10_1	65433202	65437732	ID=gene:Smp_148630
SM_V9_1	65450123	65470909	ID=Smp_344120	SM_V10_1	65450132	65470918	ID=gene:Smp_344120
SM_V9_1	65481103	65569587	ID=Smp_148650	SM_V10_1	65481112	65569596	ID=gene:Smp_148650
SM_V9_1	65515267	65520779	ID=Smp_302410	SM_V10_1	65515276	65520788	ID=gene:Smp_302410
SM_V9_1	65570631	65589589	ID=Smp_049500	SM_V10_1	65570640	65589598	ID=gene:Smp_049500
SM_V9_1	65597963	65599437	ID=Smp_319860	SM_V10_1	65597972	65599446	ID=gene:Smp_319860
SM_V9_1	65600464	65614961	ID=Smp_049510	SM_V10_1	65600473	65614970	ID=gene:Smp_049510
SM_V9_1	65641852	65653468	ID=Smp_049520	SM_V10_1	65641861	65653477	ID=gene:Smp_049520
SM_V9_1	65660219	65685195	ID=Smp_148660	SM_V10_1	65660228	65685204	ID=gene:Smp_148660
SM_V9_1	65689308	65733172	ID=Smp_148670	SM_V10_1	65689317	65733181	ID=gene:Smp_148670
SM_V9_1	65742313	65762267	ID=Smp_319870	SM_V10_1	65742322	65762276	ID=gene:Smp_319870
SM_V9_1	65790571	65792905	ID=Smp_049550	SM_V10_1	65790580	65792914	ID=gene:Smp_049550
SM_V9_1	65807165	65841238	ID=Smp_344130	SM_V10_1	65807174	65841247	ID=gene:Smp_344130
SM_V9_1	65855771	65860234	ID=Smp_337875	SM_V10_1	65855780	65860243	ID=gene:Smp_337875
SM_V9_1	65860289	65888606	ID=Smp_337870	SM_V10_1	65860298	65888615	ID=gene:Smp_337870
SM_V9_1	65891948	65918277	ID=Smp_049580	SM_V10_1	65891957	65918286	ID=gene:Smp_049580
SM_V9_1	65957422	65966423	ID=Smp_049600	SM_V10_1	65957431	65966432	ID=gene:Smp_049600
SM_V9_1	65975808	65985144	ID=Smp_049610	SM_V10_1	65975817	65985153	ID=gene:Smp_049610
SM_V9_1	65984715	65990546	ID=Smp_049630	SM_V10_1	65984724	65990555	ID=gene:Smp_049630
SM_V9_1	66016137	66020284	ID=Smp_148700	SM_V10_1	66016146	66020293	ID=gene:Smp_148700
SM_V9_1	66020877	66022067	ID=Smp_196260	SM_V10_1	66020886	66022076	ID=gene:Smp_196260
SM_V9_1	66032161	66033197	ID=Smp_049680	SM_V10_1	66032170	66033206	ID=gene:Smp_049680
SM_V9_1	66036191	66071824	ID=Smp_148720	SM_V10_1	66036200	66071833	ID=gene:Smp_148720
SM_V9_1	66141167	66333373	ID=Smp_187800	SM_V10_1	66141176	66333382	ID=gene:Smp_187800
SM_V9_1	66336670	66356222	ID=Smp_049730	SM_V10_1	66336679	66356231	ID=gene:Smp_049730
SM_V9_1	66366977	66425679	ID=Smp_049740	SM_V10_1	66366986	66425688	ID=gene:Smp_049740
SM_V9_1	66454417	66464230	ID=Smp_154340	SM_V10_1	66454426	66464239	ID=gene:Smp_154340
SM_V9_1	66465318	66480402	ID=Smp_059820	SM_V10_1	66465327	66480411	ID=gene:Smp_059820
SM_V9_1	66498203	66502473	ID=Smp_059810	SM_V10_1	66498212	66502482	ID=gene:Smp_059810
SM_V9_1	66518058	66531011	ID=Smp_302450	SM_V10_1	66518067	66531020	ID=gene:Smp_302450
SM_V9_1	66540859	66552827	ID=Smp_302460	SM_V10_1	66540868	66552836	ID=gene:Smp_302460
SM_V9_1	66562016	66572619	ID=Smp_302470	SM_V10_1	66562025	66572628	ID=gene:Smp_302470
SM_V9_1	66581202	66598196	ID=Smp_302480	SM_V10_1	66581211	66598205	ID=gene:Smp_302480
SM_V9_1	66608009	66619935	ID=Smp_059790	SM_V10_1	66608018	66619945	ID=gene:Smp_059790
SM_V9_1	66629068	66648225	ID=Smp_059780	SM_V10_1	66629078	66648235	ID=gene:Smp_059780
SM_V9_1	66677539	66685584	ID=Smp_093720	SM_V10_1	66677549	66685594	ID=gene:Smp_093720
SM_V9_1	66690749	66692282	ID=Smp_093710	SM_V10_1	66690759	66692292	ID=gene:Smp_093710
SM_V9_1	66698225	66702675	ID=Smp_319900	SM_V10_1	66698235	66702685	ID=gene:Smp_319900
SM_V9_1	66711999	66716403	ID=Smp_093700	SM_V10_1	66712009	66716413	ID=gene:Smp_093700
SM_V9_1	66729943	66738699	ID=Smp_093690	SM_V10_1	66729953	66738709	ID=gene:Smp_093690
SM_V9_1	66742559	66750443	ID=Smp_173480	SM_V10_1	66742569	66750453	ID=gene:Smp_173480
SM_V9_1	66753939	66776415	ID=Smp_334890	SM_V10_1	66753949	66776425	ID=gene:Smp_334890
SM_V9_1	66789029	66802883	ID=Smp_213970	SM_V10_1	66789039	66802893	ID=gene:Smp_213970
SM_V9_1	66802939	66822233	ID=Smp_213960	SM_V10_1	66802949	66822243	ID=gene:Smp_213960
SM_V9_1	66828220	66846356	ID=Smp_093630	SM_V10_1	66828230	66846366	ID=gene:Smp_093630
SM_V9_1	66857149	66877019	ID=Smp_158570	SM_V10_1	66857159	66877029	ID=gene:Smp_158570
SM_V9_1	66891889	66959113	ID=Smp_158560	SM_V10_1	66891899	66959123	ID=gene:Smp_158560
SM_V9_1	66969105	66977859	ID=Smp_247270	SM_V10_1	66969115	66977869	ID=gene:Smp_247270
SM_V9_1	67013116	67039891	ID=Smp_067280	SM_V10_1	67013126	67039901	ID=gene:Smp_067280
SM_V9_1	67044955	67086818	ID=Smp_158550	SM_V10_1	67044965	67086828	ID=gene:Smp_158550
SM_V9_1	67087856	67103519	ID=Smp_067260	SM_V10_1	67087866	67103529	ID=gene:Smp_067260
SM_V9_1	67118375	67148971	ID=Smp_067250	SM_V10_1	67118385	67148981	ID=gene:Smp_067250
SM_V9_1	67179372	67181035	ID=Smp_158540	SM_V10_1	67179382	67181045	ID=gene:Smp_158540
SM_V9_1	67298645	67366177	ID=Smp_154730	SM_V10_1	67298655	67366187	ID=gene:Smp_154730
SM_V9_1	67427693	67437528	ID=Smp_060660	SM_V10_1	67427703	67437538	ID=gene:Smp_060660
SM_V9_1	67443441	67450340	ID=Smp_154740	SM_V10_1	67443451	67450350	ID=gene:Smp_154740
SM_V9_1	67459429	67461670	ID=Smp_210390	SM_V10_1	67459439	67461680	ID=gene:Smp_210390
SM_V9_1	67459429	67469183	ID=Smp_210380	SM_V10_1	67459439	67469193	ID=gene:Smp_210380
SM_V9_1	67476106	67482742	ID=Smp_060700	SM_V10_1	67476116	67482752	ID=gene:Smp_060700
SM_V9_1	67518339	67595673	ID=Smp_154760	SM_V10_1	67518349	67595683	ID=gene:Smp_154760
SM_V9_1	67599589	67605333	ID=Smp_247240	SM_V10_1	67599599	67605343	ID=gene:Smp_247240
SM_V9_1	67613025	67652811	ID=Smp_247250	SM_V10_1	67613035	67652821	ID=gene:Smp_247250
SM_V9_1	67657909	67678163	ID=Smp_154780	SM_V10_1	67657919	67678173	ID=gene:Smp_154780
SM_V9_1	67691709	67707379	ID=Smp_060750	SM_V10_1	67691719	67707389	ID=gene:Smp_060750
SM_V9_1	67737946	67739520	ID=Smp_060760	SM_V10_1	67737956	67739530	ID=gene:Smp_060760
SM_V9_1	67739659	67813548	ID=Smp_247220	SM_V10_1	67739669	67813558	ID=gene:Smp_247220
SM_V9_1	67816539	67822982	ID=Smp_247210	SM_V10_1	67816549	67822992	ID=gene:Smp_247210
SM_V9_1	67826539	67833577	ID=Smp_344660	SM_V10_1	67826549	67833587	ID=gene:Smp_344660
SM_V9_1	67837864	67863863	ID=Smp_168270	SM_V10_1	67837874	67863873	ID=gene:Smp_168270
SM_V9_1	67870192	67884977	ID=Smp_345780	SM_V10_1	67870202	67884987	ID=gene:Smp_345780
SM_V9_1	67909801	67917589	ID=Smp_168250	SM_V10_1	67909811	67917599	ID=gene:Smp_168250
SM_V9_1	67970223	68012388	ID=Smp_168240	SM_V10_1	67970233	68012398	ID=gene:Smp_168240
SM_V9_1	68059166	68066038	ID=Smp_335600	SM_V10_1	68059176	68066048	ID=gene:Smp_335600
SM_V9_1	68067412	68109647	ID=Smp_196900	SM_V10_1	68067422	68109657	ID=gene:Smp_196900
SM_V9_1	68111304	68123029	ID=Smp_247190	SM_V10_1	68111314	68123039	ID=gene:Smp_247190
SM_V9_1	68136071	68198815	ID=Smp_247200	SM_V10_1	68136081	68198825	ID=gene:Smp_247200
SM_V9_1	68203433	68247368	ID=Smp_306290	SM_V10_1	68203443	68247378	ID=gene:Smp_306290
SM_V9_1	68257892	68299101	ID=Smp_306300	SM_V10_1	68257902	68299111	ID=gene:Smp_306300
SM_V9_1	68319248	68334554	ID=Smp_172160	SM_V10_1	68319258	68334564	ID=gene:Smp_172160
SM_V9_1	68340027	68382224	ID=Smp_172150	SM_V10_1	68340037	68382234	ID=gene:Smp_172150
SM_V9_1	68387818	68400802	ID=Smp_172140	SM_V10_1	68387828	68400812	ID=gene:Smp_172140
SM_V9_1	68411747	68444806	ID=Smp_172130	SM_V10_1	68411757	68444816	ID=gene:Smp_172130
SM_V9_1	68464338	68470222	ID=Smp_172120	SM_V10_1	68464348	68470232	ID=gene:Smp_172120
SM_V9_1	68485688	68502164	ID=Smp_172110	SM_V10_1	68485698	68502174	ID=gene:Smp_172110
SM_V9_1	68509598	68528935	ID=Smp_196040	SM_V10_1	68509608	68528945	ID=gene:Smp_196040
SM_V9_1	68529712	68535425	ID=Smp_091480	SM_V10_1	68529722	68535435	ID=gene:Smp_091480
SM_V9_1	68561958	68595218	ID=Smp_091470	SM_V10_1	68561968	68595228	ID=gene:Smp_091470
SM_V9_1	68616056	68634407	ID=Smp_091460	SM_V10_1	68616066	68634417	ID=gene:Smp_091460
SM_V9_1	68642489	68694314	ID=Smp_332610	SM_V10_1	68642499	68694324	ID=gene:Smp_332610
SM_V9_1	68702947	68722704	ID=Smp_172070	SM_V10_1	68702957	68722714	ID=gene:Smp_172070
SM_V9_1	68738271	68763322	ID=Smp_172060	SM_V10_1	68738281	68763332	ID=gene:Smp_172060
SM_V9_1	68762806	68778923	ID=Smp_091390	SM_V10_1	68762816	68778933	ID=gene:Smp_091390
SM_V9_1	68785763	68787967	ID=Smp_091380	SM_V10_1	68785773	68787977	ID=gene:Smp_091380
SM_V9_1	68799641	68830704	ID=Smp_172050	SM_V10_1	68799651	68830714	ID=gene:Smp_172050
SM_V9_1	68831813	68837567	ID=Smp_091360	SM_V10_1	68831823	68837577	ID=gene:Smp_091360
SM_V9_1	68841411	68981811	ID=Smp_172040	SM_V10_1	68841421	68981821	ID=gene:Smp_172040
SM_V9_1	68985125	68996697	ID=Smp_072180	SM_V10_1	68985135	68996707	ID=gene:Smp_072180
SM_V9_1	69005481	69016075	ID=Smp_161330	SM_V10_1	69005491	69016085	ID=gene:Smp_161330
SM_V9_1	69043965	69051307	ID=Smp_334900	SM_V10_1	69043975	69051317	ID=gene:Smp_334900
SM_V9_1	69056614	69061765	ID=Smp_072190	SM_V10_1	69056624	69061775	ID=gene:Smp_072190
SM_V9_1	69089096	69096997	ID=Smp_319910	SM_V10_1	69089106	69097007	ID=gene:Smp_319910
SM_V9_1	69104237	69119608	ID=Smp_161350	SM_V10_1	69104247	69119618	ID=gene:Smp_161350
SM_V9_1	69170192	69179927	ID=Smp_072210	SM_V10_1	69170202	69179937	ID=gene:Smp_072210
SM_V9_1	69194029	69208275	ID=Smp_161360	SM_V10_1	69194039	69208285	ID=gene:Smp_161360
SM_V9_1	69267644	69319388	ID=Smp_161370	SM_V10_1	69267654	69319398	ID=gene:Smp_161370
SM_V9_1	69342660	69353559	ID=Smp_210430	SM_V10_1	69342670	69353569	ID=gene:Smp_210430
SM_V9_1	69361521	69365425	ID=Smp_210420	SM_V10_1	69361531	69365435	ID=gene:Smp_210420
SM_V9_1	69371205	69427690	ID=Smp_161380	SM_V10_1	69371215	69427700	ID=gene:Smp_161380
SM_V9_1	69429409	69438485	ID=Smp_072320	SM_V10_1	69429419	69438495	ID=gene:Smp_072320
SM_V9_1	69445194	69447546	ID=Smp_072330	SM_V10_1	69445204	69447556	ID=gene:Smp_072330
SM_V9_1	69482612	69492365	ID=Smp_072340	SM_V10_1	69482622	69492375	ID=gene:Smp_072340
SM_V9_1	69514239	69540405	ID=Smp_072350	SM_V10_1	69514249	69540415	ID=gene:Smp_072350
SM_V9_1	69543370	69560235	ID=Smp_072360	SM_V10_1	69543380	69560245	ID=gene:Smp_072360
SM_V9_1	69570459	69605053	ID=Smp_072370	SM_V10_1	69570469	69605063	ID=gene:Smp_072370
SM_V9_1	69606749	69609577	ID=Smp_072380	SM_V10_1	69606759	69609587	ID=gene:Smp_072380
SM_V9_1	69695469	69742569	ID=Smp_161400	SM_V10_1	69695479	69742579	ID=gene:Smp_161400
SM_V9_1	69748820	69758157	ID=Smp_335610	SM_V10_1	69748830	69758167	ID=gene:Smp_335610
SM_V9_1	69758695	69776757	ID=Smp_319920	SM_V10_1	69758705	69776767	ID=gene:Smp_319920
SM_V9_1	69781862	69784137	ID=Smp_319930	SM_V10_1	69781872	69784147	ID=gene:Smp_319930
SM_V9_1	69784671	69786948	ID=Smp_319940	SM_V10_1	69784681	69786958	ID=gene:Smp_319940
SM_V9_1	69792671	69797782	ID=Smp_072140	SM_V10_1	69792681	69797792	ID=gene:Smp_072140
SM_V9_1	69829950	69847855	ID=Smp_319960	SM_V10_1	69829960	69847865	ID=gene:Smp_319960
SM_V9_1	69857601	69861787	ID=Smp_086470	SM_V10_1	69857611	69861797	ID=gene:Smp_086470
SM_V9_1	69888428	69893017	ID=Smp_086480	SM_V10_1	69888438	69893027	ID=gene:Smp_086480
SM_V9_1	69925795	69979709	ID=Smp_169180	SM_V10_1	69925805	69979719	ID=gene:Smp_169180
SM_V9_1	69986995	69992396	ID=Smp_086530	SM_V10_1	69987005	69992406	ID=gene:Smp_086530
SM_V9_1	70008915	70013478	ID=Smp_169190	SM_V10_1	70008925	70013488	ID=gene:Smp_169190
SM_V9_1	70017065	70024684	ID=Smp_169200	SM_V10_1	70017075	70024694	ID=gene:Smp_169200
SM_V9_1	70037924	70041798	ID=Smp_195090	SM_V10_1	70037934	70041808	ID=gene:Smp_195090
SM_V9_1	70046795	70049413	ID=Smp_319970	SM_V10_1	70046805	70049423	ID=gene:Smp_319970
SM_V9_1	70052457	70055172	ID=Smp_072630	SM_V10_1	70052467	70055182	ID=gene:Smp_072630
SM_V9_1	70057067	70059722	ID=Smp_337020	SM_V10_1	70057077	70059732	ID=gene:Smp_337020
SM_V9_1	70062800	70065351	ID=Smp_316860	SM_V10_1	70062810	70065361	ID=gene:Smp_316860
SM_V9_1	70070815	70073888	ID=Smp_337030	SM_V10_1	70070825	70073898	ID=gene:Smp_337030
SM_V9_1	70076188	70077591	ID=Smp_341130	SM_V10_1	70076198	70077601	ID=gene:Smp_341130
SM_V9_1	70081101	70110851	ID=Smp_332620	SM_V10_1	70081111	70110861	ID=gene:Smp_332620
SM_V9_1	70125975	70153625	ID=Smp_300310	SM_V10_1	70125985	70153635	ID=gene:Smp_300310
SM_V9_1	70168785	70185520	ID=Smp_211320	SM_V10_1	70168795	70185530	ID=gene:Smp_211320
SM_V9_1	70189776	70212831	ID=Smp_072560	SM_V10_1	70189786	70212841	ID=gene:Smp_072560
SM_V9_1	70215865	70216858	ID=Smp_345290	SM_V10_1	70215875	70216868	ID=gene:Smp_345290
SM_V9_1	70231489	70347461	ID=Smp_161450	SM_V10_1	70231499	70347471	ID=gene:Smp_161450
SM_V9_1	70416118	70457396	ID=Smp_345280	SM_V10_1	70416128	70457407	ID=gene:Smp_345280
SM_V9_1	70466341	70483125	ID=Smp_072500	SM_V10_1	70466352	70483136	ID=gene:Smp_072500
SM_V9_1	70483782	70500877	ID=Smp_072490	SM_V10_1	70483793	70500888	ID=gene:Smp_072490
SM_V9_1	70524740	70610665	ID=Smp_301420	SM_V10_1	70524751	70610676	ID=gene:Smp_301420
SM_V9_1	70616046	70629481	ID=Smp_072470	SM_V10_1	70616057	70629492	ID=gene:Smp_072470
SM_V9_1	70645323	70650884	ID=Smp_072460	SM_V10_1	70645334	70650895	ID=gene:Smp_072460
SM_V9_1	70774309	70776352	ID=Smp_072450	SM_V10_1	70774320	70776363	ID=gene:Smp_072450
SM_V9_1	70810481	70811408	ID=Smp_320050	SM_V10_1	70810492	70811419	ID=gene:Smp_320050
SM_V9_1	70819783	70851142	ID=Smp_072440	SM_V10_1	70819794	70851153	ID=gene:Smp_072440
SM_V9_1	70860535	70871531	ID=Smp_176960	SM_V10_1	70860546	70871542	ID=gene:Smp_176960
SM_V9_1	70876727	70880959	ID=Smp_348220	SM_V10_1	70876738	70880970	ID=gene:Smp_348220
SM_V9_1	70945840	70953681	ID=Smp_176950	SM_V10_1	70945851	70953692	ID=gene:Smp_176950
SM_V9_1	70987018	70987893	ID=Smp_200060	SM_V10_1	70987029	70987904	ID=gene:Smp_200060
SM_V9_1	71062652	71074321	ID=Smp_308360	SM_V10_1	71062663	71074332	ID=gene:Smp_308360
SM_V9_1	71093920	71100251	ID=Smp_099890	SM_V10_1	71093931	71100262	ID=gene:Smp_099890
SM_V9_1	71134347	71135951	ID=Smp_308370	SM_V10_1	71134358	71135962	ID=gene:Smp_308370
SM_V9_1	71155162	71204718	ID=Smp_099850	SM_V10_1	71155173	71204729	ID=gene:Smp_099850
SM_V9_1	71220232	71250836	ID=Smp_176940	SM_V10_1	71220243	71250847	ID=gene:Smp_176940
SM_V9_1	71263526	71293289	ID=Smp_176930	SM_V10_1	71263537	71293300	ID=gene:Smp_176930
SM_V9_1	71300422	71300523	ID=Smp_197010	SM_V10_1	71300433	71300534	ID=gene:Smp_197010
SM_V9_1	71316850	71356816	ID=Smp_346700	SM_V10_1	71316861	71356827	ID=gene:Smp_346700
SM_V9_1	71359642	71392136	ID=Smp_181180	SM_V10_1	71359653	71392147	ID=gene:Smp_181180
SM_V9_1	71394216	71410869	ID=Smp_181170	SM_V10_1	71394227	71410880	ID=gene:Smp_181170
SM_V9_1	71442563	71477653	ID=Smp_181160	SM_V10_1	71442574	71477664	ID=gene:Smp_181160
SM_V9_1	71496700	71539088	ID=Smp_181150	SM_V10_1	71496711	71539099	ID=gene:Smp_181150
SM_V9_1	71553270	71566276	ID=Smp_196690	SM_V10_1	71553281	71566287	ID=gene:Smp_196690
SM_V9_1	71567124	71601260	ID=Smp_159160	SM_V10_1	71567135	71601271	ID=gene:Smp_159160
SM_V9_1	71607941	71651861	ID=Smp_159150	SM_V10_1	71607952	71651872	ID=gene:Smp_159150
SM_V9_1	71658902	71684456	ID=Smp_334910	SM_V10_1	71658913	71684467	ID=gene:Smp_334910
SM_V9_1	71684380	71702477	ID=Smp_068350	SM_V10_1	71684391	71702488	ID=gene:Smp_068350
SM_V9_1	71703905	71708322	ID=Smp_068340	SM_V10_1	71703916	71708333	ID=gene:Smp_068340
SM_V9_1	71714940	71758044	ID=Smp_159140	SM_V10_1	71714951	71758055	ID=gene:Smp_159140
SM_V9_1	71809571	71836054	ID=Smp_157470	SM_V10_1	71809582	71836065	ID=gene:Smp_157470
SM_V9_1	71842399	71858747	ID=Smp_065470	SM_V10_1	71842410	71858758	ID=gene:Smp_065470
SM_V9_1	71887401	72003575	ID=Smp_196370	SM_V10_1	71887412	72003586	ID=gene:Smp_196370
SM_V9_1	72014591	72065093	ID=Smp_214180	SM_V10_1	72014602	72065104	ID=gene:Smp_214180
SM_V9_1	72074948	72116495	ID=Smp_214190	SM_V10_1	72074959	72116506	ID=gene:Smp_214190
SM_V9_1	72119861	72129991	ID=Smp_065530	SM_V10_1	72119872	72130002	ID=gene:Smp_065530
SM_V9_1	72167952	72169513	ID=Smp_200090	SM_V10_1	72167963	72169524	ID=gene:Smp_200090
SM_V9_1	72221782	72257610	ID=Smp_157510	SM_V10_1	72221793	72257621	ID=gene:Smp_157510
SM_V9_1	72307874	72336532	ID=Smp_065580	SM_V10_1	72307885	72336543	ID=gene:Smp_065580
SM_V9_1	72340312	72388136	ID=Smp_302650	SM_V10_1	72340323	72388147	ID=gene:Smp_302650
SM_V9_1	72395044	72397764	ID=Smp_200100	SM_V10_1	72395055	72397775	ID=gene:Smp_200100
SM_V9_1	72459955	72479550	ID=Smp_065610	SM_V10_1	72459966	72479561	ID=gene:Smp_065610
SM_V9_1	72493864	72536130	ID=Smp_157540	SM_V10_1	72493875	72536141	ID=gene:Smp_157540
SM_V9_1	72537369	72605990	ID=Smp_344870	SM_V10_1	72537380	72606001	ID=gene:Smp_344870
SM_V9_1	72614074	72615068	ID=Smp_341040	SM_V10_1	72614085	72615079	ID=gene:Smp_341040
SM_V9_1	72622065	72677530	ID=Smp_157560	SM_V10_1	72622076	72677541	ID=gene:Smp_157560
SM_V9_1	72685692	72724356	ID=Smp_157570	SM_V10_1	72685703	72724367	ID=gene:Smp_157570
SM_V9_1	72741897	72801949	ID=Smp_157590	SM_V10_1	72741908	72801960	ID=gene:Smp_157590
SM_V9_1	72808790	72827540	ID=Smp_200110	SM_V10_1	72808801	72827551	ID=gene:Smp_200110
SM_V9_1	72835436	72967440	ID=Smp_157620	SM_V10_1	72835447	72967451	ID=gene:Smp_157620
SM_V9_1	73038755	73040615	ID=Smp_157640	SM_V10_1	73038766	73040626	ID=gene:Smp_157640
SM_V9_1	73147364	73195761	ID=Smp_170560	SM_V10_1	73147375	73195772	ID=gene:Smp_170560
SM_V9_1	73261807	73278701	ID=Smp_170570	SM_V10_1	73261818	73278712	ID=gene:Smp_170570
SM_V9_1	73290887	73298735	ID=Smp_170580	SM_V10_1	73290898	73298746	ID=gene:Smp_170580
SM_V9_1	73303214	73348687	ID=Smp_247380	SM_V10_1	73303225	73348698	ID=gene:Smp_247380
SM_V9_1	73366267	73387431	ID=Smp_247390	SM_V10_1	73366278	73387442	ID=gene:Smp_247390
SM_V9_1	73393758	73453643	ID=Smp_088920	SM_V10_1	73393769	73453654	ID=gene:Smp_088920
SM_V9_1	73466630	73483422	ID=Smp_088940	SM_V10_1	73466641	73483433	ID=gene:Smp_088940
SM_V9_1	73486867	73508563	ID=Smp_088950	SM_V10_1	73486878	73508574	ID=gene:Smp_088950
SM_V9_1	73522887	73539543	ID=Smp_170600	SM_V10_1	73522898	73539554	ID=gene:Smp_170600
SM_V9_1	73602897	73604978	ID=Smp_170610	SM_V10_1	73602908	73604989	ID=gene:Smp_170610
SM_V9_1	73672801	73676375	ID=Smp_170620	SM_V10_1	73672812	73676386	ID=gene:Smp_170620
SM_V9_1	73775929	73779926	ID=Smp_179180	SM_V10_1	73775940	73779937	ID=gene:Smp_179180
SM_V9_1	73792809	73819927	ID=Smp_166370	SM_V10_1	73792820	73819938	ID=gene:Smp_166370
SM_V9_1	73827179	73831843	ID=Smp_334920	SM_V10_1	73827190	73831854	ID=gene:Smp_334920
SM_V9_1	73850139	73855545	ID=Smp_348070	SM_V10_1	73850150	73855556	ID=gene:Smp_348070
SM_V9_1	73866592	73870862	ID=Smp_166350	SM_V10_1	73866603	73870873	ID=gene:Smp_166350
SM_V9_1	73878029	73885029	ID=Smp_166340	SM_V10_1	73878040	73885040	ID=gene:Smp_166340
SM_V9_1	73890493	73892260	ID=Smp_081900	SM_V10_1	73890504	73892271	ID=gene:Smp_081900
SM_V9_1	73904828	73908466	ID=Smp_320100	SM_V10_1	73904839	73908477	ID=gene:Smp_320100
SM_V9_1	73918832	73925136	ID=Smp_320110	SM_V10_1	73918843	73925147	ID=gene:Smp_320110
SM_V9_1	73934320	73938595	ID=Smp_166320	SM_V10_1	73934331	73938606	ID=gene:Smp_166320
SM_V9_1	73951709	74010547	ID=Smp_104030	SM_V10_1	73951720	74010558	ID=gene:Smp_104030
SM_V9_1	74010550	74027681	ID=Smp_302740	SM_V10_1	74010561	74027692	ID=gene:Smp_302740
SM_V9_1	74037899	74044064	ID=Smp_104000	SM_V10_1	74037910	74044075	ID=gene:Smp_104000
SM_V9_1	74045900	74059665	ID=Smp_103990	SM_V10_1	74045911	74059676	ID=gene:Smp_103990
SM_V9_1	74069108	74126472	ID=Smp_180200	SM_V10_1	74069119	74126483	ID=gene:Smp_180200
SM_V9_1	74130177	74133594	ID=Smp_320120	SM_V10_1	74130188	74133605	ID=gene:Smp_320120
SM_V9_1	74140491	74140739	ID=Smp_200130	SM_V10_1	74140502	74140750	ID=gene:Smp_200130
SM_V9_1	74143691	74156070	ID=Smp_103950	SM_V10_1	74143702	74156081	ID=gene:Smp_103950
[truncated: 7,884 more rows]
