# Supplementary material for: Subtelomeric plasticity contributes to gene family expansion in the human parasitic flatworm Schistosoma mansoni
Source: BMC Genomics. 2024 Feb 27;25:217. doi: 10.1186/s12864-024-10032-8 (PMC10900676; doi:10.1186/s12864-024-10032-8)
Supplement: Supplementary file 16 — Additional file 16: Supplementary Table 3. [file 12864_2024_10032_MOESM16_ESM.xlsx]

## Sheet: Supplementary_Table_3.tsv
S table 3 - "Higher order repeat locations in the V9 Schistosoma mansoni genome, used to filter the biser output."
SM_V9_1	1	35800
SM_V9_1	7107865	7144013
SM_V9_2	4292	39989
SM_V9_2	22506627	22672704
SM_V9_2	39439305	39470496
SM_V9_2	39523006	39676073
SM_V9_2	39798116	39827792
SM_V9_2	40761484	40809381
SM_V9_3	8554827	8614142
SM_V9_3	10364114	11333312
SM_V9_3	44622886	44645815
SM_V9_3	45800286	46065067
SM_V9_3	49771162	49784100
SM_V9_4	131133	137484
SM_V9_4	727992	761963
SM_V9_4	6270815	6589451
SM_V9_4	30177616	30204067
SM_V9_4	30306594	30335346
SM_V9_4	30396543	30427661
SM_V9_5	228045	270043
SM_V9_5	300302	346351
SM_V9_5	2231132	2290792
SM_V9_5	2237941	2290638
SM_V9_5	3827923	3900295
SM_V9_5	4727985	4762631
SM_V9_5	9085941	9130004
SM_V9_5	20950249	20974966
SM_V9_6	246569	281742
SM_V9_6	6876896	6950005
SM_V9_7	10143861	10199951
SM_V9_7	15703437	15901123
SM_V9_7	19173732	19213794
SM_V9_7	19298002	19316294
SM_V9_7	19350153	19362833
SM_V9_PAR2	10571234	10654219
SM_V9_PAR2	42734851	42791511
