# Supplementary material for: Subtelomeric plasticity contributes to gene family expansion in the human parasitic flatworm Schistosoma mansoni
Source: BMC Genomics. 2024 Feb 27;25:217. doi: 10.1186/s12864-024-10032-8 (PMC10900676; doi:10.1186/s12864-024-10032-8)
Supplement: Supplementary file 17 — Additional file 17: Supplementary Table 4. [file 12864_2024_10032_MOESM17_ESM.xlsx]

## Sheet: Numbers
S table 4 - "Observed and expected calculations for Figure 2B and 2C used for Chi-squared approximations of segmental duplication number and coverage around Schistosoma mansoni subtelomeres."
	Size of chromosomes					Size of region	Prop of genome	Expected n(SDs)	Props		Chrom	Observed_Subtelomere	Observed_Body	Expected_Subtelomere	Expected_Body
SM_V9_1	87984036		SM_V9_1	1	4800000	4799999	0.0136223	26.3729	0.120627		SM_V9_1	353	0	47.6933	435.702
SM_V9_2	45716228		SM_V9_1	4800001	84099999	79299998	0.225053	435.702	0.879157		SM_V9_2	144	7	26.4129	224.719
SM_V9_3	49793703		SM_V9_1	84100000	87980433	3880433	0.0110126	21.3204			SM_V9_3	37	1	25.1802	248.344
SM_V9_4	46471565		SM_V9_2	1	3900000	3899999	0.0110682	21.4279			SM_V9_4	202	259	28.4154	226.917
SM_V9_5	24128855		SM_V9_2	3900001	44799999	40899998	0.116074	224.719			SM_V9_5	214	115	17.5469	114.84
SM_V9_6	24696071		SM_V9_2	44800000	45707293	907293	0.00257489	4.98498			SM_V9_6	141	1	37.2433	98.3488
SM_V9_7	19942475		SM_V9_3	4994	1600000	1595006	0.00452661	8.76352			SM_V9_7	241	30	12.8693	96.7005
SM_V9_PAR1	10680109		SM_V9_3	1600001	46799999	45199998	0.128277	248.344			SM_V9_PAR1	71	0	18.1239	40.5489
SM_V9_PAR2	42949100		SM_V9_3	46800000	49787919	2987919	0.00847968	16.4167			SM_V9_PAR2	122	2	20.0494	215.928
	352362142		SM_V9_4	1	1900000	1899999	0.00539218	10.4393			Total Hits	1940	< this is due to two instances of an SD overlapping a border
			SM_V9_4	1900001	43199999	41299998	0.117209	226.917
			SM_V9_4	43200000	46471760	3271760	0.00928522	17.9762
			SM_V9_5	6377	3200000	3193623	0.00906347	17.5469			Chrom	Loci	Observed	Expected	O-E
			SM_V9_5	3200001	24101515	20901514	0.0593183	114.84			SM_V9_1	Sub	353	47.6933	305.307
			SM_V9_6	678	4700000	4699322	0.0133366	25.8197			SM_V9_2	Sub	144	26.4129	117.587
			SM_V9_6	4700001	22599999	17899998	0.0508	98.3488			SM_V9_3	Sub	37	25.1802	11.8198
			SM_V9_6	22600000	24679160	2079160	0.00590063	11.4236			SM_V9_4	Sub	202	28.4154	173.585
			SM_V9_7	190	1800000	1799810	0.00510784	9.88878			SM_V9_5	Sub	222	17.5469	204.453
			SM_V9_7	1800001	19399999	17599998	0.0499486	96.7005			SM_V9_6	Sub	141	37.2433	103.757
			SM_V9_7	19400000	19942475	542475	0.00153954	2.98055			SM_V9_7	Sub	241	12.8693	228.131
			SM_V9_PAR1	1355	3300000	3298645	0.00936152	18.1239			SM_V9_PAR1	Sub	71	18.1239	52.8761
			SM_V9_PAR1	3300000	10680109	7380109	0.0209447	40.5489			SM_V9_PAR2	Sub	122	20.0494	101.951
			SM_V9_PAR2	1	39299999	39299998	0.111533	215.928			SM_V9_1	Body	0	435.702	-435.702
			SM_V9_PAR2	39300000	42949100	3649100	0.0103561	20.0494			SM_V9_2	Body	7	224.719	-217.719
							0	0			SM_V9_3	Body	1	248.344	-247.344
							0	0			SM_V9_4	Body	259	226.917	32.0835
											SM_V9_5	Body	107	114.84	-7.84018
											SM_V9_6	Body	1	98.3488	-97.3488
											SM_V9_7	Body	26	96.7005	-70.7005
											SM_V9_PAR1	Body	0	40.5489	-40.5489
											SM_V9_PAR2	Body	2	215.928	-213.928

## Sheet: Coverage
1	4800001	84099999	Body	0	0	79299998	0						IV1	IV2
2	3900001	44799999	Body	7	82850	40899998	0.0020257			Median Coverage	0.0570276		Subtelomere	Body
3	1600001	46799999	Body	1	22056	45199998	0.000488					> Coverage	12	0
4	1900001	43199999	Body	259	931291	41299998	0.0225494					< Coverage	3	9
5	3200001	24101515	Body	115	471691	20901514	0.0225673
6	4700001	22599999	Body	1	20983	17899998	0.0011722
7	1800001	19399999	Body	30	150499	17599998	0.0085511					n(>cov)	Relative Proportions	e(>cov)	O-E	^2	O-E ^2 /E
PAR1	3000001	10680109	Body	0	0	7680108	0				Subtelomeres	12	0.625	7.5	4.5	20.25	2.7
PAR2	1	39299999	Body	2	45622	39299998	0.0011609				Body	0	0.375	4.5	-4.5	20.25	4.5
1	1	4800000	Subtelomere	353	1650644	4799999	0.343884										7.2
1	84100000	87980433	Subtelomere	0	0	3880433	0
2	1	3900000	Subtelomere	74	229032	3899999	0.0587262
2	44800000	45707293	Subtelomere	70	122667	907293	0.135201
3	4994	1600000	Subtelomere	0	0	1595006	0
3	46800000	49787919	Subtelomere	37	183365	2987919	0.0613688
4	1	1900000	Subtelomere	126	561824	1899999	0.295697
4	43200000	46471760	Subtelomere	76	221644	3271760	0.0677446
5	6377	3200000	Subtelomere	214	923752	3193623	0.289249
6	678	4700000	Subtelomere	118	599624	4699322	0.127598
6	22600000	24679160	Subtelomere	23	115038	2079160	0.0553291
7	190	1800000	Subtelomere	134	577778	1799810	0.321022
7	19400000	19942475	Subtelomere	107	476501	542475	0.878383
PAR1	1355	3300000	Subtelomere	71	260792	3298645	0.0790603
PAR2	39300000	42949100	Subtelomere	122	354528	3649100	0.0971549
