# Supplementary material for: Subtelomeric plasticity contributes to gene family expansion in the human parasitic flatworm Schistosoma mansoni
Source: BMC Genomics. 2024 Feb 27;25:217. doi: 10.1186/s12864-024-10032-8 (PMC10900676; doi:10.1186/s12864-024-10032-8)
Supplement: Supplementary file 18 — Additional file 18: Supplementary Table 5. [file 12864_2024_10032_MOESM18_ESM.xlsx]

## Sheet: Supplementary_Table_5.tsv
S table 5 - "Bed file of segmental duplication locations within the V9 Schistosoma mansoni genome"
SM_V9_1	131667	179871
SM_V9_1	526917	548684
SM_V9_1	583526	631082
SM_V9_1	587904	622848
SM_V9_1	657332	710548
SM_V9_1	672611	718124
SM_V9_1	813604	835450
SM_V9_1	891270	915796
SM_V9_1	998687	1024113
SM_V9_1	1157247	1181554
SM_V9_1	1209913	1352763
SM_V9_1	1308691	1364984
SM_V9_1	1541784	1565337
SM_V9_1	1690275	1725498
SM_V9_1	1692442	1719305
SM_V9_1	36925	65932
SM_V9_1	36925	65932
SM_V9_1	131667	153300
SM_V9_1	131667	161670
SM_V9_1	132170	158113
SM_V9_1	176281	199223
SM_V9_1	301119	332027
SM_V9_1	570998	615483
SM_V9_1	587349	628328
SM_V9_1	587904	621076
SM_V9_1	587904	627868
SM_V9_1	587908	628732
SM_V9_1	667711	702711
SM_V9_1	678312	716624
SM_V9_1	678312	715534
SM_V9_1	678312	716675
SM_V9_1	678719	708778
SM_V9_1	739612	760348
SM_V9_1	795737	836709
SM_V9_1	921191	943251
SM_V9_1	946055	991878
SM_V9_1	1030681	1056813
SM_V9_1	1063866	1086282
SM_V9_1	1307589	1356181
SM_V9_1	1307589	1356945
SM_V9_1	1307589	1356181
SM_V9_1	1309123	1350992
SM_V9_1	1411207	1444277
SM_V9_1	1437362	1467240
SM_V9_1	1470786	1506541
SM_V9_1	1473380	1497097
SM_V9_1	1541401	1565203
SM_V9_1	1541401	1565337
SM_V9_1	1541401	1565206
SM_V9_1	1541784	1565337
SM_V9_1	1541784	1597407
SM_V9_1	1542580	1565337
SM_V9_1	1545547	1581074
SM_V9_1	1566144	1602010
SM_V9_1	1692442	1723900
SM_V9_1	1894164	1927818
SM_V9_1	1905907	1927819
SM_V9_1	604170	629405
SM_V9_1	604170	626547
SM_V9_1	604170	629251
SM_V9_1	604170	629030
SM_V9_1	604170	629250
SM_V9_1	604170	629030
SM_V9_1	604863	626168
SM_V9_1	604863	629007
SM_V9_1	604903	627853
SM_V9_1	611745	632018
SM_V9_1	691392	716928
SM_V9_1	691392	716715
SM_V9_1	691392	717037
SM_V9_1	691392	716715
SM_V9_1	692010	713839
SM_V9_1	692124	715534
SM_V9_1	695957	716208
SM_V9_1	1063084	1102941
SM_V9_1	1117116	1154965
SM_V9_1	1121432	1181095
SM_V9_1	1124979	1178174
SM_V9_1	1131769	1181493
SM_V9_1	1146648	1178296
SM_V9_1	1151642	1179956
SM_V9_1	1151642	1179956
SM_V9_1	1151642	1181339
SM_V9_1	1151642	1181118
SM_V9_1	1151642	1181448
SM_V9_1	1153967	1181489
SM_V9_1	1153981	1179956
SM_V9_1	1154364	1179022
SM_V9_1	1155046	1179956
SM_V9_1	1155049	1179956
SM_V9_1	1155049	1178613
SM_V9_1	1155200	1179956
SM_V9_1	1159053	1181449
SM_V9_1	1324630	1355876
SM_V9_1	1324630	1356481
SM_V9_1	1324630	1355416
SM_V9_1	1324630	1356434
SM_V9_1	1324682	1355932
SM_V9_1	1328826	1356481
SM_V9_1	1332135	1355873
SM_V9_1	1335895	1356481
SM_V9_1	1684056	1722393
SM_V9_1	1684056	1722393
SM_V9_1	1685994	1723900
SM_V9_1	1894164	1927614
SM_V9_1	1894164	1927087
SM_V9_1	1894164	1929722
SM_V9_1	1899071	1927087
SM_V9_1	1901429	1927087
SM_V9_1	1905907	1927812
SM_V9_1	1905907	1927812
SM_V9_1	1905907	1927812
SM_V9_1	1909126	1929722
SM_V9_1	260080	283223
SM_V9_1	260080	283223
SM_V9_1	284242	305107
SM_V9_1	722970	760348
SM_V9_1	739697	760348
SM_V9_1	774031	840822
SM_V9_1	795822	840139
SM_V9_1	1024642	1058808
SM_V9_1	1030766	1058808
SM_V9_1	1590863	1629888
SM_V9_1	1803746	1829812
SM_V9_1	1803746	1829812
SM_V9_1	1830804	1861281
SM_V9_1	1914781	1937938
SM_V9_1	31682	63911
SM_V9_1	222532	258519
SM_V9_1	260080	290708
SM_V9_1	265662	290708
SM_V9_1	579447	627868
SM_V9_1	672165	715534
SM_V9_1	722350	760348
SM_V9_1	722385	745241
SM_V9_1	773411	840694
SM_V9_1	773446	801536
SM_V9_1	798295	840822
SM_V9_1	801397	840139
SM_V9_1	919306	943250
SM_V9_1	920492	943285
SM_V9_1	1024305	1058808
SM_V9_1	1151642	1179956
SM_V9_1	1310248	1356934
SM_V9_1	1437255	1510286
SM_V9_1	1692442	1723900
SM_V9_1	1802168	1837992
SM_V9_1	1811969	1837992
SM_V9_1	1905907	1927818
SM_V9_1	2080546	2114554
SM_V9_1	208426	234848
SM_V9_1	797274	840139
SM_V9_1	919306	943973
SM_V9_1	1032260	1053149
SM_V9_1	1590205	1620983
SM_V9_1	1592987	1629564
SM_V9_1	96	63911
SM_V9_1	15561	47483
SM_V9_1	131673	159945
SM_V9_1	341392	362320
SM_V9_1	415540	474121
SM_V9_1	567868	597052
SM_V9_1	664199	686646
SM_V9_1	1540990	1565336
SM_V9_1	1613368	1635550
SM_V9_2	38177	153155
SM_V9_2	121072	161354
SM_V9_2	153945	180829
SM_V9_2	198283	219307
SM_V9_2	205056	229912
SM_V9_2	207116	230631
SM_V9_2	214596	245153
SM_V9_2	243878	265490
SM_V9_2	45594344	45640531
SM_V9_2	45594344	45647249
SM_V9_2	45594344	45619432
SM_V9_2	45594344	45620113
SM_V9_2	45594367	45639194
SM_V9_2	45597235	45619434
SM_V9_2	45642168	45673646
SM_V9_2	145077	180431
SM_V9_2	145077	180824
SM_V9_2	145077	180824
SM_V9_2	146616	179077
SM_V9_2	150427	173007
SM_V9_2	180948	219304
SM_V9_2	192988	243845
SM_V9_2	203550	230651
SM_V9_2	207118	243794
SM_V9_2	207118	242716
SM_V9_2	207186	236060
SM_V9_2	45579424	45619433
SM_V9_2	45585355	45639203
SM_V9_2	45592007	45619043
SM_V9_2	45594344	45635914
SM_V9_2	45594675	45639203
SM_V9_2	45595942	45638861
SM_V9_2	45595942	45638861
SM_V9_2	45595942	45638861
SM_V9_2	45595942	45638821
SM_V9_2	45671482	45692226
SM_V9_2	160736	180848
SM_V9_2	160736	180848
SM_V9_2	45584470	45609632
SM_V9_2	45594405	45620110
SM_V9_2	45597614	45619434
SM_V9_2	45597614	45619434
SM_V9_2	45597615	45619434
SM_V9_2	45656573	45686313
SM_V9_2	45656573	45689758
SM_V9_2	45656573	45688417
SM_V9_2	45656573	45686313
SM_V9_2	45656573	45689758
SM_V9_2	45656573	45691845
SM_V9_2	45657139	45682483
SM_V9_2	45657185	45696588
SM_V9_2	45657913	45688120
SM_V9_2	45659034	45690031
SM_V9_2	45659851	45690031
SM_V9_2	45659851	45690031
SM_V9_2	45667004	45702091
SM_V9_2	180948	206907
SM_V9_2	181085	211203
SM_V9_2	45596544	45620112
SM_V9_2	147734	180848
SM_V9_2	180948	219285
SM_V9_2	180948	206907
SM_V9_2	180948	219307
SM_V9_2	215870	242714
SM_V9_2	45583306	45616196
SM_V9_2	45594344	45624952
SM_V9_2	45596433	45639202
SM_V9_2	180948	206476
SM_V9_2	45595942	45634708
SM_V9_2	45589511	45639186
SM_V9_2	45594344	45639186
SM_V9_2	45613829	45641474
SM_V9_3	49673291	49708287
SM_V9_3	49683074	49708287
SM_V9_3	49684785	49708287
SM_V9_3	49695455	49728303
SM_V9_3	49695455	49728303
SM_V9_3	49700384	49728303
SM_V9_3	49678337	49698606
SM_V9_3	49674098	49708821
SM_V9_3	49674110	49709341
SM_V9_3	9172434	9194490
SM_V9_3	49612436	49637581
SM_V9_3	49695455	49729111
SM_V9_3	49673801	49770848
SM_V9_3	49681081	49703813
SM_V9_3	49695455	49728307
SM_V9_3	49683083	49716170
SM_V9_3	49701571	49728303
SM_V9_4	102688	129303
SM_V9_4	154049	185129
SM_V9_4	154049	178875
SM_V9_4	214360	241141
SM_V9_4	214421	241139
SM_V9_4	248194	279553
SM_V9_4	378128	402854
SM_V9_4	383382	407540
SM_V9_4	468787	506023
SM_V9_4	477206	506025
SM_V9_4	477236	499815
SM_V9_4	477236	499815
SM_V9_4	477237	505576
SM_V9_4	561594	593824
SM_V9_4	561962	609326
SM_V9_4	571277	609772
SM_V9_4	571277	609772
SM_V9_4	573831	609771
SM_V9_4	668311	716417
SM_V9_4	2748143	2791567
SM_V9_4	2748143	2791466
SM_V9_4	2748143	2771510
SM_V9_4	2748652	2794441
SM_V9_4	2749038	2771508
SM_V9_4	2781884	2838343
SM_V9_4	2880401	2909729
SM_V9_4	2972246	3019003
SM_V9_4	2972246	3009721
SM_V9_4	2972755	3012741
SM_V9_4	2973141	3012741
SM_V9_4	3022273	3060500
SM_V9_4	3022286	3044259
SM_V9_4	3036046	3074264
SM_V9_4	3060133	3087944
SM_V9_4	3110706	3133017
SM_V9_4	3138763	3168486
SM_V9_4	3139039	3186466
SM_V9_4	3139155	3186361
SM_V9_4	3139177	3163437
SM_V9_4	3142622	3189508
SM_V9_4	3143426	3189508
SM_V9_4	3248698	3294465
SM_V9_4	3262717	3294465
SM_V9_4	3263757	3294465
SM_V9_4	3318000	3350074
SM_V9_4	3318000	3349973
SM_V9_4	3318509	3352937
SM_V9_4	3373714	3418821
SM_V9_4	3386841	3417572
SM_V9_4	3388558	3418821
SM_V9_4	3476941	3510081
SM_V9_4	3476941	3509976
SM_V9_4	3477913	3513057
SM_V9_4	46246615	46307316
SM_V9_4	46246615	46313242
SM_V9_4	46246615	46274046
SM_V9_4	46246615	46275125
SM_V9_4	46252947	46291894
SM_V9_4	46253503	46274046
SM_V9_4	46286831	46310135
SM_V9_4	46307987	46334189
SM_V9_4	46357686	46414080
SM_V9_4	46368451	46409341
SM_V9_4	46368451	46409341
SM_V9_4	46368838	46396280
SM_V9_4	46368860	46395273
SM_V9_4	46372491	46395272
SM_V9_4	46425209	46467730
SM_V9_4	248194	290543
SM_V9_4	315537	345552
SM_V9_4	344313	398179
SM_V9_4	476103	510918
SM_V9_4	570144	593283
SM_V9_4	680440	722465
SM_V9_4	2748143	2792847
SM_V9_4	2752536	2794439
SM_V9_4	2808684	2850752
SM_V9_4	2879424	2924994
SM_V9_4	2976685	3012741
SM_V9_4	2996949	3022268
SM_V9_4	3052166	3087922
SM_V9_4	3139152	3188052
SM_V9_4	3139156	3163895
SM_V9_4	3147157	3189508
SM_V9_4	3252320	3277151
SM_V9_4	3318000	3351354
SM_V9_4	3322417	3352937
SM_V9_4	3377536	3400755
SM_V9_4	3476941	3511617
SM_V9_4	3482047	3513057
SM_V9_4	30158338	30218173
SM_V9_4	30218238	30242704
SM_V9_4	30224156	30269252
SM_V9_4	30287625	30362727
SM_V9_4	30364855	30398658
SM_V9_4	30386460	30442332
SM_V9_4	46246615	46305945
SM_V9_4	46257198	46291894
SM_V9_4	46302337	46334189
SM_V9_4	46334187	46367722
SM_V9_4	46376184	46414080
SM_V9_4	47982	78202
SM_V9_4	100197	124375
SM_V9_4	160166	186697
SM_V9_4	183324	209491
SM_V9_4	46402000	46433636
SM_V9_4	480467	506022
SM_V9_4	481006	505965
SM_V9_4	481027	511779
SM_V9_4	481040	505998
SM_V9_4	507702	540622
SM_V9_4	571308	593825
SM_V9_4	702408	722465
SM_V9_4	702408	722465
SM_V9_4	702408	722465
SM_V9_4	702413	722465
SM_V9_4	702460	722465
SM_V9_4	2748148	2776919
SM_V9_4	2749236	2777532
SM_V9_4	2749236	2776859
SM_V9_4	2749236	2775618
SM_V9_4	2749425	2777497
SM_V9_4	2826471	2858608
SM_V9_4	2826471	2858599
SM_V9_4	2826471	2852354
SM_V9_4	2826471	2852354
SM_V9_4	2838334	2858599
SM_V9_4	2895576	2923904
SM_V9_4	2895576	2923906
SM_V9_4	2895576	2923767
SM_V9_4	2895576	2925139
SM_V9_4	2895576	2925139
SM_V9_4	2895576	2925139
SM_V9_4	2895576	2925139
SM_V9_4	2895581	2925139
SM_V9_4	2895619	2923902
SM_V9_4	2897740	2925139
SM_V9_4	2897740	2925139
SM_V9_4	2898516	2923906
SM_V9_4	2898517	2925139
SM_V9_4	2902240	2923904
SM_V9_4	2972251	2998217
SM_V9_4	2973339	2998798
SM_V9_4	2973339	2998157
SM_V9_4	2973339	2996485
SM_V9_4	3066340	3094657
SM_V9_4	3066340	3094648
SM_V9_4	3066340	3088395
SM_V9_4	3066340	3088395
SM_V9_4	3072615	3094648
SM_V9_4	3138699	3174049
SM_V9_4	3143798	3174629
SM_V9_4	3143798	3173989
SM_V9_4	3143798	3172348
SM_V9_4	3143799	3164379
SM_V9_4	46253882	46277765
SM_V9_4	46253882	46273953
SM_V9_4	46253882	46277093
SM_V9_4	46253906	46273973
SM_V9_4	46372868	46395273
SM_V9_4	46372869	46395273
SM_V9_4	46373424	46395273
SM_V9_4	145	24263
SM_V9_4	47982	83289
SM_V9_4	53050	92976
SM_V9_4	100331	129247
SM_V9_4	160158	199322
SM_V9_4	160166	182098
SM_V9_4	183324	214366
SM_V9_4	214357	241139
SM_V9_4	479400	499815
SM_V9_4	573440	609774
SM_V9_4	2748774	2777534
SM_V9_4	3016990	3044259
SM_V9_4	38851413	38872463
SM_V9_4	46252949	46277768
SM_V9_4	46371461	46396857
SM_V9_4	46392736	46442827
SM_V9_4	46396864	46424158
SM_V9_4	0	30806
SM_V9_4	53050	90714
SM_V9_4	56448	96915
SM_V9_4	57523	96892
SM_V9_4	100197	122311
SM_V9_4	145708	207426
SM_V9_4	155319	179182
SM_V9_4	199068	241139
SM_V9_4	247582	279553
SM_V9_4	315538	356361
SM_V9_4	345294	366267
SM_V9_4	385778	409930
SM_V9_4	477206	505576
SM_V9_4	558141	612008
SM_V9_4	688158	728761
SM_V9_4	2748143	2771502
SM_V9_4	2748158	2783065
SM_V9_4	2748663	2794439
SM_V9_4	2810149	2858607
SM_V9_4	2880889	2925138
SM_V9_4	2972261	3004531
SM_V9_4	2972766	3012741
SM_V9_4	3053631	3094656
SM_V9_4	3142387	3180359
SM_V9_4	3142525	3168488
SM_V9_4	3142622	3189508
SM_V9_4	3259670	3282382
SM_V9_4	3261649	3289978
SM_V9_4	3318520	3352937
SM_V9_4	3384873	3405954
SM_V9_4	3386841	3413446
SM_V9_4	3440811	3468849
SM_V9_4	3477858	3513057
SM_V9_4	46246630	46283300
SM_V9_4	46252947	46307316
SM_V9_4	46282534	46307318
SM_V9_4	46334776	46385803
SM_V9_4	46368451	46402766
SM_V9_4	46368867	46391471
SM_V9_4	46394286	46424091
SM_V9_4	46402000	46424158
SM_V9_4	48556	78202
SM_V9_4	155406	184762
SM_V9_4	214360	241139
SM_V9_4	345630	378125
SM_V9_4	2746293	2790183
SM_V9_4	2967540	3008328
SM_V9_4	3142383	3185069
SM_V9_4	3316150	3349395
SM_V9_4	3440811	3470505
SM_V9_4	3476790	3508681
SM_V9_4	46246086	46290910
SM_V9_4	46370827	46424091
SM_V9_4	46402000	46424091
SM_V9_4	207750	241139
SM_V9_4	230424	259778
SM_V9_4	344308	366267
SM_V9_4	477206	499815
SM_V9_4	477236	499815
SM_V9_4	571247	609770
SM_V9_4	571277	609770
SM_V9_4	2748143	2794424
SM_V9_4	2748143	2794441
SM_V9_4	2972246	3012728
SM_V9_4	2972246	3012741
SM_V9_4	3142383	3189509
SM_V9_4	3142383	3189508
SM_V9_4	3261785	3289979
SM_V9_4	3318000	3352931
SM_V9_4	3318000	3352937
SM_V9_4	3386865	3413447
SM_V9_4	3476941	3513058
SM_V9_4	3476941	3513057
SM_V9_4	6071570	6095718
SM_V9_4	46246615	46291892
SM_V9_4	46246630	46291892
SM_V9_4	46268949	46306400
SM_V9_4	46368450	46410874
SM_V9_4	46369235	46410874
SM_V9_5	866875	893413
SM_V9_5	866875	893440
SM_V9_5	866875	897262
SM_V9_5	969685	990515
SM_V9_5	969685	990579
SM_V9_5	969685	991032
SM_V9_5	969686	991032
SM_V9_5	969693	991032
SM_V9_5	1161934	1193400
SM_V9_5	1161934	1203225
SM_V9_5	1164550	1193400
SM_V9_5	1164610	1205054
SM_V9_5	1165005	1203889
SM_V9_5	1607038	1627081
SM_V9_5	2302149	2328069
SM_V9_5	2302149	2337107
SM_V9_5	2302181	2338274
SM_V9_5	2303250	2337771
SM_V9_5	2320697	2347977
SM_V9_5	2410110	2430677
SM_V9_5	2410110	2442723
SM_V9_5	2463721	2491712
SM_V9_5	2463721	2501383
SM_V9_5	2466302	2491712
SM_V9_5	2466302	2502204
SM_V9_5	2466302	2501383
SM_V9_5	1164974	1186384
SM_V9_5	1226307	1269323
SM_V9_5	1382446	1406450
SM_V9_5	1698775	1720887
SM_V9_5	2297172	2318757
SM_V9_5	3416788	3445049
SM_V9_5	3444573	3481337
SM_V9_5	3480845	3515769
SM_V9_5	3515293	3551101
SM_V9_5	3550609	3579049
SM_V9_5	3798131	3823049
SM_V9_5	22035744	22058069
SM_V9_5	969685	990515
SM_V9_5	1030266	1063764
SM_V9_5	1030266	1063764
SM_V9_5	1030281	1063762
SM_V9_5	1035630	1063762
SM_V9_5	1037249	1063762
SM_V9_5	1162127	1193400
SM_V9_5	1164739	1205054
SM_V9_5	1169546	1205089
SM_V9_5	1171494	1213204
SM_V9_5	1226307	1267840
SM_V9_5	1226307	1267839
SM_V9_5	1226307	1267008
SM_V9_5	1228772	1269323
SM_V9_5	1235785	1269323
SM_V9_5	1370628	1403273
SM_V9_5	1370637	1403273
SM_V9_5	1370637	1403273
SM_V9_5	1377038	1406450
SM_V9_5	1382446	1403276
SM_V9_5	1604111	1627436
SM_V9_5	1612485	1633117
SM_V9_5	1703001	1723837
SM_V9_5	1755432	1783595
SM_V9_5	1755432	1783595
SM_V9_5	1755437	1784346
SM_V9_5	1784874	1812655
SM_V9_5	1790577	1813406
SM_V9_5	1858878	1879415
SM_V9_5	1930240	1953300
SM_V9_5	2176529	2215059
SM_V9_5	2176529	2215057
SM_V9_5	2176529	2214227
SM_V9_5	2189543	2213167
SM_V9_5	2302149	2338275
SM_V9_5	2327474	2348465
SM_V9_5	2465314	2491712
SM_V9_5	2466302	2502206
SM_V9_5	2471679	2514139
SM_V9_5	2683120	2710169
SM_V9_5	2683120	2710284
SM_V9_5	2683120	2718909
SM_V9_5	2683120	2710459
SM_V9_5	3297700	3320054
SM_V9_5	3297700	3320054
SM_V9_5	3297700	3320805
SM_V9_5	3402708	3432850
SM_V9_5	3402708	3432850
SM_V9_5	3402708	3436643
SM_V9_5	3416344	3438111
SM_V9_5	3444573	3470477
SM_V9_5	3444573	3470477
SM_V9_5	3444573	3474271
SM_V9_5	3444573	3504641
SM_V9_5	3444573	3469126
SM_V9_5	3444573	3474051
SM_V9_5	3445281	3475739
SM_V9_5	3480845	3504641
SM_V9_5	3480845	3504641
SM_V9_5	3480845	3508720
SM_V9_5	3480845	3538877
SM_V9_5	3480845	3503290
SM_V9_5	3480845	3507981
SM_V9_5	3481553	3510188
SM_V9_5	3515293	3538877
SM_V9_5	3515293	3538877
SM_V9_5	3515293	3542673
SM_V9_5	3515293	3537526
SM_V9_5	3515293	3542454
SM_V9_5	3516001	3544141
SM_V9_5	3550609	3574340
SM_V9_5	3550609	3572897
SM_V9_5	3925377	3946711
SM_V9_5	3925377	3946711
SM_V9_5	3925377	3946711
SM_V9_5	869190	896693
SM_V9_5	969684	990515
SM_V9_5	1165006	1191719
SM_V9_5	1422291	1457441
SM_V9_5	2302149	2324076
SM_V9_5	2466302	2490213
SM_V9_5	1161934	1205054
SM_V9_5	1164633	1203225
SM_V9_5	1382446	1403273
SM_V9_5	1603365	1627082
SM_V9_5	2299535	2337985
SM_V9_5	2302232	2337107
SM_V9_5	2410110	2430677
SM_V9_5	2463721	2502198
SM_V9_5	2466302	2501383
SM_V9_5	3416788	3444363
SM_V9_5	3444574	3480634
SM_V9_5	3480846	3515083
SM_V9_5	3515294	3550398
SM_V9_5	6473299	6517391
SM_V9_5	6474160	6517391
SM_V9_5	6627405	6684359
SM_V9_5	6632090	6684359
SM_V9_5	869190	893440
SM_V9_5	969682	990581
SM_V9_5	1161940	1193400
SM_V9_5	1164599	1193400
SM_V9_5	2299535	2324086
SM_V9_5	2410110	2430677
SM_V9_5	2463721	2491712
SM_V9_5	3969980	3996736
SM_V9_6	123706	150744
SM_V9_6	124409	144957
SM_V9_6	184288	217791
SM_V9_6	333051	362828
SM_V9_6	385547	410647
SM_V9_6	659280	682777
SM_V9_6	659280	682777
SM_V9_6	659280	693923
SM_V9_6	659280	694146
SM_V9_6	659970	682088
SM_V9_6	24586049	24658894
SM_V9_6	24587658	24658895
SM_V9_6	123706	151183
SM_V9_6	385547	410438
SM_V9_6	659538	685360
SM_V9_6	29276	61235
SM_V9_6	53825	113794
SM_V9_6	126833	226713
SM_V9_6	185112	206200
SM_V9_6	219996	247766
SM_V9_6	355851	410412
SM_V9_6	92859	113792
SM_V9_6	92859	113794
SM_V9_6	283163	306247
SM_V9_6	333051	361448
SM_V9_6	346310	401648
SM_V9_6	351601	375362
SM_V9_6	352195	401636
SM_V9_6	385547	417229
SM_V9_6	442601	487291
SM_V9_6	442601	467561
SM_V9_6	518958	547996
SM_V9_6	755549	810488
SM_V9_6	755549	790754
SM_V9_6	24586049	24615155
SM_V9_6	659621	690735
SM_V9_6	659621	687396
SM_V9_6	659621	692173
SM_V9_6	659621	693779
SM_V9_6	659621	691795
SM_V9_6	659668	692174
SM_V9_6	659668	687396
SM_V9_6	660349	694146
SM_V9_6	660349	694146
SM_V9_6	660349	692173
SM_V9_6	660481	687150
SM_V9_6	15223	42480
SM_V9_6	34497	65936
SM_V9_6	91585	154388
SM_V9_6	126833	151171
SM_V9_6	126833	164220
SM_V9_6	169446	218619
SM_V9_6	179246	213150
SM_V9_6	179462	201393
SM_V9_6	205682	228617
SM_V9_6	333070	362436
SM_V9_6	333070	410412
SM_V9_6	359326	459600
SM_V9_6	361999	422590
SM_V9_6	385547	411500
SM_V9_6	730493	767212
SM_V9_6	24587643	24618127
SM_V9_6	24589028	24615381
SM_V9_6	24589028	24617315
SM_V9_6	24610038	24634047
SM_V9_6	24619630	24658671
SM_V9_6	24633043	24658671
SM_V9_6	24639965	24664629
SM_V9_6	53825	113794
SM_V9_6	126833	148028
SM_V9_6	181631	206200
SM_V9_6	358050	417264
SM_V9_6	385547	417003
SM_V9_6	24586049	24620830
SM_V9_6	24589028	24658894
SM_V9_6	659280	682777
SM_V9_6	659280	694155
SM_V9_6	24610033	24648836
SM_V9_6	24615753	24657687
SM_V9_7	109851	137217
SM_V9_7	192355	217983
SM_V9_7	192598	215271
SM_V9_7	343111	375488
SM_V9_7	343258	367931
SM_V9_7	409420	447366
SM_V9_7	468132	491032
SM_V9_7	561576	583075
SM_V9_7	19280258	19316879
SM_V9_7	19281027	19327487
SM_V9_7	19285116	19316879
SM_V9_7	19388608	19409209
SM_V9_7	19432129	19502080
SM_V9_7	19624571	19648041
SM_V9_7	19624571	19648044
SM_V9_7	19657830	19695052
SM_V9_7	19657882	19688596
SM_V9_7	19657974	19684059
SM_V9_7	19680387	19713003
SM_V9_7	19707803	19733652
SM_V9_7	19735914	19775771
SM_V9_7	19738160	19768910
SM_V9_7	19783239	19817927
SM_V9_7	19783308	19821948
SM_V9_7	19783893	19809328
SM_V9_7	19783893	19818084
SM_V9_7	19787621	19809915
SM_V9_7	19840051	19878397
SM_V9_7	19841364	19878397
SM_V9_7	19855014	19878397
SM_V9_7	19865648	19899031
SM_V9_7	19872415	19899031
SM_V9_7	468132	491454
SM_V9_7	553518	582455
SM_V9_7	657950	693787
SM_V9_7	19271193	19297337
SM_V9_7	19441266	19517800
SM_V9_7	19648028	19686689
SM_V9_7	19665952	19695382
SM_V9_7	19774612	19800693
SM_V9_7	19791064	19818084
SM_V9_7	12555	37742
SM_V9_7	17449	37742
SM_V9_7	50984	108918
SM_V9_7	71927	94997
SM_V9_7	166028	190141
SM_V9_7	351866	377067
SM_V9_7	372340	408806
SM_V9_7	432216	494664
SM_V9_7	534684	582429
SM_V9_7	109850	136333
SM_V9_7	166028	208690
SM_V9_7	166028	208700
SM_V9_7	238751	259962
SM_V9_7	409420	445207
SM_V9_7	425242	454887
SM_V9_7	425615	483580
SM_V9_7	427620	483568
SM_V9_7	534702	573753
SM_V9_7	535500	573741
SM_V9_7	553518	588714
SM_V9_7	616831	642491
SM_V9_7	656675	693924
SM_V9_7	657950	693923
SM_V9_7	657950	693924
SM_V9_7	657950	693504
SM_V9_7	657950	693923
SM_V9_7	657950	698111
SM_V9_7	658979	693787
SM_V9_7	671448	693787
SM_V9_7	671836	693787
SM_V9_7	19286277	19320367
SM_V9_7	19658210	19687773
SM_V9_7	19658954	19687773
SM_V9_7	19658954	19687773
SM_V9_7	19674566	19711890
SM_V9_7	19786144	19818084
SM_V9_7	19787920	19814221
SM_V9_7	19792836	19818084
SM_V9_7	19818690	19843715
SM_V9_7	19840055	19889313
SM_V9_7	670772	694004
SM_V9_7	671447	692702
SM_V9_7	671447	692704
SM_V9_7	671447	692704
SM_V9_7	674009	700501
SM_V9_7	3914639	3980578
SM_V9_7	3914640	3959477
SM_V9_7	3921511	3973317
SM_V9_7	3929142	3989587
SM_V9_7	3930368	3989374
SM_V9_7	19287738	19321235
SM_V9_7	19287738	19323619
SM_V9_7	19287739	19324278
SM_V9_7	19651362	19674340
SM_V9_7	19769243	19814221
SM_V9_7	19784535	19814221
SM_V9_7	19784535	19814221
SM_V9_7	19784588	19814221
SM_V9_7	19784774	19814221
SM_V9_7	19784968	19814221
SM_V9_7	19787828	19814169
SM_V9_7	19787828	19814221
SM_V9_7	19790172	19814221
SM_V9_7	19790184	19814221
SM_V9_7	19835928	19858865
SM_V9_7	19835928	19863873
SM_V9_7	17449	37742
SM_V9_7	60425	97201
SM_V9_7	145621	165933
SM_V9_7	230143	259967
SM_V9_7	343121	367135
SM_V9_7	372340	400786
SM_V9_7	596606	642496
SM_V9_7	670769	693167
SM_V9_7	19388604	19414384
SM_V9_7	19388612	19418036
SM_V9_7	19707808	19732816
SM_V9_7	19818081	19880487
SM_V9_7	19818083	19936493
SM_V9_7	19870380	19904047
SM_V9_7	19915058	19942475
SM_V9_7	65646	94997
SM_V9_7	166028	225953
SM_V9_7	343121	375121
SM_V9_7	375585	398601
SM_V9_7	436406	489690
SM_V9_7	534684	591813
SM_V9_7	19559427	19593369
SM_V9_7	19624562	19733581
SM_V9_7	19679130	19713003
SM_V9_7	19735914	19768929
SM_V9_7	19865648	19899035
SM_V9_7	19285116	19314850
SM_V9_7	19559427	19593369
SM_V9_7	19624571	19652680
SM_V9_7	19658207	19689168
SM_V9_7	19735914	19818084
SM_V9_7	19853373	19886902
SM_V9_7	19872252	19899031
SM_V9_PAR1	10497	48604
SM_V9_PAR1	102043	175042
SM_V9_PAR1	120262	175087
SM_V9_PAR1	126612	147678
SM_V9_PAR1	175176	197057
SM_V9_PAR1	193984	221087
SM_V9_PAR1	210530	237998
SM_V9_PAR1	210530	237676
SM_V9_PAR1	180091	207944
SM_V9_PAR1	20821	116709
SM_V9_PAR1	73612	107382
SM_V9_PAR1	73612	107392
SM_V9_PAR1	93226	125796
SM_V9_PAR1	174839	203642
SM_V9_PAR1	175021	203640
SM_V9_PAR1	175021	203640
SM_V9_PAR1	192241	215419
SM_V9_PAR1	122867	146655
SM_V9_PAR1	147684	173455
SM_V9_PAR1	147684	173455
SM_V9_PAR1	21028	94208
SM_V9_PAR1	75018	96358
SM_V9_PAR1	140452	165302
SM_V9_PAR1	140452	173455
SM_V9_PAR1	175039	195861
SM_V9_PAR1	210530	250292
SM_V9_PAR1	214942	250293
SM_V9_PAR1	126385	203642
SM_V9_PAR1	175176	203642
SM_V9_PAR1	2668276	2689272
SM_V9_PAR2	42575884	42620247
SM_V9_PAR2	42625793	42657520
SM_V9_PAR2	42635533	42682789
SM_V9_PAR2	42643839	42671513
SM_V9_PAR2	42670450	42695039
SM_V9_PAR2	42670450	42695039
SM_V9_PAR2	42672084	42695039
SM_V9_PAR2	42790175	42823639
SM_V9_PAR2	42790867	42827757
SM_V9_PAR2	42791423	42812778
SM_V9_PAR2	42791423	42827321
SM_V9_PAR2	42791423	42814024
SM_V9_PAR2	42840066	42887055
SM_V9_PAR2	42843628	42869218
SM_V9_PAR2	42844734	42887055
SM_V9_PAR2	42890572	42942173
SM_V9_PAR2	42898587	42946298
SM_V9_PAR2	42898587	42921989
SM_V9_PAR2	42898587	42945862
SM_V9_PAR2	42898587	42932062
SM_V9_PAR2	42901627	42931314
SM_V9_PAR2	42627725	42685584
SM_V9_PAR2	42643839	42671512
SM_V9_PAR2	42790132	42826323
SM_V9_PAR2	42798374	42827321
SM_V9_PAR2	42905218	42945862
SM_V9_PAR2	42643074	42671510
SM_V9_PAR2	42646122	42673579
SM_V9_PAR2	42670450	42699090
SM_V9_PAR2	42791803	42826949
SM_V9_PAR2	42793372	42826949
SM_V9_PAR2	42793377	42826949
SM_V9_PAR2	42800131	42825898
SM_V9_PAR2	42900234	42945495
SM_V9_PAR2	42901479	42945495
SM_V9_PAR2	42901479	42945495
SM_V9_PAR2	42906979	42944438
SM_V9_PAR2	42791810	42812666
SM_V9_PAR2	42792591	42812678
SM_V9_PAR2	42897822	42928041
SM_V9_PAR2	42897824	42932572
SM_V9_PAR2	42898671	42931334
SM_V9_PAR2	42898671	42932571
SM_V9_PAR2	42898673	42932571
SM_V9_PAR2	42899073	42932572
SM_V9_PAR2	42899073	42932572
SM_V9_PAR2	42899456	42931383
SM_V9_PAR2	42900234	42932572
SM_V9_PAR2	42900234	42921989
SM_V9_PAR2	42900234	42925289
SM_V9_PAR2	42901907	42926034
SM_V9_PAR2	42901907	42932572
SM_V9_PAR2	42901934	42931390
SM_V9_PAR2	42670450	42717025
SM_V9_PAR2	42670450	42693908
SM_V9_PAR2	42657649	42690538
SM_V9_PAR2	42657674	42687712
SM_V9_PAR2	42670450	42696072
SM_V9_PAR2	42793372	42824780
SM_V9_PAR2	42857750	42883924
SM_V9_PAR2	42857752	42887051
SM_V9_PAR2	42900234	42943320
SM_V9_PAR2	42670518	42698920
SM_V9_2	45619178	45670308
SM_V9_2	207118	229932
SM_V9_2	205056	245155
SM_V9_2	148551	180848
SM_V9_2	126511	180848
SM_V9_2	205066	245155
SM_V9_2	180948	206476
SM_V9_2	121072	161354
SM_V9_2	121072	156984
SM_V9_2	45656573	45688926
SM_V9_2	57421	180848
SM_V9_2	219425	243889
SM_V9_2	45616194	45637951
SM_V9_2	45656573	45688926
SM_V9_2	160750	180847
SM_V9_4	3318000	3344146
SM_V9_4	3476941	3504172
SM_V9_4	2997901	3019003
SM_V9_4	46276837	46303599
SM_V9_4	356364	391073
SM_V9_4	46286831	46310135
SM_V9_4	46425209	46462205
SM_V9_4	383065	409931
SM_V9_4	2804469	2850752
SM_V9_4	691550	722464
SM_V9_4	2881833	2924994
SM_V9_4	3054616	3087638
SM_V9_4	383382	409931
SM_V9_4	2811148	2851830
SM_V9_4	2881938	2924994
SM_V9_4	3054714	3087922
SM_V9_4	691660	722465
SM_V9_4	53050	73347
SM_V9_4	53050	90716
SM_V9_4	154049	178875
SM_V9_4	477236	535726
SM_V9_4	53050	81921
SM_V9_4	412755	435667
SM_V9_4	2808174	2848103
SM_V9_4	2878914	2924488
SM_V9_4	3051656	3084571
SM_V9_4	687478	722465
SM_V9_4	46310669	46334189
SM_V9_4	254513	277671
SM_V9_4	46334190	46368862
SM_V9_4	315745	342587
SM_V9_4	3153183	3188049
SM_V9_4	3328383	3351450
SM_V9_4	3488122	3511622
SM_V9_4	2763423	2792943
SM_V9_4	46271155	46307316
SM_V9_4	2985028	3011244
SM_V9_4	3022273	3061851
SM_V9_4	46437472	46467730
SM_V9_4	2826485	2848309
SM_V9_4	2896757	2924099
SM_V9_4	2827157	2847872
SM_V9_5	1226307	1269323
SM_V9_5	2683120	2710465
SM_V9_5	3444573	3474052
SM_V9_5	3480845	3507981
SM_V9_5	3515293	3542453
SM_V9_5	3550609	3572897
SM_V9_5	1035630	1063764
SM_V9_5	1382446	1406450
SM_V9_5	1698886	1720874
SM_V9_5	1860756	1889157
SM_V9_5	3444573	3474052
SM_V9_5	3480845	3507989
SM_V9_5	3515293	3542559
SM_V9_5	3550609	3572905
SM_V9_5	1382382	1403273
SM_V9_5	1698886	1720889
SM_V9_5	754203	791477
SM_V9_5	821695	864680
SM_V9_5	2431175	2462403
SM_V9_5	1359028	1406450
SM_V9_5	2181994	2214088
SM_V9_5	1214261	1269323
SM_V9_5	1030266	1063764
SM_V9_5	1755980	1783458
SM_V9_5	3290717	3319917
SM_V9_5	3445280	3474052
SM_V9_5	3481552	3507981
SM_V9_5	3516000	3542559
SM_V9_5	3913041	3949184
SM_V9_5	1960305	1989116
SM_V9_5	1671763	1719680
SM_V9_5	3322702	3350778
SM_V9_5	1786231	1812518
SM_V9_5	2687973	2710403
SM_V9_5	1925621	1949399
SM_V9_5	3408158	3436530
SM_V9_5	1226307	1266948
SM_V9_5	1957927	1988530
SM_V9_5	2176529	2213167
SM_V9_5	3402708	3432046
SM_V9_5	1370637	1403273
SM_V9_5	1784874	1811932
SM_V9_5	1030591	1063701
SM_V9_5	1689865	1719681
SM_V9_5	1037158	1063694
SM_V9_5	1235694	1266938
SM_V9_5	1960233	1989116
SM_V9_5	1371806	1403268
SM_V9_5	2177744	2213139
SM_V9_5	2684305	2714319
SM_V9_5	1228254	1265898
SM_V9_5	1030266	1062656
SM_V9_5	3445280	3468612
SM_V9_5	3481552	3502776
SM_V9_5	3516000	3537012
SM_V9_5	754304	787684
SM_V9_6	426677	460630
SM_V9_6	741469	783094
SM_V9_6	76258	101361
SM_V9_6	333051	382608
SM_V9_6	91590	111990
SM_V9_6	333051	410563
SM_V9_6	91590	142738
SM_V9_6	351974	387883
SM_V9_6	91590	126068
SM_V9_6	24586049	24634084
SM_V9_6	426672	460630
SM_V9_6	741464	783094
SM_V9_6	76258	101361
SM_V9_6	286041	309946
SM_V9_7	19657830	19680375
SM_V9_7	61781	94992
SM_V9_7	606226	641892
SM_V9_7	238809	259363
SM_V9_7	656675	693787
SM_V9_7	657093	693787
SM_V9_7	409421	465201
SM_V9_7	109852	137804
SM_V9_7	409420	491454
SM_V9_7	109851	137217
SM_V9_7	534944	582580
SM_V9_7	166028	209516
SM_V9_7	343258	367931
SM_V9_7	19705833	19733652
SM_V9_7	427366	470470
SM_V9_7	671447	693787
SM_V9_7	657961	693278
SM_V9_7	19446910	19518309
SM_V9_7	670769	693787
SM_V9_7	605183	642489
SM_V9_7	235773	259960
SM_V9_7	671447	692901
SM_V9_7	292588	336176
SM_V9_PAR1	11464	47162
SM_V9_PAR1	73613	108208
SM_V9_PAR1	214553	237676
SM_V9_PAR1	73613	94363
SM_V9_PAR1	193576	218316
SM_V9_PAR1	102043	146817
SM_V9_PAR2	42737239	42819696
SM_V9_PAR2	42890572	42911198
SM_V9_PAR2	42627753	42656380
SM_V9_PAR2	42637213	42671484
SM_V9_PAR2	42635533	42682789
SM_V9_PAR2	42643074	42671512
SM_V9_PAR2	42642700	42671512
SM_V9_PAR2	42918304	42943806
SM_V9_PAR2	42682784	42715045
SM_V9_1	1389060	1506957
SM_V9_1	828223	851541
SM_V9_1	41928	65932
SM_V9_1	572994	597053
SM_V9_1	131667	153391
SM_V9_1	1544865	1565237
SM_V9_1	29939	65932
SM_V9_1	1504305	1539669
SM_V9_1	581769	629466
SM_V9_1	666694	717143
SM_V9_1	1151644	1181554
SM_V9_1	1692442	1725498
SM_V9_1	1308691	1365384
SM_V9_1	1905907	1928001
SM_V9_1	179971	208387
SM_V9_4	2808174	2844310
SM_V9_4	2878914	2920608
SM_V9_4	3051656	3080798
SM_V9_4	687478	722465
SM_V9_4	383382	409931
SM_V9_4	59846	96909
SM_V9_4	3029643	3087922
SM_V9_4	375954	403594
SM_V9_4	2809757	2851830
SM_V9_4	2880497	2924994
SM_V9_4	687845	722465
SM_V9_4	466753	499815
SM_V9_4	3474596	3511995
SM_V9_4	568914	609772
SM_V9_4	46369250	46409341
SM_V9_4	3139039	3188425
SM_V9_4	2748143	2793920
SM_V9_4	2972246	3012225
SM_V9_4	3318000	3352427
SM_V9_4	46246615	46306409
SM_V9_4	2836466	2856502
SM_V9_5	3402708	3427570
SM_V9_5	3444573	3465303
SM_V9_5	3966746	3996887
SM_V9_5	866875	893440
SM_V9_5	1164550	1193400
SM_V9_5	2466302	2491712
SM_V9_5	969685	990515
SM_V9_5	1788399	1813346
SM_V9_5	1927450	1953861
SM_V9_5	2690195	2718553
SM_V9_5	3294857	3320745
SM_V9_5	3324891	3353662
SM_V9_5	3921982	3957192
SM_V9_5	1042214	1063764
SM_V9_5	1966642	2000107
SM_V9_5	1674798	1723819
SM_V9_5	3408142	3437753
SM_V9_5	3454996	3475381
SM_V9_5	3554950	3575450
SM_V9_5	3012584	3047524
SM_V9_6	364213	397689
SM_V9_6	98742	121698
SM_V9_6	659280	682777
SM_V9_7	657965	689358
SM_V9_7	169020	195060
SM_V9_7	448660	479732
SM_V9_7	540448	564063
SM_V9_7	656675	693785
SM_V9_7	19263335	19316879
SM_V9_7	19784532	19818084
SM_V9_7	19658210	19686687
SM_V9_PAR1	79012	103392
SM_V9_PAR1	175176	203642
SM_V9_PAR2	42892843	42944863
SM_V9_PAR2	42791775	42826323
SM_V9_PAR2	42625793	42659817
SM_V9_1	794559	840139
SM_V9_1	1029493	1053149
SM_V9_1	738440	760348
SM_V9_1	284246	305107
SM_V9_1	1830808	1861281
SM_V9_1	632177	663220
SM_V9_2	180948	204179
SM_V9_4	3373714	3413446
SM_V9_4	3248698	3290841
SM_V9_6	7087676	7108659
SM_V9_6	24557758	24585667
SM_V9_6	24610038	24634047
SM_V9_7	19844672	19942475
SM_V9_7	145621	165951
SM_V9_PAR1	122867	146655
SM_V9_PAR2	42670453	42698920
SM_V9_PAR2	42843821	42865308
SM_V9_1	106373	131231
SM_V9_1	720766	744259
SM_V9_1	773229	800337
SM_V9_1	264248	298450
SM_V9_1	1814955	1847831
SM_V9_1	1234095	1278384
SM_V9_1	131667	164041
SM_V9_1	1541784	1562684
SM_V9_1	1900500	1936023
SM_V9_1	1145724	1181554
SM_V9_1	604864	629436
SM_V9_1	692085	717113
SM_V9_1	1331713	1365376
SM_V9_1	1156244	1193858
SM_V9_1	1668972	1730559
SM_V9_1	605254	629436
SM_V9_1	692475	717113
SM_V9_1	1906309	1928001
SM_V9_1	1542580	1577429
SM_V9_1	587908	627868
SM_V9_1	678312	715534
SM_V9_1	1146661	1179956
SM_V9_1	1307578	1356945
SM_V9_1	1901444	1927821
SM_V9_1	1541403	1581074
SM_V9_1	1541784	1565337
SM_V9_1	583617	627868
SM_V9_1	678312	715534
SM_V9_1	1307582	1356945
SM_V9_1	1886703	1927821
SM_V9_1	577609	605152
SM_V9_1	526059	548684
SM_V9_1	1541403	1582604
SM_V9_1	35773	65932
SM_V9_1	789471	818497
SM_V9_1	1146364	1181498
SM_V9_1	587904	629135
SM_V9_1	678312	716694
SM_V9_1	1684798	1725028
SM_V9_1	1307590	1356934
SM_V9_1	1886711	1927996
SM_V9_1	789626	839334
SM_V9_1	1024559	1052550
SM_V9_1	733553	760348
SM_V9_1	587908	627868
SM_V9_1	678312	715534
SM_V9_1	1307589	1356945
SM_V9_1	788109	839346
SM_V9_1	1024305	1053159
SM_V9_1	732037	760348
SM_V9_1	587904	627868
SM_V9_1	678312	715534
SM_V9_1	1307590	1356564
SM_V9_1	566985	627868
SM_V9_1	657336	715534
SM_V9_1	1151997	1179956
SM_V9_1	1675545	1723900
SM_V9_1	1311175	1356688
SM_V9_1	1906265	1928001
SM_V9_1	164038	186931
SM_V9_1	1260600	1290784
SM_V9_1	1304081	1363588
SM_V9_1	588095	630876
SM_V9_1	678398	717918
SM_V9_1	1675715	1726963
SM_V9_1	1151642	1182062
SM_V9_1	1905908	1928001
SM_V9_1	1566606	1617430
SM_V9_2	61652	121079
SM_V9_2	36358	67463
SM_V9_2	198673	244469
SM_V9_2	45664433	45690030
SM_V9_2	45658040	45690030
SM_V9_2	45602702	45643795
SM_V9_2	207118	242716
SM_V9_2	145068	180824
SM_V9_2	45595482	45638861
SM_V9_2	45595942	45638861
SM_V9_2	145070	180848
SM_V9_2	202131	230436
SM_V9_2	45594812	45638861
SM_V9_2	207147	243867
SM_V9_2	45661474	45688476
SM_V9_2	145078	180440
SM_V9_2	180948	206907
SM_V9_2	207118	242716
SM_V9_2	145077	180431
SM_V9_2	180948	206907
SM_V9_2	207152	242716
SM_V9_2	145078	180848
SM_V9_2	38359079	38416065
SM_V9_2	38358145	38378230
SM_V9_2	38358725	38419056
SM_V9_2	38360589	38420681
SM_V9_2	38362899	38420681
SM_V9_2	38358182	38420681
SM_V9_2	207154	242716
SM_V9_2	148654	180848
SM_V9_2	108262	150950
SM_V9_2	39644	68494
SM_V9_2	140640	180848
SM_V9_3	49683075	49718582
SM_V9_3	49604951	49633374
SM_V9_3	49592654	49615869
SM_V9_3	49604951	49637017
SM_V9_3	49652022	49684214
SM_V9_5	2466302	2497984
SM_V9_5	2303250	2333358
SM_V9_5	1607032	1632914
SM_V9_5	1165021	1199671
SM_V9_5	273659	297895
SM_V9_5	866875	896401
SM_V9_5	1226307	1262486
SM_V9_5	1957927	1983627
SM_V9_5	2176529	2209848
SM_V9_5	1755437	1778028
SM_V9_5	1370637	1397925
SM_V9_5	1604109	1627436
SM_V9_5	869190	893440
SM_V9_5	2302149	2338275
SM_V9_5	2466302	2502204
SM_V9_5	1164739	1205054
SM_V9_5	3444573	3480310
SM_V9_5	3480845	3514750
SM_V9_5	3515293	3542673
SM_V9_5	3550609	3574340
SM_V9_5	3422120	3444030
SM_V9_5	1226307	1267006
SM_V9_5	2176529	2214227
SM_V9_5	2683120	2710169
SM_V9_5	3402708	3432861
SM_V9_5	3444573	3470488
SM_V9_5	3480845	3504652
SM_V9_5	3515293	3538888
SM_V9_5	1755437	1783606
SM_V9_5	1370628	1403273
SM_V9_5	1784874	1812666
SM_V9_5	3321333	3350926
SM_V9_5	3925377	3946711
SM_V9_5	3297700	3320065
SM_V9_5	1031149	1063762
SM_V9_5	1604109	1627436
SM_V9_5	1164550	1205063
SM_V9_5	2302149	2338275
SM_V9_5	2466302	2502204
SM_V9_5	3444573	3480310
SM_V9_5	3480845	3514750
SM_V9_5	3515293	3542673
SM_V9_5	3550609	3574340
SM_V9_5	3420710	3444030
SM_V9_5	1602599	1627436
SM_V9_5	1164550	1205054
SM_V9_5	2302149	2338275
SM_V9_5	2466302	2502198
SM_V9_5	969685	991032
SM_V9_5	869190	893440
SM_V9_5	2302149	2323849
SM_V9_5	2466302	2491712
SM_V9_5	1164574	1191507
SM_V9_5	2466302	2491712
SM_V9_5	969685	990515
SM_V9_5	1165007	1193400
SM_V9_6	40581	65017
SM_V9_6	83370	127373
SM_V9_6	356457	414311
SM_V9_6	181631	217785
SM_V9_6	34497	65956
SM_V9_6	205689	226713
SM_V9_6	179246	217785
SM_V9_6	24619680	24652524
SM_V9_6	659281	682087
SM_V9_6	659280	712240
SM_V9_6	659280	682777
SM_V9_6	119730	141919
SM_V9_6	3398267	3420062
SM_V9_6	659416	682778
SM_V9_6	659280	682778
SM_V9_6	114967	164820
SM_V9_6	385547	414378
SM_V9_7	357018	407206
SM_V9_7	434655	481189
SM_V9_7	536612	564066
SM_V9_7	166028	195062
SM_V9_7	376188	408805
SM_V9_7	339291	408805
SM_V9_7	19711884	19734513
SM_V9_7	19714376	19761460
SM_V9_7	19440656	19483122
SM_V9_7	19488278	19535453
SM_V9_7	19657810	19681683
SM_V9_7	656675	682005
SM_V9_7	19784532	19806087
SM_V9_7	19274306	19309427
SM_V9_7	657950	701402
SM_V9_7	19286277	19321214
SM_V9_7	19786144	19818084
SM_V9_7	19658210	19687782
SM_V9_7	657950	699660
SM_V9_7	657950	693934
SM_V9_7	19786144	19818084
SM_V9_7	19658210	19687780
SM_V9_7	657950	699660
SM_V9_7	19786387	19818084
SM_V9_7	19278490	19321530
SM_V9_7	19658210	19687772
SM_V9_7	145621	165933
SM_V9_7	19853367	19879972
SM_V9_7	19658210	19687773
SM_V9_7	145621	165933
SM_V9_7	19853357	19879972
SM_V9_7	19632383	19674328
SM_V9_7	19658548	19687772
SM_V9_7	19786144	19818084
SM_V9_7	19658456	19688596
SM_V9_7	184943	209516
SM_V9_7	19487067	19538739
SM_V9_7	19783522	19818084
SM_V9_7	19279932	19316879
SM_V9_7	19673486	19709778
SM_V9_7	553518	586417
SM_V9_PAR1	67356	94362
SM_V9_PAR1	215411	237998
SM_V9_PAR1	129824	162316
SM_V9_PAR1	175698	203285
SM_V9_PAR1	173643	203642
SM_V9_PAR1	170516	197057
SM_V9_PAR1	175458	203642
SM_V9_PAR1	173643	203642
SM_V9_PAR1	153907	190119
SM_V9_PAR1	175021	203640
SM_V9_PAR1	173452	197057
SM_V9_PAR1	175176	212453
SM_V9_PAR1	93226	123565
SM_V9_PAR2	42836589	42880594
SM_V9_PAR2	42703309	42734587
SM_V9_PAR2	42790124	42821002
SM_V9_PAR2	42791775	42812779
SM_V9_PAR2	42898666	42931313
SM_V9_PAR2	42791775	42812389
SM_V9_PAR2	42898666	42930932
SM_V9_PAR2	42793372	42826949
SM_V9_PAR2	42900234	42945506
SM_V9_PAR2	42793372	42826949
SM_V9_PAR2	42900234	42945502
SM_V9_PAR2	42793625	42826955
SM_V9_PAR2	42900487	42945494
SM_V9_PAR2	42670518	42695565
SM_V9_PAR2	42793372	42826949
SM_V9_PAR2	42900234	42945495
SM_V9_PAR2	42670458	42695565
SM_V9_PAR2	42793372	42826955
SM_V9_PAR2	42900234	42945494
SM_V9_PAR2	20946558	20966967
SM_V9_PAR2	42793372	42823534
SM_V9_PAR2	42900249	42942068
SM_V9_PAR2	42625793	42657145
SM_V9_PAR2	42790324	42828329
SM_V9_PAR2	42898609	42946870
SM_V9_1	604215	629405
SM_V9_1	691409	717082
SM_V9_1	1154979	1181493
SM_V9_1	604863	626167
SM_V9_1	692010	713842
SM_V9_1	1151144	1178295
SM_V9_1	1335883	1355934
SM_V9_1	1905406	1927614
SM_V9_1	604863	629405
SM_V9_1	1140342	1181493
SM_V9_1	692084	713843
SM_V9_1	1324682	1355876
SM_V9_1	1894164	1927081
SM_V9_1	1327668	1355379
SM_V9_1	692084	713843
SM_V9_1	1140342	1178296
SM_V9_1	1325342	1355904
SM_V9_1	1894164	1927099
SM_V9_1	1894164	1915483
SM_V9_1	691392	717082
SM_V9_1	1131769	1181493
SM_V9_1	692084	717082
SM_V9_1	1140972	1181493
SM_V9_1	604863	626168
SM_V9_1	1328847	1355936
SM_V9_1	1898990	1927623
SM_V9_2	45657139	45681959
SM_V9_2	45594405	45620127
SM_V9_2	45594803	45619434
SM_V9_2	45595944	45619503
SM_V9_2	45658065	45689585
SM_V9_2	45583478	45612617
SM_V9_2	45583462	45620127
SM_V9_2	45583478	45620127
SM_V9_2	45583462	45620127
SM_V9_2	45589832	45620127
SM_V9_2	45598148	45619265
SM_V9_2	11534839	11555153
SM_V9_4	2827157	2847675
SM_V9_4	480467	505102
SM_V9_4	3143798	3168191
SM_V9_4	2749238	2771508
SM_V9_4	46372870	46395273
SM_V9_4	574212	594652
SM_V9_4	2827157	2852093
SM_V9_4	2895628	2923717
SM_V9_4	702425	722465
SM_V9_4	507648	539503
SM_V9_4	2748006	2777549
SM_V9_4	2972110	2998841
SM_V9_4	3143798	3174681
SM_V9_4	477267	505129
SM_V9_4	571308	594652
SM_V9_4	2973343	2998798
SM_V9_4	2749240	2777497
SM_V9_4	3143802	3174629
SM_V9_4	477640	505998
SM_V9_4	46372869	46395273
SM_V9_4	2896202	2924987
SM_V9_4	498829	539446
SM_V9_4	3139516	3163562
SM_V9_4	2748006	2777549
SM_V9_4	2972109	2998841
SM_V9_4	3141701	3174676
SM_V9_4	2748006	2775639
SM_V9_4	3141701	3169951
SM_V9_4	3138699	3170923
SM_V9_4	3138699	3171594
SM_V9_4	2748006	2777549
SM_V9_4	2972111	2998841
SM_V9_4	3143798	3174681
SM_V9_4	480990	504206
SM_V9_4	2896262	2923906
SM_V9_4	511007	531887
SM_V9_4	2827157	2848603
SM_V9_4	2897759	2923906
SM_V9_4	502641	540615
SM_V9_4	2749375	2777549
SM_V9_4	2973141	2998841
SM_V9_4	3138870	3174681
SM_V9_4	46372496	46396871
SM_V9_4	2748006	2774857
SM_V9_4	2972109	2995724
SM_V9_4	3141701	3171593
SM_V9_4	2748006	2777549
SM_V9_4	2972109	2998841
SM_V9_4	3138699	3174681
SM_V9_4	569785	591552
SM_V9_4	2748006	2777549
SM_V9_4	2972109	2998841
SM_V9_4	3138699	3174681
SM_V9_4	3456008	3496052
SM_V9_4	46253154	46277782
SM_V9_4	46369466	46396871
SM_V9_4	475744	499815
SM_V9_4	2748006	2777549
SM_V9_4	2972109	2998841
SM_V9_4	3138699	3174681
SM_V9_4	3456008	3496052
SM_V9_4	46253154	46277782
SM_V9_4	46369687	46396871
SM_V9_4	475744	499815
SM_V9_4	2748006	2777549
SM_V9_4	2972109	2998841
SM_V9_4	3138699	3174681
SM_V9_4	46253154	46277782
SM_V9_4	46369465	46396871
SM_V9_4	475744	499815
SM_V9_4	3138699	3174681
SM_V9_4	46369687	46396871
SM_V9_4	2749236	2774858
SM_V9_4	2973339	2995725
SM_V9_4	3143798	3171594
SM_V9_6	660349	686649
SM_V9_6	660376	682088
SM_V9_6	660904	694153
SM_V9_6	366525	395946
SM_V9_6	660349	694146
SM_V9_6	660349	693981
SM_V9_7	19784593	19814169
SM_V9_7	19287821	19324328
SM_V9_7	671447	692702
SM_V9_7	19785259	19810749
SM_V9_7	19784593	19810784
SM_V9_7	19287821	19324328
SM_V9_7	19784593	19814221
SM_V9_7	19784593	19808979
SM_V9_7	19287738	19323700
SM_V9_7	678121	700504
SM_V9_7	670756	700504
SM_V9_7	670756	700504
SM_V9_7	670756	700504
SM_V9_7	3928518	3989370
SM_V9_7	3914639	3957629
SM_V9_7	3922691	3989371
SM_V9_7	3914636	3972915
SM_V9_PAR2	42901907	42932555
SM_V9_PAR2	42901932	42931390
SM_V9_PAR2	42791842	42812780
SM_V9_PAR2	42901956	42931314
SM_V9_PAR2	42898697	42925498
SM_V9_PAR2	42898697	42932572
SM_V9_PAR2	42898697	42931314
SM_V9_PAR2	42893174	42913399
SM_V9_1	1300500	1324637
SM_V9_1	522017	547926
SM_V9_1	106441	131231
SM_V9_1	919305	942449
SM_V9_1	1299790	1324637
SM_V9_1	604185	627237
SM_V9_1	691407	714912
SM_V9_1	1152084	1179365
SM_V9_1	1684577	1723532
SM_V9_1	1905907	1928001
SM_V9_1	260080	323285
SM_V9_1	1803750	1894174
SM_V9_2	135848	160743
SM_V9_2	135837	160743
SM_V9_2	45656563	45683262
SM_V9_3	49592654	49624731
SM_V9_3	49683074	49764851
SM_V9_3	49598014	49684207
SM_V9_3	49747274	49771056
SM_V9_3	49700384	49736257
SM_V9_3	49664944	49709344
SM_V9_4	3261651	3284183
SM_V9_4	3386852	3407731
SM_V9_4	468790	498027
SM_V9_4	154049	178078
SM_V9_4	3373714	3418825
SM_V9_4	3110706	3132531
SM_V9_4	3248698	3293614
SM_V9_4	46424184	46454667
SM_V9_4	2709619	2745409
SM_V9_4	3294886	3315266
SM_V9_4	2712197	2735259
SM_V9_4	2709619	2745409
SM_V9_4	3294886	3315266
SM_V9_4	46424216	46444881
SM_V9_5	1671840	1719681
SM_V9_5	1786605	1811932
SM_V9_5	1960105	1988530
SM_V9_5	3292622	3319331
SM_V9_5	3448935	3469126
SM_V9_5	1761032	1782540
SM_V9_5	1925656	1948482
SM_V9_5	1037300	1063764
SM_V9_5	1235836	1267008
SM_V9_5	3912855	3946711
SM_V9_5	2688402	2710176
SM_V9_7	79812	109198
SM_V9_7	351130	398599
SM_V9_7	434757	494664
SM_V9_7	184950	217337
SM_V9_7	553525	597036
SM_V9_7	51188	108918
SM_V9_7	372340	407909
SM_V9_7	17449	37677
SM_V9_7	19714124	19735920
SM_V9_7	110454	137804
SM_V9_7	410057	491442
SM_V9_7	534702	631073
SM_V9_7	166029	235673
SM_V9_7	19675158	19695984
SM_V9_7	596697	630782
SM_V9_7	19680372	19712999
SM_V9_7	190157	225953
SM_V9_7	559134	591813
SM_V9_7	19865648	19899839
SM_V9_7	19735914	19767974
SM_V9_7	19624571	19647112
SM_V9_7	19388603	19414146
SM_V9_PAR1	30083	94363
SM_V9_PAR1	93233	116709
SM_V9_PAR1	18329	46964
SM_V9_PAR1	73613	125844
SM_V9_PAR1	192833	215413
SM_V9_PAR1	194234	218293
SM_V9_PAR1	102043	173455
SM_V9_PAR2	42793973	42814023
SM_V9_PAR2	42900835	42925497
SM_V9_PAR2	42682784	42709052
SM_V9_PAR2	42843466	42887055
SM_V9_1	919992	943034
SM_V9_1	555164	576716
SM_V9_1	1565331	1587656
SM_V9_1	720766	745774
SM_V9_1	773230	802222
SM_V9_1	919305	943069
SM_V9_1	1301830	1324637
SM_V9_1	555164	576202
SM_V9_1	608102	629688
SM_V9_1	1895951	1937939
SM_V9_1	695321	716725
SM_V9_1	1802168	1824604
SM_V9_1	1209913	1285884
SM_V9_1	258494	284797
SM_V9_1	1801521	1831359
SM_V9_1	1299807	1357241
SM_V9_1	663307	718200
SM_V9_1	587904	631090
SM_V9_1	1849157	1894174
SM_V9_1	722133	749600
SM_V9_1	249248	298503
SM_V9_1	1801521	1845348
SM_V9_1	686043	718198
SM_V9_1	584092	631090
SM_V9_1	1140342	1185151
SM_V9_1	1316620	1367937
SM_V9_1	1894222	1927797
SM_V9_1	795374	834156
SM_V9_1	1030318	1058808
SM_V9_1	739249	760348
SM_V9_1	284246	305107
SM_V9_1	632177	657355
SM_V9_2	135848	160743
SM_V9_2	135837	157158
SM_V9_2	45595942	45637469
SM_V9_2	45669003	45697259
SM_V9_2	38739	121079
SM_V9_2	219415	249303
SM_V9_2	136028	180848
SM_V9_2	45668924	45697478
SM_V9_2	156393	180848
SM_V9_3	49749435	49776019
SM_V9_3	49616699	49636802
SM_V9_3	49607119	49649996
SM_V9_3	49747274	49771056
SM_V9_3	49675554	49700825
SM_V9_3	49592656	49615422
SM_V9_3	49606746	49637017
SM_V9_3	49661662	49709347
SM_V9_3	49664944	49703813
SM_V9_4	154407	178659
SM_V9_4	3248698	3279259
SM_V9_4	3373716	3402845
SM_V9_4	220911	241139
SM_V9_4	154049	178693
SM_V9_4	3110706	3134032
SM_V9_4	3373714	3419810
SM_V9_4	3243084	3294465
SM_V9_4	3373714	3405954
SM_V9_4	3248698	3281887
SM_V9_4	46424216	46449557
SM_V9_4	220911	241139
SM_V9_4	46246478	46298482
SM_V9_4	2748007	2792455
SM_V9_4	2972109	3010756
SM_V9_4	3142386	3187687
SM_V9_4	3317864	3350962
SM_V9_4	3474596	3511257
SM_V9_4	46370827	46409330
SM_V9_4	478779	499815
SM_V9_4	572820	609772
SM_V9_4	2902240	2924994
SM_V9_4	2878914	2924477
SM_V9_4	2808174	2848103
SM_V9_4	3051656	3084571
SM_V9_4	46425209	46455257
SM_V9_4	2890069	2924979
SM_V9_4	510281	543275
SM_V9_4	697479	722465
SM_V9_4	3023241	3044178
SM_V9_4	47982	83289
SM_V9_5	868278	893440
SM_V9_5	969688	990515
SM_V9_5	1164552	1193400
SM_V9_5	2466304	2491712
SM_V9_5	1597385	1618735
SM_V9_5	6627405	6684359
SM_V9_5	6473299	6517391
SM_V9_5	6471384	6514750
SM_V9_5	6473887	6518782
SM_V9_5	6632090	6684359
SM_V9_5	1030266	1063764
SM_V9_5	1228254	1267008
SM_V9_5	1373025	1403276
SM_V9_5	1977821	1998986
SM_V9_5	1957927	2006833
SM_V9_5	3402708	3436632
SM_V9_5	3444573	3474260
SM_V9_5	3515293	3542609
SM_V9_5	3480845	3508474
SM_V9_5	3550609	3572897
SM_V9_5	1370637	1403245
SM_V9_5	2176529	2214195
SM_V9_5	276616	300677
SM_V9_5	2683120	2707505
SM_V9_5	1292925	1316993
SM_V9_5	1429659	1455234
SM_V9_6	24562620	24584887
SM_V9_6	24557799	24585667
SM_V9_6	359326	390942
SM_V9_6	24626280	24673178
SM_V9_6	333051	363050
SM_V9_6	24557799	24585103
SM_V9_6	24626280	24673178
SM_V9_6	659280	682778
SM_V9_6	420841	450382
SM_V9_6	728223	768345
SM_V9_6	333051	371901
SM_V9_6	355851	400769
SM_V9_6	53825	141049
SM_V9_6	219996	247051
SM_V9_6	185319	206200
SM_V9_PAR1	17382	46964
SM_V9_PAR1	76652	126013
SM_V9_PAR1	214416	237998
SM_V9_PAR1	17382	46964
SM_V9_PAR1	73612	116709
SM_V9_PAR1	75018	127444
SM_V9_PAR1	153907	179161
SM_V9_PAR1	146092	237021
SM_V9_PAR1	93226	128278
SM_V9_PAR1	129771	175065
SM_V9_PAR1	122867	146655
SM_V9_PAR2	42899055	42928041
SM_V9_PAR2	42870946	42904168
SM_V9_PAR2	42864756	42890187
SM_V9_PAR2	42793859	42828329
SM_V9_PAR2	42847336	42937743
SM_V9_PAR2	42670450	42698920
SM_V9_PAR2	42843466	42865308
SM_V9_1	111263	145508
SM_V9_1	258495	315604
SM_V9_1	1801480	1863274
SM_V9_1	631151	656790
SM_V9_1	679293	715534
SM_V9_1	294763	323535
SM_V9_1	721133	749599
SM_V9_1	772507	815634
SM_V9_2	136368	180848
SM_V9_3	49668077	49771056
SM_V9_4	3248698	3283806
SM_V9_4	3373716	3407379
SM_V9_4	46424209	46449557
SM_V9_4	2883222	2925330
SM_V9_4	2814116	2848463
SM_V9_4	3056006	3084931
SM_V9_4	46424414	46455257
SM_V9_6	76258	101361
SM_V9_6	426677	460630
SM_V9_6	741469	783094
SM_V9_7	19853460	19942475
SM_V9_7	145621	165951
SM_V9_7	235773	259962
SM_V9_7	606226	642491
SM_V9_7	661319	693924
SM_V9_7	398343	451444
SM_V9_7	94738	137806
SM_V9_PAR2	42843466	42940775
SM_V9_PAR2	42793372	42822241
SM_V9_PAR2	23935999	23961212
SM_V9_1	1754767	1802551
SM_V9_1	664199	697528
SM_V9_1	402179	458430
SM_V9_1	136650	159945
SM_V9_1	794559	827320
SM_V9_1	1029493	1053143
SM_V9_1	738440	760348
SM_V9_1	587904	631038
SM_V9_1	663307	718080
SM_V9_1	1151644	1184945
SM_V9_1	1307222	1367189
SM_V9_1	1692442	1729325
SM_V9_1	1804959	1855141
SM_V9_1	631353	657355
SM_V9_1	261287	301125
SM_V9_1	587904	630399
SM_V9_1	663307	717180
SM_V9_1	1151788	1181603
SM_V9_1	1307222	1365456
SM_V9_1	1664473	1725535
SM_V9_1	1905907	1927902
SM_V9_2	180948	229934
SM_V9_2	45624187	45646566
SM_V9_2	219433	245188
SM_V9_2	144710	180848
SM_V9_2	144710	180848
SM_V9_4	46282537	46306400
SM_V9_4	3029643	3060500
SM_V9_4	50976	78197
SM_V9_4	3051662	3088360
SM_V9_4	2878920	2924994
SM_V9_4	2808180	2848304
SM_V9_4	687478	722465
SM_V9_4	2878914	2924994
SM_V9_4	2808174	2848103
SM_V9_4	3051656	3084571
SM_V9_4	687478	722465
SM_V9_5	3416478	3436600
SM_V9_5	1698945	1723823
SM_V9_5	754215	793040
SM_V9_5	2683120	2719674
SM_V9_5	3416344	3436600
SM_V9_5	3444574	3474228
SM_V9_5	3515294	3542628
SM_V9_5	3480845	3507981
SM_V9_5	3550609	3572897
SM_V9_5	1698775	1723819
SM_V9_5	1957927	1989116
SM_V9_5	3290864	3319917
SM_V9_5	3329469	3350778
SM_V9_5	1037132	1063764
SM_V9_5	3905995	3946711
SM_V9_5	1382380	1403277
SM_V9_6	65937	113788
SM_V9_6	356166	384261
SM_V9_7	534702	564068
SM_V9_7	166028	195062
SM_V9_7	432214	466835
SM_V9_7	657952	693787
SM_V9_7	235773	259962
SM_V9_7	607436	642489
SM_V9_7	657952	693787
SM_V9_PAR1	69168	94227
