# Supplementary material for: Subtelomeric plasticity contributes to gene family expansion in the human parasitic flatworm Schistosoma mansoni
Source: BMC Genomics. 2024 Feb 27;25:217. doi: 10.1186/s12864-024-10032-8 (PMC10900676; doi:10.1186/s12864-024-10032-8)
Supplement: Supplementary file 19 — Additional file 19: Supplementary Table 6. [file 12864_2024_10032_MOESM19_ESM.xlsx]

## Sheet: Sheet1
S table 6 - "Gene annotations for each cluster identified in sequence similarity network, respective gene IDs within cluster and number of genes per cluster"
Gene Annotation	Smp_IDs	Number
Hypothetical Protein	Smp_350220.1,Smp_179970.1,Smp_349580.1,Smp_349630.1,Smp_349170.1,Smp_349090.1,Smp_349650.1,Smp_349740.1,Smp_350320.1,Smp_179390.1,Smp_349670.1,Smp_350150.1,Smp_349710.1,Smp_349250.1,Smp_349570.1,Smp_349150.1,Smp_349520.1,Smp_349050.1,Smp_093070.1,Smp_349200.1,Smp_349560.1,Smp_350510.1,Smp_194130.1,Smp_329780.1,Smp_102020.1,Smp_349070.1,Smp_349100.1,Smp_349720.1,Smp_349700.1,Smp_349190.1,Smp_16559…	49
Cercarial Proteases	Smp_306680.1,Smp_317160.1,Smp_317170.1,Smp_317180.1,Smp_317190.1,Smp_317270.1,Smp_318020.1,Smp_318030.1,Smp_318040.1,Smp_318050.1,Smp_318060.1,Smp_318070.1,Smp_318080.1,Smp_318090.1,Smp_318100.1,Smp_330270.1,Smp_330280.1,Smp_330290.1,Smp_330300.1,Smp_330310.1,Smp_335540.1,Smp_336190.1,Smp_337500.1	23
Annexin	Smp_201340.1,Smp_205300.1,Smp_311250.1,Smp_315060.1,Smp_316490.1,Smp_318880.1,Smp_321740.1,Smp_324450.1,Smp_328930.1,Smp_329040.1,Smp_329050.1,Smp_331120.1,Smp_334670.1,Smp_334820.1,Smp_335400.1,Smp_337100.2,Smp_341290.1	17
Endoglycoceramidase	Smp_187410.1,Smp_303010.1,Smp_314170.1,Smp_315690.2,Smp_316790.1,Smp_317220.1,Smp_317230.1,Smp_317470.2,Smp_329030.1,Smp_332150.1,Smp_335780.1,Smp_335930.1,Smp_344740.1,Smp_346760.1,Smp_348060.1	15
Conserved Oligomeric Golgi Subunit 4	Smp_184350.1,Smp_243170.1,Smp_308060.3,Smp_317140.1,Smp_317400.1,Smp_319340.2,Smp_324410.1,Smp_349030.1	8
Mitochondrial Aspartate tRNA Ligase	Smp_199340.1,Smp_309140.1,Smp_319240.1,Smp_327340.1,Smp_346860.1,Smp_349040.1	6
Mucin	Smp_214320.2,Smp_313480.2,Smp_348000.1,Smp_348010.1,Smp_348030.1	5
MEG-17	Smp_349140.1, Smp_180620.1	2
Phospholipid-BP MlaC	Smp_329960.1, Smp_321750.1	2
Protein Disulfide Isomerase-like 1,2	Smp_319020.1, Smp_324420.1	2
FMRF Sodium Channel	Smp_052630.1, Smp_180260.1	2
Unclustered	Smp_123070.1,Smp_125500.1,Smp_152510.1,Smp_165000.1,Smp_167800.1,Smp_169280.1,Smp_179400.1,Smp_182090.1,Smp_201260.1,Smp_201320.1,Smp_244800.1,Smp_306630.1,Smp_307880.1,Smp_316470.1,Smp_317840.1,Smp_321730.1,Smp_329950.1,Smp_331110.1,Smp_333360.1,Smp_334830.1,Smp_335785.1,Smp_347020.1,Smp_349850.1	23
