# Supplementary material for: Subtelomeric plasticity contributes to gene family expansion in the human parasitic flatworm Schistosoma mansoni
Source: BMC Genomics. 2024 Feb 27;25:217. doi: 10.1186/s12864-024-10032-8 (PMC10900676; doi:10.1186/s12864-024-10032-8)
Supplement: Supplementary file 20 — Additional file 20: Supplementary Table 7. [file 12864_2024_10032_MOESM20_ESM.xlsx]

## Sheet: Bulk RNA-Seq TPMs
S table 7 - "Raw values for generating heatmaps of expression of segmentally duplicated genes, firstly TPMs of bulk RNA-Seq and secondly log normalised counts of scRNA-Seq."
Smp_ID	Gene Cluster	Egg	Miracidia	D1_Sporocyst	D5_Sporocyst	D32_Sporocyst	Cercariae	D2_Somule	F_26d_Juvenile	M_26d_Juvenile
Smp_318880	Annexin	0.0527349	0.00619211	0.142764	0.0982924	0.00552063	0.00535537	0.00472369	0.011016	0.00648783
Smp_311250	Annexin	0.143875	0	0.542111	0.287292	0	0.0298633	0.146076	0	0.0475286
Smp_321740	Annexin	1.21236	0.089757	7.97493	2.05699	0.0110606	0.0471449	0.0299214	0.01256	0.0209944
Smp_324450	Annexin	0.0162999	0.0176313	0.97246	0.137376	0	0.00839324	0	0	0
Smp_328930	Annexin	0.341705	0.0809488	1.26968	0.426442	0.0105865	0.0150214	0.35969	2.62862	1.03548
Smp_335400	Annexin	42.5781	6.32393	42.5693	54.6746	8.60493	0.227019	0.0228625	0.456808	0.525305
Smp_201340	Annexin	1.74103	0.218794	4.40827	3.73628	0.0994349	0.0341989	0.0154135	0	0
Smp_329040	Annexin	1.19115	0.618676	3.06697	3.9011	0.997023	0.00278755	0	0.0159568	0.0619432
Smp_329050	Annexin	0.0762288	0.00861212	0.129953	0.163514	0	0	0	0	0
Smp_205300	Annexin	8.11656	0.676665	20.1682	11.5824	0.201109	0.212791	0.0642328	0	0
Smp_331120	Annexin	2.49828	1.74879	1.08592	1.28562	4.18423	26.9993	59.2752	34.1295	33.3804
Smp_315060	Annexin	0.623942	0.0801955	1.28138	0.567852	0.160665	4.42946	48.6206	72.3725	93.5203
Smp_334670	Annexin	13.5659	19.2394	8.49203	4.34676	0.306455	9.09855	33.8312	3.9674	5.56394
Smp_337100	Annexin	0.0772758	0.0103663	0.149139	0.0379966	0.00267743	0.0557393	0.259073	0.448643	0.400927
Smp_334820	Annexin	0.0122449	0	0.0519778	0.00656338	0	0.279537	0.541755	0.249663	0.0826451
Smp_341290	Annexin	0.0445935	0.0655168	0.0111283	0.013729	0.358329	3.47597	4.973	0.955077	0.212406
Smp_316490	Annexin	7.69132	5.42188	5.65636	3.13789	26.2297	184.377	284.952	104.458	105.649
Smp_315690	Endoglycoceramidase	1.0843	1.15963	0.867091	0.182557	0.0937959	0	0.0407205	0	0
Smp_317470	Endoglycoceramidase	0.407057	0.383945	0.320018	0.0629887	0	0	0.262377	0	0
Smp_303010	Endoglycoceramidase	43.1996	38.5794	15.9371	8.52247	21.3206	0.077131	0.0727132	1.42201	2.16158
Smp_335930	Endoglycoceramidase	198.885	194.469	122.066	80.7398	44.8055	0.238161	1.11305	12.2337	12.937
Smp_346760	Endoglycoceramidase	0.256988	0.267373	0.214077	0.0965539	0.0134864	0.00487749	0.0153735	0.0320376	0.0392638
Smp_335780	Endoglycoceramidase	9.87033	9.46985	6.91425	1.31611	0.3205	0.0902662	0.0410092	0.204302	0.293494
Smp_329030	Endoglycoceramidase	0.217816	0.0141989	0.206262	0.285422	0.0523107	0	0	0	0
Smp_187410	Endoglycoceramidase	4.21632	3.67222	2.86601	1.35845	0.500792	0.0696735	0.0431533	0.322284	0.393592
Smp_332150	Endoglycoceramidase	177.04	173.787	133.046	42.1555	21.7816	0.120499	0.138631	1.08048	2.12475
Smp_317220	Endoglycoceramidase	19.8573	1.04644	1.05847	1.93077	6.57077	0.180585	0.642118	15.2524	14.7635
Smp_317230	Endoglycoceramidase	1.39312	0.00140638	0	0.0208257	0.798722	0.0224995	0.165531	6.57174	8.93172
Smp_344740	Endoglycoceramidase	12.7271	4.48221	3.20339	0.513846	5.05605	0.864215	4.62511	18.2908	40.9782
Smp_314170	Endoglycoceramidase	184.272	173.016	172.374	85.0058	11.4597	126.219	13.727	28.0868	25.8793
Smp_348060	Endoglycoceramidase	65.9647	61.905	55.8239	50.4129	26.9332	0.915769	0.395037	3.242	3.79476
Smp_316790	Endoglycoceramidase	6.92285	3.05717	2.40095	0.833407	0.166941	0.34435	0.0241614	0.121565	0.195288
Smp_319340	Golgi Subunit	5.02423	2.61845	2.85999	3.93376	2.38744	3.03657	5.35203	5.54163	4.90454
Smp_243170	Golgi Subunit	30.1344	16.4586	7.12168	14.5765	11.4048	18.1361	31.7867	32.412	27.621
Smp_184350	Golgi Subunit	12.6136	4.11792	1.631	4.31779	2.81376	5.77936	6.14924	8.08311	6.27521
Smp_324410	Golgi Subunit	3.51474	1.18387	0.933612	1.55328	0.156482	0.0569915	1.17574	0.321448	0.317816
Smp_308060	Golgi Subunit	22.0959	8.48396	3.59945	10.3655	5.32086	8.09	11.1057	24.1423	18.5197
Smp_317140	Golgi Subunit	0.947542	0.166838	1.85768	0.312639	0	0.356039	0.254297	0.274503	0.295828
Smp_317400	Golgi Subunit	2.1112	0.982182	2.681	2.44093	0.913334	0.779382	2.12444	2.0895	1.71231
Smp_349030	Golgi Subunit	65.6425	39.0715	43.7121	61.4605	43.3349	45.2192	87.0931	89.3296	86.0465
Smp_319240	Mito. Asp. tRNA Ligase	0.527745	0.241824	0.192503	0.4006	0.278748	0.145963	0.49244	0.249039	0.192743
Smp_199340	Mito. Asp. tRNA Ligase	1.11224	0.411034	0.70655	0.79899	0.588343	0.21353	0.855133	0.499288	0.64078
Smp_327340	Mito. Asp. tRNA Ligase	0.965107	0.370888	0.930256	3.52002	0.396418	0.324191	0.844463	0.18677	0.882196
Smp_346860	Mito. Asp. tRNA Ligase	38.6334	12.1319	9.42559	14.766	7.25939	12.7679	14.9352	23.5749	20.3766
Smp_309140	Mito. Asp. tRNA Ligase	0.410367	0.249478	1.47243	0.713782	0.28809	0.0851425	0.272851	0.147464	0.130211
Smp_349040	Mito. Asp. tRNA Ligase	90.7058	53.3094	52.9095	78.7009	55.0668	36.0987	109.089	64.8856	52.19
Smp_349630	Hypothethical Protein	529.447	590.266	619.427	486.336	378.832	0.05955	0.011515	0.025213	0.105411
Smp_349560	Hypothethical Protein	358.224	345.335	348.433	264.715	103.475	0.0643254	0.169644	0.0387497	0.0402749
Smp_179970	Hypothethical Protein	407.169	279.029	511.264	355.753	141.292	0.395131	0.439538	1.21175	0.592569
Smp_173350	Hypothethical Protein	120.369	117.091	232.469	273.971	155.283	1.51252	0.157585	0.012107	0
Smp_165590	Hypothethical Protein	0.249782	0.306252	0.40495	0.204227	15.9814	0	0	0	0
Smp_165600	Hypothethical Protein	0.253334	0.284591	0.316997	0.226278	3.39502	0.00780557	0	0	0
Smp_350240	Hypothethical Protein	801.155	931.662	897.872	1084.49	409.216	0.0894333	0.0216236	0.542416	0.488445
Smp_349570	Hypothethical Protein	102.232	127.717	101.202	95.3196	15.3519	0	0	0.0220427	0
Smp_350510	Hypothethical Protein	116.911	117.647	176.103	271.795	35.901	0.0271648	0.0138041	0	0
Smp_349100	Hypothethical Protein	143.258	169.894	145.82	165.143	30.704	0.0132918	0.0272068	0.0375108	0.0283425
Smp_349580	Hypothethical Protein	79.6797	77.3804	174.943	143.072	43.3959	0.936014	3.35713	0.555323	0.495439
Smp_350160	Hypothethical Protein	379.987	285.484	496.582	825.148	405.968	0.190479	0.0365661	0.279708	0.0528771
Smp_350150	Hypothethical Protein	376.931	129.736	235.459	228.136	9.99008	0.0938287	1.73674	0.0340266	0.0603403
Smp_329780	Hypothethical Protein	2297.27	2580.16	2737.87	2272.57	1643.32	0.156491	0.100677	0.00579186	0.00683276
Smp_349520	Hypothethical Protein	141.389	72.88	62.7461	115.74	31.3515	0.0162792	0.0446093	0	0.00275133
Smp_349530	Hypothethical Protein	191.951	101.608	143.803	272.346	72.6285	0.0207657	0.113911	0	0.00879961
Smp_192050	Hypothethical Protein	1.15448	1.25203	2.87782	7.41102	574.724	0	0	0.0478102	0.0101763
Smp_349650	Hypothethical Protein	223.416	140.908	116.275	174.881	2.03894	0.126225	1.07562	0.0449547	7.11117
Smp_349670	Hypothethical Protein	157.868	184.794	80.1884	125.99	96.142	0.121803	0.00282237	0.0503982	0.0467612
Smp_192040	Hypothethical Protein	120.134	91.4454	54.0127	89.1547	26.7331	0	0.00565906	1.57275	0.147332
Smp_349690	Hypothethical Protein	207.43	272.726	68.9718	256.612	123.691	0.310515	0.0908323	0.149628	0.0906127
Smp_349730	Hypothethical Protein	13.327	14.9819	10.3981	13.9451	3.02762	0.0417098	0	0	0
Smp_349700	Hypothethical Protein	43.5696	55.1458	17.0182	61.8463	18.5097	0.0192804	0	0.0113658	0.012864
Smp_349710	Hypothethical Protein	539.754	525.669	406.697	544.231	436.131	5.04797	5.51833	0.486711	0.727764
Smp_350220	Hypothethical Protein	35.6635	31.7695	24.3335	42.4527	11.5609	0.0837019	0.427085	0.168492	0.0558108
Smp_350230	Hypothethical Protein	786.591	411.778	397.222	909.051	230.527	0.394806	0.9599	0.121358	0.0448529
Smp_349720	Hypothethical Protein	10.8267	10.6723	12.8056	20.1121	7.37652	0.374984	0.279679	0.0837127	0.0232008
Smp_349740	Hypothethical Protein	86.6983	85.1057	66.2168	64.3357	27.7147	0.104929	0.177327	0	0
Smp_194130	Hypothethical Protein	473.602	342.038	371.382	582.401	186.078	0.279286	0.0684633	0.0405906	0.042433
Smp_350210	Hypothethical Protein	341.555	308.188	291.194	476.483	208.43	0.0731116	0.307115	0.471151	0.117268
Smp_349160	Hypothethical Protein	218.169	204.243	276.71	284.242	72.4103	0.0148499	0.0281779	0.0592849	0
Smp_349170	Hypothethical Protein	5.12763	4.85357	12.4414	13.1157	2.60143	0.0214224	0	0	0
Smp_349180	Hypothethical Protein	13.449	15.4929	38.7976	37.1069	7.25749	0.0611144	0.00568338	0	0
Smp_349190	Hypothethical Protein	795.125	568.158	566.13	797.51	146.998	0.129603	0.0355844	0.0117949	0
Smp_154590	Hypothethical Protein	51.5898	54.8744	117.178	133.367	29.9696	0.17271	0.0655663	0.062719	0.0199549
Smp_349200	Hypothethical Protein	63.0889	29.6097	119.981	59.2053	9.33384	0.0299277	0.612308	0.00580225	0
Smp_102020	Hypothethical Protein	217.24	121.102	312.259	221.529	15.0933	0.0440052	0.559596	0.177558	0.0445663
Smp_086630	Hypothethical Protein	45.1654	27.6346	56.1292	42.0359	10.175	0.00490462	0.0337533	0.00347252	0
Smp_350320	Hypothethical Protein	1.76723	1.18748	1.60811	1.53875	0.528645	0	0	0.0252262	0.204624
Smp_349210	Hypothethical Protein	135.069	116.179	18.1077	7.06684	0.738802	0.0380411	0.0849535	0.541239	0.0406602
Smp_349240	Hypothethical Protein	7.60076	5.1788	0.755581	0.41392	0.121777	0	0.00402261	0	0
Smp_093070	Hypothethical Protein	8.77731	3.79724	9.88312	13.9359	4.74247	0.0101892	0.022312	0.0233556	0
Smp_349250	Hypothethical Protein	304.311	185.17	247.26	257.619	79.7901	4.50983	3.3337	0.0219795	0.742031
Smp_179390	Hypothethical Protein	190.439	133.601	140.904	147.089	25.3365	0	0	0	0.025905
Smp_349150	Hypothethical Protein	115.874	53.3184	64.0916	60.5301	16.212	2.547	0.115724	0.151632	0.128781
Smp_349080	Hypothethical Protein	1449.16	1328.83	1567.48	1758.55	240.717	64.1118	11.8392	18.9634	0.941256
Smp_349090	Hypothethical Protein	314.697	185.887	248.168	321.81	110.937	1.15998	0.135924	0.0591222	0.0564923
Smp_349070	Hypothethical Protein	72.8678	77.2009	131.024	204.863	162.969	0.17802	0.0238286	0.0156852	0.00943313
Smp_349050	Hypothethical Protein	39.4804	49.272	60.382	63.4295	44.9359	0.00951513	0.0335669	0.167749	0.122976

## Sheet: scRNA Log Normalised Counts
Smp_ID	Gene Cluster	Miracidia					Sporocyst					Adult Male					Mature Adult Female
		Muscle	Neuron	Parenchyma	Stem	Tegument	Muscle	Neuron	Parenchyma	Stem / Germ	Tegument	Muscle	Neuron	Parenchyma	Germline	Tegument	Muscle	Neuron	Parenchyma	Germline	Tegument
Smp-318880	Annexin	0.00931945	0.0152003	0.0105484	0.0389391	0.0168988	0	0.320955	0	0.0175004	0.0308276	0.038608	0.0395547	0.0383214	0.0313343	0.0523358	0.0223962	0.0148406	0.0902582	0.0203687	0.0308204
Smp-311250	Annexin	0	0	0	0	0	0	0	0	0.00332457	0	0	0	0	0	0	0	0	0.00994411	0.00107205	0
Smp-321740	Annexin	0	0	0	0.000272469	0.0140085	0	0	0	0	0	0	0.00145691	0	0	0	0.0030237	0.00123255	0.0441956	0	0.00118114
Smp-324450	Annexin	0	0	0	0	0	0	0	0	0	0	0	0	0	0	0	0	0	0.00208078	0	0
Smp-328930	Annexin	0	0	0	0.000233825	0	0	0	0	0	0	0	0	0	0.00293824	0	0	0	0	0.00180752	0
Smp-335400	Annexin	0	0	0	0	0.0250426	0	0	0	0	0.177767	0	0	0	0.00190154	0	0	0	0.000911142	0	0
Smp-201340	Annexin	0	0	0	0	0	0	0	0	0	0	0	0	0	0	0	0	0	0	0	0
Smp-329040	Annexin	0	0	0	0	0	0	0	0	0	0.040156	0	0	0	0	0	0.000661499	0	0	0	0
Smp-329050	Annexin	0	0	0	0	0	0	0	0	0	0	0	0	0	0	0	0	0	0.00159207	0	0
Smp-205300	Annexin	0	0	0	0	0	0	0	0	0.00585473	0.0028829	0	0	0	0.00466676	0	0	0	0.00121157	0	0
Smp-331120	Annexin	0.00518443	0.00608366	0.514803	0.00138694	0	0	0	0.81629	0	0	0.0394569	0.00813803	0.650561	0.0059782	0.01545	0.0121596	0.0186956	0.98547	0	0.0795911
Smp-315060	Annexin	0	0	0	0	0	0	0	0	0	0.00624096	0	0.00370444	0.0287053	0.00284796	0.0102807	0.00489014	0.0039439	0.0696642	0.00258819	0.00583433
Smp-334670	Annexin	0.0232957	0.0304894	0.00690262	0.00916596	0.0128367	0	0	0	0.00291841	0.0543826	0.00648788	0.00471855	0.340697	0.00608437	0.00665837	0.0196993	0.0136607	0.556606	0.00795139	0.0396238
Smp-337100	Annexin	0.00825586	0.0336469	0	0.00118277	0.00171455	0	0	0	0	0	0	0.0033598	0.0573505	0	0.00908509	0.0122771	0.0086624	0.119984	0.00217168	0.00884155
Smp-334820	Annexin	0	0	0	0.00071266	0	0	0	0	0	0	0	0	0	0.000963185	0.000915469	0	0	0.0613087	0	0.00254963
Smp-341290	Annexin	0	0	0	0	0	0	0	0	0	0	0.0337792	0.00682529	0.243465	0.0988055	0.0108281	0.0402901	0.0439866	1.08312	0.00766741	0.145801
Smp-316490	Annexin	0.020535	0.0179861	1.1989	0.00421902	0	0	0	0.497721	0.0432987	0	0.0582863	0.0283014	0.807672	0.0224984	0.0894141	0.0505038	0.0494221	1.26769	0.00952681	0.220591
Smp-315690	Endoglycoceramidase	0	0	0	0.000137421	0.0125574	0	0	0	0	0.258831	0	0	0	0	0	0	0	0	0	0
Smp-317470	Endoglycoceramidase	0.0138967	0.0062142	0.0371111	0.000940378	0.370151	0	0	0	0	0.407735	0	0	0	0	0.0015433	0	0	0	0	0
Smp-303010	Endoglycoceramidase	0	0.00261848	0.0185981	0.00157448	0.049008	0	0	0	0.00443759	0.25643	0.0374554	0.0811005	0.131629	0.069796	0.812968	0.014843	0.0244599	0.00190311	0.0134665	0.564482
Smp-335930	Endoglycoceramidase	0.385251	0.0378447	0.588496	0.0389321	1.03351	0.371597	0	0	0	0.455559	0.024379	0.0813158	0.0451316	0.0320054	1.04505	0.0177142	0.0223989	0.00566403	0.00985661	0.534737
Smp-346760	Endoglycoceramidase	0.0409754	0.0219089	0.216263	0.00489136	0.219028	0.0228289	0	0	0.00489099	0.106449	0.0399312	0.0111857	0.00479368	0.00555662	0.117186	0.00299	0.00503627	0.006363	0.00293989	0.0510704
Smp-335780	Endoglycoceramidase	0	0	0	0	0	0	0	0	0	0	0	0.00882008	0	0.00118323	0.0216777	0	0.00123053	0	0	0.00950446
Smp-329030	Endoglycoceramidase	0	0	0	0	0	0	0	0	0	0	0	0	0.0377045	0.00199519	0.00142157	0	0.000456215	0.033441	0	0.00250967
Smp-187410	Endoglycoceramidase	0.00253797	0	0	0.000637845	0.014761	0	0	0	0	0	0	0.00166534	0	0	0.0206439	0	0	0	0	0.0213863
Smp-332150	Endoglycoceramidase	0	0.0229052	0.281136	0.0232484	0.724912	0	0	0	0.0671916	0.334646	0	0.00890108	0	0.00382702	0.0436669	0	0	0.00042728	0	0.0196839
Smp-317220	Endoglycoceramidase	0	0	0.0286072	0.000589679	0	0	0	0	0.0137777	0	0	0.00273479	0.174506	0.00327029	0.00365096	0.00857875	0.0127699	0.514462	0.000851901	0.0618509
Smp-317230	Endoglycoceramidase	0	0	0	0	0	0	0	0	0	0	0	0	0	0	0	0	0	0	0	0
Smp-344740	Endoglycoceramidase	0.0115564	0.0143565	0.104638	0.000144766	0	0	0	0	0.0710882	0	0	0.00467896	0.424961	0.00558006	0.00252131	0.0189486	0.0086147	0.565095	0.00109231	0.0589037
Smp-314170	Endoglycoceramidase	0.0392819	0.0235522	0.0217321	0.00796204	1.19729	0	0.0745079	0	0.0503852	1.27247	0.193023	0.22684	0.155644	0.0843042	1.75168	0.0119886	0.0375527	0.029787	0.0291537	1.02668
Smp-348060	Endoglycoceramidase	0.47147	0.0136364	0.0143952	0.00712823	0.763005	0.811064	0	0	0.0392798	1.27855	0.0491827	0.0500178	0.00670305	0.00729426	0.401784	0.00190749	0.0101912	0.00797758	0.00445216	0.243253
Smp-316790	Endoglycoceramidase	0.0244822	0.00939036	0.0264745	0.00143781	0.1298	0	0	0	0.00699287	0.0647379	0	0.0209173	0.0203115	0.00544466	0.0451698	0	0.00160342	0.00321384	0.000803672	0.0396037
Smp-319340	Golgi Subunit	0.170804	0.136934	0.127701	0.0693489	0.0323047	0.0473959	0	0.161757	0.0433665	0.00624096	0.0923035	0.135063	0.238126	0.0344067	0.14578	0.14389	0.121466	0.240249	0.0633843	0.163456
Smp-243170	Golgi Subunit	0.219201	0.279553	0.138675	0.147577	0.0940233	0.371091	0.323976	0.383934	0.136436	0.150173	0.270693	0.317765	0.369726	0.126815	0.28898	0.270267	0.283453	0.449337	0.127671	0.305145
Smp-184350	Golgi Subunit	0.194759	0.199421	0.13292	0.121238	0.131242	0.106362	0	0	0.038813	0.00624096	0.00566343	0.021214	0.0381206	0.0124964	0.0254228	0.0425029	0.0404353	0.0667753	0.0230232	0.0393749
Smp-324410	Golgi Subunit	0	0.0101275	0	0.0049402	0.0148826	0	0	0	0	0.0310366	0.0345219	0.0116312	0	0.0131137	0.0153117	0.00450509	0.00513373	0.00502746	0.00585686	0.0110606
Smp-308060	Golgi Subunit	0.186121	0.280976	0.247727	0.219455	0.2037	0.245809	0.460074	0	0.345677	0	0.396417	0.415289	0.613662	0.156595	0.378413	0.228277	0.190029	0.524971	0.183848	0.223499
Smp-317140	Golgi Subunit	0	0	0	0.000153928	0	0	0	0	0	0.0172301	0	0.000858372	0	0.00200817	0.0033694	0.00532777	0.000724335	0.00145773	0	0
Smp-317400	Golgi Subunit	0	0	0	0	0	0	0	0	0	0	0	0	0	0.00542536	0	0	0	0	0	0
Smp-349030	Golgi Subunit	0.286896	0.389754	0.238633	0.161953	0.271692	0.738186	0.803139	0	0.278979	0.217239	0.565158	0.488655	0.442447	0.204011	0.418001	0.276275	0.30484	0.415533	0.166984	0.306623
Smp-319240	Mito. Asp. tRNA Ligase	0	0.00470916	0	0.00159653	0	0	0	0	0	0	0	0	0	0	0.00238355	0.00341545	0.00193562	0	0.00128346	0.00664005
Smp-199340	Mito. Asp. tRNA Ligase	0.00866043	0	0.0149392	0.00373778	0	0	0	0	0	0	0	0.00270798	0	0	0.00386371	0	0.00112944	0	0.00196455	0
Smp-327340	Mito. Asp. tRNA Ligase	0.00747671	0	0.00767518	0.00256894	0.004458	0	0	0	0.0048474	0	0	0.000872765	0	0.00172863	0	0	0	0	0	0
Smp-346860	Mito. Asp. tRNA Ligase	0.370302	0.194286	0.162176	0.119238	0.184151	0.34858	0.257216	0	0.0846111	0.169943	0.0472387	0.0414629	0.156391	0.0243188	0.0648352	0.0859848	0.060373	0.0848518	0.0310681	0.0392785
Smp-309140	Mito. Asp. tRNA Ligase	0	0	0	0	0	0	0	0	0	0	0.01398	0.00261438	0	0	0	0	0.00292858	0.00173742	0.00171632	0.0021145
Smp-349040	Mito. Asp. tRNA Ligase	0.523692	0.491136	0.425993	0.520471	0.312819	0.805308	0.652822	0	0.726642	0.0443366	0.526543	0.519086	0.796125	0.61806	0.640926	0.389682	0.405059	0.594245	0.657994	0.445725
Smp-349630	Hypothethical Protein	0.0308638	0	0	0.000822524	0.224205	0	0	0	0.0073431	1.88547	0	0	0	0	0	0	0	0	0	0
Smp-349560	Hypothethical Protein	0.0102856	0.00197709	0.0122557	0.000817635	0.00957053	0.0272742	0	0	0.0434817	1.82859	0	0	0	0	0	0	0	0	0	0
Smp-179970	Hypothethical Protein	0.711642	0.0483366	0.110279	0.0193822	2.77023	0.560549	0	0	0.0623726	1.52647	0	0.00183632	0	0.0740159	0.013089	0	0.000366074	0	0.00159228	0.00174034
Smp-173350	Hypothethical Protein	0.282202	0.0509028	0.101564	0.0142716	2.64032	0.771004	0.430697	0.126646	0.568673	4.14886	0	0	0	0	0	0	0	0	0	0.000872322
Smp-165590	Hypothethical Protein	0	0	0	0	0	0	0	0	0	0	0	0	0	0	0	0	0	0	0	0
Smp-165600	Hypothethical Protein	0	0	0	0.000168001	0	0	0	0	0	0	0	0	0	0	0	0	0	0	0	0
Smp-350240	Hypothethical Protein	0.0295885	0.0181784	0.0340159	0.00365788	1.80173	0.29	0	0.333864	0.0554397	3.21667	0	0.00345594	0	0	0	0.000632007	0.00342284	0.00496142	0.00151732	0.0260349
Smp-349570	Hypothethical Protein	0.00381949	0.00725613	0	0.000379184	0.319575	0.0208722	0	0	0.00489021	0.373196	0	0	0	0.00266105	0	0	0	0	0	0
Smp-350510	Hypothethical Protein	0.00207755	0	0	0.000303858	0.654401	0.0433467	0	0	0.0135004	1.5681	0	0	0	0	0	0	0	0	0	0
Smp-349100	Hypothethical Protein	0.017641	0	0.0271483	0.0187593	0.547323	0	0	0	0.156265	1.05694	0	0	0	0.00347889	0	0	0	0	0.000678477	0
Smp-349580	Hypothethical Protein	0.0217793	0.0144544	0.126429	0.000447135	0.773926	0	0.15438	0	0.232674	1.04341	0	0.00684618	0	0	0.000898365	0	0.0025956	0	0.000677072	0
Smp-350160	Hypothethical Protein	0.00267732	0.0119652	0	0.00104396	1.40473	0.15735	0	0	0.0509633	2.42619	0	0	0	0.00212273	0	0	0	0	0	0
Smp-350150	Hypothethical Protein	0.0714301	0.0133489	0.0516329	0.000986172	1.15671	0.119859	0	0	0.021341	1.68391	0	0.0016967	0	0	0.00103575	0	0.00526815	0	0	0
Smp-329780	Hypothethical Protein	0.41724	0.0894733	0.147548	0.222758	2.50228	0.200207	0	0.144688	0.150388	3.44086	0	0	0	0	0	0	0	0	0	0
Smp-349520	Hypothethical Protein	0	0.0113641	0	0.0108091	1.10976	0	0	0	0.00938148	0.35693	0	0	0	0	0	0	0	0	0	0
Smp-349530	Hypothethical Protein	0.00672444	0.0282904	0	0.0431283	1.67279	0.136241	0.0942992	0	0.0581007	1.69229	0	0	0	0.00124871	0	0	0	0	0	0
Smp-192050	Hypothethical Protein	0.000956948	0	0	0.00131596	0	0	0	0	0	0	0	0	0	0	0	0	0	0	0	0
Smp-349650	Hypothethical Protein	0.0297375	0.0166098	0.0221726	0.00547894	0.417492	0.100934	0	0	0.101842	1.37518	0.0224245	0.00234787	0	0	0.00883276	0	0.000874295	0	0	0
Smp-349670	Hypothethical Protein	0.00766957	0.0194625	0	0.000570427	1.39873	0.0102186	0	0	0.255024	1.87773	0	0	0	0	0	0	0.00368856	0	0	0
Smp_192040	Hypothethical Protein	0	0	0	0	0	0	0	0	0	0	0	0	0	0	0	0	0	0	0	0
Smp-349690	Hypothethical Protein	0.0498378	0.00264237	0	0.000250241	1.00739	0.0822144	0	0	0	1.54316	0	0	0	0	0	0	0	0	0	0
Smp-349730	Hypothethical Protein	0	0	0	0	0.144287	0	0	0	0	0.29698	0	0.00152318	0	0	0	0	0.000330296	0	0	0
Smp-349700	Hypothethical Protein	0.00651971	0	0.00548895	0.000163872	0.21594	0	0	0	0	0.0552923	0	0	0	0	0	0	0	0	0	0
Smp-349710	Hypothethical Protein	0.0361427	0.0305326	0.101428	0.011414	2.17824	0.389264	0	0.179106	0.274083	2.84137	0	0	0	0	0	0	0	0	0	0
Smp-350220	Hypothethical Protein	0.0305415	0	0	0.000363179	0.500028	0.0656372	0	0	0.0373569	0.606828	0	0	0	0	0.00131573	0	0	0.00112288	0	0.00305963
Smp-350230	Hypothethical Protein	0.0346398	0.0104899	0	0.00308231	1.50464	0.0670703	0	0.161757	0.0465474	1.59387	0	0	0	0	0.00102094	0	0	0	0	0
Smp-349720	Hypothethical Protein	0.00211773	0	0	0.000291523	0.0960326	0	0	0.0740245	0.00203242	0.485145	0	0	0	0.00140542	0	0	0	0	0	0
Smp-349740	Hypothethical Protein	0.00770806	0	0.0185981	0.000101885	0.734828	0	0	0	0	1.13935	0	0	0	0	0	0	0.00127538	0	0	0
Smp-194130	Hypothethical Protein	0.0159439	0.0200379	0	0.00229831	1.46797	0.118195	0.196679	0	0.0619288	2.52022	0	0	0	0.0309276	0	0	0	0	0	0
Smp-350210	Hypothethical Protein	0.00104364	0.00975852	0.0425785	0.00362775	1.4663	0.10964	0	0	0.0884096	2.24407	0	0.00181557	0	0.0466958	0.00624453	0	0	0	0	0.013651
Smp-349160	Hypothethical Protein	0	0.0149474	0	0.000350573	0.901297	0.122198	0	0.163447	0.0238132	1.41659	0	0	0	0	0.00263454	0	0	0.00606333	0.000880281	0
Smp-349170	Hypothethical Protein	0	0	0	0	0	0	0	0	0	0.0585282	0	0	0	0	0	0	0	0	0	0
Smp-349180	Hypothethical Protein	0	0	0	0	0	0	0	0	0	0.387761	0	0	0	0	0	0	0	0	0	0
Smp-349190	Hypothethical Protein	0	0.00383916	0.0687578	0.00104317	1.32277	0.166524	0	0.211246	0.0197092	2.5257	0	0	0	0	0	0	0	0	0.00185118	0
Smp-154590	Hypothethical Protein	0.00820205	0.00465465	0	0.000394307	0.449008	0.0823065	0	0	0.220409	3.49717	0	0	0	0	0	0	0	0	0	0
Smp-349200	Hypothethical Protein	0	0.00319647	0	0.000890511	0.0380922	0	0.149308	0	0	0.569614	0	0	0	0	0	0	0.00450631	0	0	0
Smp-102020	Hypothethical Protein	0.0122288	0	0.0331723	0.000151805	0.408487	0	0	0	0	1.30698	0	0.0013252	0	0	0	0.000819161	0.0505131	0.00308708	0.000786437	0.0105621
Smp-086630	Hypothethical Protein	0.00309447	0.00623478	0	0.000393127	1.14145	0	0	0	0.0372802	1.71758	0	0	0	0	0	0	0	0	0	0.000849732
Smp-350320	Hypothethical Protein	0	0	0	0	0.0197827	0	0	0	0	0.210032	0	0	0	0	0.00274883	0	0	0.00480551	0	0.0229971
Smp-349210	Hypothethical Protein	0.0364114	0	0.0195022	0.000384432	0.00603186	0.109265	0	0	0	0.254888	0	0	0	0	0	0	0	0.0143214	0	0
Smp-349240	Hypothethical Protein	0	0	0	0	0.0185619	0	0	0	0.0291417	0.413449	0	0	0	0	0.00131975	0	0	0	0	0
Smp-093070	Hypothethical Protein	0	0	0	0	0	0	0	0.111191	0	0	0	0	0	0	0	0	0	0	0	0
Smp-349250	Hypothethical Protein	0.0110474	0.0138811	0.00822216	0.000594119	0.889925	0	0	0	0.0455806	0.995051	0	0	0	0	0.00175051	0	0	0.0176063	0.00673151	0.00150285
Smp-179390	Hypothethical Protein	0	0	0	0	0.114939	0	0	0	0.00398316	0.52195	0	0	0	0.00658278	0	0	0	0	0	0
Smp-349150	Hypothethical Protein	0	0	0	8.8537789783809e-05	0.338449	0.0281812	0	0	0	0.672269	0	0	0	0	0	0	0	0	0	0
Smp-349080	Hypothethical Protein	0.343907	0.109213	1.78619	0.0691233	2.71889	0.301212	0.320955	1.47291	0.730042	3.75884	0	0	0.012161	0	0.00315798	0.035191	0.0346341	1.23849	0.017892	0.109497
Smp-349090	Hypothethical Protein	0.0115694	0	0.0168389	0.000744122	1.0436	0.101893	0.106738	0	0.0647256	1.43936	0	0	0	0	0	0	0	0	0	0
Smp-349070	Hypothethical Protein	0.00521128	0	0	0.000108607	0.665055	0	0	0	0.00857142	1.01047	0	0	0	0	0	0	0	0	0	0
Smp-349050	Hypothethical Protein	0.00818123	0	0.0159119	0.000197593	0.295103	0.0779757	0.241905	1.14763	0.0108459	2.42324	0	0	0	0	0	0.00207732	0	0	0	0
