# Supplementary material for: Subtelomeric plasticity contributes to gene family expansion in the human parasitic flatworm Schistosoma mansoni
Source: BMC Genomics. 2024 Feb 27;25:217. doi: 10.1186/s12864-024-10032-8 (PMC10900676; doi:10.1186/s12864-024-10032-8)
Supplement: Supplementary file 21 — Additional file 21: Supplementary Table 8. [file 12864_2024_10032_MOESM21_ESM.xlsx]

## Sheet: Summary
S table 8 - "scRNA-Seq supplementary information, including mapping statistics, filtering steps, marker genes, clustering and CPM values."
Table S1	Mapping statistics of single-cell RNA-seq analysis
Table S2	Filtering / Processing
Table S3	Marker genes (identified from Seurat) for all cell clusters in miracidia samples
Table S4	Marker genes (identified from Seurat) for all cell clusters in sporocyst samples
Table S5	Marker genes (identified from Seurat) for all cell clusters in adult samples
Table S6	Curated list of top marker genes used for cell type identification
Table S7	Simplification of clusters for production of figure 3B
Table S8	CPM values for Plexin domain-containing proteins

## Sheet: S1 Mapping statistics
Table S1	Mapping statistics of single-cell RNA-seq analysis
Summary
	Miracidia	Sporocyst	Adult
% reads mapped to the transcriptome confidently	0.692	0.667	0.704
Mean reads per cell	158127	2168638	54270.8
Cells detected by cellranger	9321	664	56497
Cells after filtering	8750	355	30744
Median gene count per cell	1600	995	1176.17
Median UMI count	3443	2536	2211.33
Sporocyst
Sample_ID	Cells detected	Mean Reads per Cell	Median Genes per Cell	Total number of genes detected	Median UMI counts per cell	% of sequenced reads mapped to the transcriptome	Filtered remaining cells
FUGI_R_D7465034 - ERS11891013	162	2212121	745	7853	1368	0.688	89
FUGI_R_D7465035 - ERS11891016	150	2291473	752	7708	1463	0.663	90
FUGI_R_D7465036 - ERS11891015	215	1602006	556	7855	1521	0.641	95
FUGI_R_D7465037 - ERS11891014	137	2568955	750	7978	1388	0.676	81
Miracidia
Sample_ID	Cells detected	Mean Reads per Cell	Median Genes per Cell	Total number of genes detected	Median UMI counts per cell	% of sequenced reads mapped to the transcriptome	Filtered remaining cells
miracell10523427	4665	173696	2022	9296	5152	0.718	4427
miracell10523430	4656	144558	2136	9290	5642	0.666	4323
Adult
Sample_ID	Cells detected	Mean Reads per Cell	Median Genes per Cell	Total number of genes detected	Median UMI counts per cell	% of sequenced reads mapped to the transcriptome	Filtered remaining cells	Sex of sample
SRX7888065: GSM4405004	4525	105074	1347	9170	3034	0.69	1712	Female 1
SRX7888066: GSM4405005	10667	46369	1311	9222	2885	0.584	4895	Female 2
SRX7888067: GSM4405006	18394	23567	1167	9492	1868	0.725	7875	Female 3
SRX7888071: GSM4405010	3784	56891	871	9017	1445	0.693	2307	Male 1
SRX7888072: GSM4405011	3920	52965	1038	9028	1816	0.759	2768	Male 2
SRX7888073: GSM4405012	15207	40759	1323	9301	2220	0.773	11187	Male 3

## Sheet: S2 Filtering  Processing
Life Stage	nFeature_RNA	Percentage Mt	nCount_RNA	scDblfinder
Miracidia	>200	<5	>500 & <40000	No
Sporocyst	>200	<3	-	Yes
Adult male female	>750	<3	>1000 & <20000	No
Adult immature female	>750	<3	>1000 & <20000	No
Adult mature female	>750	<3	>1500 & <20000	No

## Sheet: S3 Miracidia cell markers
Table S2	Marker genes (identified from Seurat) for all cell clusters in miracidia samples
myAUC	avg_diff	power	avg_log2FC	pct.1	pct.2	cluster	gene	gene_description
0.922	0.841346	0.844	1.21381	1	0.851	Stem C	Smp_322560	60S ribosomal protein L32 [Source:UniProtKB/TrEMBL;Acc:A0A5K4F7C5]
0.92	1.19879	0.84	1.72948	0.983	0.251	Stem C	Smp_132830	BHLH domain-containing protein [Source:UniProtKB/TrEMBL;Acc:A0A3Q0KLZ8]
0.915	0.916715	0.83	1.32254	0.986	0.277	Stem C	Smp_180690	Putative tiptop [Source:UniProtKB/TrEMBL;Acc:A0A3Q0KUD5]
0.912	0.988148	0.824	1.4256	1	0.515	Stem C	Smp_245030	Importin subunit alpha [Source:UniProtKB/TrEMBL;Acc:A0A5K4F0D4]
0.91	0.684546	0.82	0.987591	1	0.925	Stem C	Smp_011570	40S ribosomal protein S4 [Source:UniProtKB/TrEMBL;Acc:G4VS96]
0.902	0.717434	0.804	1.03504	1	0.86	Stem C	Smp_337330	60S ribosomal protein L21 [Source:UniProtKB/TrEMBL;Acc:G4VEA9]
0.902	0.760349	0.804	1.09695	1	0.882	Stem C	Smp_203635	RRM domain-containing protein [Source:UniProtKB/TrEMBL;Acc:A0A3Q0KVF1]
0.899	0.699766	0.798	1.00955	1	0.877	Stem C	Smp_038510	60S ribosomal protein L6 [Source:UniProtKB/TrEMBL;Acc:G4VTG3]
0.889	0.715838	0.778	1.03274	0.967	0.187	Stem C	Smp_139530	Cellular tumor antigen P53, putative [Source:UniProtKB/TrEMBL;Acc:A0A3Q0KN56]
0.885	0.641365	0.77	0.925294	1	0.834	Stem C	Smp_146190	40S ribosomal protein S21 [Source:UniProtKB/TrEMBL;Acc:G4VQS2]
0.885	0.745103	0.77	1.07496	0.956	0.208	Stem C	Smp_142820	SH2 domain-containing protein [Source:UniProtKB/TrEMBL;Acc:A0A3Q0KNT1]
0.884	1.09539	0.768	1.58032	0.997	0.286	Stem C	Smp_340210	60S ribosomal protein L6 [Source:UniProtKB/TrEMBL;Acc:A0A5K4FBP0]
0.883	0.760971	0.766	1.09785	0.953	0.199	Stem C	Smp_139620	PDZ domain-containing protein [Source:UniProtKB/TrEMBL;Acc:A0A3Q0KN61]
0.88	0.7939	0.76	1.14536	1	0.709	Stem C	Smp_078320	Eukaryotic translation initiation factor 3 subunit 5 (M67 family) [Source:UniProtKB/TrEMBL;Acc:A0A3Q0KI52]
0.876	0.588879	0.752	0.849573	1	0.854	Stem C	Smp_322220	60S ribosomal protein L18a [Source:UniProtKB/TrEMBL;Acc:A0A5K4F5A7]
0.876	0.596542	0.752	0.860628	0.965	0.372	Stem C	Smp_017730	200-kDa GPI-anchored surface glycoprotein [Source:UniProtKB/TrEMBL;Acc:A0A3Q0KCT5]
0.874	0.825068	0.748	1.19032	1	0.632	Stem C	Smp_028440	Adenosylhomocysteinase [Source:UniProtKB/TrEMBL;Acc:G4LX03]
0.866	0.703636	0.732	1.01513	0.998	0.573	Stem C	Smp_155360	Putative dna-binding protein inhibitor [Source:UniProtKB/TrEMBL;Acc:G4VNJ1]
0.865	0.487126	0.73	0.702774	0.953	0.263	Stem C	Smp_245490	Integrin [Source:UniProtKB/TrEMBL;Acc:A0A5K4F239]
0.865	0.618149	0.73	0.891801	0.933	0.2	Stem C	Smp_247590	Homeobox domain-containing protein [Source:UniProtKB/TrEMBL;Acc:A0A5K4F4E8]
0.864	0.832316	0.728	1.20078	0.998	0.678	Stem C	Smp_068920	PUA domain-containing protein [Source:UniProtKB/TrEMBL;Acc:A0A5K4EFY9]
0.86	0.473131	0.72	0.682584	1	0.857	Stem C	Smp_009690	60S acidic ribosomal protein P0 [Source:UniProtKB/TrEMBL;Acc:C4PZS5]
0.858	0.689056	0.716	0.994097	0.999	0.715	Stem C	Smp_340420	H/ACA ribonucleoprotein complex subunit [Source:UniProtKB/TrEMBL;Acc:A0A5K4FA87]
0.857	0.616274	0.714	0.889095	0.873	0.171	Stem C	Smp_245090	PDZ domain-containing protein [Source:UniProtKB/TrEMBL;Acc:A0A5K4F3G4]
0.855	0.652169	0.71	0.940881	0.948	0.388	Stem C	Smp_003330	Putative 13 kDa deflagellation-inducible protein [Source:UniProtKB/TrEMBL;Acc:G4V6W1]
0.855	0.533072	0.71	0.76906	0.933	0.249	Stem C	Smp_175590	receptor protein-tyrosine kinase [Source:UniProtKB/TrEMBL;Acc:A0A3Q0KTH6]
0.854	0.5384	0.708	0.776747	0.918	0.241	Stem C	Smp_157300	Tyrosine kinase [Source:UniProtKB/TrEMBL;Acc:A0A3Q0KQT7]
0.852	0.613899	0.704	0.885669	0.976	0.406	Stem C	Smp_241400	Pyruvate kinase [Source:UniProtKB/TrEMBL;Acc:A0A5K4EZZ9]
0.851	0.485324	0.702	0.700175	0.952	0.349	Stem C	Smp_079050	DNA primase large subunit [Source:UniProtKB/TrEMBL;Acc:C4QIH8]
0.849	0.600319	0.698	0.866077	0.991	0.476	Stem C	Smp_347010	DNA replication complex GINS protein PSF3 [Source:UniProtKB/TrEMBL;Acc:A0A5K4FGR5]
0.849	0.625083	0.698	0.901804	0.885	0.175	Stem C	Smp_145470	Putative zinc finger protein [Source:UniProtKB/TrEMBL;Acc:A0A3Q0KP04]
0.848	0.544476	0.696	0.785512	0.89	0.193	Stem C	Smp_024860	Basic helix-loop-helix transcription factor,hes-related [Source:UniProtKB/TrEMBL;Acc:A0A3Q0KDG3]
0.847	0.568896	0.694	0.820743	0.999	0.798	Stem C	Smp_174950	Putative 40s ribosomal protein S19 [Source:UniProtKB/TrEMBL;Acc:G4VR71]
0.847	0.604668	0.694	0.872351	0.986	0.506	Stem C	Smp_331790	Flap endonuclease 1 [Source:UniProtKB/TrEMBL;Acc:A0A5K4F9K2]
0.844	0.462748	0.688	0.667605	1	0.85	Stem C	Smp_082240	Histone H3 [Source:UniProtKB/TrEMBL;Acc:C4QJB5]
0.843	0.546548	0.686	0.788501	0.993	0.511	Stem C	Smp_137600	NA
0.839	0.631804	0.678	0.9115	0.994	0.581	Stem C	Smp_022500	Single-stranded DNA-binding protein [Source:UniProtKB/TrEMBL;Acc:A0A3Q0KDA2]
0.839	0.322768	0.678	0.465655	0.906	0.259	Stem C	Smp_093930	receptor protein-tyrosine kinase [Source:UniProtKB/TrEMBL;Acc:A0A3Q0KJB6]
0.837	0.597214	0.674	0.861598	1	0.771	Stem C	Smp_080920	Putative profilin splice variant 4 [Source:UniProtKB/TrEMBL;Acc:G4VTE3]
0.836	0.606722	0.672	0.875315	0.997	0.631	Stem C	Smp_019690	Splicing factor U2AF subunit [Source:UniProtKB/TrEMBL;Acc:C4Q2F6]
0.835	0.610649	0.67	0.880981	1	0.893	Stem C	Smp_102040	Receptor for activated PKC, putative [Source:UniProtKB/TrEMBL;Acc:C4QP69]
0.835	0.543997	0.67	0.784821	1	0.655	Stem C	Smp_342910	Ribosome assembly factor mrt4 [Source:UniProtKB/TrEMBL;Acc:A0A5K4FAE0]
0.834	0.501092	0.668	0.722923	0.995	0.555	Stem C	Smp_346090	39S ribosomal protein L21, mitochondrial [Source:UniProtKB/TrEMBL;Acc:A0A5K4FF22]
0.834	0.47415	0.668	0.684053	0.987	0.508	Stem C	Smp_103930	Mannosyltransferase [Source:UniProtKB/TrEMBL;Acc:G4LYS9]
0.833	0.42427	0.666	0.612092	0.843	0.163	Stem C	Smp_266960	NA
0.832	0.592541	0.664	0.854857	1	0.717	Stem C	Smp_212880	Proteasome subunit beta [Source:UniProtKB/TrEMBL;Acc:A0A5K4F079]
0.829	0.460677	0.658	0.664617	0.993	0.581	Stem C	Smp_165460	WD_REPEATS_REGION domain-containing protein [Source:UniProtKB/TrEMBL;Acc:G4VTP7]
0.829	0.390859	0.658	0.56389	0.94	0.424	Stem C	Smp_120320	Spliceosome-associated protein, putative [Source:UniProtKB/TrEMBL;Acc:A0A3Q0KK75]
0.829	0.414794	0.658	0.598421	0.939	0.381	Stem C	Smp_245240	PUA domain-containing protein [Source:UniProtKB/TrEMBL;Acc:A0A5K4F0Q6]
0.828	0.58108	0.656	0.838322	0.987	0.439	Stem C	Smp_163970	Carboxypeptidase [Source:UniProtKB/TrEMBL;Acc:A0A3Q0KRT3]
0.828	0.670426	0.656	0.96722	0.997	0.578	Stem C	Smp_158740	SERTA domain-containing protein [Source:UniProtKB/TrEMBL;Acc:G4VQB9]
0.825	0.543629	0.65	0.784291	0.997	0.576	Stem C	Smp_061950	Putative u3 small nucleolar ribonucleoprotein [Source:UniProtKB/TrEMBL;Acc:A0A3Q0KGQ5]
0.824	0.419693	0.648	0.605488	0.911	0.323	Stem C	Smp_142250	Suppressor of cytokine signaling, putative [Source:UniProtKB/TrEMBL;Acc:A0A3Q0KNI3]
0.824	0.350565	0.648	0.505759	0.965	0.458	Stem C	Smp_028190	S-methyl-5'-thioadenosine phosphorylase [Source:UniProtKB/TrEMBL;Acc:I0B503]
0.821	0.381948	0.642	0.551034	0.972	0.462	Stem C	Smp_047110	RNA helicase [Source:UniProtKB/TrEMBL;Acc:G4VN93]
0.821	0.522342	0.642	0.75358	0.966	0.389	Stem C	Smp_342720	HTH_38 domain-containing protein [Source:UniProtKB/TrEMBL;Acc:A0A5K4FCK5]
0.821	0.404654	0.642	0.583792	0.956	0.395	Stem C	Smp_153490	GDP-mannose 4,6-dehydratase [Source:UniProtKB/TrEMBL;Acc:E2EAJ1]
0.82	0.573225	0.64	0.826989	1	0.873	Stem C	Smp_347110	Ribosomal_L18_c domain-containing protein [Source:UniProtKB/TrEMBL;Acc:A0A5K4FC15]
0.819	0.604893	0.638	0.872676	1	0.785	Stem C	Smp_083410	Elongation factor 1-gamma, putative [Source:UniProtKB/TrEMBL;Acc:G4LXB1]
0.818	0.343697	0.636	0.49585	0.946	0.414	Stem C	Smp_140040	Guanylate cyclase domain-containing protein [Source:UniProtKB/TrEMBL;Acc:A0A3Q0KN59]
0.816	0.395211	0.632	0.57017	0.984	0.527	Stem C	Smp_346660	polynucleotide adenylyltransferase [Source:UniProtKB/TrEMBL;Acc:A0A5K4FCN1]
0.815	0.541127	0.63	0.780682	0.999	0.644	Stem C	Smp_333080	RRM domain-containing protein [Source:UniProtKB/TrEMBL;Acc:A0A5K4FAQ7]
0.815	0.578668	0.63	0.834842	0.996	0.597	Stem C	Smp_091010	Putative glyoxalase II (Hydroxyacylglutathione hydrolase) [Source:UniProtKB/TrEMBL;Acc:G4VRK1]
0.814	0.431716	0.628	0.622835	0.984	0.537	Stem C	Smp_180000	40S ribosomal protein S9 [Source:UniProtKB/TrEMBL;Acc:G4VTQ8]
0.814	0.235711	0.628	0.340059	0.885	0.361	Stem C	Smp_175090	Long-chain-fatty-acid--CoA ligase [Source:UniProtKB/TrEMBL;Acc:A0A3Q0KTA1]
0.81	0.306901	0.62	0.442765	0.932	0.394	Stem C	Smp_120350	WD_REPEATS_REGION domain-containing protein [Source:UniProtKB/TrEMBL;Acc:A0A3Q0KKB3]
0.809	0.431804	0.618	0.622961	1	0.806	Stem C	Smp_037700	Nuclear transport factor 2 [Source:UniProtKB/TrEMBL;Acc:Q15ES0]
0.809	0.270132	0.618	0.389719	0.934	0.419	Stem C	Smp_057590	EB domain-containing protein [Source:UniProtKB/TrEMBL;Acc:A0A3Q0KGC0]
0.809	0.212891	0.618	0.307136	0.858	0.287	Stem C	Smp_347700	ELMO domain-containing protein [Source:UniProtKB/TrEMBL;Acc:A0A5K4FD18]
0.809	0.301788	0.618	0.435388	0.958	0.408	Stem C	Smp_310180	START domain-containing protein [Source:UniProtKB/TrEMBL;Acc:A0A5K4F590]
0.808	0.531437	0.616	0.766702	1	0.83	Stem C	Smp_179180	40S ribosomal protein SA [Source:UniProtKB/TrEMBL;Acc:A0A3Q0KTS6]
0.808	0.351799	0.616	0.507539	0.974	0.507	Stem C	Smp_006930	Hexosyltransferase [Source:UniProtKB/TrEMBL;Acc:A0A3Q0KBZ6]
0.808	0.252641	0.616	0.364484	0.954	0.337	Stem C	Smp_199050	DUF4708 domain-containing protein [Source:UniProtKB/TrEMBL;Acc:A0A3Q0KUT0]
0.807	0.538386	0.614	0.776727	0.999	0.684	Stem C	Smp_126370	RPB5 homolog [Source:UniProtKB/TrEMBL;Acc:G4VPW8]
0.807	0.449366	0.614	0.648297	0.982	0.492	Stem C	Smp_053470	Putative nucleolar protein NOP56 [Source:UniProtKB/TrEMBL;Acc:G4VRK3]
0.807	0.313287	0.614	0.451977	0.764	0.129	Stem C	Smp_165470	receptor protein-tyrosine kinase [Source:UniProtKB/TrEMBL;Acc:A0A3Q0KS13]
0.807	0.397027	0.614	0.572789	0.881	0.331	Stem C	Smp_007760	alanine transaminase [Source:UniProtKB/TrEMBL;Acc:G4VPX8]
0.806	0.474641	0.612	0.684762	0.999	0.641	Stem C	Smp_037120	Putative mitochondrial 39S ribosomal protein L27 (L27mt) (MRP-L27) [Source:UniProtKB/TrEMBL;Acc:G4VRH7]
0.805	0.260055	0.61	0.37518	0.954	0.475	Stem C	Smp_080420	BZIP domain-containing protein [Source:UniProtKB/TrEMBL;Acc:G4VTP8]
0.805	0.594561	0.61	0.85777	1	0.723	Stem C	Smp_032950	Putative calmodulin (CaM) [Source:UniProtKB/TrEMBL;Acc:G4VR84]
0.804	0.52208	0.608	0.753202	1	0.713	Stem C	Smp_021730	NA
0.804	0.486305	0.608	0.70159	0.968	0.476	Stem C	Smp_070380	Neutral sphingomyelinase [Source:UniProtKB/TrEMBL;Acc:A0A3Q0KHF6]
0.803	0.425301	0.606	0.61358	0.986	0.518	Stem C	Smp_341260	Lipoprotein [Source:UniProtKB/TrEMBL;Acc:A0A5K4FEB9]
0.801	0.294751	0.602	0.425235	0.895	0.356	Stem C	Smp_194680	R3H-assoc domain-containing protein [Source:UniProtKB/TrEMBL;Acc:A0A3Q0KUB2]
0.801	0.54831	0.602	0.791044	0.999	0.624	Stem C	Smp_061940	Putative adenylate kinase 1 [Source:UniProtKB/TrEMBL;Acc:A0A3Q0KGQ7]
0.8	0.304185	0.6	0.438846	0.762	0.14	Stem C	Smp_180890	Rho-GAP domain-containing protein [Source:UniProtKB/TrEMBL;Acc:A0A3Q0KU08]
0.8	0.376207	0.6	0.542752	0.958	0.488	Stem C	Smp_032280	RNA-binding protein MEX3B [Source:UniProtKB/TrEMBL;Acc:A0A3Q0KE25]
0.8	0.375968	0.6	0.542407	0.911	0.373	Stem C	Smp_046810	Putative m-phase inducer phosphatase(Cdc25) [Source:UniProtKB/TrEMBL;Acc:A0A3Q0KFE7]
0.799	0.340459	0.598	0.491179	0.99	0.56	Stem C	Smp_154000	CCHC-type domain-containing protein [Source:UniProtKB/TrEMBL;Acc:A0A3Q0KQC0]
0.799	0.331251	0.598	0.477894	0.975	0.531	Stem C	Smp_046980	Pre-mRNA-splicing factor 38 [Source:UniProtKB/TrEMBL;Acc:G4VNB2]
0.799	0.449295	0.598	0.648196	0.987	0.571	Stem C	Smp_201220	non-specific serine/threonine protein kinase [Source:UniProtKB/TrEMBL;Acc:A0A3Q0KUT5]
0.799	0.415816	0.598	0.599896	0.948	0.425	Stem C	Smp_247980	DNK domain-containing protein [Source:UniProtKB/TrEMBL;Acc:A0A5K4F2N5]
0.799	0.42852	0.598	0.618223	0.98	0.591	Stem C	Smp_093830	CSP domain-containing protein [Source:UniProtKB/TrEMBL;Acc:G4LYZ0]
0.797	0.405474	0.594	0.584975	1	0.714	Stem C	Smp_080980	Mitochondrial import inner membrane translocase subunit Tim23 [Source:UniProtKB/TrEMBL;Acc:G4VTF1]
0.796	0.443868	0.592	0.640367	0.969	0.433	Stem C	Smp_138470	THAP-type domain-containing protein [Source:UniProtKB/TrEMBL;Acc:G4VFM4]
0.795	0.406031	0.59	0.58578	0.993	0.544	Stem C	Smp_203390	NA
0.795	0.496063	0.59	0.715668	0.995	0.549	Stem C	Smp_083990	Amino acid permease; Amino acid permease; Cationic amino acid transporter, putative [Source:UniProtKB/TrEMBL;Acc:Q26594]
0.793	0.401987	0.586	0.579945	0.941	0.37	Stem C	Smp_032500	DNA replication licensing factor MCM7 [Source:UniProtKB/TrEMBL;Acc:A0A3Q0KE52]
0.793	0.646479	0.586	0.932672	0.998	0.63	Stem C	Smp_046500	Proliferating cell nuclear antigen [Source:UniProtKB/TrEMBL;Acc:A0A3Q0KFF1]
0.792	0.249517	0.584	0.359978	0.971	0.518	Stem C	Smp_343150	CPSF_A domain-containing protein [Source:UniProtKB/TrEMBL;Acc:A0A5K4FB81]
0.792	0.316715	0.584	0.456923	0.96	0.477	Stem C	Smp_041630	Protein-tyrosine-phosphatase [Source:UniProtKB/TrEMBL;Acc:A0A3Q0KEX7]
0.792	0.284979	0.584	0.411137	0.812	0.188	Stem C	Smp_028870	Saposin B-type domain-containing protein [Source:UniProtKB/TrEMBL;Acc:A0A3Q0KDS9]
0.791	0.437497	0.582	0.631175	0.973	0.445	Stem C	Smp_160830	Phospholipase d-related [Source:UniProtKB/TrEMBL;Acc:G4VFV5]
0.791	0.688275	0.582	0.992971	0.97	0.461	Stem C	Smp_162370	Linker histone H1 [Source:UniProtKB/TrEMBL;Acc:G4LZC4]
0.79	0.383141	0.58	0.552755	0.938	0.372	Stem C	Smp_007000	DNA replication complex GINS protein PSF1 [Source:UniProtKB/TrEMBL;Acc:G4VDF5]
0.79	0.680024	0.58	0.981068	1	0.519	Stem C	Smp_074390	Putative eukaryotic translation initiation factor 4e-binding protein [Source:UniProtKB/TrEMBL;Acc:G4VLC5]
0.79	0.344515	0.58	0.49703	0.991	0.568	Stem C	Smp_037540	Putative alpha-amylase [Source:UniProtKB/TrEMBL;Acc:A0A3Q0KEK4]
0.789	0.400957	0.578	0.578459	1	0.686	Stem C	Smp_028330	Coiled-coil domain-containing protein 25 [Source:UniProtKB/TrEMBL;Acc:A0A3Q0KDR2]
0.789	0.60445	0.578	0.872037	1	0.697	Stem C	Smp_105970	Caprin-1 [Source:UniProtKB/TrEMBL;Acc:G4VEP8]
0.788	0.230803	0.576	0.332978	0.946	0.468	Stem C	Smp_019620	DRMBL domain-containing protein [Source:UniProtKB/TrEMBL;Acc:C4Q2I6]
0.788	0.253015	0.576	0.365024	0.847	0.317	Stem C	Smp_304460	SANT domain-containing protein [Source:UniProtKB/TrEMBL;Acc:A0A5K4F422]
0.788	0.304876	0.576	0.439844	0.944	0.447	Stem C	Smp_145680	PH domain-containing protein [Source:UniProtKB/TrEMBL;Acc:A0A3Q0KP91]
0.788	0.54517	0.576	0.786514	1	0.827	Stem C	Smp_247170	Major egg antigen [Source:UniProtKB/TrEMBL;Acc:A0A5K4F2D7]
0.787	0.492004	0.574	0.709812	0.999	0.712	Stem C	Smp_195080	Cofilin [Source:UniProtKB/TrEMBL;Acc:G4LZY0]
0.786	0.453068	0.572	0.653639	0.981	0.41	Stem C	Smp_009600	Serine/threonine-protein kinase PLK [Source:UniProtKB/TrEMBL;Acc:Q5UES2]
0.786	0.413012	0.572	0.595851	0.998	0.709	Stem C	Smp_093750	Eukaryotic translation initiation factor 2 subunit 1 [Source:UniProtKB/TrEMBL;Acc:Q95W35]
0.786	0.380699	0.572	0.549233	0.999	0.748	Stem C	Smp_079220	ADP/ATP translocase [Source:UniProtKB/TrEMBL;Acc:A0A3Q0KI71]
0.785	0.465309	0.57	0.671298	0.995	0.578	Stem C	Smp_093450	Putative hepatocellular carcinoma-associated antigen [Source:UniProtKB/TrEMBL;Acc:G4VHT5]
0.784	0.292814	0.568	0.422441	0.925	0.414	Stem C	Smp_332870	DNA_MISMATCH_REPAIR_2 domain-containing protein [Source:UniProtKB/TrEMBL;Acc:A0A5K4F8C7]
0.782	0.39212	0.564	0.565709	0.994	0.59	Stem C	Smp_153960	Presenilin [Source:UniProtKB/TrEMBL;Acc:C0SKM6]
0.781	0.239372	0.562	0.345341	0.926	0.426	Stem C	Smp_212730	Tyrosine-protein kinase [Source:UniProtKB/TrEMBL;Acc:A0A3Q0KVD3]
0.78	0.239423	0.56	0.345415	0.915	0.404	Stem C	Smp_038840	Mitochondrial carrier protein-related [Source:UniProtKB/TrEMBL;Acc:G4LUL1]
0.78	0.620907	0.56	0.895779	0.998	0.433	Stem C	Smp_082490	Putative cyclin B [Source:UniProtKB/TrEMBL;Acc:G4VGI8]
0.778	0.537786	0.556	0.775861	0.998	0.658	Stem C	Smp_097380	10 kDa heat shock protein, mitochondrial [Source:UniProtKB/TrEMBL;Acc:G4VML2]
0.777	0.429943	0.554	0.620277	0.999	0.678	Stem C	Smp_095150	protein-synthesizing GTPase [Source:UniProtKB/TrEMBL;Acc:A0A3Q0KJF0]
0.776	0.384337	0.552	0.554482	0.969	0.414	Stem C	Smp_098850	RNA exonuclease 4 [Source:UniProtKB/TrEMBL;Acc:A0A3Q0KJN4]
0.776	0.495588	0.552	0.714982	0.987	0.431	Stem C	Smp_080730	Serine/threonine kinase [Source:UniProtKB/TrEMBL;Acc:G4VLX9]
0.776	0.251327	0.552	0.362588	0.943	0.483	Stem C	Smp_214170	Protein KRI1 homolog [Source:UniProtKB/TrEMBL;Acc:A0A5K4EZQ5]
0.776	0.209689	0.552	0.302517	0.811	0.296	Stem C	Smp_340440	NA
0.775	0.240447	0.55	0.346891	0.872	0.37	Stem C	Smp_093820	Glutamate dehydrogenase [Source:UniProtKB/TrEMBL;Acc:G4LYZ1]
0.775	0.622549	0.55	0.898148	1	0.57	Stem C	Smp_027920	Tubulin alpha chain [Source:UniProtKB/TrEMBL;Acc:C4Q4S5]
0.775	0.264438	0.55	0.381504	0.803	0.26	Stem C	Smp_068710	NA
0.775	0.467137	0.55	0.673936	0.999	0.714	Stem C	Smp_336770	Putative dnaj homolog subfamily B member 4 [Source:UniProtKB/TrEMBL;Acc:G4VQD2]
0.775	0.23885	0.55	0.344587	0.847	0.304	Stem C	Smp_049270	Putative heat shock protein [Source:UniProtKB/TrEMBL;Acc:G4V8X9]
0.774	0.27988	0.548	0.403781	0.822	0.276	Stem C	Smp_342520	Chromosome transmission fidelity protein 8 [Source:UniProtKB/TrEMBL;Acc:A0A5K4FES2]
0.774	0.377895	0.548	0.545187	1	0.711	Stem C	Smp_166600	Ubiquitin conjugating enzyme variant; Ubiquitin conjugating enzyme variant; Ubiquitin conjugating enzyme, putative [Source:UniProtKB/TrEMBL;Acc:Q2MK72]
0.774	0.444918	0.548	0.641881	0.993	0.599	Stem C	Smp_046090	T-complex protein 1 subunit theta [Source:UniProtKB/TrEMBL;Acc:G4VPS5]
0.774	0.230914	0.548	0.333139	0.889	0.374	Stem C	Smp_176710	Putative transcriptional factor nfil3/e4bp4 [Source:UniProtKB/TrEMBL;Acc:A0A3Q0KTM9]
0.772	0.383371	0.544	0.553088	0.954	0.385	Stem C	Smp_065150	Putative establishment of cohesion 1 (Eco1) homolog [Source:UniProtKB/TrEMBL;Acc:G4VCR6]
0.772	0.247063	0.544	0.356436	0.981	0.61	Stem C	Smp_189960	Calpain-D [Source:UniProtKB/TrEMBL;Acc:A0A3Q0KUK2]
0.772	0.191035	0.544	0.275606	0.937	0.453	Stem C	Smp_342620	CUGBP Elav-like family member 2 [Source:UniProtKB/TrEMBL;Acc:A0A5K4FAA6]
0.771	0.209663	0.542	0.30248	0.963	0.497	Stem C	Smp_322820	LIM zinc-binding domain-containing protein [Source:UniProtKB/TrEMBL;Acc:A0A146MHL9]
0.77	0.189665	0.54	0.273629	0.894	0.39	Stem C	Smp_210580	RNA (guanine-9-)-methyltransferase domain-containing protein 1 [Source:UniProtKB/TrEMBL;Acc:G4VTU6]
0.77	0.258805	0.54	0.373376	0.825	0.289	Stem C	Smp_323090	Conserved oligomeric Golgi complex subunit 2 [Source:UniProtKB/TrEMBL;Acc:A0A5K4F5Z1]
0.77	0.238258	0.54	0.343734	0.929	0.412	Stem C	Smp_178740	Tesmin-related [Source:UniProtKB/TrEMBL;Acc:A0A3Q0KTL3]
0.768	0.459346	0.536	0.662696	1	0.752	Stem C	Smp_063420	T-complex protein 1 subunit epsilon [Source:UniProtKB/TrEMBL;Acc:G4VF75]
0.768	0.334782	0.536	0.482988	0.919	0.375	Stem C	Smp_152670	Crossover junction endonuclease EME1 [Source:UniProtKB/TrEMBL;Acc:A0A3Q0KPZ0]
0.768	0.413697	0.536	0.596839	0.982	0.436	Stem C	Smp_179710	Serine hydroxymethyltransferase [Source:UniProtKB/TrEMBL;Acc:A0A3Q0KTV6]
0.768	0.634933	0.536	0.916015	0.999	0.468	Stem C	Smp_176260	Geminin [Source:UniProtKB/TrEMBL;Acc:A0A3Q0KTK3]
0.767	0.280436	0.534	0.404584	0.993	0.631	Stem C	Smp_116360	C2H2-type domain-containing protein [Source:UniProtKB/TrEMBL;Acc:A0A3Q0KK93]
0.767	0.217406	0.534	0.313651	0.938	0.447	Stem C	Smp_181120	Putative amyloid binding protein [Source:UniProtKB/TrEMBL;Acc:A0A5K4EYD4]
0.767	0.271828	0.534	0.392164	0.805	0.283	Stem C	Smp_324270	NA
0.766	0.249849	0.532	0.360457	0.928	0.437	Stem C	Smp_014780	Putative alpha-actinin [Source:UniProtKB/TrEMBL;Acc:G4VBW4]
0.766	0.195284	0.532	0.281735	0.892	0.421	Stem C	Smp_028850	NA
0.765	0.265541	0.53	0.383095	0.868	0.328	Stem C	Smp_347100	Nuclear pore complex protein Nup85 [Source:UniProtKB/TrEMBL;Acc:A0A5K4FCT5]
0.764	0.334946	0.528	0.483225	0.942	0.372	Stem C	Smp_151360	Tantalus domain-containing protein [Source:UniProtKB/TrEMBL;Acc:A0A3Q0KQ43]
0.764	0.281923	0.528	0.406729	0.899	0.35	Stem C	Smp_137390	Slbp-P1-related [Source:UniProtKB/TrEMBL;Acc:A0A3Q0KMQ9]
0.764	0.573258	0.528	0.827036	1	0.708	Stem C	Smp_900000	Cytochrome c oxidase subunit 1 [Source:UniProtKB/TrEMBL;Acc:A0A3Q0KVD7]
0.763	0.292659	0.526	0.422218	0.96	0.517	Stem C	Smp_092930	BHLH domain-containing protein [Source:UniProtKB/TrEMBL;Acc:G4V5B3]
0.763	0.314496	0.526	0.453722	0.923	0.381	Stem C	Smp_054840	DNA replication licensing factor MCM2 [Source:UniProtKB/TrEMBL;Acc:A0A3Q0KG44]
0.763	0.284824	0.526	0.410914	0.894	0.348	Stem C	Smp_247600	Non-specific serine/threonine protein kinase [Source:UniProtKB/TrEMBL;Acc:A0A5K4F1G1]
0.763	0.373961	0.526	0.539511	0.961	0.391	Stem C	Smp_072560	INCENP_ARK-bind domain-containing protein [Source:UniProtKB/TrEMBL;Acc:A0A3Q0KHK7]
0.762	0.184352	0.524	0.265964	0.8	0.312	Stem C	Smp_165220	Putative embryonic ectoderm development protein [Source:UniProtKB/TrEMBL;Acc:A0A3Q0KS06]
0.762	0.227631	0.524	0.328402	0.921	0.423	Stem C	Smp_161530	Myocyte-specific enhancer factor 2a, putative [Source:UniProtKB/TrEMBL;Acc:A0A3Q0KRG0]
0.762	0.610909	0.524	0.881356	0.994	0.481	Stem C	Smp_129410	EB1 C-terminal domain-containing protein [Source:UniProtKB/TrEMBL;Acc:A0A3Q0KLF4]
0.761	0.420966	0.522	0.607326	0.977	0.421	Stem C	Smp_075110	Putative rad1 DNA damage checkpoint protein [Source:UniProtKB/TrEMBL;Acc:G4VH02]
0.761	0.196011	0.522	0.282785	0.779	0.219	Stem C	Smp_044680	HTH La-type RNA-binding domain-containing protein [Source:UniProtKB/TrEMBL;Acc:A0A3Q0KF80]
0.76	0.299871	0.52	0.432623	0.94	0.381	Stem C	Smp_047610	Cell division control protein 45-related [Source:UniProtKB/TrEMBL;Acc:G4VBH0]
0.76	0.374479	0.52	0.540259	0.991	0.474	Stem C	Smp_066260	Putative replication factor C / DNA polymerase III gamma-tau subunit [Source:UniProtKB/TrEMBL;Acc:A0A3Q0KH24]
0.76	0.352958	0.52	0.509211	0.989	0.52	Stem C	Smp_072980	Putative eukaryotic elongation factor 2 kinase (Eef-2 kinase) [Source:UniProtKB/TrEMBL;Acc:A0A3Q0KHM4]
0.759	0.476333	0.518	0.687203	1	0.752	Stem C	Smp_333660	NA
0.758	0.199658	0.516	0.288046	0.776	0.265	Stem C	Smp_155500	DNA-directed DNA polymerase [Source:UniProtKB/TrEMBL;Acc:A0A3Q0KQI9]
0.758	0.218881	0.516	0.315778	0.959	0.424	Stem C	Smp_145420	Putative plexin [Source:UniProtKB/TrEMBL;Acc:A0A3Q0KP05]
0.758	0.209564	0.516	0.302337	0.896	0.392	Stem C	Smp_247940	C2H2-type domain-containing protein [Source:UniProtKB/TrEMBL;Acc:A0A5K4F1J8]
0.757	0.31765	0.514	0.458273	0.987	0.528	Stem C	Smp_083730	Ovule protein [Source:UniProtKB/TrEMBL;Acc:G4V6T7]
0.756	0.23008	0.512	0.331935	0.902	0.397	Stem C	Smp_097590	Valine--tRNA ligase [Source:UniProtKB/TrEMBL;Acc:A0A3Q0KJL0]
0.756	0.285202	0.512	0.411459	0.91	0.358	Stem C	Smp_172530	DNA replication licensing factor MCM4 [Source:UniProtKB/TrEMBL;Acc:A0A3Q0KT28]
0.756	0.399838	0.512	0.576844	1	0.879	Stem C	Smp_047200	Putative 60s ribosomal protein L3 [Source:UniProtKB/TrEMBL;Acc:A0A3Q0KFH7]
0.756	0.509072	0.512	0.734435	0.997	0.443	Stem C	Smp_154080	NA
0.755	0.447116	0.51	0.645053	1	0.734	Stem C	Smp_119920	Ribosomal protein S9, putative [Source:UniProtKB/TrEMBL;Acc:C4QU02]
0.755	0.201718	0.51	0.291017	0.94	0.449	Stem C	Smp_317420	Filamin-related [Source:UniProtKB/TrEMBL;Acc:A0A5K4F492]
0.755	0.236373	0.51	0.341014	0.694	0.134	Stem C	Smp_157870	BED-type domain-containing protein [Source:UniProtKB/TrEMBL;Acc:A0A3Q0KQW5]
0.753	0.293433	0.506	0.423334	0.909	0.385	Stem C	Smp_016870	Protein regulator of cytokinesis 1 [Source:UniProtKB/TrEMBL;Acc:G4VKZ6]
0.753	0.200361	0.506	0.28906	0.863	0.343	Stem C	Smp_128210	Claspin-like protein [Source:UniProtKB/TrEMBL;Acc:A0A5K4EL19]
0.752	0.200946	0.504	0.289904	0.877	0.404	Stem C	Smp_177790	NFU1 iron-sulfur cluster scaffold homolog, mitochondrial [Source:UniProtKB/TrEMBL;Acc:A0A3Q0KTK2]
0.752	0.412521	0.504	0.595142	0.994	0.484	Stem C	Smp_164950	Kinetochore protein SPC25 [Source:UniProtKB/TrEMBL;Acc:G4V7A5]
0.752	0.278071	0.504	0.401171	0.984	0.523	Stem C	Smp_332620	Clu domain-containing protein [Source:UniProtKB/TrEMBL;Acc:A0A5K4FAK0]
0.751	0.42338	0.502	0.610809	1	0.79	Stem C	Smp_004600	T-complex protein 1 subunit delta [Source:UniProtKB/TrEMBL;Acc:G4VHD9]
0.751	0.36725	0.502	0.52983	0.974	0.437	Stem C	Smp_094140	DNA replication licensing factor MCM6 [Source:UniProtKB/TrEMBL;Acc:A0A3Q0KJA1]
0.751	0.193455	0.502	0.279096	0.948	0.49	Stem C	Smp_341060	NA
0.751	0.240321	0.502	0.34671	0.924	0.454	Stem C	Smp_211270	Subfamily S1B unassigned peptidase (S01 family) [Source:UniProtKB/TrEMBL;Acc:A0A3Q0KVC6]
0.751	0.245455	0.502	0.354117	0.917	0.431	Stem C	Smp_044850	Ribokinase [Source:UniProtKB/TrEMBL;Acc:G4VBK5]
0.75	0.426146	0.5	0.614799	0.998	0.605	Stem C	Smp_044280	Putative fibrillarin [Source:UniProtKB/TrEMBL;Acc:A0A3Q0KF71]
0.75	0.394941	0.5	0.569779	0.991	0.552	Stem C	Smp_041450	asparagine--tRNA ligase [Source:UniProtKB/TrEMBL;Acc:G4LWW1]
0.75	0.320372	0.5	0.4622	0.996	0.738	Stem C	Smp_128610	Cytochrome-c oxidase [Source:UniProtKB/TrEMBL;Acc:G4VS06]
0.75	0.527941	0.5	0.761658	0.995	0.463	Stem C	Smp_086860	Histone H2A [Source:UniProtKB/TrEMBL;Acc:G4V8L9]
0.75	0.250477	0.5	0.361362	0.729	0.231	Stem C	Smp_015480	XPG_I_2 domain-containing protein [Source:UniProtKB/TrEMBL;Acc:A0A5K4EAA0]
0.75	0.175539	0.5	0.253249	0.889	0.416	Stem C	Smp_027340	Putative insulin-inducedprotein [Source:UniProtKB/TrEMBL;Acc:A0A3Q0KDM8]
0.749	0.235523	0.498	0.339787	0.867	0.342	Stem C	Smp_153520	DH domain-containing protein [Source:UniProtKB/TrEMBL;Acc:A0A3Q0KQ89]
0.749	0.180525	0.498	0.260443	0.978	0.606	Stem C	Smp_193440	Putative p30 dbc protein [Source:UniProtKB/TrEMBL;Acc:A0A3Q0KUN0]
0.749	0.17623	0.498	0.254246	0.885	0.425	Stem C	Smp_165630	PEHE domain-containing protein [Source:UniProtKB/TrEMBL;Acc:A0A3Q0KRW6]
0.747	0.195645	0.494	0.282256	0.895	0.359	Stem C	Smp_135900	Putative dna double-strand break repair rad50 ATPase [Source:UniProtKB/TrEMBL;Acc:A0A3Q0KMJ1]
0.746	0.252578	0.492	0.364393	0.961	0.453	Stem C	Smp_037590	DNA replication licensing factor MCM3 [Source:UniProtKB/TrEMBL;Acc:A0A3Q0KEL0]
0.746	0.300248	0.492	0.433166	0.985	0.585	Stem C	Smp_337795	Putative arginine/serine-rich splicing factor [Source:UniProtKB/TrEMBL;Acc:G4VGX2]
0.745	0.267113	0.49	0.385363	0.928	0.39	Stem C	Smp_247770	WW domain-containing protein [Source:UniProtKB/TrEMBL;Acc:A0A5K4F2X9]
0.745	0.347186	0.49	0.500883	0.961	0.408	Stem C	Smp_151320	Putative tpx2 protein [Source:UniProtKB/TrEMBL;Acc:A0A3Q0KPX4]
0.745	0.354147	0.49	0.510926	0.994	0.641	Stem C	Smp_005260	RNA and export factor binding protein, putative [Source:UniProtKB/TrEMBL;Acc:G4LZ20]
0.744	0.417178	0.488	0.601861	0.999	0.723	Stem C	Smp_900090	NADH-ubiquinone oxidoreductase chain 4 [Source:UniProtKB/TrEMBL;Acc:A0A3Q0KVH1]
0.744	0.25287	0.488	0.364815	0.916	0.399	Stem C	Smp_129710	Uveal autoantigen with coiled-coil domains and ankyrin repeats protein, putative [Source:UniProtKB/TrEMBL;Acc:A0A3Q0KLK2]
0.743	0.406394	0.486	0.586303	1	0.623	Stem C	Smp_900020	NADH dehydrogenase subunit 6 (mitochondrion) [Source:UniProtKB/TrEMBL;Acc:A0A3Q0KVJ4]
0.743	0.180427	0.486	0.260301	0.881	0.397	Stem C	Smp_213290	TACC_C domain-containing protein [Source:UniProtKB/TrEMBL;Acc:A0A5K4F0E9]
0.743	0.268131	0.486	0.386832	0.952	0.424	Stem C	Smp_085290	Tropomyosin, putative [Source:UniProtKB/TrEMBL;Acc:G4LV43]
0.743	0.184851	0.486	0.266683	0.68	0.134	Stem C	Smp_129010	Ig-like domain-containing protein [Source:UniProtKB/TrEMBL;Acc:A0A3Q0KLH8]
0.742	0.283294	0.484	0.408707	0.941	0.399	Stem C	Smp_143460	Protein kinase domain-containing protein [Source:UniProtKB/TrEMBL;Acc:G4VDE7]
0.742	0.434031	0.484	0.626174	1	0.677	Stem C	Smp_900110	NADH-ubiquinone oxidoreductase chain 1 [Source:UniProtKB/TrEMBL;Acc:A0A3Q0KVM1]
0.741	0.407321	0.482	0.58764	1	0.843	Stem C	Smp_210310	60S ribosomal protein L7a [Source:UniProtKB/TrEMBL;Acc:A0A3Q0KV34]
0.741	0.212606	0.482	0.306726	0.874	0.365	Stem C	Smp_002600	Lysosomal Pro-Xaa carboxypeptidase (S28 family) [Source:UniProtKB/TrEMBL;Acc:A0A3Q0KBJ8]
0.741	0.315981	0.482	0.455864	0.965	0.408	Stem C	Smp_073300	Shugoshin_C domain-containing protein [Source:UniProtKB/TrEMBL;Acc:A0A3Q0KHM7]
0.741	0.18489	0.482	0.26674	0.886	0.396	Stem C	Smp_054010	Putative cationic amino acid transporter [Source:UniProtKB/TrEMBL;Acc:G4VHR0]
0.741	0.324231	0.482	0.467767	0.925	0.458	Stem C	Smp_900080	NADH dehydrogenase subunit 4L [Source:UniProtKB/TrEMBL;Acc:A0A3Q0KVI2]
0.74	0.392214	0.48	0.565845	0.994	0.486	Stem C	Smp_181410	SERTA domain-containing protein [Source:UniProtKB/TrEMBL;Acc:G4VEP3]
0.74	0.257296	0.48	0.371199	0.966	0.506	Stem C	Smp_096750	40S ribosomal protein S13 [Source:UniProtKB/TrEMBL;Acc:G4VJD7]
0.74	0.294513	0.48	0.424893	0.936	0.384	Stem C	Smp_164040	NA
0.739	0.252619	0.478	0.364452	0.86	0.356	Stem C	Smp_345240	Calmodulin [Source:UniProtKB/TrEMBL;Acc:A0A5K4FEN0]
0.738	0.38455	0.476	0.554789	0.977	0.42	Stem C	Smp_056350	Mitotic spindle assembly checkpoint protein mad2-related [Source:UniProtKB/TrEMBL;Acc:A0A3Q0KG69]
0.737	0.184384	0.474	0.266011	0.988	0.652	Stem C	Smp_093430	Putative gyf domain [Source:UniProtKB/TrEMBL;Acc:A0A3Q0KJ79]
0.737	0.316884	0.474	0.457167	0.966	0.409	Stem C	Smp_141160	RING-type domain-containing protein [Source:UniProtKB/TrEMBL;Acc:A0A3Q0KNE6]
0.736	0.39349	0.472	0.567686	0.996	0.589	Stem C	Smp_341010	Eukaryotic translation initiation factor 3 subunit L [Source:UniProtKB/TrEMBL;Acc:A0A5K4FC02]
0.736	0.311515	0.472	0.449422	0.995	0.642	Stem C	Smp_138930	proline--tRNA ligase [Source:UniProtKB/TrEMBL;Acc:A0A3Q0KMZ1]
0.736	0.304065	0.472	0.438674	0.991	0.575	Stem C	Smp_900070	Cytochrome b [Source:UniProtKB/TrEMBL;Acc:A0A3Q0KVJ9]
0.735	0.268814	0.47	0.387817	0.945	0.411	Stem C	Smp_246060	Mini-chromosome maintenance complex-binding protein [Source:UniProtKB/TrEMBL;Acc:A0A5K4F2E2]
0.734	0.514271	0.468	0.741936	0.999	0.694	Stem C	Smp_030830	Rna-binding ras-gap sh3 binding protein related [Source:UniProtKB/TrEMBL;Acc:A0A3Q0KDZ3]
0.734	0.372538	0.468	0.537458	0.999	0.646	Stem C	Smp_900040	NADH dehydrogenase subunit 2 (mitochondrion) [Source:UniProtKB/TrEMBL;Acc:A0A3Q0KVG4]
0.734	0.354701	0.468	0.511725	1	0.858	Stem C	Smp_008545	Heat shock protein HSP60, putative [Source:UniProtKB/TrEMBL;Acc:A0A3Q0KC41]
0.733	0.350321	0.466	0.505406	1	0.758	Stem C	Smp_900060	Cytochrome c oxidase subunit III (mitochondrion) [Source:UniProtKB/TrEMBL;Acc:A0A3Q0KVM0]
0.733	0.427594	0.466	0.616888	0.999	0.69	Stem C	Smp_133350	Nucleolar GTP-binding protein 1 [Source:UniProtKB/TrEMBL;Acc:A0A3Q0KM68]
0.731	0.367653	0.462	0.530412	1	0.799	Stem C	Smp_035790	60S ribosomal protein L44 [Source:UniProtKB/TrEMBL;Acc:G4VMB5]
0.73	0.407053	0.46	0.587254	0.999	0.645	Stem C	Smp_083680	Ribosome biogenesis protein NOP53 [Source:UniProtKB/TrEMBL;Acc:A0A3Q0KIK5]
0.73	0.299479	0.46	0.432057	1	0.734	Stem C	Smp_134510	ATPase inhibitor [Source:UniProtKB/TrEMBL;Acc:G4VN13]
0.728	0.350093	0.456	0.505078	0.994	0.632	Stem C	Smp_073620	Putative methionyl-tRNA synthetase [Source:UniProtKB/TrEMBL;Acc:G4V705]
0.728	0.294243	0.456	0.424503	0.995	0.606	Stem C	Smp_055890	Ribonucleoside-diphosphate reductase small chain, putative [Source:UniProtKB/TrEMBL;Acc:C4QCA2]
0.727	0.212953	0.454	0.307226	0.887	0.351	Stem C	Smp_071890	RING-type domain-containing protein [Source:UniProtKB/TrEMBL;Acc:A0A3Q0KHI5]
0.726	0.179022	0.452	0.258274	0.84	0.341	Stem C	Smp_069600	DNA helicase [Source:UniProtKB/TrEMBL;Acc:A0A5K4EG07]
0.723	0.175543	0.446	0.253255	0.834	0.333	Stem C	Smp_306080	DNA polymerase [Source:UniProtKB/TrEMBL;Acc:A0A5K4F2D0]
0.723	0.241685	0.446	0.348678	0.967	0.511	Stem C	Smp_050470	Utp13 domain-containing protein [Source:UniProtKB/TrEMBL;Acc:A0A3Q0KFQ5]
0.723	0.376484	0.446	0.543152	0.991	0.451	Stem C	Smp_179320	Eukaryotic translation initiation factor 2c,putative [Source:UniProtKB/TrEMBL;Acc:A0A5K4EY21]
0.722	0.385272	0.444	0.555831	0.999	0.735	Stem C	Smp_029240	Protein arginine N-methyltransferase 1 [Source:UniProtKB/TrEMBL;Acc:Q4PLC2]
0.721	0.341056	0.442	0.49204	0.987	0.655	Stem C	Smp_111340	Secreted protein [Source:UniProtKB/TrEMBL;Acc:C4QF92]
0.72	0.239898	0.44	0.3461	0.988	0.585	Stem C	Smp_005290	Cytochrome C1, putative [Source:UniProtKB/TrEMBL;Acc:G4LZ24]
0.72	0.215471	0.44	0.310859	0.876	0.358	Stem C	Smp_157400	Family M13 unassigned peptidase (M13 family) [Source:UniProtKB/TrEMBL;Acc:A0A3Q0KQT1]
0.72	0.20377	0.44	0.293978	0.802	0.32	Stem C	Smp_137660	Putative rabkinesin-6 [Source:UniProtKB/TrEMBL;Acc:A0A3Q0KMV2]
0.719	0.349666	0.438	0.504462	0.997	0.573	Stem C	Smp_058320	Putative nuclear autoantigenic sperm protein (Nasp) [Source:UniProtKB/TrEMBL;Acc:G4VNL6]
0.717	0.36611	0.434	0.528185	0.998	0.651	Stem C	Smp_063250	Putative basic fgf-repressed zic binding protein homolog (Zic3-binding protein) [Source:UniProtKB/TrEMBL;Acc:G4VF91]
0.715	0.399592	0.43	0.57649	0.999	0.648	Stem C	Smp_331870	Complement component 1 Q subcomponent-binding protein, mitochondrial [Source:UniProtKB/TrEMBL;Acc:A0A5K4FBN8]
0.715	0.187755	0.43	0.270873	0.761	0.306	Stem C	Smp_135890	C2H2-type domain-containing protein [Source:UniProtKB/TrEMBL;Acc:A0A3Q0KMJ8]
0.712	0.36247	0.424	0.522934	1	0.72	Stem C	Smp_900050	NADH:ubiquinone reductase (H(+)-translocating) [Source:UniProtKB/TrEMBL;Acc:A0A3Q0KVE2]
0.711	0.387676	0.422	0.559299	0.993	0.509	Stem C	NA	Innexin
0.708	0.181195	0.416	0.261408	0.978	0.594	Stem C	Smp_017010	MIF4G domain-containing protein [Source:UniProtKB/TrEMBL;Acc:G4VTK4]
0.707	0.351108	0.414	0.506542	0.999	0.739	Stem C	Smp_041740	T-complex protein 1 subunit gamma [Source:UniProtKB/TrEMBL;Acc:A0A3Q0KEY1]
0.707	0.234437	0.414	0.33822	0.993	0.578	Stem C	Smp_008360	Adenosine kinase [Source:UniProtKB/TrEMBL;Acc:A0A3Q0KC34]
0.702	0.403276	0.404	0.581804	1	0.661	Stem C	Smp_126670	Proteasome assembly chaperone 2 [Source:UniProtKB/TrEMBL;Acc:G4V7G3]
0.7	0.22464	0.4	0.324088	0.544	0.062	Stem C	Smp_322430	Secreted protein [Source:UniProtKB/TrEMBL;Acc:A0A5K4F5T1]
0.7	0.224551	0.4	0.323959	0.961	0.584	Stem C	Smp_337770	Coiled-coil domain-containing protein 72 homolog [Source:UniProtKB/TrEMBL;Acc:A0A5K4FDR8]
0.696	0.234554	0.392	0.33839	0.968	0.432	Stem C	Smp_051920	Nanos-type domain-containing protein [Source:UniProtKB/TrEMBL;Acc:A0A3Q0KFW6]
0.692	0.259993	0.384	0.37509	1	0.836	Stem C	Smp_069130	Heat shock protein 70 (Hsp70)-4, putative [Source:UniProtKB/TrEMBL;Acc:C4QFX9]
0.689	0.272743	0.378	0.393486	0.994	0.643	Stem C	Smp_090930	ULP_PROTEASE domain-containing protein [Source:UniProtKB/TrEMBL;Acc:A0A5K4EHZ1]
0.689	0.20542	0.378	0.296358	0.709	0.292	Stem C	Smp_074610	Histone H3 [Source:UniProtKB/TrEMBL;Acc:C4QHD7]
0.688	0.264612	0.376	0.381755	0.993	0.607	Stem C	Smp_094920	Queuosine salvage protein [Source:UniProtKB/TrEMBL;Acc:A0A3Q0KJA5]
0.687	0.274938	0.374	0.396652	0.995	0.66	Stem C	Smp_064510	RNA-binding protein NOB1 [Source:UniProtKB/TrEMBL;Acc:G4VKB6]
0.682	0.246297	0.364	0.355332	1	0.751	Stem C	Smp_004780	peptidylprolyl isomerase [Source:UniProtKB/TrEMBL;Acc:G4VD59]
0.682	0.244734	0.364	0.353077	0.997	0.676	Stem C	Smp_054360	Adenine phosphoribosyltransferase [Source:UniProtKB/TrEMBL;Acc:G4VQJ4]
0.678	0.293561	0.356	0.423519	0.99	0.65	Stem C	Smp_084620	PC4 domain-containing protein [Source:UniProtKB/TrEMBL;Acc:G4V6D6]
0.677	0.187857	0.354	0.27102	0.994	0.62	Stem C	Smp_169340	Protein MIX23 [Source:UniProtKB/TrEMBL;Acc:G4VKL7]
0.657	0.17571	0.314	0.253496	0.996	0.685	Stem C	Smp_129420	Putative 28s ribosomal protein S11 [Source:UniProtKB/TrEMBL;Acc:G4VH52]
0.649	0.205074	0.298	0.295859	0.999	0.709	Stem C	Smp_202770	Smp_202770 [Source:UniProtKB/TrEMBL;Acc:G4LWL0]
0.645	0.23502	0.29	0.339063	0.689	0.384	Stem C	Smp_144000	Putative cytochrome C oxidase polypeptide vib [Source:UniProtKB/TrEMBL;Acc:C4Q820]
0.91	0.815062	0.82	1.17589	0.974	0.187	Stem D	Smp_139530	Cellular tumor antigen P53, putative [Source:UniProtKB/TrEMBL;Acc:A0A3Q0KN56]
0.905	0.716429	0.81	1.03359	0.96	0.245	Stem D	Smp_175590	receptor protein-tyrosine kinase [Source:UniProtKB/TrEMBL;Acc:A0A3Q0KTH6]
0.904	0.869203	0.808	1.25399	0.989	0.292	Stem D	Smp_348830	NA
0.903	0.723086	0.806	1.04319	0.959	0.213	Stem D	Smp_348790	NA
0.903	1.06096	0.806	1.53064	0.997	0.394	Stem D	Smp_348820	NA
0.9	1.19889	0.8	1.72963	0.998	0.286	Stem D	Smp_340210	60S ribosomal protein L6 [Source:UniProtKB/TrEMBL;Acc:A0A5K4FBP0]
0.894	0.984337	0.788	1.4201	0.999	0.319	Stem D	Smp_020920	Putative dnaj homolog subfamily B member 4 [Source:UniProtKB/TrEMBL;Acc:A0A3Q0KD57]
0.893	0.84798	0.786	1.22338	0.987	0.307	Stem D	Smp_348840	NA
0.887	0.706234	0.774	1.01888	0.942	0.199	Stem D	Smp_247590	Homeobox domain-containing protein [Source:UniProtKB/TrEMBL;Acc:A0A5K4F4E8]
0.885	0.984331	0.77	1.42009	0.998	0.464	Stem D	Smp_348800	Histone H3 [Source:UniProtKB/TrEMBL;Acc:C4QJB5]
0.881	0.758215	0.762	1.09387	0.95	0.2	Stem D	Smp_139620	PDZ domain-containing protein [Source:UniProtKB/TrEMBL;Acc:A0A3Q0KN61]
0.876	0.46865	0.752	0.676119	0.935	0.209	Stem D	Smp_301330	NA
0.876	0.741084	0.752	1.06916	0.943	0.21	Stem D	Smp_142820	SH2 domain-containing protein [Source:UniProtKB/TrEMBL;Acc:A0A3Q0KNT1]
0.875	0.56827	0.75	0.819841	0.934	0.219	Stem D	Smp_320940	C2H2-type domain-containing protein [Source:UniProtKB/TrEMBL;Acc:A0A5K4F706]
0.875	0.594916	0.75	0.858282	0.979	0.292	Stem D	Smp_348810	NA
0.873	0.65056	0.746	0.93856	0.969	0.393	Stem D	Smp_153490	GDP-mannose 4,6-dehydratase [Source:UniProtKB/TrEMBL;Acc:E2EAJ1]
0.87	0.755771	0.74	1.09035	0.98	0.444	Stem D	Smp_160830	Phospholipase d-related [Source:UniProtKB/TrEMBL;Acc:G4VFV5]
0.868	0.603507	0.736	0.870676	0.92	0.241	Stem D	Smp_157300	Tyrosine kinase [Source:UniProtKB/TrEMBL;Acc:A0A3Q0KQT7]
0.868	0.495302	0.736	0.71457	0.973	0.331	Stem D	Smp_348850	NA
0.865	0.616263	0.73	0.889079	0.899	0.192	Stem D	Smp_024860	Basic helix-loop-helix transcription factor,hes-related [Source:UniProtKB/TrEMBL;Acc:A0A3Q0KDG3]
0.861	0.892098	0.722	1.28703	0.948	0.256	Stem D	Smp_132830	BHLH domain-containing protein [Source:UniProtKB/TrEMBL;Acc:A0A3Q0KLZ8]
0.859	0.472161	0.718	0.681184	0.875	0.179	Stem D	Smp_028870	Saposin B-type domain-containing protein [Source:UniProtKB/TrEMBL;Acc:A0A3Q0KDS9]
0.854	0.575063	0.708	0.829641	1	0.879	Stem D	Smp_047200	Putative 60s ribosomal protein L3 [Source:UniProtKB/TrEMBL;Acc:A0A3Q0KFH7]
0.851	0.641012	0.702	0.924785	0.972	0.407	Stem D	Smp_241400	Pyruvate kinase [Source:UniProtKB/TrEMBL;Acc:A0A5K4EZZ9]
0.849	0.462696	0.698	0.66753	0.933	0.266	Stem D	Smp_245490	Integrin [Source:UniProtKB/TrEMBL;Acc:A0A5K4F239]
0.848	0.672559	0.696	0.970298	0.979	0.44	Stem D	Smp_163970	Carboxypeptidase [Source:UniProtKB/TrEMBL;Acc:A0A3Q0KRT3]
0.847	0.759417	0.694	1.09561	0.997	0.443	Stem D	Smp_154080	NA
0.846	0.650203	0.692	0.938045	0.875	0.176	Stem D	Smp_145470	Putative zinc finger protein [Source:UniProtKB/TrEMBL;Acc:A0A3Q0KP04]
0.843	0.351484	0.686	0.507084	0.91	0.302	Stem D	Smp_303290	Tetraspanin [Source:UniProtKB/TrEMBL;Acc:A0A5K4F3T7]
0.839	0.515217	0.678	0.7433	0.932	0.37	Stem D	Smp_046810	Putative m-phase inducer phosphatase(Cdc25) [Source:UniProtKB/TrEMBL;Acc:A0A3Q0KFE7]
0.837	0.615472	0.674	0.887939	1	0.893	Stem D	Smp_102040	Receptor for activated PKC, putative [Source:UniProtKB/TrEMBL;Acc:C4QP69]
0.837	0.314586	0.674	0.453852	0.859	0.183	Stem D	Smp_324710	LisH domain-containing protein [Source:UniProtKB/TrEMBL;Acc:A0A5K4F9W4]
0.835	0.494274	0.67	0.713087	0.991	0.568	Stem D	Smp_037540	Putative alpha-amylase [Source:UniProtKB/TrEMBL;Acc:A0A3Q0KEK4]
0.834	0.496618	0.668	0.716468	0.832	0.164	Stem D	Smp_266960	NA
0.833	0.428887	0.666	0.618753	0.959	0.444	Stem D	Smp_181120	Putative amyloid binding protein [Source:UniProtKB/TrEMBL;Acc:A0A5K4EYD4]
0.83	0.543258	0.66	0.783756	0.968	0.433	Stem D	Smp_138470	THAP-type domain-containing protein [Source:UniProtKB/TrEMBL;Acc:G4VFM4]
0.825	0.587164	0.65	0.847099	1	0.874	Stem D	Smp_347110	Ribosomal_L18_c domain-containing protein [Source:UniProtKB/TrEMBL;Acc:A0A5K4FC15]
0.821	0.580259	0.642	0.837136	0.992	0.55	Stem D	Smp_083990	Amino acid permease; Amino acid permease; Cationic amino acid transporter, putative [Source:UniProtKB/TrEMBL;Acc:Q26594]
0.819	0.771273	0.638	1.11271	0.999	0.469	Stem D	Smp_176260	Geminin [Source:UniProtKB/TrEMBL;Acc:A0A3Q0KTK3]
0.819	0.279565	0.638	0.403327	0.897	0.324	Stem D	Smp_159630	Rho-GAP domain-containing protein [Source:UniProtKB/TrEMBL;Acc:A0A3Q0KRG3]
0.818	0.311843	0.636	0.449894	0.939	0.34	Stem D	Smp_199050	DUF4708 domain-containing protein [Source:UniProtKB/TrEMBL;Acc:A0A3Q0KUT0]
0.814	0.396517	0.628	0.572053	0.985	0.527	Stem D	Smp_346660	polynucleotide adenylyltransferase [Source:UniProtKB/TrEMBL;Acc:A0A5K4FCN1]
0.813	0.522398	0.626	0.753662	0.982	0.436	Stem D	Smp_094140	DNA replication licensing factor MCM6 [Source:UniProtKB/TrEMBL;Acc:A0A3Q0KJA1]
0.812	0.598542	0.624	0.863513	1	0.785	Stem D	Smp_083410	Elongation factor 1-gamma, putative [Source:UniProtKB/TrEMBL;Acc:G4LXB1]
0.81	0.529903	0.62	0.764488	0.977	0.407	Stem D	Smp_141160	RING-type domain-containing protein [Source:UniProtKB/TrEMBL;Acc:A0A3Q0KNE6]
0.81	0.411073	0.62	0.593052	0.89	0.326	Stem D	Smp_142250	Suppressor of cytokine signaling, putative [Source:UniProtKB/TrEMBL;Acc:A0A3Q0KNI3]
0.809	0.530606	0.618	0.765503	1	0.83	Stem D	Smp_179180	40S ribosomal protein SA [Source:UniProtKB/TrEMBL;Acc:A0A3Q0KTS6]
0.808	0.347146	0.616	0.500826	0.837	0.176	Stem D	Smp_245090	PDZ domain-containing protein [Source:UniProtKB/TrEMBL;Acc:A0A5K4F3G4]
0.807	0.558701	0.614	0.806035	0.992	0.418	Stem D	Smp_056350	Mitotic spindle assembly checkpoint protein mad2-related [Source:UniProtKB/TrEMBL;Acc:A0A3Q0KG69]
0.807	0.698702	0.614	1.00801	1	0.629	Stem D	Smp_046500	Proliferating cell nuclear antigen [Source:UniProtKB/TrEMBL;Acc:A0A3Q0KFF1]
0.807	0.656725	0.614	0.947453	1	0.827	Stem D	Smp_247170	Major egg antigen [Source:UniProtKB/TrEMBL;Acc:A0A5K4F2D7]
0.807	0.321547	0.614	0.463895	0.934	0.416	Stem D	Smp_140040	Guanylate cyclase domain-containing protein [Source:UniProtKB/TrEMBL;Acc:A0A3Q0KN59]
0.807	0.292238	0.614	0.42161	0.865	0.303	Stem D	Smp_194840	ML domain-containing protein [Source:UniProtKB/TrEMBL;Acc:A0A3Q0KU93]
0.807	0.285158	0.614	0.411397	0.937	0.376	Stem D	Smp_017730	200-kDa GPI-anchored surface glycoprotein [Source:UniProtKB/TrEMBL;Acc:A0A3Q0KCT5]
0.806	0.478855	0.612	0.690842	0.972	0.414	Stem D	Smp_098850	RNA exonuclease 4 [Source:UniProtKB/TrEMBL;Acc:A0A3Q0KJN4]
0.802	0.441324	0.604	0.636696	0.987	0.528	Stem D	Smp_083730	Ovule protein [Source:UniProtKB/TrEMBL;Acc:G4V6T7]
0.801	0.344661	0.602	0.49724	0.971	0.487	Stem D	Smp_032280	RNA-binding protein MEX3B [Source:UniProtKB/TrEMBL;Acc:A0A3Q0KE25]
0.8	0.559471	0.6	0.807145	0.99	0.487	Stem D	Smp_181410	SERTA domain-containing protein [Source:UniProtKB/TrEMBL;Acc:G4VEP3]
0.8	0.24578	0.6	0.354586	0.973	0.561	Stem D	Smp_168370	NA
0.798	0.454575	0.596	0.655814	0.96	0.381	Stem D	Smp_164040	NA
0.798	0.552599	0.596	0.797231	0.99	0.431	Stem D	Smp_080730	Serine/threonine kinase [Source:UniProtKB/TrEMBL;Acc:G4VLX9]
0.797	0.493741	0.594	0.712318	1	0.843	Stem D	Smp_210310	60S ribosomal protein L7a [Source:UniProtKB/TrEMBL;Acc:A0A3Q0KV34]
0.797	0.684211	0.594	0.987108	1	0.48	Stem D	Smp_129410	EB1 C-terminal domain-containing protein [Source:UniProtKB/TrEMBL;Acc:A0A3Q0KLF4]
0.797	0.295167	0.594	0.425836	0.942	0.41	Stem D	Smp_310180	START domain-containing protein [Source:UniProtKB/TrEMBL;Acc:A0A5K4F590]
0.795	0.601686	0.59	0.868049	0.979	0.431	Stem D	Smp_051920	Nanos-type domain-containing protein [Source:UniProtKB/TrEMBL;Acc:A0A3Q0KFW6]
0.794	0.644624	0.588	0.929996	0.997	0.463	Stem D	Smp_086860	Histone H2A [Source:UniProtKB/TrEMBL;Acc:G4V8L9]
0.794	0.323273	0.588	0.466384	0.914	0.392	Stem D	Smp_054010	Putative cationic amino acid transporter [Source:UniProtKB/TrEMBL;Acc:G4VHR0]
0.793	0.335587	0.586	0.48415	0.918	0.424	Stem D	Smp_161530	Myocyte-specific enhancer factor 2a, putative [Source:UniProtKB/TrEMBL;Acc:A0A3Q0KRG0]
0.793	0.217321	0.586	0.313528	0.997	0.483	Stem D	Smp_202690	Smp_202690 [Source:UniProtKB/TrEMBL;Acc:A0A3Q0KV25]
0.792	0.413141	0.584	0.596036	0.988	0.591	Stem D	Smp_153960	Presenilin [Source:UniProtKB/TrEMBL;Acc:C0SKM6]
0.791	0.48799	0.582	0.704021	0.992	0.552	Stem D	Smp_041450	asparagine--tRNA ligase [Source:UniProtKB/TrEMBL;Acc:G4LWW1]
0.79	0.504608	0.58	0.727995	0.999	0.624	Stem D	Smp_061940	Putative adenylate kinase 1 [Source:UniProtKB/TrEMBL;Acc:A0A3Q0KGQ7]
0.79	0.270937	0.58	0.39088	0.899	0.373	Stem D	Smp_176710	Putative transcriptional factor nfil3/e4bp4 [Source:UniProtKB/TrEMBL;Acc:A0A3Q0KTM9]
0.789	0.423072	0.578	0.610364	0.912	0.469	Stem D	Smp_333400	Bifunctional lysine-specific demethylase and histidyl-hydroxylase [Source:UniProtKB/TrEMBL;Acc:A0A5K4FA31]
0.787	0.426396	0.574	0.615159	0.949	0.41	Stem D	Smp_246060	Mini-chromosome maintenance complex-binding protein [Source:UniProtKB/TrEMBL;Acc:A0A5K4F2E2]
0.786	0.388361	0.572	0.560286	0.944	0.426	Stem D	Smp_247980	DNK domain-containing protein [Source:UniProtKB/TrEMBL;Acc:A0A5K4F2N5]
0.785	0.306913	0.57	0.442781	0.933	0.448	Stem D	Smp_145680	PH domain-containing protein [Source:UniProtKB/TrEMBL;Acc:A0A3Q0KP91]
0.785	0.421391	0.57	0.607938	0.89	0.398	Stem D	Smp_267220	CSRNP_N domain-containing protein [Source:UniProtKB/TrEMBL;Acc:A0A5K4F3A0]
0.785	0.428263	0.57	0.617853	0.683	0.095	Stem D	Smp_140800	Notch [Source:UniProtKB/TrEMBL;Acc:A0A3Q0KNG1]
0.784	0.506414	0.568	0.730602	0.993	0.484	Stem D	Smp_164950	Kinetochore protein SPC25 [Source:UniProtKB/TrEMBL;Acc:G4V7A5]
0.784	0.470215	0.568	0.678376	0.98	0.436	Stem D	Smp_179710	Serine hydroxymethyltransferase [Source:UniProtKB/TrEMBL;Acc:A0A3Q0KTV6]
0.782	0.471784	0.564	0.68064	0.978	0.421	Stem D	Smp_075110	Putative rad1 DNA damage checkpoint protein [Source:UniProtKB/TrEMBL;Acc:G4VH02]
0.782	0.186226	0.564	0.268667	0.938	0.446	Stem D	Smp_098340	gamma-glutamylcyclotransferase [Source:UniProtKB/TrEMBL;Acc:A0A3Q0KJN6]
0.782	0.190858	0.564	0.27535	0.949	0.282	Stem D	Smp_180690	Putative tiptop [Source:UniProtKB/TrEMBL;Acc:A0A3Q0KUD5]
0.781	0.330868	0.562	0.477342	0.889	0.363	Stem D	Smp_002600	Lysosomal Pro-Xaa carboxypeptidase (S28 family) [Source:UniProtKB/TrEMBL;Acc:A0A3Q0KBJ8]
0.781	0.640722	0.562	0.924367	0.999	0.433	Stem D	Smp_082490	Putative cyclin B [Source:UniProtKB/TrEMBL;Acc:G4VGI8]
0.78	0.496309	0.56	0.716022	1	0.735	Stem D	Smp_119920	Ribosomal protein S9, putative [Source:UniProtKB/TrEMBL;Acc:C4QU02]
0.78	0.294897	0.56	0.425446	0.816	0.281	Stem D	Smp_324270	NA
0.779	0.25598	0.558	0.369301	0.9	0.426	Stem D	Smp_161380	DNA-directed DNA polymerase [Source:UniProtKB/TrEMBL;Acc:A0A5K4EUB4]
0.779	0.281969	0.558	0.406795	0.837	0.315	Stem D	Smp_141710	Kinetochore associated 1 [Source:UniProtKB/TrEMBL;Acc:A0A3Q0KNC2]
0.779	0.38717	0.558	0.558568	0.878	0.353	Stem D	Smp_345240	Calmodulin [Source:UniProtKB/TrEMBL;Acc:A0A5K4FEN0]
0.779	0.376314	0.558	0.542907	0.958	0.423	Stem D	Smp_085290	Tropomyosin, putative [Source:UniProtKB/TrEMBL;Acc:G4LV43]
0.779	0.412434	0.558	0.595016	0.95	0.478	Stem D	Smp_070380	Neutral sphingomyelinase [Source:UniProtKB/TrEMBL;Acc:A0A3Q0KHF6]
0.779	0.185566	0.558	0.267716	0.896	0.391	Stem D	Smp_181470	Putative recs1 protein (Responsive to centrifugal force and shear stressprotein 1 protein) [Source:UniProtKB/TrEMBL;Acc:G4VEN1]
0.777	0.206634	0.554	0.29811	0.903	0.414	Stem D	Smp_045260	5-aminolevulinate synthase [Source:UniProtKB/TrEMBL;Acc:G4VBS0]
0.777	0.290176	0.554	0.418636	0.939	0.48	Stem D	Smp_041630	Protein-tyrosine-phosphatase [Source:UniProtKB/TrEMBL;Acc:A0A3Q0KEX7]
0.776	0.352162	0.552	0.508063	0.94	0.381	Stem D	Smp_047610	Cell division control protein 45-related [Source:UniProtKB/TrEMBL;Acc:G4VBH0]
0.776	0.36259	0.552	0.523107	0.927	0.373	Stem D	Smp_007000	DNA replication complex GINS protein PSF1 [Source:UniProtKB/TrEMBL;Acc:G4VDF5]
0.776	0.262119	0.552	0.378158	0.903	0.414	Stem D	Smp_027340	Putative insulin-inducedprotein [Source:UniProtKB/TrEMBL;Acc:A0A3Q0KDM8]
0.775	0.339221	0.55	0.489392	0.95	0.454	Stem D	Smp_037590	DNA replication licensing factor MCM3 [Source:UniProtKB/TrEMBL;Acc:A0A3Q0KEL0]
0.775	0.233002	0.55	0.33615	0.908	0.422	Stem D	Smp_165630	PEHE domain-containing protein [Source:UniProtKB/TrEMBL;Acc:A0A3Q0KRW6]
0.775	0.208463	0.55	0.300749	0.866	0.372	Stem D	Smp_125150	Glycosyltransferase family 61 protein [Source:UniProtKB/TrEMBL;Acc:A0A3Q0KKV8]
0.774	0.327846	0.548	0.472981	0.895	0.35	Stem D	Smp_071890	RING-type domain-containing protein [Source:UniProtKB/TrEMBL;Acc:A0A3Q0KHI5]
0.773	0.262045	0.546	0.378052	0.914	0.413	Stem D	Smp_144470	Non-specific serine/threonine protein kinase [Source:UniProtKB/TrEMBL;Acc:G4V7J4]
0.773	0.397384	0.546	0.573304	1	0.734	Stem D	Smp_134510	ATPase inhibitor [Source:UniProtKB/TrEMBL;Acc:G4VN13]
0.773	0.256512	0.546	0.370068	0.862	0.36	Stem D	Smp_194680	R3H-assoc domain-containing protein [Source:UniProtKB/TrEMBL;Acc:A0A3Q0KUB2]
0.772	0.550225	0.544	0.793807	1	0.661	Stem D	Smp_126670	Proteasome assembly chaperone 2 [Source:UniProtKB/TrEMBL;Acc:G4V7G3]
0.772	0.457801	0.544	0.660468	0.997	0.632	Stem D	Smp_073620	Putative methionyl-tRNA synthetase [Source:UniProtKB/TrEMBL;Acc:G4V705]
0.772	0.237961	0.544	0.343305	0.886	0.422	Stem D	Smp_028850	NA
0.771	0.427227	0.542	0.616358	0.969	0.412	Stem D	Smp_009600	Serine/threonine-protein kinase PLK [Source:UniProtKB/TrEMBL;Acc:Q5UES2]
0.771	0.632576	0.542	0.912614	0.999	0.519	Stem D	Smp_074390	Putative eukaryotic translation initiation factor 4e-binding protein [Source:UniProtKB/TrEMBL;Acc:G4VLC5]
0.771	0.25532	0.542	0.368348	0.705	0.131	Stem D	Smp_129010	Ig-like domain-containing protein [Source:UniProtKB/TrEMBL;Acc:A0A3Q0KLH8]
0.77	0.473449	0.54	0.683042	0.999	0.605	Stem D	Smp_044280	Putative fibrillarin [Source:UniProtKB/TrEMBL;Acc:A0A3Q0KF71]
0.769	0.566258	0.538	0.816937	1	0.697	Stem D	Smp_105970	Caprin-1 [Source:UniProtKB/TrEMBL;Acc:G4VEP8]
0.769	0.231927	0.538	0.3346	0.911	0.39	Stem D	Smp_247940	C2H2-type domain-containing protein [Source:UniProtKB/TrEMBL;Acc:A0A5K4F1J8]
0.768	0.366751	0.536	0.52911	0.938	0.399	Stem D	Smp_143460	Protein kinase domain-containing protein [Source:UniProtKB/TrEMBL;Acc:G4VDE7]
0.768	0.381874	0.536	0.550928	0.965	0.391	Stem D	Smp_072560	INCENP_ARK-bind domain-containing protein [Source:UniProtKB/TrEMBL;Acc:A0A3Q0KHK7]
0.768	0.365649	0.536	0.527521	0.913	0.374	Stem D	Smp_032500	DNA replication licensing factor MCM7 [Source:UniProtKB/TrEMBL;Acc:A0A3Q0KE52]
0.767	0.322995	0.534	0.465984	0.933	0.389	Stem D	Smp_247770	WW domain-containing protein [Source:UniProtKB/TrEMBL;Acc:A0A5K4F2X9]
0.767	0.4999	0.534	0.721203	0.994	0.45	Stem D	Smp_179320	Eukaryotic translation initiation factor 2c,putative [Source:UniProtKB/TrEMBL;Acc:A0A5K4EY21]
0.766	0.373226	0.532	0.538452	0.987	0.521	Stem D	Smp_072980	Putative eukaryotic elongation factor 2 kinase (Eef-2 kinase) [Source:UniProtKB/TrEMBL;Acc:A0A3Q0KHM4]
0.766	0.173738	0.532	0.250651	0.743	0.191	Stem D	Smp_042140	Putative dynein light chain [Source:UniProtKB/TrEMBL;Acc:A0A3Q0KEY4]
0.765	0.564202	0.53	0.813972	1	0.694	Stem D	Smp_030830	Rna-binding ras-gap sh3 binding protein related [Source:UniProtKB/TrEMBL;Acc:A0A3Q0KDZ3]
0.765	0.478077	0.53	0.68972	0.999	0.723	Stem D	Smp_900090	NADH-ubiquinone oxidoreductase chain 4 [Source:UniProtKB/TrEMBL;Acc:A0A3Q0KVH1]
0.764	0.368588	0.528	0.531759	0.94	0.387	Stem D	Smp_065150	Putative establishment of cohesion 1 (Eco1) homolog [Source:UniProtKB/TrEMBL;Acc:G4VCR6]
0.763	0.41849	0.526	0.603753	0.995	0.598	Stem D	Smp_046090	T-complex protein 1 subunit theta [Source:UniProtKB/TrEMBL;Acc:G4VPS5]
0.763	0.545477	0.526	0.786957	0.999	0.508	Stem D	NA	Innexin
0.762	0.356732	0.524	0.514655	0.984	0.586	Stem D	Smp_005290	Cytochrome C1, putative [Source:UniProtKB/TrEMBL;Acc:G4LZ24]
0.762	0.246651	0.524	0.355843	0.853	0.329	Stem D	Smp_028050	Pecanex-like protein [Source:UniProtKB/TrEMBL;Acc:G4V632]
0.762	0.403768	0.524	0.582514	0.962	0.407	Stem D	Smp_151320	Putative tpx2 protein [Source:UniProtKB/TrEMBL;Acc:A0A3Q0KPX4]
0.762	0.250896	0.524	0.361966	0.713	0.146	Stem D	Smp_180890	Rho-GAP domain-containing protein [Source:UniProtKB/TrEMBL;Acc:A0A3Q0KU08]
0.761	0.284757	0.522	0.410817	0.843	0.331	Stem D	Smp_347100	Nuclear pore complex protein Nup85 [Source:UniProtKB/TrEMBL;Acc:A0A5K4FCT5]
0.761	0.243052	0.522	0.35065	0.841	0.336	Stem D	Smp_007760	alanine transaminase [Source:UniProtKB/TrEMBL;Acc:G4VPX8]
0.76	0.419374	0.52	0.605029	1	0.799	Stem D	Smp_035790	60S ribosomal protein L44 [Source:UniProtKB/TrEMBL;Acc:G4VMB5]
0.76	0.387187	0.52	0.558593	0.981	0.475	Stem D	Smp_066260	Putative replication factor C / DNA polymerase III gamma-tau subunit [Source:UniProtKB/TrEMBL;Acc:A0A3Q0KH24]
0.76	0.307094	0.52	0.443043	0.921	0.398	Stem D	Smp_129710	Uveal autoantigen with coiled-coil domains and ankyrin repeats protein, putative [Source:UniProtKB/TrEMBL;Acc:A0A3Q0KLK2]
0.759	0.440848	0.518	0.636009	1	0.712	Stem D	Smp_195080	Cofilin [Source:UniProtKB/TrEMBL;Acc:G4LZY0]
0.759	0.298278	0.518	0.430324	0.959	0.517	Stem D	Smp_092930	BHLH domain-containing protein [Source:UniProtKB/TrEMBL;Acc:G4V5B3]
0.759	0.329612	0.518	0.47553	0.907	0.377	Stem D	Smp_152670	Crossover junction endonuclease EME1 [Source:UniProtKB/TrEMBL;Acc:A0A3Q0KPZ0]
0.759	0.201513	0.518	0.290722	0.909	0.457	Stem D	Smp_342620	CUGBP Elav-like family member 2 [Source:UniProtKB/TrEMBL;Acc:A0A5K4FAA6]
0.759	0.396373	0.518	0.571845	0.738	0.231	Stem D	Smp_323710	Secreted protein [Source:UniProtKB/TrEMBL;Acc:A0A5K4F9K6]
0.758	0.37156	0.516	0.536048	0.958	0.409	Stem D	Smp_073300	Shugoshin_C domain-containing protein [Source:UniProtKB/TrEMBL;Acc:A0A3Q0KHM7]
0.757	0.486658	0.514	0.702099	0.998	0.649	Stem D	Smp_084620	PC4 domain-containing protein [Source:UniProtKB/TrEMBL;Acc:G4V6D6]
0.755	0.220816	0.51	0.318571	0.689	0.135	Stem D	Smp_157870	BED-type domain-containing protein [Source:UniProtKB/TrEMBL;Acc:A0A3Q0KQW5]
0.754	0.173833	0.508	0.250788	0.9	0.43	Stem D	Smp_212730	Tyrosine-protein kinase [Source:UniProtKB/TrEMBL;Acc:A0A3Q0KVD3]
0.753	0.416865	0.506	0.601409	0.997	0.66	Stem D	Smp_064510	RNA-binding protein NOB1 [Source:UniProtKB/TrEMBL;Acc:G4VKB6]
0.753	0.290262	0.506	0.41876	0.912	0.384	Stem D	Smp_016870	Protein regulator of cytokinesis 1 [Source:UniProtKB/TrEMBL;Acc:G4VKZ6]
0.753	0.221883	0.506	0.320109	0.944	0.426	Stem D	Smp_145420	Putative plexin [Source:UniProtKB/TrEMBL;Acc:A0A3Q0KP05]
0.752	0.288393	0.504	0.416063	0.901	0.359	Stem D	Smp_172530	DNA replication licensing factor MCM4 [Source:UniProtKB/TrEMBL;Acc:A0A3Q0KT28]
0.751	0.532787	0.502	0.76865	1	0.708	Stem D	Smp_900000	Cytochrome c oxidase subunit 1 [Source:UniProtKB/TrEMBL;Acc:A0A3Q0KVD7]
0.75	0.27864	0.5	0.401992	0.966	0.506	Stem D	Smp_096750	40S ribosomal protein S13 [Source:UniProtKB/TrEMBL;Acc:G4VJD7]
0.75	0.291047	0.5	0.419892	0.914	0.383	Stem D	Smp_054840	DNA replication licensing factor MCM2 [Source:UniProtKB/TrEMBL;Acc:A0A3Q0KG44]
0.75	0.311976	0.5	0.450087	0.992	0.584	Stem D	Smp_337795	Putative arginine/serine-rich splicing factor [Source:UniProtKB/TrEMBL;Acc:G4VGX2]
0.75	0.208246	0.5	0.300436	0.928	0.451	Stem D	Smp_317420	Filamin-related [Source:UniProtKB/TrEMBL;Acc:A0A5K4F492]
0.749	0.2545	0.498	0.367166	0.953	0.517	Stem D	Smp_175840	NA
0.749	0.443025	0.498	0.639151	0.998	0.623	Stem D	Smp_900020	NADH dehydrogenase subunit 6 (mitochondrion) [Source:UniProtKB/TrEMBL;Acc:A0A3Q0KVJ4]
0.749	0.186128	0.498	0.268526	0.81	0.309	Stem D	Smp_049270	Putative heat shock protein [Source:UniProtKB/TrEMBL;Acc:G4V8X9]
0.749	0.31631	0.498	0.456339	0.934	0.457	Stem D	Smp_900080	NADH dehydrogenase subunit 4L [Source:UniProtKB/TrEMBL;Acc:A0A3Q0KVI2]
0.748	0.175304	0.496	0.252911	0.925	0.484	Stem D	Smp_130540	alanine transaminase [Source:UniProtKB/TrEMBL;Acc:A0A3Q0KLR5]
0.748	0.183934	0.496	0.265361	0.66	0.165	Stem D	Smp_333760	Protein-cysteine N-palmitoyltransferase HHAT [Source:UniProtKB/TrEMBL;Acc:A0A5K4FCD4]
0.747	0.333658	0.494	0.481367	0.995	0.653	Stem D	Smp_136640	Putative programmed cell death protein [Source:UniProtKB/TrEMBL;Acc:A0A3Q0KMJ7]
0.746	0.422377	0.492	0.609361	1	0.735	Stem D	Smp_029240	Protein arginine N-methyltransferase 1 [Source:UniProtKB/TrEMBL;Acc:Q4PLC2]
0.746	0.368706	0.492	0.53193	0.99	0.578	Stem D	Smp_093450	Putative hepatocellular carcinoma-associated antigen [Source:UniProtKB/TrEMBL;Acc:G4VHT5]
0.746	0.233205	0.492	0.336444	0.873	0.362	Stem D	Smp_135900	Putative dna double-strand break repair rad50 ATPase [Source:UniProtKB/TrEMBL;Acc:A0A3Q0KMJ1]
0.746	0.252803	0.492	0.364717	0.617	0.092	Stem D	Smp_083240	DUF3421 domain-containing protein [Source:UniProtKB/TrEMBL;Acc:G4LX94]
0.745	0.352403	0.49	0.50841	0.988	0.607	Stem D	Smp_055890	Ribonucleoside-diphosphate reductase small chain, putative [Source:UniProtKB/TrEMBL;Acc:C4QCA2]
0.744	0.307706	0.488	0.443926	0.909	0.377	Stem D	Smp_151360	Tantalus domain-containing protein [Source:UniProtKB/TrEMBL;Acc:A0A3Q0KQ43]
0.743	0.225975	0.486	0.326014	0.88	0.365	Stem D	Smp_335730	Aurora kinase [Source:UniProtKB/TrEMBL;Acc:A0A5K4F8P4]
0.742	0.243202	0.484	0.350867	0.85	0.345	Stem D	Smp_153520	DH domain-containing protein [Source:UniProtKB/TrEMBL;Acc:A0A3Q0KQ89]
0.742	0.414991	0.484	0.598705	1	0.752	Stem D	Smp_063420	T-complex protein 1 subunit epsilon [Source:UniProtKB/TrEMBL;Acc:G4VF75]
0.742	0.274809	0.484	0.396466	0.873	0.358	Stem D	Smp_157400	Family M13 unassigned peptidase (M13 family) [Source:UniProtKB/TrEMBL;Acc:A0A3Q0KQT1]
0.742	0.251264	0.484	0.362498	0.783	0.303	Stem D	Smp_135890	C2H2-type domain-containing protein [Source:UniProtKB/TrEMBL;Acc:A0A3Q0KMJ8]
0.742	0.33024	0.484	0.476436	0.992	0.575	Stem D	Smp_900070	Cytochrome b [Source:UniProtKB/TrEMBL;Acc:A0A3Q0KVJ9]
0.741	0.409295	0.482	0.590488	0.994	0.589	Stem D	Smp_341010	Eukaryotic translation initiation factor 3 subunit L [Source:UniProtKB/TrEMBL;Acc:A0A5K4FC02]
0.741	0.45107	0.482	0.650756	1	0.677	Stem D	Smp_900110	NADH-ubiquinone oxidoreductase chain 1 [Source:UniProtKB/TrEMBL;Acc:A0A3Q0KVM1]
0.741	0.173617	0.482	0.250477	0.99	0.565	Stem D	Smp_025860	Thymosin beta [Source:UniProtKB/TrEMBL;Acc:G4VAQ2]
0.74	0.240034	0.48	0.346296	0.756	0.267	Stem D	Smp_068710	NA
0.739	0.402348	0.478	0.580465	0.999	0.758	Stem D	Smp_900060	Cytochrome c oxidase subunit III (mitochondrion) [Source:UniProtKB/TrEMBL;Acc:A0A3Q0KVM0]
0.739	0.231288	0.478	0.333677	0.839	0.338	Stem D	Smp_161820	Zgc: [Source:UniProtKB/TrEMBL;Acc:G4VA83]
0.737	0.196344	0.474	0.283264	0.838	0.341	Stem D	Smp_069600	DNA helicase [Source:UniProtKB/TrEMBL;Acc:A0A5K4EG07]
0.736	0.201689	0.472	0.290976	0.807	0.319	Stem D	Smp_169970	Kinetochore protein NDC80 [Source:UniProtKB/TrEMBL;Acc:A0A3Q0KSM9]
0.735	0.184751	0.47	0.26654	0.973	0.555	Stem D	Smp_042400	Mesencephalic astrocyte-derived neurotrophic factor homolog [Source:UniProtKB/TrEMBL;Acc:G4VJE7]
0.735	0.260593	0.47	0.375957	0.936	0.468	Stem D	Smp_143440	GFO_IDH_MocA domain-containing protein [Source:UniProtKB/TrEMBL;Acc:G4M0J1]
0.734	0.448407	0.468	0.646915	0.999	0.648	Stem D	Smp_331870	Complement component 1 Q subcomponent-binding protein, mitochondrial [Source:UniProtKB/TrEMBL;Acc:A0A5K4FBN8]
0.734	0.174432	0.468	0.251653	0.757	0.293	Stem D	Smp_171180	RNA helicase [Source:UniProtKB/TrEMBL;Acc:A0A5K4EWM0]
0.732	0.241496	0.464	0.348405	0.858	0.355	Stem D	Smp_137390	Slbp-P1-related [Source:UniProtKB/TrEMBL;Acc:A0A3Q0KMQ9]
0.732	0.18193	0.464	0.262469	0.91	0.44	Stem D	Smp_014780	Putative alpha-actinin [Source:UniProtKB/TrEMBL;Acc:G4VBW4]
0.729	0.256375	0.458	0.369871	0.969	0.51	Stem D	Smp_050470	Utp13 domain-containing protein [Source:UniProtKB/TrEMBL;Acc:A0A3Q0KFQ5]
0.729	0.403051	0.458	0.581479	0.996	0.651	Stem D	Smp_063250	Putative basic fgf-repressed zic binding protein homolog (Zic3-binding protein) [Source:UniProtKB/TrEMBL;Acc:G4VF91]
0.729	0.344243	0.458	0.496637	0.995	0.641	Stem D	Smp_005260	RNA and export factor binding protein, putative [Source:UniProtKB/TrEMBL;Acc:G4LZ20]
0.729	0.364304	0.458	0.52558	0.994	0.654	Stem D	Smp_111340	Secreted protein [Source:UniProtKB/TrEMBL;Acc:C4QF92]
0.728	0.414598	0.456	0.598139	1	0.72	Stem D	Smp_900050	NADH:ubiquinone reductase (H(+)-translocating) [Source:UniProtKB/TrEMBL;Acc:A0A3Q0KVE2]
0.728	0.221469	0.456	0.319512	0.864	0.352	Stem D	Smp_247600	Non-specific serine/threonine protein kinase [Source:UniProtKB/TrEMBL;Acc:A0A5K4F1G1]
0.728	0.385247	0.456	0.555795	0.997	0.646	Stem D	Smp_900040	NADH dehydrogenase subunit 2 (mitochondrion) [Source:UniProtKB/TrEMBL;Acc:A0A3Q0KVG4]
0.727	0.398962	0.454	0.57558	0.997	0.646	Stem D	Smp_083680	Ribosome biogenesis protein NOP53 [Source:UniProtKB/TrEMBL;Acc:A0A3Q0KIK5]
0.727	0.204109	0.454	0.294468	0.607	0.108	Stem D	Smp_176940	Putative cationic amino acid transporter [Source:UniProtKB/TrEMBL;Acc:A0A3Q0KTI9]
0.726	0.175432	0.452	0.253094	0.877	0.4	Stem D	Smp_097590	Valine--tRNA ligase [Source:UniProtKB/TrEMBL;Acc:A0A3Q0KJL0]
0.726	0.196307	0.452	0.283211	0.823	0.334	Stem D	Smp_306080	DNA polymerase [Source:UniProtKB/TrEMBL;Acc:A0A5K4F2D0]
0.726	0.179485	0.452	0.258942	0.908	0.456	Stem D	Smp_211270	Subfamily S1B unassigned peptidase (S01 family) [Source:UniProtKB/TrEMBL;Acc:A0A3Q0KVC6]
0.726	0.219576	0.452	0.316781	0.644	0.137	Stem D	Smp_245670	Protein XRP2 [Source:UniProtKB/TrEMBL;Acc:A0A5K4F3P4]
0.725	0.222441	0.45	0.320915	0.986	0.593	Stem D	Smp_017010	MIF4G domain-containing protein [Source:UniProtKB/TrEMBL;Acc:G4VTK4]
0.725	0.410197	0.45	0.591789	0.999	0.752	Stem D	Smp_333660	NA
0.724	0.358752	0.448	0.51757	0.995	0.573	Stem D	Smp_058320	Putative nuclear autoantigenic sperm protein (Nasp) [Source:UniProtKB/TrEMBL;Acc:G4VNL6]
0.724	0.176392	0.448	0.25448	0.886	0.435	Stem D	Smp_044850	Ribokinase [Source:UniProtKB/TrEMBL;Acc:G4VBK5]
0.724	0.178111	0.448	0.25696	0.723	0.226	Stem D	Smp_044680	HTH La-type RNA-binding domain-containing protein [Source:UniProtKB/TrEMBL;Acc:A0A3Q0KF80]
0.723	0.192255	0.446	0.277365	0.961	0.509	Stem D	Smp_101820	Putative lupus la ribonucleoprotein [Source:UniProtKB/TrEMBL;Acc:A0A3Q0KJR6]
0.723	0.379417	0.446	0.547382	1	0.79	Stem D	Smp_004600	T-complex protein 1 subunit delta [Source:UniProtKB/TrEMBL;Acc:G4VHD9]
0.723	0.39528	0.446	0.570269	1	0.658	Stem D	Smp_097380	10 kDa heat shock protein, mitochondrial [Source:UniProtKB/TrEMBL;Acc:G4VML2]
0.723	0.215649	0.446	0.311115	0.996	0.574	Stem D	Smp_155360	Putative dna-binding protein inhibitor [Source:UniProtKB/TrEMBL;Acc:G4VNJ1]
0.721	0.204394	0.442	0.294878	0.994	0.676	Stem D	Smp_165490	Serine/threonine-protein phosphatase [Source:UniProtKB/TrEMBL;Acc:C1LZY9]
0.718	0.193759	0.436	0.279535	0.797	0.359	Stem D	Smp_058990	NA
0.717	0.278764	0.434	0.402171	0.998	0.674	Stem D	Smp_028100	Putative ubiquitin-conjugating enzyme E2 G [Source:UniProtKB/TrEMBL;Acc:G4V624]
0.717	0.196554	0.434	0.283567	0.965	0.526	Stem D	Smp_332620	Clu domain-containing protein [Source:UniProtKB/TrEMBL;Acc:A0A5K4FAK0]
0.716	0.363471	0.432	0.524378	1	0.739	Stem D	Smp_041740	T-complex protein 1 subunit gamma [Source:UniProtKB/TrEMBL;Acc:A0A3Q0KEY1]
0.716	0.276811	0.432	0.399353	0.989	0.579	Stem D	Smp_008360	Adenosine kinase [Source:UniProtKB/TrEMBL;Acc:A0A3Q0KC34]
0.715	0.182252	0.43	0.262934	0.802	0.361	Stem D	Smp_145810	Poly [ADP-ribose] polymerase [Source:UniProtKB/TrEMBL;Acc:A0A3Q0KNY3]
0.715	0.192981	0.43	0.278413	0.917	0.548	Stem D	Smp_144010	Putative cytochrome C oxidase polypeptide vib [Source:UniProtKB/TrEMBL;Acc:C4Q820]
0.714	0.344704	0.428	0.497303	0.992	0.644	Stem D	Smp_090930	ULP_PROTEASE domain-containing protein [Source:UniProtKB/TrEMBL;Acc:A0A5K4EHZ1]
0.714	0.284009	0.428	0.409739	0.948	0.586	Stem D	Smp_337770	Coiled-coil domain-containing protein 72 homolog [Source:UniProtKB/TrEMBL;Acc:A0A5K4FDR8]
0.713	0.198822	0.426	0.286839	0.699	0.251	Stem D	Smp_047620	G2/mitotic-specific cyclin-B3 [Source:UniProtKB/TrEMBL;Acc:G4VBG9]
0.713	0.336946	0.426	0.48611	1	0.858	Stem D	Smp_008545	Heat shock protein HSP60, putative [Source:UniProtKB/TrEMBL;Acc:A0A3Q0KC41]
0.713	0.418059	0.426	0.603132	1	0.515	Stem D	Smp_245030	Importin subunit alpha [Source:UniProtKB/TrEMBL;Acc:A0A5K4F0D4]
0.711	0.381299	0.422	0.550098	0.991	0.607	Stem D	Smp_094920	Queuosine salvage protein [Source:UniProtKB/TrEMBL;Acc:A0A3Q0KJA5]
0.71	0.37716	0.42	0.544127	0.999	0.69	Stem D	Smp_133350	Nucleolar GTP-binding protein 1 [Source:UniProtKB/TrEMBL;Acc:A0A3Q0KM68]
0.709	0.175909	0.418	0.253783	0.791	0.322	Stem D	Smp_137660	Putative rabkinesin-6 [Source:UniProtKB/TrEMBL;Acc:A0A3Q0KMV2]
0.706	0.463153	0.412	0.668189	1	0.571	Stem D	Smp_027920	Tubulin alpha chain [Source:UniProtKB/TrEMBL;Acc:C4Q4S5]
0.705	0.174923	0.41	0.252361	0.738	0.287	Stem D	Smp_342520	Chromosome transmission fidelity protein 8 [Source:UniProtKB/TrEMBL;Acc:A0A5K4FES2]
0.704	0.245669	0.408	0.354425	0.995	0.642	Stem D	Smp_138930	proline--tRNA ligase [Source:UniProtKB/TrEMBL;Acc:A0A3Q0KMZ1]
0.702	0.178848	0.404	0.258023	0.971	0.52	Stem D	Smp_341260	Lipoprotein [Source:UniProtKB/TrEMBL;Acc:A0A5K4FEB9]
0.701	0.191467	0.402	0.276229	0.979	0.589	Stem D	Smp_134480	Proline-rich protein PRCC [Source:UniProtKB/TrEMBL;Acc:A0A3Q0KMF0]
0.698	0.283908	0.396	0.409593	0.994	0.685	Stem D	Smp_129420	Putative 28s ribosomal protein S11 [Source:UniProtKB/TrEMBL;Acc:G4VH52]
0.695	0.273977	0.39	0.395265	0.999	0.676	Stem D	Smp_054360	Adenine phosphoribosyltransferase [Source:UniProtKB/TrEMBL;Acc:G4VQJ4]
0.692	0.20173	0.384	0.291035	0.994	0.627	Stem D	Smp_300380	Threonylcarbamoyl-AMP synthase [Source:UniProtKB/TrEMBL;Acc:G4VL32]
0.686	0.17834	0.372	0.25729	0.947	0.482	Stem D	Smp_347010	DNA replication complex GINS protein PSF3 [Source:UniProtKB/TrEMBL;Acc:A0A5K4FGR5]
0.668	0.263221	0.336	0.379747	0.998	0.678	Stem D	Smp_068920	PUA domain-containing protein [Source:UniProtKB/TrEMBL;Acc:A0A5K4EFY9]
0.661	0.243431	0.322	0.351196	1	0.709	Stem D	Smp_202770	Smp_202770 [Source:UniProtKB/TrEMBL;Acc:G4LWL0]
0.645	0.187979	0.29	0.271197	1	0.92	Stem D	Smp_302290	Major egg antigen [Source:UniProtKB/TrEMBL;Acc:A0A5K4F3M7]
0.644	0.179507	0.288	0.258974	1	0.751	Stem D	Smp_004780	peptidylprolyl isomerase [Source:UniProtKB/TrEMBL;Acc:G4VD59]
0.64	0.313721	0.28	0.452603	0.659	0.388	Stem D	Smp_144000	Putative cytochrome C oxidase polypeptide vib [Source:UniProtKB/TrEMBL;Acc:C4Q820]
0.574	0.181789	0.148	0.262266	0.43	0.255	Stem D	Smp_302280	Major egg antigen [Source:UniProtKB/TrEMBL;Acc:A0A5K4F387]
0.881	1.44617	0.762	2.08638	0.992	0.966	Neuron 1	Smp_003770	Putative histone h1/h5 [Source:UniProtKB/TrEMBL;Acc:G4V6K8]
0.858	1.52787	0.716	2.20425	0.957	0.895	Neuron 1	Smp_091460	Glutamine synthetase [Source:UniProtKB/TrEMBL;Acc:G4V9E4]
0.858	1.56946	0.716	2.26426	0.948	0.47	Neuron 1	Smp_342190	TRPA [Source:UniProtKB/TrEMBL;Acc:A0A5K4FA45]
0.833	2.29939	0.666	3.31732	0.823	0.297	Neuron 1	Smp_068500	Myb domain-containing protein [Source:UniProtKB/TrEMBL;Acc:A0A3Q0KHA3]
0.79	1.95701	0.58	2.82337	0.753	0.231	Neuron 1	Smp_050220	Complexin, putative [Source:UniProtKB/TrEMBL;Acc:A0A3Q0KFR3]
0.77	1.72289	0.54	2.48561	0.731	0.295	Neuron 1	Smp_145300	peptidylglycine monooxygenase [Source:UniProtKB/TrEMBL;Acc:Q86QQ6]
0.765	1.84104	0.53	2.65606	0.697	0.144	Neuron 1	Smp_073270	Neuroendocrine protein 7B2 [Source:UniProtKB/TrEMBL;Acc:A0A3Q0KHK1]
0.736	1.82744	0.472	2.63645	0.625	0.141	Neuron 1	Smp_333720	ELKS/RAB6-interacting/CAST family member 2 [Source:UniProtKB/TrEMBL;Acc:A0A5K4FCC9]
0.731	1.69952	0.462	2.45188	0.669	0.244	Neuron 1	Smp_343120	Calcium-transporting ATPase [Source:UniProtKB/TrEMBL;Acc:A0A5K4FAG2]
0.727	1.72556	0.454	2.48945	0.575	0.104	Neuron 1	Smp_150220	Putative receptor protein tyrosine phosphatase n,(Ia2) [Source:UniProtKB/TrEMBL;Acc:A0A3Q0KPM1]
0.726	1.24393	0.452	1.79462	0.76	0.423	Neuron 1	Smp_042160	Fructose-bisphosphate aldolase [Source:UniProtKB/Swiss-Prot;Acc:P53442]
0.708	1.38799	0.416	2.00245	0.67	0.283	Neuron 1	Smp_321255	PKS_ER domain-containing protein [Source:UniProtKB/TrEMBL;Acc:A0A5K4F8Y7]
0.7	1.71027	0.4	2.46739	0.54	0.104	Neuron 1	Smp_059670	Synaptogyrin [Source:UniProtKB/TrEMBL;Acc:G4VMD6]
0.689	1.80674	0.378	2.60657	0.572	0.188	Neuron 1	Smp_332650	Putative nucleolar protein c7b [Source:UniProtKB/TrEMBL;Acc:A0A5K4F7Q7]
0.684	1.86149	0.368	2.68557	0.516	0.099	Neuron 1	Smp_316660	Fibronectin type-III domain-containing protein [Source:UniProtKB/TrEMBL;Acc:A0A5K4F7U3]
0.683	1.89232	0.366	2.73004	0.539	0.158	Neuron 1	Smp_141980	Phosphodiesterase [Source:UniProtKB/TrEMBL;Acc:A0A3Q0KNG7]
0.677	1.64044	0.354	2.36665	0.486	0.111	Neuron 1	Smp_332710	Cyclic nucleotide-binding domain-containing protein [Source:UniProtKB/TrEMBL;Acc:A0A5K4FAL2]
0.671	1.54228	0.342	2.22504	0.464	0.063	Neuron 1	Smp_004730	Voltage-dependent calcium channel [Source:UniProtKB/TrEMBL;Acc:A0A3Q0KBR4]
0.666	0.632151	0.332	0.912	0.896	0.948	Neuron 1	Smp_335990	UBB protein [Source:UniProtKB/TrEMBL;Acc:A0A5K4F9I1]
0.334	0.204015	0.332	0.294331	0.211	0.564	Neuron 1	Smp_246870	RRM domain-containing protein [Source:UniProtKB/TrEMBL;Acc:A0A5K4F0Y5]
0.665	1.45782	0.33	2.10319	0.571	0.304	Neuron 1	Smp_129240	SBF2 domain-containing protein [Source:UniProtKB/TrEMBL;Acc:G4M0L4]
0.336	0.241013	0.328	0.347709	0.255	0.609	Neuron 1	Smp_063640	Putative g-protein, beta subunit [Source:UniProtKB/TrEMBL;Acc:G4VA12]
0.662	1.62995	0.324	2.35151	0.593	0.356	Neuron 1	Smp_139100	DUF4139 domain-containing protein [Source:UniProtKB/TrEMBL;Acc:A0A5K4ENJ7]
0.662	1.34896	0.324	1.94613	0.722	0.72	Neuron 1	Smp_200090	NA
0.661	1.40157	0.322	2.02204	0.482	0.13	Neuron 1	Smp_157790	Putative nachr subunit [Source:UniProtKB/TrEMBL;Acc:A0A3Q0KQW0]
0.339	0.198663	0.322	0.286609	0.363	0.699	Neuron 1	Smp_193440	Putative p30 dbc protein [Source:UniProtKB/TrEMBL;Acc:A0A3Q0KUN0]
0.657	1.54341	0.314	2.22668	0.568	0.353	Neuron 1	Smp_098300	C2H2-type domain-containing protein [Source:UniProtKB/TrEMBL;Acc:A0A3Q0KJL1]
0.346	0.204407	0.308	0.294897	0.173	0.508	Neuron 1	Smp_334010	5'-AMP-activated protein kinase subunit gamma-1 [Source:UniProtKB/TrEMBL;Acc:A0A5K4F8W9]
0.346	0.189974	0.308	0.274075	0.312	0.661	Neuron 1	Smp_168370	NA
0.653	1.53118	0.306	2.20903	0.51	0.144	Neuron 1	Smp_142740	Rho-GAP domain-containing protein [Source:UniProtKB/TrEMBL;Acc:A0A3Q0KNK6]
0.653	1.26904	0.306	1.83084	0.425	0.088	Neuron 1	Smp_343770	Rabphilin-3A [Source:UniProtKB/TrEMBL;Acc:A0A5K4FDX6]
0.347	0.225286	0.306	0.32502	0.312	0.65	Neuron 1	Smp_247460	ACB domain-containing protein [Source:UniProtKB/TrEMBL;Acc:A0A5K4F4D1]
0.348	0.188256	0.304	0.271597	0.238	0.587	Neuron 1	Smp_006350	Proteasome-associated protein ECM29 homolog [Source:UniProtKB/TrEMBL;Acc:A0A3Q0KBX2]
0.65	1.20771	0.3	1.74235	0.474	0.204	Neuron 1	Smp_346030	Lysosome-associated membrane glycoprotein 2 [Source:UniProtKB/TrEMBL;Acc:A0A5K4FCE2]
0.65	1.73358	0.3	2.50102	0.342	0.043	Neuron 1	Smp_026230	Secretory peptide [Source:UniProtKB/TrEMBL;Acc:G4VEZ6]
0.649	1.39684	0.298	2.01521	0.532	0.232	Neuron 1	Smp_122810	Putative spfh domain / Band 7 family protein [Source:UniProtKB/TrEMBL;Acc:A0A3Q0KKG6]
0.649	1.4735	0.298	2.12581	0.494	0.247	Neuron 1	Smp_015050	Choline kinase [Source:UniProtKB/TrEMBL;Acc:A0A3Q0KCM7]
0.648	1.22067	0.296	1.76106	0.463	0.135	Neuron 1	Smp_332270	Par3_HAL_N_term domain-containing protein [Source:UniProtKB/TrEMBL;Acc:A0A5K4F7K8]
0.648	1.53003	0.296	2.20736	0.605	0.449	Neuron 1	Smp_342080	Spc7 domain-containing protein [Source:UniProtKB/TrEMBL;Acc:A0A5K4FDA7]
0.647	1.63104	0.294	2.35309	0.493	0.177	Neuron 1	Smp_150140	Putative pi3kinase [Source:UniProtKB/TrEMBL;Acc:A0A3Q0KPR7]
0.646	2.24463	0.292	3.23831	0.364	0.058	Neuron 1	Smp_088360	Neuropeptide F; Neuropeptide F; Neuropeptide F; Putative neuropeptide F; Putative neuropeptide F [Source:UniProtKB/TrEMBL;Acc:Q7Z157]
0.354	0.190697	0.292	0.275117	0.208	0.548	Neuron 1	Smp_007710	RICTOR_N domain-containing protein [Source:UniProtKB/TrEMBL;Acc:A0A3Q0KC18]
0.354	0.184109	0.292	0.265613	0.165	0.507	Neuron 1	Smp_308590	Myotubularin phosphatase domain-containing protein [Source:UniProtKB/TrEMBL;Acc:A0A5K4F4K5]
0.643	1.36202	0.286	1.96497	0.522	0.281	Neuron 1	Smp_347500	Trichohyalin [Source:UniProtKB/TrEMBL;Acc:A0A5K4FGZ9]
0.643	1.13636	0.286	1.63942	0.593	0.415	Neuron 1	Smp_079010	Camp-dependent protein kinase type II-alpha regulatory subunit, putative [Source:UniProtKB/TrEMBL;Acc:G4LV34]
0.641	1.2962	0.282	1.87003	0.385	0.057	Neuron 1	Smp_127770	Putative ras GTP exchange factor [Source:UniProtKB/TrEMBL;Acc:A0A5K4ELB3]
0.641	1.16867	0.282	1.68603	0.506	0.195	Neuron 1	Smp_342880	protein-tyrosine-phosphatase [Source:UniProtKB/TrEMBL;Acc:A0A5K4FB45]
0.64	1.28528	0.28	1.85427	0.508	0.238	Neuron 1	Smp_159990	Voltage-dependent L-type calcium channel subunit alpha [Source:UniProtKB/TrEMBL;Acc:A0A3Q0KR84]
0.639	1.57239	0.278	2.26848	0.434	0.104	Neuron 1	Smp_244250	Solute carrier family 12 member 6 [Source:UniProtKB/TrEMBL;Acc:A0A5K4F357]
0.362	0.215083	0.276	0.310299	0.252	0.558	Neuron 1	Smp_171790	FSA_C domain-containing protein [Source:UniProtKB/TrEMBL;Acc:A0A3Q0KT98]
0.637	1.22442	0.274	1.76647	0.392	0.075	Neuron 1	Smp_300090	NA
0.364	0.254429	0.272	0.367064	0.181	0.501	Neuron 1	Smp_160460	Myb1-related transcription factor [Source:UniProtKB/TrEMBL;Acc:A0A3Q0KRA5]
0.635	1.42922	0.27	2.06193	0.498	0.275	Neuron 1	Smp_241950	HMG-CoA synthase [Source:UniProtKB/TrEMBL;Acc:A0A5K4F0S6]
0.635	1.34215	0.27	1.93632	0.468	0.166	Neuron 1	Smp_244080	protein-tyrosine-phosphatase [Source:UniProtKB/TrEMBL;Acc:A0A5K4F0C8]
0.635	1.28366	0.27	1.85194	0.51	0.197	Neuron 1	NA	Innexin
0.635	0.93691	0.27	1.35167	0.522	0.248	Neuron 1	Smp_344620	NA
0.635	1.03578	0.27	1.49431	0.408	0.1	Neuron 1	Smp_182620	Carboxypeptidase N catalytic chain [Source:UniProtKB/TrEMBL;Acc:A0A3Q0KU19]
0.634	0.479638	0.268	0.691972	0.592	0.33	Neuron 1	Smp_200240	Smp_200240 [Source:UniProtKB/TrEMBL;Acc:G4V5S1]
0.633	1.67165	0.266	2.41169	0.389	0.069	Neuron 1	Smp_246970	Pleckstrin homology domain-containing family G member 7 [Source:UniProtKB/TrEMBL;Acc:A0A5K4F0Z4]
0.368	0.270686	0.264	0.390517	0.165	0.488	Neuron 1	Smp_057060	Acetyl-CoA hydrolase [Source:UniProtKB/TrEMBL;Acc:G4V5J1]
0.369	0.215604	0.262	0.311051	0.228	0.537	Neuron 1	Smp_156350	WD_REPEATS_REGION domain-containing protein [Source:UniProtKB/TrEMBL;Acc:A0A3Q0KQI7]
0.37	0.202413	0.26	0.29202	0.144	0.409	Neuron 1	Smp_331170	GPI inositol-deacylase [Source:UniProtKB/TrEMBL;Acc:A0A5K4FBH1]
0.371	0.271975	0.258	0.392377	0.495	0.787	Neuron 1	Smp_108390	Histone H2B [Source:UniProtKB/TrEMBL;Acc:C1M1H8]
0.628	1.97285	0.256	2.84623	0.323	0.044	Neuron 1	Smp_201700	NA
0.372	0.362219	0.256	0.522571	0.232	0.54	Neuron 1	Smp_193150	Protein UL128 [Source:UniProtKB/TrEMBL;Acc:A0A3Q0KU79]
0.372	0.318677	0.256	0.459754	0.232	0.546	Neuron 1	Smp_125870	BEACH domain-containing protein [Source:UniProtKB/TrEMBL;Acc:A0A5K4ELI8]
0.372	0.302309	0.256	0.436139	0.339	0.623	Neuron 1	Smp_346660	polynucleotide adenylyltransferase [Source:UniProtKB/TrEMBL;Acc:A0A5K4FCN1]
0.627	1.36531	0.254	1.96973	0.457	0.188	Neuron 1	Smp_153640	PDEase domain-containing protein [Source:UniProtKB/TrEMBL;Acc:A0A5K4ESG3]
0.627	1.21569	0.254	1.75387	0.485	0.24	Neuron 1	Smp_059570	GTP-binding protein GEM [Source:UniProtKB/TrEMBL;Acc:A0A3Q0KGH9]
0.626	1.1884	0.252	1.7145	0.352	0.073	Neuron 1	Smp_212410	Cyclic nucleotide-binding domain-containing protein [Source:UniProtKB/TrEMBL;Acc:A0A3Q0KVG7]
0.375	0.456227	0.25	0.658197	0.38	0.637	Neuron 1	Smp_130440	LIM zinc-binding domain-containing protein [Source:UniProtKB/TrEMBL;Acc:A0A3Q0KLL5]
0.624	1.14598	0.248	1.6533	0.372	0.057	Neuron 1	Smp_163840	HSac2 domain-containing protein [Source:UniProtKB/TrEMBL;Acc:G4VTM0]
0.376	0.344839	0.248	0.497497	0.306	0.612	Neuron 1	Smp_135790	Dynamin-associated protein, putative [Source:UniProtKB/TrEMBL;Acc:A0A3Q0KML6]
0.376	0.506058	0.248	0.730088	0.393	0.668	Neuron 1	Smp_343760	RING-type domain-containing protein [Source:UniProtKB/TrEMBL;Acc:A0A5K4FCY6]
0.622	1.23945	0.244	1.78814	0.456	0.176	Neuron 1	Smp_148460	Putative neurofibromin [Source:UniProtKB/TrEMBL;Acc:A0A5K4EQR7]
0.622	1.44456	0.244	2.08405	0.482	0.288	Neuron 1	Smp_154850	Putative rap gtpase-activating protein [Source:UniProtKB/TrEMBL;Acc:A0A3Q0KQG7]
0.379	0.196223	0.242	0.28309	0.144	0.443	Neuron 1	Smp_245370	Equilibrative nucleoside transporter 3 [Source:UniProtKB/TrEMBL;Acc:A0A5K4F1R9]
0.619	1.52299	0.238	2.19721	0.339	0.068	Neuron 1	Smp_176310	Acetylcholine-gated chloride channel subunit [Source:UniProtKB/TrEMBL;Acc:G4M0G9]
0.381	0.331604	0.238	0.478404	0.312	0.603	Neuron 1	Smp_201970	NA
0.618	1.42018	0.236	2.04888	0.283	0.029	Neuron 1	Smp_156280	Calponin-homology (CH) domain-containing protein [Source:UniProtKB/TrEMBL;Acc:A0A3Q0KQI1]
0.382	0.235668	0.236	0.339996	0.392	0.701	Neuron 1	Smp_157980	TROVE domain-containing protein [Source:UniProtKB/TrEMBL;Acc:A0A3Q0KQW3]
0.382	0.218994	0.236	0.315941	0.425	0.694	Neuron 1	Smp_303420	Heat shock protein 70 [Source:UniProtKB/TrEMBL;Acc:A0A5K4F1Y0]
0.616	0.880486	0.232	1.27027	0.298	0.036	Neuron 1	Smp_196810	Dihydropyrimidinase related protein-3 (M38 family) [Source:UniProtKB/TrEMBL;Acc:A0A3Q0KUM2]
0.616	0.912662	0.232	1.31669	0.403	0.123	Neuron 1	Smp_077980	Putative neuroendocrine convertase 2 [Source:UniProtKB/TrEMBL;Acc:A0A5K4EGZ7]
0.384	0.584113	0.232	0.842696	0.339	0.589	Neuron 1	Smp_322820	LIM zinc-binding domain-containing protein [Source:UniProtKB/TrEMBL;Acc:A0A146MHL9]
0.613	0.940409	0.226	1.35672	0.373	0.106	Neuron 1	Smp_057530	Subfamily S9B unassigned peptidase (S09 family) [Source:UniProtKB/TrEMBL;Acc:A0A3Q0KGB9]
0.613	1.07195	0.226	1.5465	0.451	0.21	Neuron 1	Smp_010820	peptidylamidoglycolate lyase [Source:UniProtKB/TrEMBL;Acc:C0L926]
0.612	1.24176	0.224	1.79148	0.38	0.088	Neuron 1	Smp_148200	Putative junctophilin [Source:UniProtKB/TrEMBL;Acc:A0A3Q0KPH2]
0.388	0.448717	0.224	0.647362	0.454	0.736	Neuron 1	Smp_143470	Spectrin beta chain [Source:UniProtKB/TrEMBL;Acc:A0A3Q0KNV9]
0.388	0.282989	0.224	0.408267	0.185	0.467	Neuron 1	Smp_164200	Putative ptx1 protein [Source:UniProtKB/TrEMBL;Acc:A0A3Q0KRU5]
0.611	1.27619	0.222	1.84115	0.279	0.036	Neuron 1	Smp_147260	Ras-like family [Source:UniProtKB/TrEMBL;Acc:A0A3Q0KPH8]
0.611	1.40296	0.222	2.02404	0.304	0.053	Neuron 1	Smp_084010	TMEM132D_N domain-containing protein [Source:UniProtKB/TrEMBL;Acc:A0A3Q0KIK6]
0.611	1.021	0.222	1.47299	0.487	0.278	Neuron 1	Smp_003990	Triosephosphate isomerase [Source:UniProtKB/TrEMBL;Acc:G4V6B9]
0.609	1.30582	0.218	1.8839	0.342	0.069	Neuron 1	Smp_016600	Amino acid transporter [Source:UniProtKB/TrEMBL;Acc:A0A3Q0KCR1]
0.392	0.205532	0.216	0.29652	0.181	0.447	Neuron 1	Smp_330010	Alpha-ketoglutarate-dependent dioxygenase alkB homolog 7, mitochondrial [Source:UniProtKB/TrEMBL;Acc:A0A5K4F9Q3]
0.392	0.238556	0.216	0.344163	0.165	0.436	Neuron 1	Smp_179590	Phosphodiesterase [Source:UniProtKB/TrEMBL;Acc:A0A3Q0KTP4]
0.392	0.185105	0.216	0.267049	0.595	0.847	Neuron 1	Smp_056760	Protein disulfide-isomerase [Source:UniProtKB/TrEMBL;Acc:G4LYC3]
0.607	1.15866	0.214	1.67159	0.331	0.063	Neuron 1	Smp_244370	F5/8 type C domain-containing protein [Source:UniProtKB/TrEMBL;Acc:A0A5K4F1Q1]
0.606	1.04505	0.212	1.50768	0.326	0.059	Neuron 1	Smp_158990	Neuronal calcium sensor, putative [Source:UniProtKB/TrEMBL;Acc:G4LZZ3]
0.394	0.236834	0.212	0.341679	0.308	0.56	Neuron 1	Smp_141860	Putative heat containing protein [Source:UniProtKB/TrEMBL;Acc:A0A3Q0KNC7]
0.605	1.26687	0.21	1.82771	0.258	0.018	Neuron 1	Smp_333790	Homeobox domain-containing protein [Source:UniProtKB/TrEMBL;Acc:A0A5K4FB16]
0.604	1.51067	0.208	2.17944	0.413	0.187	Neuron 1	Smp_245510	MFS domain-containing protein [Source:UniProtKB/TrEMBL;Acc:A0A5K4F3M1]
0.604	1.31818	0.208	1.90173	0.307	0.039	Neuron 1	Smp_342090	CUB domain-containing protein [Source:UniProtKB/TrEMBL;Acc:A0A5K4FEK0]
0.604	1.94262	0.208	2.8026	0.289	0.052	Neuron 1	Smp_137750	Calbindin-32, putative [Source:UniProtKB/TrEMBL;Acc:A0A3Q0KMU9]
0.602	1.08096	0.204	1.5595	0.278	0.055	Neuron 1	Smp_302140	BEN domain-containing protein [Source:UniProtKB/TrEMBL;Acc:A0A5K4F236]
0.398	0.409709	0.204	0.591085	0.424	0.71	Neuron 1	Smp_100040	Small integral membrane protein 14 [Source:UniProtKB/TrEMBL;Acc:G4VG69]
0.6	1.06236	0.2	1.53266	0.275	0.035	Neuron 1	Smp_342060	Cadherin [Source:UniProtKB/TrEMBL;Acc:A0A5K4FDA1]
0.599	0.423211	0.198	0.610565	0.329	0.1	Neuron 1	Smp_137940	guanylate kinase [Source:UniProtKB/TrEMBL;Acc:A0A3Q0KMR2]
0.401	0.40505	0.198	0.584364	0.404	0.687	Neuron 1	Smp_315810	Plectin [Source:UniProtKB/TrEMBL;Acc:A0A5K4F5Q6]
0.597	1.29349	0.194	1.86612	0.422	0.261	Neuron 1	Smp_300840	Bruno-like rna binding protein [Source:UniProtKB/TrEMBL;Acc:A0A5K4F3E5]
0.404	0.196713	0.192	0.283797	0.183	0.438	Neuron 1	Smp_160360	Transporter [Source:UniProtKB/TrEMBL;Acc:G4LYW2]
0.594	0.972385	0.188	1.40286	0.335	0.122	Neuron 1	Smp_148110	HMG box domain-containing protein [Source:UniProtKB/TrEMBL;Acc:A0A3Q0KPM3]
0.594	0.964763	0.188	1.39186	0.255	0.041	Neuron 1	Smp_300580	Ig-like domain-containing protein [Source:UniProtKB/TrEMBL;Acc:A0A5K4F4X5]
0.594	1.16043	0.188	1.67415	0.23	0.027	Neuron 1	Smp_129810	Putative rhodopsin-like orphan GPCR [Source:UniProtKB/TrEMBL;Acc:G4VS40]
0.406	0.430365	0.188	0.620885	0.234	0.484	Neuron 1	Smp_074080	Mitogen-activated protein kinase [Source:UniProtKB/TrEMBL;Acc:A0A3Q0KHS1]
0.406	0.229727	0.188	0.331425	0.222	0.459	Neuron 1	Smp_175090	Long-chain-fatty-acid--CoA ligase [Source:UniProtKB/TrEMBL;Acc:A0A3Q0KTA1]
0.407	0.442247	0.186	0.638027	0.425	0.684	Neuron 1	Smp_031880	Basigin related; Basigin related; Ig domain-containing protein; Ig domain-containing protein; Ig domain-containing protein [Source:UniProtKB/TrEMBL;Acc:C4Q5U5]
0.407	0.223732	0.186	0.322777	0.145	0.375	Neuron 1	Smp_143980	SUEL-type lectin domain-containing protein [Source:UniProtKB/TrEMBL;Acc:A0A3Q0KNZ2]
0.407	0.420644	0.186	0.60686	0.318	0.509	Neuron 1	Smp_057590	EB domain-containing protein [Source:UniProtKB/TrEMBL;Acc:A0A3Q0KGC0]
0.408	0.522853	0.184	0.754317	0.195	0.387	Neuron 1	Smp_147790	Putative homothorax homeobox protein [Source:UniProtKB/TrEMBL;Acc:A0A3Q0KPE7]
0.592	1.15118	0.184	1.66081	0.377	0.125	Neuron 1	NA	Innexin
0.592	1.10948	0.184	1.60064	0.364	0.145	Neuron 1	Smp_332540	NA
0.589	0.974759	0.178	1.40628	0.229	0.018	Neuron 1	Smp_310650	Tyrosinase_Cu-bd domain-containing protein [Source:UniProtKB/TrEMBL;Acc:A0A5K4F5A6]
0.589	0.60307	0.178	0.870046	0.273	0.059	Neuron 1	Smp_021460	Glutamine synthetase bacteria, putative [Source:UniProtKB/TrEMBL;Acc:A0A3Q0KD81]
0.412	0.554434	0.176	0.799879	0.454	0.696	Neuron 1	Smp_000340	Ecdysone-induced protein E78; Nuclear hormone receptor superfamily protein-related [Source:UniProtKB/TrEMBL;Acc:A0A3Q0KBB9]
0.412	0.337096	0.176	0.486326	0.338	0.534	Neuron 1	Smp_098340	gamma-glutamylcyclotransferase [Source:UniProtKB/TrEMBL;Acc:A0A3Q0KJN6]
0.587	0.954591	0.174	1.37718	0.203	0.018	Neuron 1	Smp_342000	Amiloride-sensitive sodium channel [Source:UniProtKB/TrEMBL;Acc:A0A5K4FAT6]
0.414	0.432194	0.172	0.623524	0.246	0.479	Neuron 1	Smp_266820	Fibronectin type-III domain-containing protein [Source:UniProtKB/TrEMBL;Acc:A0A5K4F349]
0.585	1.03637	0.17	1.49517	0.352	0.178	Neuron 1	Smp_092020	Putative cement protein 3B variant 2 [Source:UniProtKB/TrEMBL;Acc:A0A5K4EIE5]
0.585	1.0921	0.17	1.57557	0.277	0.078	Neuron 1	Smp_028670	Putative carbonic anhydrase II (Carbonate dehydratase II) [Source:UniProtKB/TrEMBL;Acc:G4VP62]
0.584	0.786082	0.168	1.13408	0.439	0.256	Neuron 1	Smp_328110	Epithelial membrane protein 1 [Source:UniProtKB/TrEMBL;Acc:A0A5K4FAM4]
0.584	0.998919	0.168	1.44114	0.347	0.139	Neuron 1	Smp_105220	DIF_5 [Source:UniProtKB/TrEMBL;Acc:B8Y6H3]
0.417	0.324489	0.166	0.468139	0.201	0.357	Neuron 1	Smp_320670	Chromatin assembly factor 1 subunit A [Source:UniProtKB/TrEMBL;Acc:A0A5K4F6X5]
0.418	0.318858	0.164	0.460015	0.214	0.435	Neuron 1	Smp_129770	Putative ankyrin repeat domain [Source:UniProtKB/TrEMBL;Acc:A0A3Q0KLM3]
0.582	0.893114	0.164	1.28849	0.302	0.09	Neuron 1	Smp_212760	Kinesin motor domain-containing protein [Source:UniProtKB/TrEMBL;Acc:A0A3Q0KVH4]
0.582	0.611232	0.164	0.881821	0.378	0.168	Neuron 1	Smp_167370	Copine, putative [Source:UniProtKB/TrEMBL;Acc:A0A3Q0KS66]
0.419	0.185019	0.162	0.266925	0.222	0.411	Neuron 1	NA	Innexin
0.419	0.31881	0.162	0.459945	0.238	0.447	Neuron 1	Smp_144820	C2H2-type domain-containing protein [Source:UniProtKB/TrEMBL;Acc:A0A5K4EQI0]
0.581	1.16832	0.162	1.68553	0.274	0.075	Neuron 1	Smp_346250	Putative anosmin-1 (Kallmann syndrome protein) (Adhesion molecule-like X-linked) [Source:UniProtKB/TrEMBL;Acc:A0A5K4FF43]
0.581	2.44446	0.162	3.52661	0.217	0.025	Neuron 1	Smp_150650	Hypotheticial protein [Source:UniProtKB/TrEMBL;Acc:G4LXS5]
0.42	0.459926	0.16	0.663533	0.283	0.491	Neuron 1	Smp_142620	Guanylate cyclase [Source:UniProtKB/TrEMBL;Acc:A0A3Q0KNJ8]
0.58	0.969453	0.16	1.39862	0.237	0.062	Neuron 1	Smp_245540	BHLH domain-containing protein [Source:UniProtKB/TrEMBL;Acc:A0A5K4F0T5]
0.422	0.195163	0.156	0.281561	0.121	0.309	Neuron 1	Smp_143690	Feline leukemia virus subgroup C receptor-related [Source:UniProtKB/TrEMBL;Acc:A0A3Q0KNQ1]
0.578	1.1848	0.156	1.70931	0.182	0.015	Neuron 1	Smp_143270	NA
0.423	0.298212	0.154	0.430229	0.163	0.358	Neuron 1	Smp_336870	F5/8 type C domain-containing protein [Source:UniProtKB/TrEMBL;Acc:A0A5K4F9Q0]
0.423	0.298505	0.154	0.430652	0.181	0.394	Neuron 1	Smp_035020	Tetraspanin [Source:UniProtKB/TrEMBL;Acc:G4V827]
0.423	0.318603	0.154	0.459646	0.479	0.752	Neuron 1	Smp_145370	Ovule protein [Source:UniProtKB/TrEMBL;Acc:G4VIU5]
0.576	1.26209	0.152	1.82082	0.196	0.019	Neuron 1	Smp_198890	Dopamine N-acetyltransferase-like [Source:UniProtKB/TrEMBL;Acc:G4LYW8]
0.425	0.414816	0.15	0.598452	0.244	0.453	Neuron 1	Smp_103560	Hypoxanthine phosphoribosyltransferase [Source:UniProtKB/TrEMBL;Acc:A0A3Q0KJY0]
0.575	0.853614	0.15	1.2315	0.192	0.023	Neuron 1	Smp_048380	NA
0.575	1.03373	0.15	1.49135	0.177	0.023	Neuron 1	Smp_170560	Putative g-protein coupled receptor [Source:UniProtKB/TrEMBL;Acc:A0A3Q0KSN3]
0.574	0.658357	0.148	0.949809	0.34	0.154	Neuron 1	Smp_146580	Putative homeobox protein knotted-1 [Source:UniProtKB/TrEMBL;Acc:A0A3Q0KP25]
0.573	0.996648	0.146	1.43786	0.387	0.139	Neuron 1	Smp_343280	G_PROTEIN_RECEP_F3_4 domain-containing protein [Source:UniProtKB/TrEMBL;Acc:A0A5K4FAI6]
0.573	1.05843	0.146	1.52699	0.372	0.247	Neuron 1	Smp_347850	NTR domain-containing protein [Source:UniProtKB/TrEMBL;Acc:A0A5K4FD38]
0.428	0.398312	0.144	0.574643	0.164	0.342	Neuron 1	Smp_245800	Calponin-homology (CH) domain-containing protein [Source:UniProtKB/TrEMBL;Acc:A0A5K4F1X1]
0.428	0.30322	0.144	0.437454	0.278	0.438	Neuron 1	Smp_128370	glutamate synthase (NADH) [Source:UniProtKB/TrEMBL;Acc:A0A5K4EL52]
0.572	0.884488	0.144	1.27605	0.32	0.084	Neuron 1	Smp_158170	DUF3533 domain-containing protein [Source:UniProtKB/TrEMBL;Acc:A0A3Q0KQY2]
0.429	0.30013	0.142	0.432996	0.202	0.409	Neuron 1	Smp_145980	Amino acid transporter [Source:UniProtKB/TrEMBL;Acc:A0A5K4ERB3]
0.571	0.452919	0.142	0.653424	0.477	0.323	Neuron 1	Smp_348090	NA
0.43	0.327714	0.14	0.472792	0.263	0.447	Neuron 1	Smp_168000	Putative monocarboxylate transporter [Source:UniProtKB/TrEMBL;Acc:A0A3Q0KSA0]
0.431	0.717119	0.138	1.03458	0.319	0.511	Neuron 1	Smp_127940	Anion exchange protein [Source:UniProtKB/TrEMBL;Acc:G4VMR3]
0.431	0.337715	0.138	0.487219	0.216	0.41	Neuron 1	Smp_150300	MAP kinase-activating death domain protein [Source:UniProtKB/TrEMBL;Acc:A0A5K4ER44]
0.569	1.56229	0.138	2.25391	0.216	0.1	Neuron 1	Smp_004710	Neuropeptide-Like Protein [Source:UniProtKB/TrEMBL;Acc:G4VD53]
0.568	0.647817	0.136	0.934602	0.162	0.016	Neuron 1	Smp_175020	Amiloride-sensitive sodium channel,putative [Source:UniProtKB/TrEMBL;Acc:A0A3Q0KTE1]
0.568	0.902283	0.136	1.30172	0.15	0.011	Neuron 1	Smp_181250	NA
0.568	1.65519	0.136	2.38793	0.238	0.101	Neuron 1	Smp_129230	Subfamily S1A unassigned peptidase (S01 family) [Source:UniProtKB/TrEMBL;Acc:A0A3Q0KLE4]
0.433	0.272044	0.134	0.392477	0.137	0.315	Neuron 1	Smp_304880	Coiled-coil domain-containing protein 110 [Source:UniProtKB/TrEMBL;Acc:A0A5K4F446]
0.433	0.314706	0.134	0.454025	0.211	0.406	Neuron 1	Smp_093220	ANK_REP_REGION domain-containing protein [Source:UniProtKB/TrEMBL;Acc:A0A3Q0KJ74]
0.567	0.769171	0.134	1.10968	0.16	0.016	Neuron 1	Smp_312010	HMG box domain-containing protein [Source:UniProtKB/TrEMBL;Acc:A0A5K4F6Y0]
0.434	0.572031	0.132	0.825267	0.377	0.577	Neuron 1	Smp_170690	Proline dehydrogenase [Source:UniProtKB/TrEMBL;Acc:A0A5K4EWI8]
0.434	0.298565	0.132	0.430738	0.203	0.352	Neuron 1	Smp_161400	Jumonji domain containing protein-related including hairless [Source:UniProtKB/TrEMBL;Acc:A0A3Q0KRF0]
0.566	0.437939	0.132	0.631812	0.193	0.047	Neuron 1	Smp_245790	SAM domain-containing protein [Source:UniProtKB/TrEMBL;Acc:A0A5K4F0V5]
0.566	0.93885	0.132	1.35447	0.16	0.016	Neuron 1	Smp_160670	Putative paired box protein pax-6 [Source:UniProtKB/TrEMBL;Acc:G4VJ65]
0.566	1.85357	0.132	2.67413	0.177	0.033	Neuron 1	Smp_043650	Secreted protein [Source:UniProtKB/TrEMBL;Acc:G4VKA4]
0.565	0.981971	0.13	1.41668	0.343	0.212	Neuron 1	Smp_244090	Zinc finger protein [Source:UniProtKB/TrEMBL;Acc:A0A5K4F043]
0.436	0.326805	0.128	0.471481	0.235	0.366	Neuron 1	Smp_127280	O-acyltransferase [Source:UniProtKB/TrEMBL;Acc:A0A5K4ELT5]
0.563	0.605029	0.126	0.872872	0.217	0.067	Neuron 1	Smp_074150	Annexin [Source:UniProtKB/TrEMBL;Acc:C4QH88]
0.563	1.04615	0.126	1.50927	0.61	0.669	Neuron 1	Smp_074140	Annexin [Source:UniProtKB/TrEMBL;Acc:A0A3Q0KHN3]
0.562	0.861468	0.124	1.24284	0.278	0.12	Neuron 1	Smp_052290	Fibroblast growth factor receptor-like 1 [Source:UniProtKB/TrEMBL;Acc:A0A3Q0KFW7]
0.562	0.797343	0.124	1.15032	0.248	0.113	Neuron 1	Smp_148250	RanBP2-type domain-containing protein [Source:UniProtKB/TrEMBL;Acc:A0A5K4ER40]
0.438	0.339433	0.124	0.489698	0.159	0.308	Neuron 1	Smp_018790	PPM-type phosphatase domain-containing protein [Source:UniProtKB/TrEMBL;Acc:A0A3Q0KCX4]
0.561	1.16679	0.122	1.68332	0.45	0.43	Neuron 1	Smp_214000	Serine/threonine-protein phosphatase [Source:UniProtKB/TrEMBL;Acc:A0A5K4F2J7]
0.561	0.88037	0.122	1.2701	0.352	0.255	Neuron 1	Smp_170760	Putative bromodomain containing protein [Source:UniProtKB/TrEMBL;Acc:A0A3Q0KSP2]
0.561	0.974408	0.122	1.40577	0.21	0.077	Neuron 1	Smp_155290	RIIa domain-containing protein [Source:UniProtKB/TrEMBL;Acc:A0A5K4ESI4]
0.561	1.09987	0.122	1.58677	0.492	0.436	Neuron 1	Smp_307650	Tyrosinase_Cu-bd domain-containing protein [Source:UniProtKB/TrEMBL;Acc:A0A5K4F4P6]
0.56	0.851566	0.12	1.22855	0.158	0.013	Neuron 1	Smp_340870	GLOBIN domain-containing protein [Source:UniProtKB/TrEMBL;Acc:A0A5K4FCW5]
0.44	0.323312	0.12	0.46644	0.383	0.58	Neuron 1	Smp_151640	Apple domain-containing protein [Source:UniProtKB/TrEMBL;Acc:A0A3Q0KPU2]
0.557	0.828467	0.114	1.19523	0.438	0.366	Neuron 1	Smp_159190	Thiamin pyrophosphokinase-related [Source:UniProtKB/TrEMBL;Acc:A0A3Q0KR39]
0.557	0.688703	0.114	0.993588	0.162	0.014	Neuron 1	Smp_247260	IPT/TIG domain-containing protein [Source:UniProtKB/TrEMBL;Acc:A0A5K4F121]
0.557	1.2487	0.114	1.80149	0.341	0.245	Neuron 1	Smp_035650	Homeobox protein aristaless-related [Source:UniProtKB/TrEMBL;Acc:A0A3Q0KEG9]
0.557	1.05022	0.114	1.51514	0.343	0.217	Neuron 1	Smp_247230	Putative single-stranded DNA-binding protein mssp-1 [Source:UniProtKB/TrEMBL;Acc:A0A5K4F1A8]
0.557	0.558765	0.114	0.806127	0.208	0.068	Neuron 1	Smp_245600	Anion exchange protein [Source:UniProtKB/TrEMBL;Acc:A0A5K4F3N9]
0.557	2.1285	0.114	3.07078	0.177	0.039	Neuron 1	Smp_200440	Smp_200440 [Source:UniProtKB/TrEMBL;Acc:A0A3Q0KUM9]
0.443	0.500598	0.114	0.722211	0.301	0.471	Neuron 1	Smp_340540	Scavenger receptor class B member 2 [Source:UniProtKB/TrEMBL;Acc:A0A5K4FAA7]
0.556	0.731386	0.112	1.05517	0.302	0.181	Neuron 1	Smp_343700	SH2 domain-containing protein [Source:UniProtKB/TrEMBL;Acc:A0A5K4FCX8]
0.556	0.758469	0.112	1.09424	0.139	0.028	Neuron 1	Smp_310430	Cadherin [Source:UniProtKB/TrEMBL;Acc:A0A5K4F6M5]
0.556	0.447183	0.112	0.645149	0.246	0.109	Neuron 1	Smp_246110	TGc domain-containing protein [Source:UniProtKB/TrEMBL;Acc:A0A5K4F232]
0.556	0.748721	0.112	1.08018	0.14	0.024	Neuron 1	Smp_130070	Putative nephrin [Source:UniProtKB/TrEMBL;Acc:A0A5K4ELW6]
0.444	0.240026	0.112	0.346284	0.16	0.296	Neuron 1	Smp_301420	NA
0.555	0.534038	0.11	0.770454	0.197	0.072	Neuron 1	Smp_070020	Putative rhoptry associated membrane antigen [Source:UniProtKB/TrEMBL;Acc:A0A3Q0KHA7]
0.555	0.853102	0.11	1.23077	0.191	0.047	Neuron 1	Smp_336010	G_PROTEIN_RECEP_F1_2 domain-containing protein [Source:UniProtKB/TrEMBL;Acc:A0A5K4F8S0]
0.555	0.611005	0.11	0.881494	0.144	0.034	Neuron 1	NA	Innexin
0.555	0.741197	0.11	1.06932	0.303	0.156	Neuron 1	Smp_305490	Calponin-homology (CH) domain-containing protein [Source:UniProtKB/TrEMBL;Acc:A0A5K4F2A5]
0.554	0.583847	0.108	0.842314	0.241	0.099	Neuron 1	Smp_141830	Transcriptional enhancer factor (Tef) related [Source:UniProtKB/TrEMBL;Acc:A0A5K4EPS1]
0.553	0.607062	0.106	0.875806	0.144	0.022	Neuron 1	Smp_329530	NA
0.553	1.02912	0.106	1.4847	0.241	0.093	Neuron 1	Smp_247430	Cadherin [Source:UniProtKB/TrEMBL;Acc:A0A5K4F1E2]
0.447	0.632287	0.106	0.912197	0.456	0.665	Neuron 1	Smp_345370	Recombining binding protein suppressor of hairless [Source:UniProtKB/TrEMBL;Acc:A0A5K4FC52]
0.552	0.412381	0.104	0.594939	0.245	0.109	Neuron 1	Smp_161450	NA
0.552	1.0015	0.104	1.44486	0.139	0.01	Neuron 1	Smp_310510	Ig-like domain-containing protein [Source:UniProtKB/TrEMBL;Acc:A0A5K4F6N1]
0.552	0.509635	0.104	0.735247	0.308	0.168	Neuron 1	Smp_122900	Putative beta-arrestin 1 [Source:UniProtKB/TrEMBL;Acc:A0A3Q0KKD3]
0.449	0.235162	0.102	0.339267	0.14	0.271	Neuron 1	Smp_343430	Anoctamin [Source:UniProtKB/TrEMBL;Acc:A0A5K4FDS2]
0.55	0.880544	0.1	1.27036	0.38	0.359	Neuron 1	Smp_154560	PDZ domain-containing protein [Source:UniProtKB/TrEMBL;Acc:A0A5K4ET56]
0.45	0.45909	0.1	0.662326	0.311	0.43	Neuron 1	Smp_199050	DUF4708 domain-containing protein [Source:UniProtKB/TrEMBL;Acc:A0A3Q0KUT0]
0.549	0.759499	0.098	1.09573	0.217	0.1	Neuron 1	Smp_131640	Rna-binding protein musashi-related [Source:UniProtKB/TrEMBL;Acc:A0A3Q0KLX2]
0.549	0.647091	0.098	0.933555	0.104	0.002	Neuron 1	Smp_144120	Putative lim/homeobox protein Awh (Protein arrowhead) [Source:UniProtKB/TrEMBL;Acc:A0A3Q0KNN8]
0.549	0.901073	0.098	1.29997	0.12	0.013	Neuron 1	Smp_203190	Secreted protein [Source:UniProtKB/TrEMBL;Acc:A0A3Q0KV36]
0.451	0.430879	0.098	0.621627	0.141	0.283	Neuron 1	Smp_133590	C2 domain-containing protein [Source:UniProtKB/TrEMBL;Acc:A0A5K4EMC7]
0.548	0.739164	0.096	1.06639	0.258	0.114	Neuron 1	Smp_346790	Ig-like domain-containing protein [Source:UniProtKB/TrEMBL;Acc:A0A5K4FBX1]
0.548	0.74759	0.096	1.07854	0.116	0.01	Neuron 1	Smp_332490	Alpha-carbonic anhydrase domain-containing protein [Source:UniProtKB/TrEMBL;Acc:A0A5K4F9R3]
0.548	1.31272	0.096	1.89386	0.12	0.016	Neuron 1	Smp_042120	NPP-1 prepropeptide; NPP-1 prepropeptide; NPP-1 prepropeptide; Putative neuropeptide; Putative neuropeptide [Source:UniProtKB/TrEMBL;Acc:C4Q8P7]
0.548	1.02738	0.096	1.48219	0.291	0.167	Neuron 1	Smp_246820	N-acetyltransferase domain-containing protein [Source:UniProtKB/TrEMBL;Acc:A0A5K4F2M1]
0.547	0.61666	0.094	0.889653	0.158	0.05	Neuron 1	Smp_156480	GATA-type domain-containing protein [Source:UniProtKB/TrEMBL;Acc:A0A3Q0KQP1]
0.547	0.646054	0.094	0.932059	0.138	0.023	Neuron 1	Smp_136620	Glycosyl transferase [Source:UniProtKB/TrEMBL;Acc:C4Q4G9]
0.547	0.616173	0.094	0.888949	0.132	0.031	Neuron 1	Smp_031300	Putative universal stress protein [Source:UniProtKB/TrEMBL;Acc:G4VPM6]
0.546	0.533381	0.092	0.769506	0.38	0.288	Neuron 1	Smp_044060	Phosphodiesterase [Source:UniProtKB/TrEMBL;Acc:A0A3Q0KF67]
0.546	0.484154	0.092	0.698486	0.12	0.006	Neuron 1	Smp_012000	Acetylcholine receptor-related [Source:UniProtKB/TrEMBL;Acc:A0A3Q0KCD0]
0.546	0.659729	0.092	0.951787	0.104	0.009	Neuron 1	Smp_315760	C1q domain-containing protein [Source:UniProtKB/TrEMBL;Acc:A0A5K4F488]
0.454	0.201617	0.092	0.290871	0.145	0.258	Neuron 1	Smp_000790	Actin binding LIM protein family member 2-related [Source:UniProtKB/TrEMBL;Acc:A0A5K4E8J8]
0.544	0.99409	0.088	1.43417	0.482	0.515	Neuron 1	Smp_172460	Krueppel-like factor 10 [Source:UniProtKB/TrEMBL;Acc:G4VM64]
0.544	0.497347	0.088	0.717521	0.103	0.013	Neuron 1	Smp_052630	NA
0.544	1.07763	0.088	1.55469	0.109	0.02	Neuron 1	Smp_121920	Putative vesicular amine transporter [Source:UniProtKB/TrEMBL;Acc:A0A5K4EJL2]
0.543	0.778622	0.086	1.12331	0.298	0.134	Neuron 1	Smp_170150	Protein kinase domain-containing protein [Source:UniProtKB/TrEMBL;Acc:A0A3Q0KSK6]
0.543	0.437558	0.086	0.631263	0.101	0.007	Neuron 1	Smp_342270	Homeobox domain-containing protein [Source:UniProtKB/TrEMBL;Acc:A0A5K4FCF3]
0.543	0.922843	0.086	1.33138	0.101	0.008	Neuron 1	Smp_244040	UPF0764 protein C16orf89 homolog [Source:UniProtKB/TrEMBL;Acc:A0A5K4F1B0]
0.542	0.561026	0.084	0.80939	0.377	0.276	Neuron 1	Smp_005880	phosphoenolpyruvate carboxykinase (GTP) [Source:UniProtKB/TrEMBL;Acc:G4V721]
0.541	0.804341	0.082	1.16042	0.189	0.034	Neuron 1	Smp_175630	Putative collagen alpha chain [Source:UniProtKB/TrEMBL;Acc:A0A3Q0KTE7]
0.541	0.440464	0.082	0.635455	0.23	0.12	Neuron 1	Smp_131050	Putative camp-dependent protein kinase type II regulatory subunit [Source:UniProtKB/TrEMBL;Acc:A0A3Q0KLT7]
0.54	0.537664	0.08	0.775685	0.107	0.018	Neuron 1	Smp_321920	MADF domain-containing protein [Source:UniProtKB/TrEMBL;Acc:A0A5K4F7U0]
0.54	1.02202	0.08	1.47446	0.278	0.209	Neuron 1	Smp_266840	PHB domain-containing protein [Source:UniProtKB/TrEMBL;Acc:A0A5K4F2T0]
0.54	0.445283	0.08	0.642408	0.128	0.048	Neuron 1	Smp_078230	cGMP-dependent protein kinase [Source:UniProtKB/TrEMBL;Acc:A0A3Q0KI04]
0.46	0.750663	0.08	1.08298	0.503	0.691	Neuron 1	Smp_342330	ATP citrate synthase [Source:UniProtKB/TrEMBL;Acc:A0A5K4FAY3]
0.539	0.43401	0.078	0.626145	0.247	0.134	Neuron 1	Smp_344610	NA
0.539	0.439879	0.078	0.634611	0.103	0.024	Neuron 1	Smp_244340	C2H2-type domain-containing protein [Source:UniProtKB/TrEMBL;Acc:A0A5K4F362]
0.539	0.622765	0.078	0.89846	0.274	0.151	Neuron 1	Smp_344810	NA
0.538	0.84821	0.076	1.22371	0.146	0.026	Neuron 1	Smp_152280	Arrestin_C domain-containing protein [Source:UniProtKB/TrEMBL;Acc:A0A3Q0KQ22]
0.538	0.940334	0.076	1.35662	0.205	0.129	Neuron 1	Smp_245840	Protocadherin-11 Y-linked [Source:UniProtKB/TrEMBL;Acc:A0A5K4F0X0]
0.537	0.560974	0.074	0.809315	0.169	0.075	Neuron 1	Smp_245850	G_PROTEIN_RECEP_F1_2 domain-containing protein [Source:UniProtKB/TrEMBL;Acc:A0A5K4F2A2]
0.537	0.904779	0.074	1.30532	0.334	0.307	Neuron 1	Smp_017880	NA
0.537	0.490625	0.074	0.707822	0.108	0.026	Neuron 1	Smp_124080	NA
0.537	0.572179	0.074	0.82548	0.154	0.082	Neuron 1	Smp_335200	NA
0.536	0.693796	0.072	1.00094	0.185	0.106	Neuron 1	Smp_058450	Protein phosphatase 1 regulatory inhibitor subunit 16a, putative [Source:UniProtKB/TrEMBL;Acc:A0A3Q0KGC6]
0.536	1.7299	0.072	2.49572	0.132	0.059	Neuron 1	Smp_340860	NA
0.464	0.528609	0.072	0.762621	0.336	0.427	Neuron 1	Smp_001950	Cytochrome b561 domain-containing protein [Source:UniProtKB/TrEMBL;Acc:A0A3Q0KBI4]
0.535	0.613249	0.07	0.884731	0.137	0.03	Neuron 1	Smp_344400	Cyclic nucleotide-binding domain-containing protein [Source:UniProtKB/TrEMBL;Acc:A0A5K4FAZ0]
0.465	0.263476	0.07	0.380115	0.235	0.333	Neuron 1	Smp_174870	Otopetrin-2 [Source:UniProtKB/TrEMBL;Acc:A0A3Q0KTS3]
0.534	0.709242	0.068	1.02322	0.111	0.017	Neuron 1	Smp_136660	Ig-like domain-containing protein [Source:UniProtKB/TrEMBL;Acc:A0A3Q0KMS8]
0.533	0.526606	0.066	0.759731	0.116	0.047	Neuron 1	Smp_153100	Putative potassium/sodium hyperpolarization-activated cyclic nucleotide-gated channel [Source:UniProtKB/TrEMBL;Acc:A0A3Q0KQ67]
0.532	0.839265	0.064	1.2108	0.461	0.481	Neuron 1	Smp_068510	Putative neuronal calcium sensor [Source:UniProtKB/TrEMBL;Acc:A0A3Q0KH73]
0.531	0.519671	0.062	0.749727	0.11	0.021	Neuron 1	Smp_145210	Putative cadherin [Source:UniProtKB/TrEMBL;Acc:A0A3Q0KP59]
0.469	0.277264	0.062	0.400007	0.197	0.304	Neuron 1	Smp_041430	14-3-3 protein, putative [Source:UniProtKB/TrEMBL;Acc:G4LWW0]
0.53	0.694361	0.06	1.00175	0.268	0.202	Neuron 1	Smp_342570	Diacylglycerol kinase [Source:UniProtKB/TrEMBL;Acc:A0A5K4FES7]
0.47	0.419445	0.06	0.605131	0.296	0.395	Neuron 1	Smp_210130	Homeobox protein six-related [Source:UniProtKB/TrEMBL;Acc:A0A5K4F027]
0.47	0.666519	0.06	0.961583	0.224	0.324	Neuron 1	Smp_008710	LRRCT domain-containing protein [Source:UniProtKB/TrEMBL;Acc:A0A3Q0KC46]
0.529	1.04196	0.058	1.50324	0.427	0.456	Neuron 1	Smp_204260	Apple domain-containing protein [Source:UniProtKB/TrEMBL;Acc:A0A3Q0KUW7]
0.527	0.182203	0.054	0.262863	0.288	0.206	Neuron 1	Smp_012440	Glucose transport protein [Source:UniProtKB/TrEMBL;Acc:Q26579]
0.526	1.05328	0.052	1.51957	0.423	0.45	Neuron 1	Smp_245900	1-phosphatidylinositol 4,5-bisphosphate phosphodiesterase [Source:UniProtKB/TrEMBL;Acc:A0A5K4F0P8]
0.474	0.320479	0.052	0.462353	0.112	0.178	Neuron 1	Smp_201130	Tumor protein p53-inducible protein 11 [Source:UniProtKB/TrEMBL;Acc:G4LUE2]
0.525	0.728444	0.05	1.05092	0.125	0.053	Neuron 1	Smp_202260	Secreted protein [Source:UniProtKB/TrEMBL;Acc:G4VFV9]
0.525	0.196934	0.05	0.284116	0.146	0.098	Neuron 1	Smp_346150	Ras-related protein Rab-10 [Source:UniProtKB/TrEMBL;Acc:A0A5K4FGD9]
0.525	0.435114	0.05	0.627737	0.156	0.056	Neuron 1	Smp_140620	Putative g-protein coupled receptor [Source:UniProtKB/TrEMBL;Acc:A0A3Q0KN47]
0.524	0.326713	0.048	0.471348	0.112	0.033	Neuron 1	Smp_344180	GDNF family receptor alpha-like [Source:UniProtKB/TrEMBL;Acc:A0A5K4FFG0]
0.524	0.422886	0.048	0.610095	0.28	0.253	Neuron 1	Smp_102690	Eukaryotic translation initiation factor 2c,putative [Source:UniProtKB/TrEMBL;Acc:A0A5K4EIZ2]
0.476	0.572503	0.048	0.825947	0.217	0.285	Neuron 1	Smp_134490	Putative thyroid hormone receptor [Source:UniProtKB/TrEMBL;Acc:A0A3Q0KMA9]
0.523	0.217248	0.046	0.313423	0.122	0.057	Neuron 1	Smp_155320	Tetraspanin [Source:UniProtKB/TrEMBL;Acc:A0A3Q0KQI4]
0.477	0.893149	0.046	1.28854	0.545	0.71	Neuron 1	Smp_016180	Putative nuclear hormone receptor [Source:UniProtKB/TrEMBL;Acc:A0A3Q0KCQ5]
0.522	0.435125	0.044	0.627753	0.219	0.123	Neuron 1	Smp_018440	Homeobox domain-containing protein [Source:UniProtKB/TrEMBL;Acc:A0A3Q0KCX5]
0.478	0.83831	0.044	1.20943	0.443	0.598	Neuron 1	Smp_146120	Phosphodiesterase [Source:UniProtKB/TrEMBL;Acc:A0A3Q0KP42]
0.478	0.730326	0.044	1.05364	0.39	0.472	Neuron 1	Smp_144590	Putative synaptic ras gtpase activating protein, syngap [Source:UniProtKB/TrEMBL;Acc:A0A5K4EQF8]
0.52	0.2149	0.04	0.310035	0.106	0.052	Neuron 1	Smp_172370	F-BAR domain-containing protein [Source:UniProtKB/TrEMBL;Acc:A0A3Q0KT18]
0.519	0.748641	0.038	1.08006	0.128	0.053	Neuron 1	Smp_137990	Putative complexin (Synaphin) [Source:UniProtKB/TrEMBL;Acc:A0A3Q0KMR6]
0.518	0.251193	0.036	0.362396	0.219	0.186	Neuron 1	Smp_071390	Adenylate kinase; Adenylate kinase; Putative adenylate kinase [Source:UniProtKB/TrEMBL;Acc:G4V9S0]
0.482	0.767969	0.036	1.10795	0.466	0.603	Neuron 1	Smp_123290	cGMP-dependent protein kinase [Source:UniProtKB/TrEMBL;Acc:E7BBH9]
0.483	1.10185	0.034	1.58964	0.541	0.705	Neuron 1	Smp_343540	Putative talin [Source:UniProtKB/TrEMBL;Acc:A0A5K4FCV3]
0.483	0.174554	0.034	0.251829	0.085	0.15	Neuron 1	Smp_202720	NA
0.516	0.474894	0.032	0.685127	0.262	0.187	Neuron 1	Smp_082360	SH3 domain-containing protein [Source:UniProtKB/TrEMBL;Acc:A0A3Q0KIF0]
0.516	0.540138	0.032	0.779254	0.199	0.125	Neuron 1	Smp_045990	Diras family, GTP-binding ras-like [Source:UniProtKB/TrEMBL;Acc:A0A3Q0KFC3]
0.514	0.296636	0.028	0.427955	0.167	0.153	Neuron 1	Smp_340150	ABC transporter [Source:UniProtKB/TrEMBL;Acc:A0A5K4F9F4]
0.487	0.782263	0.026	1.12857	0.541	0.707	Neuron 1	Smp_035270	Malate dehydrogenase [Source:UniProtKB/TrEMBL;Acc:G4V7Z7]
0.512	0.382109	0.024	0.551267	0.173	0.143	Neuron 1	Smp_173380	receptor protein-tyrosine kinase [Source:UniProtKB/TrEMBL;Acc:A0A3Q0KT67]
0.488	0.81063	0.024	1.16949	0.184	0.254	Neuron 1	Smp_175980	Na_H_Exchanger domain-containing protein [Source:UniProtKB/TrEMBL;Acc:A0A3Q0KTX2]
0.489	0.350258	0.022	0.505316	0.184	0.218	Neuron 1	Smp_034550	Putative alpha-actinin [Source:UniProtKB/TrEMBL;Acc:A0A3Q0KE94]
0.489	0.560207	0.022	0.808208	0.212	0.213	Neuron 1	Smp_159790	Putative kif1 [Source:UniProtKB/TrEMBL;Acc:A0A3Q0KR75]
0.489	0.729185	0.022	1.05199	0.305	0.368	Neuron 1	Smp_340440	NA
0.509	0.233199	0.018	0.336435	0.354	0.331	Neuron 1	Smp_332360	Erythrocyte membrane protein, putative [Source:UniProtKB/TrEMBL;Acc:A0A5K4F7L8]
0.491	0.666243	0.018	0.961186	0.54	0.645	Neuron 1	Smp_145700	Putative ankyrin 2,3/unc44 [Source:UniProtKB/TrEMBL;Acc:A0A5K4ERA4]
0.492	0.747577	0.016	1.07853	0.302	0.368	Neuron 1	Smp_160780	Putative voltage-gated potassium channel [Source:UniProtKB/TrEMBL;Acc:G4V7X8]
0.507	0.47245	0.014	0.681602	0.157	0.132	Neuron 1	Smp_173760	C2H2-type domain-containing protein [Source:UniProtKB/TrEMBL;Acc:A0A3Q0KTL0]
0.507	0.20006	0.014	0.288626	0.165	0.154	Neuron 1	Smp_333140	Rootletin [Source:UniProtKB/TrEMBL;Acc:A0A5K4FC49]
0.506	0.697961	0.012	1.00695	0.253	0.247	Neuron 1	Smp_141660	Putative high voltage-activated calcium channel beta subunit 2; Voltage-operated calcium channel beta subunit [Source:UniProtKB/TrEMBL;Acc:A0A2H4UCT2]
0.495	0.522687	0.01	0.754078	0.124	0.173	Neuron 1	Smp_127310	Biogenic amine (Dopamine) receptor, putative [Source:UniProtKB/TrEMBL;Acc:G4LUJ1]
0.495	0.435484	0.01	0.62827	0.117	0.146	Neuron 1	Smp_179940	NA
0.495	0.67266	0.01	0.970443	0.316	0.37	Neuron 1	Smp_305875	Multiple PDZ domain protein [Source:UniProtKB/TrEMBL;Acc:A0A5K4F4B7]
0.504	0.532873	0.008	0.768773	0.187	0.134	Neuron 1	Smp_144310	Voltage-gated potassium channel, KCNQ [Source:UniProtKB/TrEMBL;Acc:A0A5K4EQY8]
0.496	0.641642	0.008	0.925694	0.614	0.812	Neuron 1	Smp_053390	Histone H4 [Source:UniProtKB/TrEMBL;Acc:C4QBN1]
0.496	0.23359	0.008	0.336999	0.152	0.172	Neuron 1	Smp_321770	Protein sleepless [Source:UniProtKB/TrEMBL;Acc:A0A5K4F933]
0.496	0.238418	0.008	0.343964	0.462	0.524	Neuron 1	Smp_038950	L-lactate dehydrogenase [Source:UniProtKB/TrEMBL;Acc:G4VQZ5]
0.503	0.868474	0.006	1.25294	0.349	0.396	Neuron 1	Smp_149160	Putative lipin [Source:UniProtKB/TrEMBL;Acc:A0A3Q0KPS9]
0.502	0.340719	0.004	0.491554	0.101	0.08	Neuron 1	Smp_133600	UTP--glucose-1-phosphate uridylyltransferase [Source:UniProtKB/TrEMBL;Acc:A0A3Q0KM39]
0.498	0.355355	0.004	0.512669	0.125	0.15	Neuron 1	Smp_333390	Potassium voltage-gated channel protein eag [Source:UniProtKB/TrEMBL;Acc:A0A5K4FC87]
0.498	0.384075	0.004	0.554103	0.217	0.217	Neuron 1	Smp_205760	Guanine nucleotide-binding protein subunit gamma; Trimeric G-protein gamma subunit; Trimeric G-protein gamma subunit [Source:UniProtKB/TrEMBL;Acc:Q8IT61]
0.499	0.469258	0.002	0.676996	0.186	0.22	Neuron 1	Smp_210510	Subfamily C1A unassigned peptidase (C01 family) [Source:UniProtKB/TrEMBL;Acc:A0A3Q0KV50]
0.499	0.52823	0.002	0.762074	0.301	0.325	Neuron 1	Smp_000160	Variable lymphocyte receptor, putative [Source:UniProtKB/TrEMBL;Acc:G4LVT7]
0.965	4.78174	0.93	6.89859	0.95	0.116	Neuron 2	Smp_319480	NA
0.928	3.47779	0.856	5.01739	0.899	0.074	Neuron 2	Smp_141570	Twik family of potassium channels-related [Source:UniProtKB/TrEMBL;Acc:A0A3Q0KNE9]
0.919	3.7101	0.838	5.35254	0.894	0.051	Neuron 2	Smp_135250	Cornifelin homolog B-like [Source:UniProtKB/TrEMBL;Acc:A0A3Q0KMC6]
0.912	2.99811	0.824	4.32536	0.869	0.13	Neuron 2	Smp_165660	PKD_channel domain-containing protein [Source:UniProtKB/TrEMBL;Acc:A0A3Q0KSC6]
0.904	2.9897	0.808	4.31322	0.85	0.056	Neuron 2	Smp_128010	NA
0.88	3.63223	0.76	5.24021	0.815	0.073	Neuron 2	Smp_173150	Tetraspanin [Source:UniProtKB/TrEMBL;Acc:A0A3Q0KTH5]
0.86	3.26415	0.72	4.70917	0.799	0.158	Neuron 2	Smp_336340	TNF receptor-associated factor [Source:UniProtKB/TrEMBL;Acc:A0A5K4F8V4]
0.854	2.64063	0.708	3.80962	0.794	0.11	Neuron 2	Smp_088940	Putative zinc finger protein [Source:UniProtKB/TrEMBL;Acc:A0A3Q0KIX1]
0.851	2.46873	0.702	3.56163	0.808	0.143	Neuron 2	Smp_140000	Putative tetraspanin-CD63 receptor [Source:UniProtKB/TrEMBL;Acc:A0A3Q0KN99]
0.85	2.60808	0.7	3.76266	0.819	0.352	Neuron 2	Smp_152260	Lysosomal trafficking regulator lyst [Source:UniProtKB/TrEMBL;Acc:A0A3Q0KQ86]
0.841	2.72336	0.682	3.92898	0.734	0.039	Neuron 2	Smp_165230	Polycystin 1-related [Source:UniProtKB/TrEMBL;Acc:A0A3Q0KRY7]
0.837	2.79694	0.674	4.03513	0.744	0.023	Neuron 2	Smp_203720	Bulb-type lectin domain-containing protein [Source:UniProtKB/TrEMBL;Acc:G4VPP9]
0.821	2.23416	0.642	3.2232	0.746	0.081	Neuron 2	Smp_331390	NA
0.821	2.82515	0.642	4.07583	0.716	0.027	Neuron 2	Smp_325700	Apple domain-containing protein [Source:UniProtKB/TrEMBL;Acc:A0A5K4F8M8]
0.82	2.60624	0.64	3.76001	0.688	0.024	Neuron 2	Smp_036670	Sel1 repeat family protein [Source:UniProtKB/TrEMBL;Acc:G4VQN2]
0.809	2.74251	0.618	3.95661	0.692	0.095	Neuron 2	Smp_303980	T9SS type A sorting domain-containing protein [Source:UniProtKB/TrEMBL;Acc:A0A5K4F220]
0.797	2.33156	0.594	3.36372	0.698	0.057	Neuron 2	Smp_312230	GRIP domain-containing protein [Source:UniProtKB/TrEMBL;Acc:A0A5K4F3C4]
0.793	2.44323	0.586	3.52484	0.676	0.065	Neuron 2	Smp_058380	Putative long-N-terminal adhesion GPCR [Source:UniProtKB/TrEMBL;Acc:A0A3Q0KGE0]
0.783	2.39534	0.566	3.45575	0.644	0.026	Neuron 2	Smp_345820	Hydrocephalus-inducing protein homolog [Source:UniProtKB/TrEMBL;Acc:A0A5K4FDR7]
0.77	2.12414	0.54	3.06449	0.596	0.024	Neuron 2	Smp_316250	EGF-like domain-containing protein [Source:UniProtKB/TrEMBL;Acc:A0A5K4F6D7]
0.766	1.99113	0.532	2.87259	0.752	0.439	Neuron 2	Smp_089460	Family C2 unassigned peptidase (C02 family) [Source:UniProtKB/TrEMBL;Acc:A0A3Q0KJ03]
0.763	2.04201	0.526	2.946	0.606	0.032	Neuron 2	Smp_316240	NA
0.762	2.3705	0.524	3.41991	0.717	0.391	Neuron 2	Smp_011030	Heme-binding protein 2 [Source:UniProtKB/TrEMBL;Acc:G4VKU2]
0.76	2.28631	0.52	3.29845	0.627	0.179	Neuron 2	Smp_337070	EGF-like domain-containing protein [Source:UniProtKB/TrEMBL;Acc:A0A5K4F9R2]
0.754	2.10719	0.508	3.04003	0.608	0.018	Neuron 2	Smp_139250	F-box and wd40 domain protein, putative [Source:UniProtKB/TrEMBL;Acc:G4LUT6]
0.748	2.14688	0.496	3.0973	0.601	0.039	Neuron 2	Smp_335180	EF-hand domain-containing protein [Source:UniProtKB/TrEMBL;Acc:A0A5K4F9B3]
0.747	1.78771	0.494	2.57913	0.561	0.037	Neuron 2	Smp_320440	Tetraspanin [Source:UniProtKB/TrEMBL;Acc:A0A5K4F7G2]
0.744	1.77233	0.488	2.55693	0.625	0.077	Neuron 2	Smp_045990	Diras family, GTP-binding ras-like [Source:UniProtKB/TrEMBL;Acc:A0A3Q0KFC3]
0.743	1.95987	0.486	2.8275	0.64	0.097	Neuron 2	Smp_333140	Rootletin [Source:UniProtKB/TrEMBL;Acc:A0A5K4FC49]
0.737	2.01253	0.474	2.90346	0.554	0.022	Neuron 2	Smp_079970	Tubulin beta chain [Source:UniProtKB/TrEMBL;Acc:G4VTA5]
0.736	2.09669	0.472	3.02489	0.546	0.033	Neuron 2	Smp_334610	PKD_channel domain-containing protein [Source:UniProtKB/TrEMBL;Acc:A0A5K4FAK6]
0.733	1.71085	0.466	2.46823	0.546	0.012	Neuron 2	Smp_066520	Putative spfh domain / Band 7 family protein [Source:UniProtKB/TrEMBL;Acc:G4VM02]
0.732	1.56517	0.464	2.25807	0.562	0.086	Neuron 2	Smp_334030	SH2 domain-containing protein [Source:UniProtKB/TrEMBL;Acc:A0A5K4FAB2]
0.731	1.78996	0.462	2.58237	0.569	0.06	Neuron 2	Smp_243660	SWR1-complex protein 4 [Source:UniProtKB/TrEMBL;Acc:A0A5K4F131]
0.726	2.00869	0.452	2.89792	0.571	0.039	Neuron 2	Smp_344000	Deoxyribonuclease TATDN3 [Source:UniProtKB/TrEMBL;Acc:A0A5K4FD17]
0.722	1.78618	0.444	2.57692	0.522	0.018	Neuron 2	Smp_204920	Tudor domain-containing protein [Source:UniProtKB/TrEMBL;Acc:A0A3Q0KVI1]
0.719	1.84795	0.438	2.66603	0.538	0.036	Neuron 2	Smp_340550	NA
0.719	0.783521	0.438	1.13038	0.707	0.257	Neuron 2	Smp_050220	Complexin, putative [Source:UniProtKB/TrEMBL;Acc:A0A3Q0KFR3]
0.711	1.33043	0.422	1.9194	0.508	0.035	Neuron 2	Smp_313980	Tubulin beta chain [Source:UniProtKB/TrEMBL;Acc:G4VHK8]
0.707	1.79976	0.414	2.5965	0.549	0.042	Neuron 2	Smp_194040	Secreted phosphoprotein 1 [Source:UniProtKB/TrEMBL;Acc:A0A3Q0KUB0]
0.705	1.37862	0.41	1.98893	0.576	0.172	Neuron 2	Smp_210510	Subfamily C1A unassigned peptidase (C01 family) [Source:UniProtKB/TrEMBL;Acc:A0A3Q0KV50]
0.703	1.36447	0.406	1.96851	0.533	0.064	Neuron 2	Smp_121950	Arrestin_C domain-containing protein [Source:UniProtKB/TrEMBL;Acc:A0A3Q0KKE8]
0.7	1.4146	0.4	2.04084	0.515	0.081	Neuron 2	Smp_161450	NA
0.698	1.20445	0.396	1.73766	0.518	0.09	Neuron 2	Smp_131050	Putative camp-dependent protein kinase type II regulatory subunit [Source:UniProtKB/TrEMBL;Acc:A0A3Q0KLT7]
0.698	1.17696	0.396	1.698	0.627	0.246	Neuron 2	Smp_344620	NA
0.696	1.90178	0.392	2.74368	0.525	0.017	Neuron 2	Smp_316210	NA
0.694	1.87949	0.388	2.71154	0.54	0.076	Neuron 2	Smp_026820	Centrosomal protein of 135 kDa (Cep135 protein) (Centrosomal protein 4), putative [Source:UniProtKB/TrEMBL;Acc:A0A3Q0KDL1]
0.688	1.44803	0.376	2.08906	0.626	0.311	Neuron 2	Smp_154500	TPR_REGION domain-containing protein [Source:UniProtKB/TrEMBL;Acc:A0A3Q0KQE5]
0.683	1.16777	0.366	1.68474	0.487	0.104	Neuron 2	Smp_061050	NA
0.68	1.84802	0.36	2.66614	0.496	0.031	Neuron 2	Smp_198590	Kinesin-like protein [Source:UniProtKB/TrEMBL;Acc:A0A5K4EZA4]
0.679	1.63113	0.358	2.35322	0.454	0.007	Neuron 2	Smp_166350	UPAR/Ly6 domain-containing protein [Source:UniProtKB/TrEMBL;Acc:A0A3Q0KS58]
0.673	1.20115	0.346	1.73289	0.58	0.151	Neuron 2	Smp_167370	Copine, putative [Source:UniProtKB/TrEMBL;Acc:A0A3Q0KS66]
0.67	1.57095	0.34	2.2664	0.512	0.132	Neuron 2	Smp_051120	Polyketide_cyc domain-containing protein [Source:UniProtKB/TrEMBL;Acc:A0A3Q0KFS7]
0.67	1.28706	0.34	1.85683	0.582	0.267	Neuron 2	Smp_044060	Phosphodiesterase [Source:UniProtKB/TrEMBL;Acc:A0A3Q0KF67]
0.667	1.17679	0.334	1.69775	0.446	0.063	Neuron 2	Smp_245100	CEP209_CC5 domain-containing protein [Source:UniProtKB/TrEMBL;Acc:A0A5K4F0N6]
0.663	0.498306	0.326	0.718904	0.843	0.502	Neuron 2	Smp_342190	TRPA [Source:UniProtKB/TrEMBL;Acc:A0A5K4FA45]
0.66	1.17283	0.32	1.69204	0.535	0.204	Neuron 2	Smp_342880	protein-tyrosine-phosphatase [Source:UniProtKB/TrEMBL;Acc:A0A5K4FB45]
0.658	1.34634	0.316	1.94235	0.514	0.114	Neuron 2	Smp_175930	Elav (Embryonic lethal, abnormal vision,drosophila)-like protein [Source:UniProtKB/TrEMBL;Acc:A0A3Q0KTG2]
0.658	1.60059	0.316	2.30916	0.609	0.458	Neuron 2	Smp_163820	Phospholipid-transporting ATPase [Source:UniProtKB/TrEMBL;Acc:A0A3Q0KRT7]
0.344	0.188758	0.312	0.27232	0.33	0.647	Neuron 2	Smp_160850	Nucleoprotein TPR [Source:UniProtKB/TrEMBL;Acc:A0A3Q0KR67]
0.348	0.213166	0.304	0.307534	0.294	0.614	Neuron 2	Smp_327420	Cap-specific mRNA (nucleoside-2'-O-)-methyltransferase 1 [Source:UniProtKB/TrEMBL;Acc:A0A5K4F8G5]
0.651	1.37715	0.302	1.98681	0.428	0.024	Neuron 2	Smp_055630	Transposase [Source:UniProtKB/TrEMBL;Acc:G4VHI8]
0.349	0.178847	0.302	0.258021	0.232	0.528	Neuron 2	Smp_193150	Protein UL128 [Source:UniProtKB/TrEMBL;Acc:A0A3Q0KU79]
0.649	0.929597	0.298	1.34112	0.457	0.119	Neuron 2	Smp_340150	ABC transporter [Source:UniProtKB/TrEMBL;Acc:A0A5K4F9F4]
0.647	1.00067	0.294	1.44367	0.345	0.023	Neuron 2	Smp_094190	Serine/threonine kinase [Source:UniProtKB/TrEMBL;Acc:G4VR00]
0.647	0.987079	0.294	1.42405	0.373	0.043	Neuron 2	Smp_059600	Tektin [Source:UniProtKB/TrEMBL;Acc:A0A5K4EF21]
0.645	1.13516	0.29	1.63769	0.444	0.111	Neuron 2	Smp_174880	Putative fog [Source:UniProtKB/TrEMBL;Acc:G4VR61]
0.643	1.21525	0.286	1.75323	0.375	0.019	Neuron 2	Smp_317370	NA
0.643	1.16402	0.286	1.67932	0.655	0.54	Neuron 2	Smp_151640	Apple domain-containing protein [Source:UniProtKB/TrEMBL;Acc:A0A3Q0KPU2]
0.642	0.483825	0.284	0.698011	0.627	0.304	Neuron 2	Smp_321255	PKS_ER domain-containing protein [Source:UniProtKB/TrEMBL;Acc:A0A5K4F8Y7]
0.641	1.13372	0.282	1.63561	0.412	0.121	Neuron 2	Smp_124290	Ovule protein [Source:UniProtKB/TrEMBL;Acc:A0A3Q0KKP6]
0.64	0.760552	0.28	1.09724	0.327	0.034	Neuron 2	Smp_045500	Annexin [Source:UniProtKB/TrEMBL;Acc:G4VI66]
0.639	1.09391	0.278	1.57819	0.438	0.116	Neuron 2	Smp_344610	NA
0.639	1.13815	0.278	1.64201	0.359	0.024	Neuron 2	Smp_047640	Ferritin [Source:UniProtKB/TrEMBL;Acc:A0A5K4EDQ5]
0.638	1.14042	0.276	1.64528	0.452	0.095	Neuron 2	Smp_163550	Aurora kinase [Source:UniProtKB/TrEMBL;Acc:A0A3Q0KRQ3]
0.638	0.649475	0.276	0.936995	0.913	0.944	Neuron 2	Smp_335990	UBB protein [Source:UniProtKB/TrEMBL;Acc:A0A5K4F9I1]
0.638	1.01824	0.276	1.46901	0.566	0.273	Neuron 2	Smp_200190	Dynein light chain [Source:UniProtKB/TrEMBL;Acc:A0A3Q0KV39]
0.637	1.34652	0.274	1.94261	0.485	0.225	Neuron 2	Smp_194770	NA
0.366	0.182163	0.268	0.262806	0.21	0.505	Neuron 2	Smp_166780	Calcineurin-binding protein cabin-1 [Source:UniProtKB/TrEMBL;Acc:A0A3Q0KS86]
0.369	0.199378	0.262	0.287642	0.365	0.642	Neuron 2	Smp_154000	CCHC-type domain-containing protein [Source:UniProtKB/TrEMBL;Acc:A0A3Q0KQC0]
0.369	0.174541	0.262	0.25181	0.431	0.691	Neuron 2	Smp_349660	NA
0.63	0.940912	0.26	1.35745	0.323	0.029	Neuron 2	Smp_123190	ADP-ribosylation factor-like protein 2-binding protein [Source:UniProtKB/TrEMBL;Acc:A0A5K4EKT5]
0.63	0.961641	0.26	1.38735	0.597	0.422	Neuron 2	Smp_079010	Camp-dependent protein kinase type II-alpha regulatory subunit, putative [Source:UniProtKB/TrEMBL;Acc:G4LV34]
0.37	0.196887	0.26	0.284048	0.129	0.42	Neuron 2	Smp_165170	Putative transient receptor potential cation channel,subfamily m, member [Source:UniProtKB/TrEMBL;Acc:A0A3Q0KRY5]
0.628	0.81074	0.256	1.16965	0.305	0.022	Neuron 2	Smp_025030	Glutamate-cysteine ligase [Source:UniProtKB/TrEMBL;Acc:A0A3Q0KDG5]
0.628	0.546901	0.256	0.789012	0.452	0.19	Neuron 2	Smp_012440	Glucose transport protein [Source:UniProtKB/TrEMBL;Acc:Q26579]
0.627	1.00709	0.254	1.45293	0.429	0.093	Neuron 2	Smp_246110	TGc domain-containing protein [Source:UniProtKB/TrEMBL;Acc:A0A5K4F232]
0.373	0.190099	0.254	0.274255	0.277	0.578	Neuron 2	Smp_144080	P/Homo B domain-containing protein [Source:UniProtKB/TrEMBL;Acc:A0A5K4EPN6]
0.624	0.718099	0.248	1.036	0.463	0.146	Neuron 2	Smp_157790	Putative nachr subunit [Source:UniProtKB/TrEMBL;Acc:A0A3Q0KQW0]
0.376	0.23991	0.248	0.346117	0.134	0.418	Neuron 2	Smp_212900	SUN domain-containing protein [Source:UniProtKB/TrEMBL;Acc:A0A5K4F203]
0.377	0.27312	0.246	0.39403	0.202	0.476	Neuron 2	Smp_179660	NA
0.619	0.339786	0.238	0.490208	0.562	0.274	Neuron 2	Smp_343120	Calcium-transporting ATPase [Source:UniProtKB/TrEMBL;Acc:A0A5K4FAG2]
0.381	0.20654	0.238	0.297974	0.469	0.72	Neuron 2	Smp_093430	Putative gyf domain [Source:UniProtKB/TrEMBL;Acc:A0A3Q0KJ79]
0.618	0.822025	0.236	1.18593	0.427	0.131	Neuron 2	Smp_077980	Putative neuroendocrine convertase 2 [Source:UniProtKB/TrEMBL;Acc:A0A5K4EGZ7]
0.618	0.849972	0.236	1.22625	0.34	0.028	Neuron 2	Smp_087560	NYD-SP28 domain-containing protein [Source:UniProtKB/TrEMBL;Acc:A0A5K4EI11]
0.618	1.14697	0.236	1.65473	0.476	0.262	Neuron 2	Smp_137890	Broad substrate specificity ATP-binding cassette transporter ABCG2 [Source:UniProtKB/TrEMBL;Acc:A0A5K4END4]
0.617	1.14394	0.234	1.65036	0.312	0.062	Neuron 2	Smp_244070	Calponin-homology (CH) domain-containing protein [Source:UniProtKB/TrEMBL;Acc:A0A5K4F339]
0.383	0.260822	0.234	0.376287	0.401	0.649	Neuron 2	Smp_187940	DAGKc domain-containing protein [Source:UniProtKB/TrEMBL;Acc:A0A3Q0KU62]
0.614	0.824886	0.228	1.19006	0.353	0.078	Neuron 2	Smp_323690	Meiosis expressed gene 1 protein homolog [Source:UniProtKB/TrEMBL;Acc:A0A146MIU7]
0.614	1.31715	0.228	1.90024	0.509	0.314	Neuron 2	Smp_181270	RRM domain-containing protein [Source:UniProtKB/TrEMBL;Acc:A0A3Q0KU22]
0.387	0.386501	0.226	0.557604	0.372	0.626	Neuron 2	Smp_335620	dolichyl-diphosphooligosaccharide--protein glycotransferase [Source:UniProtKB/TrEMBL;Acc:A0A5K4F9E4]
0.61	1.17992	0.22	1.70226	0.378	0.061	Neuron 2	Smp_331570	CPXV160 protein [Source:UniProtKB/TrEMBL;Acc:A0A5K4FBL0]
0.61	0.714104	0.22	1.03023	0.269	0.025	Neuron 2	Smp_190140	Radial spoke head 1 homolog [Source:UniProtKB/TrEMBL;Acc:A0A3Q0KU72]
0.609	0.738425	0.218	1.06532	0.335	0.104	Neuron 2	Smp_001610	Radial spoke head protein 9 homolog [Source:UniProtKB/TrEMBL;Acc:G4VCG5]
0.391	0.185542	0.218	0.26768	0.306	0.551	Neuron 2	Smp_141860	Putative heat containing protein [Source:UniProtKB/TrEMBL;Acc:A0A3Q0KNC7]
0.608	0.896992	0.216	1.29409	0.444	0.167	Neuron 2	Smp_082360	SH3 domain-containing protein [Source:UniProtKB/TrEMBL;Acc:A0A3Q0KIF0]
0.607	0.732022	0.214	1.05608	0.49	0.266	Neuron 2	Smp_005880	phosphoenolpyruvate carboxykinase (GTP) [Source:UniProtKB/TrEMBL;Acc:G4V721]
0.394	0.371176	0.212	0.535494	0.497	0.76	Neuron 2	Smp_089870	Histone H2A [Source:UniProtKB/TrEMBL;Acc:G4VCW3]
0.605	0.649	0.21	0.936309	0.481	0.25	Neuron 2	Smp_059570	GTP-binding protein GEM [Source:UniProtKB/TrEMBL;Acc:A0A3Q0KGH9]
0.395	0.297145	0.21	0.428689	0.346	0.567	Neuron 2	Smp_247830	SH2 domain-containing protein [Source:UniProtKB/TrEMBL;Acc:A0A5K4F2Y9]
0.603	0.323039	0.206	0.466046	0.564	0.332	Neuron 2	Smp_145300	peptidylglycine monooxygenase [Source:UniProtKB/TrEMBL;Acc:Q86QQ6]
0.398	0.175952	0.204	0.253845	0.165	0.414	Neuron 2	Smp_131950	Exocyst complex component 2 [Source:UniProtKB/TrEMBL;Acc:A0A3Q0KLY7]
0.399	0.216082	0.202	0.311741	0.514	0.749	Neuron 2	Smp_079310	Transmembrane protein tmp21-related [Source:UniProtKB/TrEMBL;Acc:A0A3Q0KI75]
0.599	0.574968	0.198	0.829504	0.226	0.005	Neuron 2	Smp_343960	Cyclic nucleotide-binding domain-containing protein [Source:UniProtKB/TrEMBL;Acc:A0A5K4FD13]
0.598	0.542747	0.196	0.783018	0.298	0.063	Neuron 2	Smp_245850	G_PROTEIN_RECEP_F1_2 domain-containing protein [Source:UniProtKB/TrEMBL;Acc:A0A5K4F2A2]
0.402	0.288228	0.196	0.415825	0.341	0.558	Neuron 2	Smp_019790	Guanylate cyclase [Source:UniProtKB/TrEMBL;Acc:A0A5K4EAI8]
0.596	0.578592	0.192	0.834732	0.253	0.011	Neuron 2	Smp_342230	DUF1604 domain-containing protein [Source:UniProtKB/TrEMBL;Acc:A0A5K4FAW3]
0.596	0.485868	0.192	0.70096	0.441	0.201	Neuron 2	Smp_153640	PDEase domain-containing protein [Source:UniProtKB/TrEMBL;Acc:A0A5K4ESG3]
0.596	0.783213	0.192	1.12994	0.27	0.007	Neuron 2	Smp_088090	Ashwin [Source:UniProtKB/TrEMBL;Acc:A0A3Q0KIW9]
0.595	0.806954	0.19	1.16419	0.571	0.459	Neuron 2	Smp_342080	Spc7 domain-containing protein [Source:UniProtKB/TrEMBL;Acc:A0A5K4FDA7]
0.595	0.322248	0.19	0.464906	0.323	0.119	Neuron 2	Smp_144310	Voltage-gated potassium channel, KCNQ [Source:UniProtKB/TrEMBL;Acc:A0A5K4EQY8]
0.405	0.398953	0.19	0.575568	0.152	0.391	Neuron 2	Smp_076540	Dynein regulatory complex subunit 3 [Source:UniProtKB/TrEMBL;Acc:A0A3Q0KHW0]
0.594	0.668647	0.188	0.964653	0.402	0.153	Neuron 2	Smp_146580	Putative homeobox protein knotted-1 [Source:UniProtKB/TrEMBL;Acc:A0A3Q0KP25]
0.406	0.199509	0.188	0.287831	0.293	0.498	Neuron 2	Smp_000260	Saposin containing protein [Source:UniProtKB/TrEMBL;Acc:G4LVS4]
0.592	0.629605	0.184	0.908329	0.519	0.321	Neuron 2	Smp_129240	SBF2 domain-containing protein [Source:UniProtKB/TrEMBL;Acc:G4M0L4]
0.591	0.884273	0.182	1.27574	0.295	0.082	Neuron 2	Smp_180580	Putative meiosis-specific nuclear structural protein 1 [Source:UniProtKB/TrEMBL;Acc:A0A3Q0KUD0]
0.591	0.173378	0.182	0.250132	0.539	0.347	Neuron 2	Smp_200240	Smp_200240 [Source:UniProtKB/TrEMBL;Acc:G4V5S1]
0.41	0.2203	0.18	0.317826	0.218	0.426	Neuron 2	Smp_129770	Putative ankyrin repeat domain [Source:UniProtKB/TrEMBL;Acc:A0A3Q0KLM3]
0.41	0.24583	0.18	0.354658	0.187	0.397	Neuron 2	Smp_179930	Syntaxin, putative [Source:UniProtKB/TrEMBL;Acc:A0A3Q0KTV4]
0.59	0.639849	0.18	0.923108	0.342	0.112	Neuron 2	Smp_018440	Homeobox domain-containing protein [Source:UniProtKB/TrEMBL;Acc:A0A3Q0KCX5]
0.411	0.392	0.178	0.565537	0.475	0.702	Neuron 2	Smp_035470	Dolichyl-diphosphooligosaccharide--protein glycosyltransferase 48 kDa subunit [Source:UniProtKB/TrEMBL;Acc:G4V7R9]
0.411	0.346197	0.178	0.499456	0.417	0.632	Neuron 2	Smp_244950	Dehydrogenase/reductase SDR family member 1 [Source:UniProtKB/TrEMBL;Acc:A0A5K4F1L1]
0.411	0.229662	0.178	0.331332	0.136	0.367	Neuron 2	Smp_143980	SUEL-type lectin domain-containing protein [Source:UniProtKB/TrEMBL;Acc:A0A3Q0KNZ2]
0.589	1.1037	0.178	1.5923	0.36	0.149	Neuron 2	Smp_158730	Adenylate kinase [Source:UniProtKB/TrEMBL;Acc:A0A3Q0KR20]
0.589	0.558054	0.178	0.805102	0.296	0.072	Neuron 2	Smp_155290	RIIa domain-containing protein [Source:UniProtKB/TrEMBL;Acc:A0A5K4ESI4]
0.589	0.445993	0.178	0.643432	0.211	0.009	Neuron 2	Smp_313990	Tubulin beta chain [Source:UniProtKB/TrEMBL;Acc:A0A5K4F3J5]
0.412	0.195607	0.176	0.282201	0.062	0.284	Neuron 2	Smp_244200	AAA domain-containing protein [Source:UniProtKB/TrEMBL;Acc:A0A5K4F1N5]
0.412	0.208633	0.176	0.300994	0.134	0.365	Neuron 2	Smp_169960	Putative dual specificity protein phosphatase [Source:UniProtKB/TrEMBL;Acc:A0A3Q0KSP9]
0.588	0.81813	0.176	1.18031	0.518	0.367	Neuron 2	Smp_098300	C2H2-type domain-containing protein [Source:UniProtKB/TrEMBL;Acc:A0A3Q0KJL1]
0.587	0.579033	0.174	0.835368	0.238	0.032	Neuron 2	Smp_162180	Putative crp3/crip3 [Source:UniProtKB/TrEMBL;Acc:A0A3Q0KRI7]
0.587	0.745099	0.174	1.07495	0.286	0.1	Neuron 2	Smp_155850	Putative heterogeneous nuclear ribonucleoprotein k [Source:UniProtKB/TrEMBL;Acc:A0A3Q0KQL7]
0.586	1.08456	0.172	1.56469	0.544	0.421	Neuron 2	Smp_159740	Putative solute carrier family 33 (Acetyl-CoA transporter) [Source:UniProtKB/TrEMBL;Acc:A0A5K4EU96]
0.586	0.678027	0.172	0.978186	0.26	0.06	Neuron 2	Smp_154490	Putative multiple pdz domain protein [Source:UniProtKB/TrEMBL;Acc:A0A3Q0KQL5]
0.416	0.310025	0.168	0.447271	0.23	0.42	Neuron 2	Smp_178990	C2H2-type domain-containing protein [Source:UniProtKB/TrEMBL;Acc:A0A3Q0KU60]
0.416	0.206569	0.168	0.298016	0.253	0.448	Neuron 2	Smp_164200	Putative ptx1 protein [Source:UniProtKB/TrEMBL;Acc:A0A3Q0KRU5]
0.417	0.366067	0.166	0.528123	0.498	0.704	Neuron 2	Smp_046060	Paramyosin [Source:UniProtKB/TrEMBL;Acc:A0A3Q0KFC2]
0.418	0.214437	0.164	0.309368	0.264	0.44	Neuron 2	Smp_168000	Putative monocarboxylate transporter [Source:UniProtKB/TrEMBL;Acc:A0A3Q0KSA0]
0.582	0.611712	0.164	0.882514	0.26	0.044	Neuron 2	Smp_341960	GRIP domain-containing protein [Source:UniProtKB/TrEMBL;Acc:A0A5K4FA19]
0.419	0.325126	0.162	0.469058	0.187	0.385	Neuron 2	Smp_051000	Vps54_N domain-containing protein [Source:UniProtKB/TrEMBL;Acc:A0A5K4EDW5]
0.42	0.190504	0.16	0.27484	0.146	0.343	Neuron 2	Smp_171720	Lipid phosphate phosphatase-related [Source:UniProtKB/TrEMBL;Acc:G4VJ83]
0.58	0.742098	0.16	1.07062	0.313	0.082	Neuron 2	Smp_060570	Putative sarg904 [Source:UniProtKB/TrEMBL;Acc:G4V6I2]
0.58	0.659129	0.16	0.950923	0.333	0.15	Neuron 2	Smp_321770	Protein sleepless [Source:UniProtKB/TrEMBL;Acc:A0A5K4F933]
0.579	1.1145	0.158	1.60789	0.456	0.373	Neuron 2	Smp_121390	NA
0.579	1.24747	0.158	1.79971	0.492	0.411	Neuron 2	Smp_307090	Nesprin-1 [Source:UniProtKB/TrEMBL;Acc:A0A5K4F4A1]
0.578	1.06935	0.156	1.54274	0.662	0.697	Neuron 2	Smp_135710	Putative forkhead protein/ forkhead protein domain [Source:UniProtKB/TrEMBL;Acc:A0A3Q0KMG9]
0.578	0.899803	0.156	1.29814	0.275	0.077	Neuron 2	Smp_156390	Putative growth factor receptor-bound protein [Source:UniProtKB/TrEMBL;Acc:A0A5K4ET53]
0.578	0.680442	0.156	0.98167	0.253	0.033	Neuron 2	Smp_245310	NA
0.577	0.546203	0.154	0.788004	0.406	0.173	Neuron 2	Smp_315780	SH2 domain-containing protein [Source:UniProtKB/TrEMBL;Acc:A0A5K4F7I0]
0.426	0.469856	0.148	0.677859	0.418	0.616	Neuron 2	Smp_008230	Putative rab-18 [Source:UniProtKB/TrEMBL;Acc:G4V7H8]
0.426	0.343409	0.148	0.495435	0.272	0.44	Neuron 2	Smp_343550	NA
0.426	0.348387	0.148	0.502617	0.474	0.679	Neuron 2	Smp_157980	TROVE domain-containing protein [Source:UniProtKB/TrEMBL;Acc:A0A3Q0KQW3]
0.574	0.494295	0.148	0.713117	0.468	0.318	Neuron 2	Smp_332360	Erythrocyte membrane protein, putative [Source:UniProtKB/TrEMBL;Acc:A0A5K4F7L8]
0.573	0.322326	0.146	0.465018	0.454	0.217	Neuron 2	Smp_332650	Putative nucleolar protein c7b [Source:UniProtKB/TrEMBL;Acc:A0A5K4F7Q7]
0.572	0.559907	0.144	0.807775	0.255	0.085	Neuron 2	Smp_346250	Putative anosmin-1 (Kallmann syndrome protein) (Adhesion molecule-like X-linked) [Source:UniProtKB/TrEMBL;Acc:A0A5K4FF43]
0.572	0.851154	0.144	1.22796	0.308	0.127	Neuron 2	Smp_030440	c-Myc-binding protein [Source:UniProtKB/TrEMBL;Acc:A0A3Q0KDW1]
0.429	0.463588	0.142	0.668816	0.199	0.36	Neuron 2	Smp_324090	MARVEL domain-containing protein [Source:UniProtKB/TrEMBL;Acc:A0A5K4F680]
0.429	0.415254	0.142	0.599086	0.495	0.675	Neuron 2	Smp_303420	Heat shock protein 70 [Source:UniProtKB/TrEMBL;Acc:A0A5K4F1Y0]
0.571	0.610674	0.142	0.881016	0.197	0.041	Neuron 2	Smp_343290	DUF4455 domain-containing protein [Source:UniProtKB/TrEMBL;Acc:A0A5K4FCS5]
0.571	0.61748	0.142	0.890835	0.235	0.045	Neuron 2	Smp_322040	Heat shock factor-binding protein 1 [Source:UniProtKB/TrEMBL;Acc:A0A5K4F7U5]
0.43	0.351255	0.14	0.506754	0.584	0.779	Neuron 2	Smp_074700	Translocon-associated protein subunit gamma [Source:UniProtKB/TrEMBL;Acc:A0A3Q0KHU4]
0.43	0.200871	0.14	0.289796	0.304	0.463	Neuron 2	Smp_266820	Fibronectin type-III domain-containing protein [Source:UniProtKB/TrEMBL;Acc:A0A5K4F349]
0.57	0.819355	0.14	1.18208	0.275	0.072	Neuron 2	Smp_191210	CAP-Gly domain-containing protein [Source:UniProtKB/TrEMBL;Acc:A0A3Q0KUL1]
0.569	0.256261	0.138	0.369706	0.261	0.133	Neuron 2	Smp_333390	Potassium voltage-gated channel protein eag [Source:UniProtKB/TrEMBL;Acc:A0A5K4FC87]
0.569	0.305911	0.138	0.441337	0.183	0.03	Neuron 2	Smp_267210	NA
0.568	0.435749	0.136	0.628653	0.153	0.008	Neuron 2	Smp_123230	Dynein axonemal assembly factor 1 homolog [Source:UniProtKB/TrEMBL;Acc:A0A3Q0KKJ8]
0.565	0.553975	0.13	0.799218	0.367	0.193	Neuron 2	Smp_342570	Diacylglycerol kinase [Source:UniProtKB/TrEMBL;Acc:A0A5K4FES7]
0.436	0.426644	0.128	0.615518	0.334	0.474	Neuron 2	Smp_306640	Protein Lines [Source:UniProtKB/TrEMBL;Acc:A0A5K4F467]
0.437	0.319163	0.126	0.460455	0.227	0.406	Neuron 2	Smp_029990	Putative dedicator of cytokinesis protein 1 (DOCK1) [Source:UniProtKB/TrEMBL;Acc:A0A3Q0KDW4]
0.563	0.363857	0.126	0.524934	0.172	0.034	Neuron 2	Smp_335210	Spermatogenesis-associated protein 17 [Source:UniProtKB/TrEMBL;Acc:A0A5K4FBK5]
0.562	0.259752	0.124	0.374743	0.374	0.226	Neuron 2	NA	Innexin
0.439	0.513408	0.122	0.740691	0.277	0.417	Neuron 2	Smp_084600	Putative solute carrier family 37 member 2 (Glycerol-3-phosphate transporter) [Source:UniProtKB/TrEMBL;Acc:A0A3Q0KIM8]
0.439	0.303581	0.122	0.437974	0.264	0.427	Neuron 2	Smp_330010	Alpha-ketoglutarate-dependent dioxygenase alkB homolog 7, mitochondrial [Source:UniProtKB/TrEMBL;Acc:A0A5K4F9Q3]
0.439	0.35335	0.122	0.509776	0.209	0.315	Neuron 2	Smp_332850	SH3 domain-containing kinase-binding protein 1 [Source:UniProtKB/TrEMBL;Acc:A0A5K4F8C3]
0.44	0.491596	0.12	0.709224	0.149	0.288	Neuron 2	Smp_345690	Calcium-activated potassium channel slowpoke [Source:UniProtKB/TrEMBL;Acc:A0A5K4FBH0]
0.558	0.480561	0.116	0.693304	0.288	0.097	Neuron 2	Smp_158170	DUF3533 domain-containing protein [Source:UniProtKB/TrEMBL;Acc:A0A3Q0KQY2]
0.557	0.721483	0.114	1.04088	0.256	0.1	Neuron 2	Smp_246950	Tyrosine-protein phosphatase non-receptor type 4 [Source:UniProtKB/TrEMBL;Acc:A0A5K4F2N2]
0.557	0.421161	0.114	0.607607	0.154	0.024	Neuron 2	Smp_319070	SH3 domain-containing protein [Source:UniProtKB/TrEMBL;Acc:A0A5K4F8F9]
0.557	0.398754	0.114	0.57528	0.252	0.087	Neuron 2	Smp_346150	Ras-related protein Rab-10 [Source:UniProtKB/TrEMBL;Acc:A0A5K4FGD9]
0.556	0.419833	0.112	0.605691	0.301	0.109	Neuron 2	Smp_148200	Putative junctophilin [Source:UniProtKB/TrEMBL;Acc:A0A3Q0KPH2]
0.555	0.300101	0.11	0.432954	0.179	0.033	Neuron 2	Smp_157200	Putative progesterone-induced-blocking factor [Source:UniProtKB/TrEMBL;Acc:A0A3Q0KQM3]
0.446	0.264036	0.108	0.380923	0.193	0.316	Neuron 2	Smp_159840	Dynein heavy chain, putative [Source:UniProtKB/TrEMBL;Acc:A0A5K4ET99]
0.553	0.31302	0.106	0.451593	0.13	0.013	Neuron 2	Smp_156910	DH domain-containing protein [Source:UniProtKB/TrEMBL;Acc:A0A5K4ESM2]
0.553	0.509843	0.106	0.735548	0.266	0.163	Neuron 2	Smp_158230	EF-hand domain-containing protein [Source:UniProtKB/TrEMBL;Acc:A0A3Q0KQZ2]
0.553	0.925306	0.106	1.33493	0.387	0.285	Neuron 2	Smp_157860	BED-type domain-containing protein [Source:UniProtKB/TrEMBL;Acc:A0A3Q0KQX1]
0.552	0.478256	0.104	0.689977	0.15	0.015	Neuron 2	Smp_001160	WD_REPEATS_REGION domain-containing protein [Source:UniProtKB/TrEMBL;Acc:A0A3Q0KBG7]
0.552	0.489829	0.104	0.706673	0.187	0.067	Neuron 2	Smp_306910	Integrin [Source:UniProtKB/TrEMBL;Acc:A0A5K4F4I2]
0.552	0.224977	0.104	0.324574	0.352	0.247	Neuron 2	Smp_035650	Homeobox protein aristaless-related [Source:UniProtKB/TrEMBL;Acc:A0A3Q0KEG9]
0.551	0.430415	0.102	0.620958	0.664	0.727	Neuron 2	Smp_200090	NA
0.449	0.265802	0.102	0.383471	0.08	0.201	Neuron 2	Smp_158360	DnaJ_C domain-containing protein [Source:UniProtKB/TrEMBL;Acc:A0A3Q0KQY4]
0.55	0.283123	0.1	0.408461	0.106	0.006	Neuron 2	Smp_099770	Tetraspanin, putative [Source:UniProtKB/TrEMBL;Acc:A0A3Q0KJL9]
0.55	0.251903	0.1	0.363419	0.148	0.049	Neuron 2	Smp_172140	Cilia- and flagella-associated protein 45 [Source:UniProtKB/TrEMBL;Acc:A0A3Q0KT14]
0.55	0.240392	0.1	0.346813	0.285	0.179	Neuron 2	Smp_071390	Adenylate kinase; Adenylate kinase; Putative adenylate kinase [Source:UniProtKB/TrEMBL;Acc:G4V9S0]
0.45	0.187755	0.1	0.270873	0.105	0.211	Neuron 2	Smp_345700	IPPc domain-containing protein [Source:UniProtKB/TrEMBL;Acc:A0A5K4FDQ3]
0.45	0.362738	0.1	0.523321	0.204	0.342	Neuron 2	Smp_347540	Glycosyltransferase-like protein LARGE1 [Source:UniProtKB/TrEMBL;Acc:A0A5K4FC65]
0.549	0.568268	0.098	0.819837	0.223	0.122	Neuron 2	Smp_162250	Rpgr-interacting protein 1 related [Source:UniProtKB/TrEMBL;Acc:A0A3Q0KRJ3]
0.549	0.330659	0.098	0.477041	0.159	0.047	Neuron 2	Smp_323920	PH domain-containing protein [Source:UniProtKB/TrEMBL;Acc:A0A5K4F5P3]
0.549	0.47895	0.098	0.690978	0.167	0.02	Neuron 2	Smp_327570	Ovule protein [Source:UniProtKB/TrEMBL;Acc:A0A5K4F8I0]
0.549	0.593927	0.098	0.856855	0.258	0.07	Neuron 2	Smp_136540	DNAj-related [Source:UniProtKB/TrEMBL;Acc:A0A3Q0KMN2]
0.451	0.332261	0.098	0.479351	0.227	0.358	Neuron 2	Smp_167010	Putative talin [Source:UniProtKB/TrEMBL;Acc:A0A3Q0KS78]
0.451	0.536348	0.098	0.773786	0.397	0.525	Neuron 2	Smp_342620	CUGBP Elav-like family member 2 [Source:UniProtKB/TrEMBL;Acc:A0A5K4FAA6]
0.546	0.453177	0.092	0.653796	0.19	0.051	Neuron 2	Smp_104110	Putative rho GTPase [Source:UniProtKB/TrEMBL;Acc:G4VAJ6]
0.454	0.257725	0.092	0.371819	0.651	0.843	Neuron 2	Smp_049550	Putative heat shock protein 70 (Hsp70) [Source:UniProtKB/TrEMBL;Acc:G4V910]
0.545	0.373	0.09	0.538125	0.131	0.037	Neuron 2	Smp_157470	Tetratricopeptide repeat protein [Source:UniProtKB/TrEMBL;Acc:A0A3Q0KQU5]
0.545	0.360643	0.09	0.520298	0.339	0.277	Neuron 2	Smp_300840	Bruno-like rna binding protein [Source:UniProtKB/TrEMBL;Acc:A0A5K4F3E5]
0.545	0.343667	0.09	0.495807	0.397	0.306	Neuron 2	Smp_154850	Putative rap gtpase-activating protein [Source:UniProtKB/TrEMBL;Acc:A0A3Q0KQG7]
0.455	0.516673	0.09	0.745401	0.482	0.653	Neuron 2	Smp_345370	Recombining binding protein suppressor of hairless [Source:UniProtKB/TrEMBL;Acc:A0A5K4FC52]
0.456	0.603588	0.088	0.870794	0.387	0.532	Neuron 2	Smp_000850	Putative DNAj domain [Source:UniProtKB/TrEMBL;Acc:A0A3Q0KBE4]
0.456	0.384796	0.088	0.555143	0.391	0.52	Neuron 2	Smp_098340	gamma-glutamylcyclotransferase [Source:UniProtKB/TrEMBL;Acc:A0A3Q0KJN6]
0.543	0.342134	0.086	0.493595	0.123	0.01	Neuron 2	Smp_147890	Putative rootletin (Ciliary rootlet coiled-coil protein) [Source:UniProtKB/TrEMBL;Acc:A0A5K4ER06]
0.457	0.434311	0.086	0.626579	0.15	0.269	Neuron 2	Smp_242800	Putative neutral sphingomyelinase [Source:UniProtKB/TrEMBL;Acc:A0A5K4EZX8]
0.541	0.474977	0.082	0.685247	0.131	0.044	Neuron 2	Smp_246540	Cytosolic carboxypeptidase-like protein 5 [Source:UniProtKB/TrEMBL;Acc:A0A5K4F2I0]
0.46	0.371812	0.08	0.536411	0.294	0.41	Neuron 2	Smp_210780	Putative vacuolar protein sorting 26, vps26 [Source:UniProtKB/TrEMBL;Acc:A0A3Q0KV65]
0.537	0.387834	0.074	0.559527	0.119	0.036	Neuron 2	Smp_344400	Cyclic nucleotide-binding domain-containing protein [Source:UniProtKB/TrEMBL;Acc:A0A5K4FAZ0]
0.537	0.401295	0.074	0.578946	0.117	0.024	Neuron 2	Smp_156370	Cilia- and flagella-associated protein 58 [Source:UniProtKB/TrEMBL;Acc:A0A3Q0KQX3]
0.537	0.584482	0.074	0.84323	0.226	0.138	Neuron 2	Smp_154740	SMI1_KNR4 domain-containing protein [Source:UniProtKB/TrEMBL;Acc:A0A3Q0KQG2]
0.536	0.475995	0.072	0.686716	0.165	0.023	Neuron 2	Smp_042740	Putative spag6 [Source:UniProtKB/TrEMBL;Acc:G4VIT3]
0.464	0.304755	0.072	0.439668	0.259	0.375	Neuron 2	Smp_154560	PDZ domain-containing protein [Source:UniProtKB/TrEMBL;Acc:A0A5K4ET56]
0.466	0.300636	0.068	0.433727	0.237	0.326	Neuron 2	Smp_245800	Calponin-homology (CH) domain-containing protein [Source:UniProtKB/TrEMBL;Acc:A0A5K4F1X1]
0.466	0.362526	0.068	0.523015	0.267	0.365	Neuron 2	Smp_266720	SH2 domain-containing protein [Source:UniProtKB/TrEMBL;Acc:A0A5K4F2R0]
0.533	0.189595	0.066	0.273528	0.135	0.055	Neuron 2	Smp_202260	Secreted protein [Source:UniProtKB/TrEMBL;Acc:G4VFV9]
0.467	0.204866	0.066	0.295558	0.308	0.404	Neuron 2	Smp_343680	protein-tyrosine-phosphatase [Source:UniProtKB/TrEMBL;Acc:A0A5K4FCX3]
0.467	0.423359	0.066	0.610778	0.217	0.28	Neuron 2	Smp_347810	TBC1 domain family member 19 [Source:UniProtKB/TrEMBL;Acc:A0A5K4FCA2]
0.532	0.369856	0.064	0.53359	0.125	0.013	Neuron 2	Smp_163590	Fibrous sheath-interacting protein 1 [Source:UniProtKB/TrEMBL;Acc:A0A3Q0KRR3]
0.532	0.706636	0.064	1.01946	0.223	0.101	Neuron 2	Smp_345380	Glycoprotein [Source:UniProtKB/TrEMBL;Acc:A0A5K4FEQ3]
0.531	0.340132	0.062	0.490707	0.1	0.013	Neuron 2	Smp_328690	Adenylate kinase 7 [Source:UniProtKB/TrEMBL;Acc:A0A5K4F768]
0.531	0.28806	0.062	0.415582	0.105	0.026	Neuron 2	Smp_247920	Rho-GAP domain-containing protein [Source:UniProtKB/TrEMBL;Acc:A0A5K4F2M9]
0.529	0.455499	0.058	0.657146	0.217	0.176	Neuron 2	Smp_002950	Putative 13 kDa deflagellation-inducible protein [Source:UniProtKB/TrEMBL;Acc:A0A3Q0KBK9]
0.471	0.508508	0.058	0.733622	0.6	0.806	Neuron 2	Smp_053390	Histone H4 [Source:UniProtKB/TrEMBL;Acc:C4QBN1]
0.527	0.308559	0.054	0.445157	0.18	0.15	Neuron 2	Smp_126000	NA
0.527	0.284149	0.054	0.40994	0.208	0.14	Neuron 2	Smp_173380	receptor protein-tyrosine kinase [Source:UniProtKB/TrEMBL;Acc:A0A3Q0KT67]
0.526	0.277223	0.052	0.399948	0.223	0.108	Neuron 2	Smp_300090	NA
0.526	0.586318	0.052	0.845878	0.253	0.183	Neuron 2	Smp_147470	Putative leucine-rich transmembrane proteins [Source:UniProtKB/TrEMBL;Acc:A0A3Q0KPC2]
0.525	0.211531	0.05	0.305175	0.154	0.082	Neuron 2	Smp_070020	Putative rhoptry associated membrane antigen [Source:UniProtKB/TrEMBL;Acc:A0A3Q0KHA7]
0.524	0.530097	0.048	0.764768	0.258	0.212	Neuron 2	Smp_305030	Putative eppb9 [Source:UniProtKB/TrEMBL;Acc:A0A5K4F2L8]
0.476	0.197973	0.048	0.285615	0.085	0.149	Neuron 2	Smp_179940	NA
0.476	0.291218	0.048	0.420138	0.26	0.316	Neuron 2	Smp_008710	LRRCT domain-containing protein [Source:UniProtKB/TrEMBL;Acc:A0A3Q0KC46]
0.476	0.529966	0.048	0.764579	0.569	0.632	Neuron 2	Smp_155360	Putative dna-binding protein inhibitor [Source:UniProtKB/TrEMBL;Acc:G4VNJ1]
0.523	0.587428	0.046	0.847479	0.255	0.124	Neuron 2	Smp_035220	Kinesin-like protein [Source:UniProtKB/TrEMBL;Acc:A0A3Q0KEE7]
0.523	0.810447	0.046	1.16923	0.405	0.41	Neuron 2	Smp_051660	ODV-E66 [Source:UniProtKB/TrEMBL;Acc:G4LY09]
0.477	0.316339	0.046	0.456381	0.168	0.234	Neuron 2	Smp_162790	NA
0.477	0.444542	0.046	0.641338	0.218	0.287	Neuron 2	Smp_153870	Protein kinase [Source:UniProtKB/TrEMBL;Acc:A0A3Q0KQ61]
0.522	0.184417	0.044	0.266058	0.188	0.109	Neuron 2	Smp_058450	Protein phosphatase 1 regulatory inhibitor subunit 16a, putative [Source:UniProtKB/TrEMBL;Acc:A0A3Q0KGC6]
0.521	0.975974	0.042	1.40803	0.516	0.561	Neuron 2	Smp_348340	NA
0.521	0.816268	0.042	1.17763	0.288	0.203	Neuron 2	Smp_159790	Putative kif1 [Source:UniProtKB/TrEMBL;Acc:A0A3Q0KR75]
0.52	0.274498	0.04	0.396017	0.361	0.266	Neuron 2	Smp_159990	Voltage-dependent L-type calcium channel subunit alpha [Source:UniProtKB/TrEMBL;Acc:A0A3Q0KR84]
0.52	0.527301	0.04	0.760734	0.24	0.199	Neuron 2	Smp_044750	Putative marvel-containing potential lipid raft-associated protein [Source:UniProtKB/TrEMBL;Acc:G4VK94]
0.519	0.388685	0.038	0.560754	0.139	0.058	Neuron 2	Smp_155450	Putative sh3 and multiple ankyrin repeat domains protein 1,2 (Shank1,2) [Source:UniProtKB/TrEMBL;Acc:A0A5K4ESA6]
0.518	0.48903	0.036	0.705521	0.163	0.089	Neuron 2	Smp_165060	PH domain-containing protein [Source:UniProtKB/TrEMBL;Acc:A0A3Q0KRY3]
0.482	0.549907	0.036	0.793348	0.389	0.469	Neuron 2	Smp_144590	Putative synaptic ras gtpase activating protein, syngap [Source:UniProtKB/TrEMBL;Acc:A0A5K4EQF8]
0.517	0.181567	0.034	0.261946	0.895	0.934	Neuron 2	Smp_302290	Major egg antigen [Source:UniProtKB/TrEMBL;Acc:A0A5K4F3M7]
0.517	0.280553	0.034	0.404752	0.141	0.078	Neuron 2	Smp_341490	NA
0.483	0.526308	0.034	0.759302	0.557	0.683	Neuron 2	Smp_100040	Small integral membrane protein 14 [Source:UniProtKB/TrEMBL;Acc:G4VG69]
0.516	0.387572	0.032	0.559148	0.12	0.044	Neuron 2	Smp_315700	Spindle and centriole-associated protein 1 [Source:UniProtKB/TrEMBL;Acc:A0A5K4F636]
0.484	0.388655	0.032	0.560711	0.207	0.245	Neuron 2	Smp_141960	Putative ankyrin repeat domain protein [Source:UniProtKB/TrEMBL;Acc:A0A5K4EP88]
0.484	0.454272	0.032	0.655377	0.512	0.531	Neuron 2	Smp_348800	Histone H3 [Source:UniProtKB/TrEMBL;Acc:C4QJB5]
0.515	0.250574	0.03	0.361502	0.349	0.302	Neuron 2	Smp_241950	HMG-CoA synthase [Source:UniProtKB/TrEMBL;Acc:A0A5K4F0S6]
0.485	0.746902	0.03	1.07755	0.396	0.503	Neuron 2	Smp_037640	2'-phosphotransferase [Source:UniProtKB/TrEMBL;Acc:A0A5K4ECQ7]
0.485	0.39623	0.03	0.571639	0.541	0.641	Neuron 2	Smp_145700	Putative ankyrin 2,3/unc44 [Source:UniProtKB/TrEMBL;Acc:A0A5K4ERA4]
0.513	0.59478	0.026	0.858086	0.194	0.178	Neuron 2	Smp_198360	Putative ankyrin repeat-containing [Source:UniProtKB/TrEMBL;Acc:A0A3Q0KUI8]
0.487	0.373046	0.026	0.538192	0.328	0.406	Neuron 2	Smp_179590	Phosphodiesterase [Source:UniProtKB/TrEMBL;Acc:A0A3Q0KTP4]
0.512	0.598789	0.024	0.86387	0.21	0.206	Neuron 2	Smp_005500	Polypeptide N-acetylgalactosaminyltransferase [Source:UniProtKB/TrEMBL;Acc:A0A3Q0KBU6]
0.512	0.70859	0.024	1.02228	0.452	0.453	Neuron 2	Smp_181470	Putative recs1 protein (Responsive to centrifugal force and shear stressprotein 1 protein) [Source:UniProtKB/TrEMBL;Acc:G4VEN1]
0.488	0.536422	0.024	0.773894	0.235	0.168	Neuron 2	Smp_131060	Putative ubiquitin-protein ligase BRE1 [Source:UniProtKB/TrEMBL;Acc:A0A5K4EMW9]
0.488	0.531429	0.024	0.76669	0.367	0.386	Neuron 2	NA	Innexin
0.51	0.643736	0.02	0.928715	0.37	0.382	Neuron 2	Smp_210130	Homeobox protein six-related [Source:UniProtKB/TrEMBL;Acc:A0A5K4F027]
0.49	0.71407	0.02	1.03018	0.318	0.32	Neuron 2	Smp_174870	Otopetrin-2 [Source:UniProtKB/TrEMBL;Acc:A0A3Q0KTS3]
0.49	0.347052	0.02	0.500691	0.773	0.894	Neuron 2	Smp_341080	HA2 domain-containing protein [Source:UniProtKB/TrEMBL;Acc:A0A5K4FC13]
0.491	0.75259	0.018	1.08576	0.405	0.499	Neuron 2	Smp_319050	Transmembrane protein 164 [Source:UniProtKB/TrEMBL;Acc:A0A5K4F6K3]
0.508	0.441684	0.016	0.637215	0.218	0.2	Neuron 2	Smp_130020	Cilia- and flagella-associated protein 157 [Source:UniProtKB/TrEMBL;Acc:A0A3Q0KLN8]
0.493	0.527557	0.014	0.761105	0.296	0.319	Neuron 2	Smp_145410	Putative starp antigen [Source:UniProtKB/TrEMBL;Acc:A0A3Q0KP22]
0.505	0.360706	0.01	0.520389	0.374	0.376	Neuron 2	Smp_159190	Thiamin pyrophosphokinase-related [Source:UniProtKB/TrEMBL;Acc:A0A3Q0KR39]
0.495	0.414603	0.01	0.598146	0.24	0.246	Neuron 2	Smp_156300	DUF667 domain-containing protein [Source:UniProtKB/TrEMBL;Acc:A0A3Q0KQN7]
0.504	0.522645	0.008	0.754018	0.289	0.28	Neuron 2	Smp_200610	NA
0.503	0.744372	0.006	1.0739	0.361	0.385	Neuron 2	Smp_127820	Bravo_FIGEY domain-containing protein [Source:UniProtKB/TrEMBL;Acc:A0A5K4ELB7]
0.497	0.498404	0.006	0.719045	0.283	0.331	Neuron 2	Smp_200900	NA
0.498	0.563187	0.004	0.812507	0.276	0.331	Neuron 2	Smp_201470	Smp_201470 [Source:UniProtKB/TrEMBL;Acc:G4VBU0]
0.501	0.478702	0.002	0.690621	0.179	0.171	Neuron 2	Smp_329440	Ovule protein [Source:UniProtKB/TrEMBL;Acc:A0A5K4F6U0]
0.499	0.854553	0.002	1.23286	0.427	0.454	Neuron 2	Smp_078040	Tubulin beta chain [Source:UniProtKB/TrEMBL;Acc:C4QIC0]
0.938	1.55497	0.876	2.24335	0.999	0.413	Stem B	Smp_308145	Putative uridine phosphorylase [Source:UniProtKB/TrEMBL;Acc:A0A5K4F6A1]
0.893	0.875506	0.786	1.26309	0.932	0.165	Stem B	Smp_349610	NA
0.884	0.64119	0.768	0.925041	0.928	0.198	Stem B	Smp_129610	Putative malate dehydrogenase [Source:UniProtKB/TrEMBL;Acc:A0A3Q0KLL3]
0.876	0.929229	0.752	1.34059	0.992	0.348	Stem B	Smp_020920	Putative dnaj homolog subfamily B member 4 [Source:UniProtKB/TrEMBL;Acc:A0A3Q0KD57]
0.873	0.747662	0.746	1.07865	0.982	0.491	Stem B	Smp_051810	Elongation of very long chain fatty acids protein [Source:UniProtKB/TrEMBL;Acc:A0A3Q0KFV6]
0.87	0.621844	0.74	0.897131	0.828	0.106	Stem B	Smp_019460	BHLH domain-containing protein [Source:UniProtKB/TrEMBL;Acc:A0A3Q0KD14]
0.868	0.791285	0.736	1.14158	0.977	0.336	Stem B	Smp_348840	NA
0.866	0.611919	0.732	0.882813	0.877	0.216	Stem B	Smp_175710	Homeobox protein aristaless-related [Source:UniProtKB/TrEMBL;Acc:A0A3Q0KTH2]
0.865	0.732453	0.73	1.05671	0.977	0.322	Stem B	Smp_348830	NA
0.864	0.958393	0.728	1.38267	0.999	0.622	Stem B	Smp_094920	Queuosine salvage protein [Source:UniProtKB/TrEMBL;Acc:A0A3Q0KJA5]
0.864	0.913604	0.728	1.31805	0.996	0.529	Stem B	Smp_095360	14 kDa fatty acid-binding protein [Source:UniProtKB/Swiss-Prot;Acc:P29498]
0.861	0.574561	0.722	0.828916	0.917	0.25	Stem B	Smp_320940	C2H2-type domain-containing protein [Source:UniProtKB/TrEMBL;Acc:A0A5K4F706]
0.86	0.736384	0.72	1.06238	1	0.833	Stem B	Smp_333010	Glutathione transferase [Source:UniProtKB/TrEMBL;Acc:A0A5K4FAQ2]
0.859	0.637602	0.718	0.919866	0.927	0.246	Stem B	Smp_348790	NA
0.857	0.51394	0.714	0.741459	0.879	0.241	Stem B	Smp_136160	P53 domain-containing protein [Source:UniProtKB/TrEMBL;Acc:A0A3Q0KMJ9]
0.855	0.587339	0.71	0.847352	0.965	0.322	Stem B	Smp_348810	NA
0.851	0.740539	0.702	1.06837	0.997	0.472	Stem B	Smp_179320	Eukaryotic translation initiation factor 2c,putative [Source:UniProtKB/TrEMBL;Acc:A0A5K4EY21]
0.851	0.807455	0.702	1.16491	0.984	0.453	Stem B	Smp_051920	Nanos-type domain-containing protein [Source:UniProtKB/TrEMBL;Acc:A0A3Q0KFW6]
0.849	0.588579	0.698	0.849141	0.962	0.449	Stem B	Smp_212300	PDZ domain-containing protein [Source:UniProtKB/TrEMBL;Acc:A0A3Q0KVB8]
0.849	0.560387	0.698	0.808468	0.969	0.509	Stem B	Smp_134530	Putative organic anion transporter [Source:UniProtKB/TrEMBL;Acc:A0A3Q0KM86]
0.846	0.601728	0.692	0.86811	0.993	0.592	Stem B	Smp_144840	Putative thioredoxin-like protein [Source:UniProtKB/TrEMBL;Acc:A0A3Q0KNS8]
0.846	0.623842	0.692	0.900014	0.969	0.483	Stem B	Smp_327240	DUF2236 domain-containing protein [Source:UniProtKB/TrEMBL;Acc:A0A5K4F8Y5]
0.846	0.425471	0.692	0.613825	0.893	0.348	Stem B	Smp_166280	glutaminyl-peptide cyclotransferase [Source:UniProtKB/TrEMBL;Acc:G4VD11]
0.845	0.671504	0.69	0.968776	0.977	0.43	Stem B	Smp_073300	Shugoshin_C domain-containing protein [Source:UniProtKB/TrEMBL;Acc:A0A3Q0KHM7]
0.841	0.633713	0.682	0.914255	0.93	0.381	Stem B	Smp_303320	Tetraspanin [Source:UniProtKB/TrEMBL;Acc:A0A5K4F1X2]
0.84	0.353351	0.68	0.509778	0.935	0.257	Stem B	Smp_241470	Metalloendopeptidase [Source:UniProtKB/TrEMBL;Acc:A0A5K4EZS5]
0.839	0.488256	0.678	0.704404	0.882	0.326	Stem B	Smp_146730	ADAMTS14 peptidase (M12 family) [Source:UniProtKB/TrEMBL;Acc:A0A3Q0KP35]
0.838	0.483328	0.676	0.697294	0.882	0.244	Stem B	Smp_301330	NA
0.832	0.404485	0.664	0.583549	0.81	0.152	Stem B	Smp_138900	SAM domain-containing protein [Source:UniProtKB/TrEMBL;Acc:A0A3Q0KMW5]
0.83	0.79732	0.66	1.15029	0.996	0.502	Stem B	Smp_129410	EB1 C-terminal domain-containing protein [Source:UniProtKB/TrEMBL;Acc:A0A3Q0KLF4]
0.829	0.417691	0.658	0.602601	0.913	0.421	Stem B	Smp_124920	Putative endoplasmic reticulum oxidoreductin 1 (ERO1) [Source:UniProtKB/TrEMBL;Acc:A0A3Q0KKU1]
0.828	0.433237	0.656	0.625029	0.789	0.128	Stem B	Smp_020080	Putative gtp-binding protein (I) alpha-1subunit, gnai1 [Source:UniProtKB/TrEMBL;Acc:G4V8F7]
0.824	0.707588	0.648	1.02083	0.992	0.466	Stem B	Smp_154080	NA
0.823	0.700369	0.646	1.01042	0.989	0.419	Stem B	Smp_348820	NA
0.82	0.570301	0.64	0.822771	0.978	0.431	Stem B	Smp_141160	RING-type domain-containing protein [Source:UniProtKB/TrEMBL;Acc:A0A3Q0KNE6]
0.814	0.498553	0.628	0.71926	0.966	0.603	Stem B	Smp_022430	Mitochondrial pyruvate carrier [Source:UniProtKB/TrEMBL;Acc:G4VPA2]
0.812	0.339864	0.624	0.49032	0.829	0.212	Stem B	Smp_049740	ALMS_motif domain-containing protein [Source:UniProtKB/TrEMBL;Acc:A0A3Q0KFP0]
0.811	0.457712	0.622	0.660339	0.97	0.537	Stem B	Smp_306630	39S ribosomal protein L19, mitochondrial [Source:UniProtKB/TrEMBL;Acc:A0A5K4F2G0]
0.806	0.24934	0.612	0.359722	0.846	0.333	Stem B	Smp_347950	Myosin motor domain-containing protein [Source:UniProtKB/TrEMBL;Acc:A0A5K4FCC6]
0.805	0.499541	0.61	0.720685	0.938	0.433	Stem B	Smp_246060	Mini-chromosome maintenance complex-binding protein [Source:UniProtKB/TrEMBL;Acc:A0A5K4F2E2]
0.805	0.728877	0.61	1.05155	0.996	0.491	Stem B	Smp_176260	Geminin [Source:UniProtKB/TrEMBL;Acc:A0A3Q0KTK3]
0.804	0.679518	0.608	0.980337	0.988	0.486	Stem B	Smp_086860	Histone H2A [Source:UniProtKB/TrEMBL;Acc:G4V8L9]
0.803	0.479874	0.606	0.692312	0.766	0.205	Stem B	Smp_328910	NA
0.802	0.381638	0.604	0.550587	0.837	0.344	Stem B	Smp_018010	Cytospin-A [Source:UniProtKB/TrEMBL;Acc:G4VNZ4]
0.801	0.555329	0.602	0.80117	0.992	0.507	Stem B	Smp_181410	SERTA domain-containing protein [Source:UniProtKB/TrEMBL;Acc:G4VEP3]
0.801	0.234198	0.602	0.337876	0.871	0.38	Stem B	Smp_168000	Putative monocarboxylate transporter [Source:UniProtKB/TrEMBL;Acc:A0A3Q0KSA0]
0.8	0.561864	0.6	0.810598	0.974	0.443	Stem B	Smp_056350	Mitotic spindle assembly checkpoint protein mad2-related [Source:UniProtKB/TrEMBL;Acc:A0A3Q0KG69]
0.8	0.501031	0.6	0.722835	0.957	0.438	Stem B	Smp_098850	RNA exonuclease 4 [Source:UniProtKB/TrEMBL;Acc:A0A3Q0KJN4]
0.799	0.443781	0.598	0.64024	0.973	0.526	Stem B	Smp_101820	Putative lupus la ribonucleoprotein [Source:UniProtKB/TrEMBL;Acc:A0A3Q0KJR6]
0.798	0.430509	0.596	0.621094	0.963	0.605	Stem B	Smp_137000	Putative mitochondrial carrier protein [Source:UniProtKB/TrEMBL;Acc:A0A3Q0KMV3]
0.797	0.635724	0.594	0.917156	1	0.528	Stem B	NA	Innexin
0.797	0.617535	0.594	0.890915	0.988	0.487	Stem B	Smp_348800	Histone H3 [Source:UniProtKB/TrEMBL;Acc:C4QJB5]
0.795	0.659858	0.59	0.951973	0.995	0.457	Stem B	Smp_082490	Putative cyclin B [Source:UniProtKB/TrEMBL;Acc:G4VGI8]
0.795	0.181482	0.59	0.261824	0.963	0.587	Stem B	Smp_210500	Cathepsin L3 [Source:UniProtKB/TrEMBL;Acc:B4XC67]
0.795	0.194387	0.59	0.280442	0.85	0.288	Stem B	Smp_320670	Chromatin assembly factor 1 subunit A [Source:UniProtKB/TrEMBL;Acc:A0A5K4F6X5]
0.792	0.536148	0.584	0.773497	0.984	0.506	Stem B	Smp_164950	Kinetochore protein SPC25 [Source:UniProtKB/TrEMBL;Acc:G4V7A5]
0.791	0.585942	0.582	0.845335	0.997	0.675	Stem B	Smp_126670	Proteasome assembly chaperone 2 [Source:UniProtKB/TrEMBL;Acc:G4V7G3]
0.791	0.506079	0.582	0.730118	0.955	0.431	Stem B	Smp_151320	Putative tpx2 protein [Source:UniProtKB/TrEMBL;Acc:A0A3Q0KPX4]
0.79	0.404927	0.58	0.584186	0.889	0.373	Stem B	Smp_071890	RING-type domain-containing protein [Source:UniProtKB/TrEMBL;Acc:A0A3Q0KHI5]
0.789	0.2685	0.578	0.387363	0.869	0.424	Stem B	Smp_340820	NA
0.789	0.499965	0.578	0.721297	0.996	0.595	Stem B	Smp_008360	Adenosine kinase [Source:UniProtKB/TrEMBL;Acc:A0A3Q0KC34]
0.789	0.280391	0.578	0.404518	0.923	0.362	Stem B	Smp_348850	NA
0.788	0.48026	0.576	0.692868	0.961	0.46	Stem B	Smp_094140	DNA replication licensing factor MCM6 [Source:UniProtKB/TrEMBL;Acc:A0A3Q0KJA1]
0.786	0.265045	0.572	0.382379	0.927	0.508	Stem B	Smp_247830	SH2 domain-containing protein [Source:UniProtKB/TrEMBL;Acc:A0A5K4F2Y9]
0.786	0.286124	0.572	0.41279	0.793	0.217	Stem B	Smp_324710	LisH domain-containing protein [Source:UniProtKB/TrEMBL;Acc:A0A5K4F9W4]
0.785	0.493863	0.57	0.712494	0.958	0.498	Stem B	Smp_066260	Putative replication factor C / DNA polymerase III gamma-tau subunit [Source:UniProtKB/TrEMBL;Acc:A0A3Q0KH24]
0.784	0.313375	0.568	0.452105	0.814	0.335	Stem B	Smp_084060	DUF4203 domain-containing protein [Source:UniProtKB/TrEMBL;Acc:G4VRF4]
0.783	0.403715	0.566	0.582438	0.886	0.378	Stem B	Smp_157400	Family M13 unassigned peptidase (M13 family) [Source:UniProtKB/TrEMBL;Acc:A0A3Q0KQT1]
0.782	0.430181	0.564	0.62062	0.925	0.397	Stem B	Smp_151360	Tantalus domain-containing protein [Source:UniProtKB/TrEMBL;Acc:A0A3Q0KQ43]
0.782	0.518307	0.564	0.747758	0.962	0.445	Stem B	Smp_075110	Putative rad1 DNA damage checkpoint protein [Source:UniProtKB/TrEMBL;Acc:G4VH02]
0.78	0.412344	0.56	0.594887	0.917	0.406	Stem B	Smp_047610	Cell division control protein 45-related [Source:UniProtKB/TrEMBL;Acc:G4VBH0]
0.78	0.240743	0.56	0.347318	0.718	0.174	Stem B	Smp_030000	Leucine aminopeptidase (M17 family) [Source:UniProtKB/TrEMBL;Acc:A0A3Q0KDV4]
0.779	0.45958	0.558	0.663033	0.946	0.416	Stem B	Smp_072560	INCENP_ARK-bind domain-containing protein [Source:UniProtKB/TrEMBL;Acc:A0A3Q0KHK7]
0.777	0.475106	0.554	0.685433	0.955	0.436	Stem B	Smp_009600	Serine/threonine-protein kinase PLK [Source:UniProtKB/TrEMBL;Acc:Q5UES2]
0.776	0.356331	0.552	0.514077	0.851	0.363	Stem B	Smp_068720	Diaphanous, putative [Source:UniProtKB/TrEMBL;Acc:A0A3Q0KH78]
0.776	0.470652	0.552	0.679008	0.959	0.46	Stem B	Smp_179710	Serine hydroxymethyltransferase [Source:UniProtKB/TrEMBL;Acc:A0A3Q0KTV6]
0.775	0.19881	0.55	0.286823	0.768	0.226	Stem B	Smp_324700	Helicase ATP-binding domain-containing protein [Source:UniProtKB/TrEMBL;Acc:A0A5K4F8G4]
0.774	0.385748	0.548	0.556517	0.893	0.382	Stem B	Smp_172530	DNA replication licensing factor MCM4 [Source:UniProtKB/TrEMBL;Acc:A0A3Q0KT28]
0.774	0.249426	0.548	0.359846	0.747	0.233	Stem B	Smp_301420	NA
0.773	0.408422	0.546	0.589229	0.925	0.422	Stem B	Smp_143460	Protein kinase domain-containing protein [Source:UniProtKB/TrEMBL;Acc:G4VDE7]
0.773	0.357662	0.546	0.515998	0.76	0.271	Stem B	Smp_095350	Zinc finger protein, putative [Source:UniProtKB/TrEMBL;Acc:G4M129]
0.773	0.577081	0.546	0.832551	0.953	0.483	Stem B	Smp_162370	Linker histone H1 [Source:UniProtKB/TrEMBL;Acc:G4LZC4]
0.772	0.208898	0.544	0.301375	0.866	0.437	Stem B	Smp_166780	Calcineurin-binding protein cabin-1 [Source:UniProtKB/TrEMBL;Acc:A0A3Q0KS86]
0.772	0.594167	0.544	0.857201	1	0.588	Stem B	Smp_027920	Tubulin alpha chain [Source:UniProtKB/TrEMBL;Acc:C4Q4S5]
0.771	0.427164	0.542	0.616267	0.927	0.411	Stem B	Smp_065150	Putative establishment of cohesion 1 (Eco1) homolog [Source:UniProtKB/TrEMBL;Acc:G4VCR6]
0.771	0.502354	0.542	0.724743	0.97	0.455	Stem B	Smp_080730	Serine/threonine kinase [Source:UniProtKB/TrEMBL;Acc:G4VLX9]
0.771	0.258085	0.542	0.372338	0.741	0.2	Stem B	Smp_156300	DUF667 domain-containing protein [Source:UniProtKB/TrEMBL;Acc:A0A3Q0KQN7]
0.771	0.400998	0.542	0.578518	0.668	0.101	Stem B	Smp_310170	NA
0.77	0.322456	0.54	0.465206	0.928	0.481	Stem B	Smp_115450	Elongator complex protein 5 [Source:UniProtKB/TrEMBL;Acc:G4VND4]
0.766	0.307418	0.532	0.443511	0.992	0.696	Stem B	Smp_148770	ribose-5-phosphate isomerase [Source:UniProtKB/TrEMBL;Acc:G4LWP8]
0.765	0.379644	0.53	0.547711	0.957	0.53	Stem B	Smp_050470	Utp13 domain-containing protein [Source:UniProtKB/TrEMBL;Acc:A0A3Q0KFQ5]
0.765	0.296889	0.53	0.42832	0.676	0.13	Stem B	Smp_308140	Uridine phosphorylase A [Source:UniProtKB/Swiss-Prot;Acc:G4VGI0]
0.764	0.214304	0.528	0.309175	0.886	0.449	Stem B	Smp_333700	NA
0.764	0.424267	0.528	0.612088	0.924	0.408	Stem B	Smp_164040	NA
0.763	0.366061	0.526	0.528114	0.912	0.42	Stem B	Smp_129710	Uveal autoantigen with coiled-coil domains and ankyrin repeats protein, putative [Source:UniProtKB/TrEMBL;Acc:A0A3Q0KLK2]
0.763	0.213535	0.526	0.308067	0.793	0.35	Stem B	Smp_334580	Protein kinase domain-containing protein [Source:UniProtKB/TrEMBL;Acc:A0A5K4FBD9]
0.763	0.253483	0.526	0.365699	0.66	0.106	Stem B	Smp_169380	protein-tyrosine-phosphatase [Source:UniProtKB/TrEMBL;Acc:A0A3Q0KSJ3]
0.762	0.443135	0.524	0.639308	0.995	0.59	Stem B	Smp_058320	Putative nuclear autoantigenic sperm protein (Nasp) [Source:UniProtKB/TrEMBL;Acc:G4VNL6]
0.762	0.366843	0.524	0.529242	0.921	0.477	Stem B	Smp_037590	DNA replication licensing factor MCM3 [Source:UniProtKB/TrEMBL;Acc:A0A3Q0KEL0]
0.762	0.397665	0.524	0.573709	0.858	0.467	Stem B	Smp_047870	Protein kinase [Source:UniProtKB/TrEMBL;Acc:G4VDM1]
0.761	0.511426	0.522	0.737832	0.999	0.721	Stem B	Smp_202770	Smp_202770 [Source:UniProtKB/TrEMBL;Acc:G4LWL0]
0.761	0.51728	0.522	0.746278	0.999	0.663	Stem B	Smp_084620	PC4 domain-containing protein [Source:UniProtKB/TrEMBL;Acc:G4V6D6]
0.761	0.310516	0.522	0.44798	0.831	0.377	Stem B	Smp_311770	Adenylate kinase isoenzyme 5 homolog [Source:UniProtKB/TrEMBL;Acc:A0A5K4F5F9]
0.759	0.200002	0.518	0.288542	0.905	0.497	Stem B	Smp_337460	non-specific serine/threonine protein kinase [Source:UniProtKB/TrEMBL;Acc:A0A5K4FCC1]
0.759	0.360078	0.518	0.519483	0.892	0.4	Stem B	Smp_152670	Crossover junction endonuclease EME1 [Source:UniProtKB/TrEMBL;Acc:A0A3Q0KPZ0]
0.759	0.345617	0.518	0.49862	0.883	0.407	Stem B	Smp_054840	DNA replication licensing factor MCM2 [Source:UniProtKB/TrEMBL;Acc:A0A3Q0KG44]
0.759	0.241158	0.518	0.347917	0.946	0.514	Stem B	Smp_171740	Putative multidrug resistance protein 1 (ATP-binding cassette C1) [Source:UniProtKB/TrEMBL;Acc:A0A3Q0KSZ4]
0.756	0.28916	0.512	0.417169	0.833	0.376	Stem B	Smp_145810	Poly [ADP-ribose] polymerase [Source:UniProtKB/TrEMBL;Acc:A0A3Q0KNY3]
0.756	0.339986	0.512	0.490497	0.862	0.373	Stem B	Smp_247600	Non-specific serine/threonine protein kinase [Source:UniProtKB/TrEMBL;Acc:A0A5K4F1G1]
0.756	0.38032	0.512	0.548686	0.89	0.415	Stem B	Smp_247770	WW domain-containing protein [Source:UniProtKB/TrEMBL;Acc:A0A5K4F2X9]
0.755	0.272527	0.51	0.393174	0.827	0.353	Stem B	Smp_028050	Pecanex-like protein [Source:UniProtKB/TrEMBL;Acc:G4V632]
0.754	0.22013	0.508	0.317581	0.867	0.455	Stem B	Smp_071770	Putative rnase h (70) [Source:UniProtKB/TrEMBL;Acc:G4VS23]
0.754	0.284637	0.508	0.410644	0.875	0.437	Stem B	Smp_005160	Muscleblind-like protein [Source:UniProtKB/TrEMBL;Acc:A0A3Q0KBT3]
0.753	0.216024	0.506	0.311657	0.785	0.329	Stem B	Smp_040350	Putative rfx5 [Source:UniProtKB/TrEMBL;Acc:A0A3Q0KES6]
0.753	0.314123	0.506	0.453183	0.978	0.634	Stem B	Smp_098980	Protein SDA1 [Source:UniProtKB/TrEMBL;Acc:A0A3Q0KJP0]
0.753	0.351278	0.506	0.506787	0.954	0.545	Stem B	Smp_332620	Clu domain-containing protein [Source:UniProtKB/TrEMBL;Acc:A0A5K4FAK0]
0.753	0.319804	0.506	0.461379	0.847	0.378	Stem B	Smp_345240	Calmodulin [Source:UniProtKB/TrEMBL;Acc:A0A5K4FEN0]
0.752	0.440827	0.504	0.635978	0.999	0.621	Stem B	Smp_044280	Putative fibrillarin [Source:UniProtKB/TrEMBL;Acc:A0A3Q0KF71]
0.752	0.30548	0.504	0.440714	0.925	0.449	Stem B	Smp_145420	Putative plexin [Source:UniProtKB/TrEMBL;Acc:A0A3Q0KP05]
0.751	0.244767	0.502	0.353124	0.795	0.341	Stem B	Smp_245590	GAR domain-containing protein [Source:UniProtKB/TrEMBL;Acc:A0A5K4F1U5]
0.75	0.315862	0.5	0.455693	0.813	0.361	Stem B	Smp_161820	Zgc: [Source:UniProtKB/TrEMBL;Acc:G4VA83]
0.75	0.309804	0.5	0.446953	0.999	0.747	Stem B	Smp_201810	NA
0.75	0.22867	0.5	0.329901	0.779	0.327	Stem B	Smp_337520	NA
0.749	0.266356	0.498	0.384271	0.904	0.467	Stem B	Smp_085790	Mediator of RNA polymerase II transcription subunit 13 [Source:UniProtKB/TrEMBL;Acc:A0A3Q0KIQ2]
0.748	0.282399	0.496	0.407416	0.72	0.256	Stem B	Smp_029670	DUF115 domain-containing protein [Source:UniProtKB/TrEMBL;Acc:G4VFG9]
0.747	0.349104	0.494	0.50365	0.877	0.441	Stem B	Smp_337740	Histone H2A [Source:UniProtKB/TrEMBL;Acc:G4VFE8]
0.747	0.421215	0.494	0.607685	0.717	0.264	Stem B	Smp_159840	Dynein heavy chain, putative [Source:UniProtKB/TrEMBL;Acc:A0A5K4ET99]
0.746	0.362458	0.492	0.522917	0.993	0.642	Stem B	Smp_300380	Threonylcarbamoyl-AMP synthase [Source:UniProtKB/TrEMBL;Acc:G4VL32]
0.746	0.451754	0.492	0.651743	0.995	0.666	Stem B	Smp_063250	Putative basic fgf-repressed zic binding protein homolog (Zic3-binding protein) [Source:UniProtKB/TrEMBL;Acc:G4VF91]
0.746	0.263561	0.492	0.380238	0.709	0.234	Stem B	Smp_347810	TBC1 domain family member 19 [Source:UniProtKB/TrEMBL;Acc:A0A5K4FCA2]
0.745	0.403453	0.49	0.582059	0.997	0.674	Stem B	Smp_064510	RNA-binding protein NOB1 [Source:UniProtKB/TrEMBL;Acc:G4VKB6]
0.745	0.516335	0.49	0.744913	1	0.706	Stem B	Smp_030830	Rna-binding ras-gap sh3 binding protein related [Source:UniProtKB/TrEMBL;Acc:A0A3Q0KDZ3]
0.745	0.462397	0.49	0.667097	0.65	0.161	Stem B	Smp_130020	Cilia- and flagella-associated protein 157 [Source:UniProtKB/TrEMBL;Acc:A0A3Q0KLN8]
0.744	0.304292	0.488	0.439	0.883	0.409	Stem B	Smp_016870	Protein regulator of cytokinesis 1 [Source:UniProtKB/TrEMBL;Acc:G4VKZ6]
0.744	0.319376	0.488	0.460762	0.89	0.398	Stem B	Smp_032500	DNA replication licensing factor MCM7 [Source:UniProtKB/TrEMBL;Acc:A0A3Q0KE52]
0.744	0.349649	0.488	0.504437	0.98	0.623	Stem B	Smp_055890	Ribonucleoside-diphosphate reductase small chain, putative [Source:UniProtKB/TrEMBL;Acc:C4QCA2]
0.744	0.272868	0.488	0.393665	0.618	0.084	Stem B	Smp_063520	Irx-related [Source:UniProtKB/TrEMBL;Acc:A0A3Q0KGS8]
0.742	0.292607	0.484	0.422143	0.959	0.6	Stem B	Smp_165690	Secreted protein [Source:UniProtKB/TrEMBL;Acc:G4VLY3]
0.74	0.420456	0.48	0.606589	0.995	0.66	Stem B	Smp_083680	Ribosome biogenesis protein NOP53 [Source:UniProtKB/TrEMBL;Acc:A0A3Q0KIK5]
0.74	0.185995	0.48	0.268334	0.843	0.464	Stem B	Smp_156460	Oxidized purine nucleoside triphosphate hydrolase [Source:UniProtKB/TrEMBL;Acc:G4VA20]
0.739	0.393511	0.478	0.567716	0.98	0.571	Stem B	Smp_041450	asparagine--tRNA ligase [Source:UniProtKB/TrEMBL;Acc:G4LWW1]
0.738	0.315448	0.476	0.455095	0.836	0.39	Stem B	Smp_335730	Aurora kinase [Source:UniProtKB/TrEMBL;Acc:A0A5K4F8P4]
0.738	0.335743	0.476	0.484375	0.924	0.521	Stem B	Smp_094060	Phenylalanine--tRNA ligase beta subunit [Source:UniProtKB/TrEMBL;Acc:A0A3Q0KJB0]
0.738	0.262932	0.476	0.379331	0.611	0.107	Stem B	Smp_158290	t-SNARE coiled-coil homology domain-containing protein [Source:UniProtKB/TrEMBL;Acc:A0A3Q0KQX9]
0.737	0.298296	0.474	0.43035	0.839	0.386	Stem B	Smp_135900	Putative dna double-strand break repair rad50 ATPase [Source:UniProtKB/TrEMBL;Acc:A0A3Q0KMJ1]
0.737	0.240907	0.474	0.347556	0.76	0.361	Stem B	Smp_130000	RAB3GAP2_N domain-containing protein [Source:UniProtKB/TrEMBL;Acc:A0A3Q0KLI9]
0.736	0.417701	0.472	0.602615	0.988	0.606	Stem B	Smp_341010	Eukaryotic translation initiation factor 3 subunit L [Source:UniProtKB/TrEMBL;Acc:A0A5K4FC02]
0.735	0.363059	0.47	0.523784	1	0.884	Stem B	Smp_047200	Putative 60s ribosomal protein L3 [Source:UniProtKB/TrEMBL;Acc:A0A3Q0KFH7]
0.734	0.548571	0.468	0.791421	0.993	0.539	Stem B	Smp_074390	Putative eukaryotic translation initiation factor 4e-binding protein [Source:UniProtKB/TrEMBL;Acc:G4VLC5]
0.734	0.233644	0.468	0.337077	0.939	0.575	Stem B	Smp_104500	Phospholipid-transporting ATPase [Source:UniProtKB/TrEMBL;Acc:A0A5K4EJ87]
0.734	0.295775	0.468	0.426713	0.935	0.447	Stem B	Smp_085290	Tropomyosin, putative [Source:UniProtKB/TrEMBL;Acc:G4LV43]
0.733	0.2439	0.466	0.351874	0.78	0.335	Stem B	Smp_133990	Putative topbp1 [Source:UniProtKB/TrEMBL;Acc:G4VDW1]
0.731	0.259151	0.462	0.373876	0.755	0.332	Stem B	Smp_144160	Rif1_N domain-containing protein [Source:UniProtKB/TrEMBL;Acc:A0A3Q0KNV6]
0.73	0.442681	0.46	0.638654	0.995	0.662	Stem B	Smp_331870	Complement component 1 Q subcomponent-binding protein, mitochondrial [Source:UniProtKB/TrEMBL;Acc:A0A5K4FBN8]
0.73	0.38998	0.46	0.562623	0.999	0.746	Stem B	Smp_029240	Protein arginine N-methyltransferase 1 [Source:UniProtKB/TrEMBL;Acc:Q4PLC2]
0.73	0.312986	0.46	0.451544	0.786	0.342	Stem B	Smp_137660	Putative rabkinesin-6 [Source:UniProtKB/TrEMBL;Acc:A0A3Q0KMV2]
0.729	0.182722	0.458	0.263612	0.619	0.148	Stem B	Smp_158360	DnaJ_C domain-containing protein [Source:UniProtKB/TrEMBL;Acc:A0A3Q0KQY4]
0.727	0.274584	0.454	0.396141	0.832	0.378	Stem B	Smp_137390	Slbp-P1-related [Source:UniProtKB/TrEMBL;Acc:A0A3Q0KMQ9]
0.727	0.276214	0.454	0.398493	0.618	0.172	Stem B	Smp_124710	NA
0.725	0.254632	0.45	0.367357	0.821	0.368	Stem B	Smp_153520	DH domain-containing protein [Source:UniProtKB/TrEMBL;Acc:A0A3Q0KQ89]
0.725	0.186336	0.45	0.268826	0.798	0.4	Stem B	Smp_141270	Subfamily C14A unassigned peptidase (C14 family) [Source:UniProtKB/TrEMBL;Acc:A0A3Q0KNC3]
0.725	0.38616	0.45	0.557111	0.982	0.659	Stem B	Smp_090930	ULP_PROTEASE domain-containing protein [Source:UniProtKB/TrEMBL;Acc:A0A5K4EHZ1]
0.724	0.192563	0.448	0.277809	0.694	0.281	Stem B	Smp_020480	XPG_I_2 domain-containing protein [Source:UniProtKB/TrEMBL;Acc:A0A3Q0KD33]
0.724	0.483891	0.448	0.698107	0.999	0.72	Stem B	Smp_900000	Cytochrome c oxidase subunit 1 [Source:UniProtKB/TrEMBL;Acc:A0A3Q0KVD7]
0.723	0.294035	0.446	0.424203	0.858	0.402	Stem B	Smp_007000	DNA replication complex GINS protein PSF1 [Source:UniProtKB/TrEMBL;Acc:G4VDF5]
0.723	0.307845	0.446	0.444127	0.902	0.479	Stem B	Smp_900080	NADH dehydrogenase subunit 4L [Source:UniProtKB/TrEMBL;Acc:A0A3Q0KVI2]
0.722	0.214459	0.444	0.309399	0.883	0.529	Stem B	Smp_022400	Glucose-6-phosphate isomerase [Source:UniProtKB/TrEMBL;Acc:G4VPH5]
0.72	0.403535	0.44	0.582177	1	0.879	Stem B	Smp_347110	Ribosomal_L18_c domain-containing protein [Source:UniProtKB/TrEMBL;Acc:A0A5K4FC15]
0.72	0.267881	0.44	0.38647	0.976	0.605	Stem B	Smp_134480	Proline-rich protein PRCC [Source:UniProtKB/TrEMBL;Acc:A0A3Q0KMF0]
0.72	0.396089	0.44	0.571435	0.999	0.703	Stem B	Smp_133350	Nucleolar GTP-binding protein 1 [Source:UniProtKB/TrEMBL;Acc:A0A3Q0KM68]
0.719	0.230414	0.438	0.332417	0.824	0.391	Stem B	Smp_002600	Lysosomal Pro-Xaa carboxypeptidase (S28 family) [Source:UniProtKB/TrEMBL;Acc:A0A3Q0KBJ8]
0.719	0.314003	0.438	0.45301	0.985	0.593	Stem B	Smp_900070	Cytochrome b [Source:UniProtKB/TrEMBL;Acc:A0A3Q0KVJ9]
0.718	0.283627	0.436	0.409188	0.984	0.688	Stem B	Smp_028100	Putative ubiquitin-conjugating enzyme E2 G [Source:UniProtKB/TrEMBL;Acc:G4V624]
0.718	0.410563	0.436	0.592318	0.997	0.639	Stem B	Smp_900020	NADH dehydrogenase subunit 6 (mitochondrion) [Source:UniProtKB/TrEMBL;Acc:A0A3Q0KVJ4]
0.716	0.282339	0.432	0.40733	0.973	0.541	Stem B	Smp_072980	Putative eukaryotic elongation factor 2 kinase (Eef-2 kinase) [Source:UniProtKB/TrEMBL;Acc:A0A3Q0KHM4]
0.716	0.401149	0.432	0.578736	0.993	0.661	Stem B	Smp_900040	NADH dehydrogenase subunit 2 (mitochondrion) [Source:UniProtKB/TrEMBL;Acc:A0A3Q0KVG4]
0.716	0.281415	0.432	0.405996	0.901	0.49	Stem B	Smp_143440	GFO_IDH_MocA domain-containing protein [Source:UniProtKB/TrEMBL;Acc:G4M0J1]
0.716	0.289583	0.432	0.417781	0.566	0.068	Stem B	Smp_311870	Putative anosmin [Source:UniProtKB/TrEMBL;Acc:A0A5K4F5H1]
0.714	0.259864	0.428	0.374904	0.772	0.359	Stem B	Smp_306080	DNA polymerase [Source:UniProtKB/TrEMBL;Acc:A0A5K4F2D0]
0.713	0.215506	0.426	0.31091	0.839	0.458	Stem B	Smp_044850	Ribokinase [Source:UniProtKB/TrEMBL;Acc:G4VBK5]
0.712	0.234102	0.424	0.337738	0.785	0.366	Stem B	Smp_069600	DNA helicase [Source:UniProtKB/TrEMBL;Acc:A0A5K4EG07]
0.712	0.222174	0.424	0.32053	0.715	0.308	Stem B	Smp_074610	Histone H3 [Source:UniProtKB/TrEMBL;Acc:C4QHD7]
0.71	0.210834	0.42	0.304169	0.789	0.372	Stem B	Smp_128210	Claspin-like protein [Source:UniProtKB/TrEMBL;Acc:A0A5K4EL19]
0.71	0.324246	0.42	0.467788	0.978	0.669	Stem B	Smp_111340	Secreted protein [Source:UniProtKB/TrEMBL;Acc:C4QF92]
0.709	0.378884	0.418	0.546614	0.999	0.768	Stem B	Smp_900060	Cytochrome c oxidase subunit III (mitochondrion) [Source:UniProtKB/TrEMBL;Acc:A0A3Q0KVM0]
0.709	0.301975	0.418	0.435657	0.999	0.689	Stem B	Smp_054360	Adenine phosphoribosyltransferase [Source:UniProtKB/TrEMBL;Acc:G4VQJ4]
0.709	0.218781	0.418	0.315635	0.958	0.59	Stem B	Smp_181090	Putative rna (Guanine-9-) methyltransferase domain containing [Source:UniProtKB/TrEMBL;Acc:A0A3Q0KU17]
0.709	0.219435	0.418	0.316578	0.813	0.416	Stem B	Smp_345010	FHA domain-containing protein [Source:UniProtKB/TrEMBL;Acc:A0A5K4FEJ6]
0.708	0.392305	0.416	0.565976	0.996	0.731	Stem B	Smp_900050	NADH:ubiquinone reductase (H(+)-translocating) [Source:UniProtKB/TrEMBL;Acc:A0A3Q0KVE2]
0.708	0.203581	0.416	0.293706	0.757	0.344	Stem B	Smp_169970	Kinetochore protein NDC80 [Source:UniProtKB/TrEMBL;Acc:A0A3Q0KSM9]
0.707	0.192352	0.414	0.277505	0.821	0.425	Stem B	Smp_097590	Valine--tRNA ligase [Source:UniProtKB/TrEMBL;Acc:A0A3Q0KJL0]
0.707	0.301835	0.414	0.435456	0.984	0.636	Stem B	Smp_169340	Protein MIX23 [Source:UniProtKB/TrEMBL;Acc:G4VKL7]
0.707	0.24456	0.414	0.352826	0.836	0.474	Stem B	Smp_125550	Protein RIC1 homolog [Source:UniProtKB/TrEMBL;Acc:A0A5K4EKD5]
0.706	0.380783	0.412	0.549353	1	0.897	Stem B	Smp_102040	Receptor for activated PKC, putative [Source:UniProtKB/TrEMBL;Acc:C4QP69]
0.706	0.189537	0.412	0.273443	0.843	0.44	Stem B	Smp_144470	Non-specific serine/threonine protein kinase [Source:UniProtKB/TrEMBL;Acc:G4V7J4]
0.705	0.29351	0.41	0.423445	1	0.843	Stem B	Smp_069130	Heat shock protein 70 (Hsp70)-4, putative [Source:UniProtKB/TrEMBL;Acc:C4QFX9]
0.704	0.219173	0.408	0.316199	0.988	0.723	Stem B	Smp_108390	Histone H2B [Source:UniProtKB/TrEMBL;Acc:C1M1H8]
0.703	0.202414	0.406	0.292021	0.93	0.529	Stem B	Smp_096750	40S ribosomal protein S13 [Source:UniProtKB/TrEMBL;Acc:G4VJD7]
0.703	0.179405	0.406	0.258827	0.707	0.337	Stem B	Smp_213040	PDZ_6 domain-containing protein [Source:UniProtKB/TrEMBL;Acc:A0A5K4F0P7]
0.703	0.176067	0.406	0.25401	0.667	0.263	Stem B	Smp_201030	Dynein light chain [Source:UniProtKB/TrEMBL;Acc:A0A3Q0KUT1]
0.702	0.219103	0.404	0.316099	0.729	0.325	Stem B	Smp_078920	Cnd3 domain-containing protein [Source:UniProtKB/TrEMBL;Acc:A0A3Q0KI66]
0.701	0.203408	0.402	0.293456	0.698	0.301	Stem B	Smp_076600	Sox transcription factor [Source:UniProtKB/TrEMBL;Acc:A0A3Q0KHZ2]
0.701	0.435723	0.402	0.628616	1	0.709	Stem B	Smp_105970	Caprin-1 [Source:UniProtKB/TrEMBL;Acc:G4VEP8]
0.7	0.358545	0.4	0.517271	0.999	0.734	Stem B	Smp_900090	NADH-ubiquinone oxidoreductase chain 4 [Source:UniProtKB/TrEMBL;Acc:A0A3Q0KVH1]
0.699	0.371939	0.398	0.536595	1	0.762	Stem B	Smp_333660	NA
0.698	0.301791	0.396	0.435393	0.986	0.698	Stem B	Smp_129420	Putative 28s ribosomal protein S11 [Source:UniProtKB/TrEMBL;Acc:G4VH52]
0.698	0.20677	0.396	0.298306	0.907	0.461	Stem B	Smp_138470	THAP-type domain-containing protein [Source:UniProtKB/TrEMBL;Acc:G4VFM4]
0.697	0.331611	0.394	0.478414	0.999	0.749	Stem B	Smp_041740	T-complex protein 1 subunit gamma [Source:UniProtKB/TrEMBL;Acc:A0A3Q0KEY1]
0.697	0.182786	0.394	0.263705	0.759	0.381	Stem B	Smp_058990	NA
0.695	0.318662	0.39	0.459732	1	0.85	Stem B	Smp_210310	60S ribosomal protein L7a [Source:UniProtKB/TrEMBL;Acc:A0A3Q0KV34]
0.695	0.243454	0.39	0.35123	0.984	0.657	Stem B	Smp_138930	proline--tRNA ligase [Source:UniProtKB/TrEMBL;Acc:A0A3Q0KMZ1]
0.695	0.280778	0.39	0.405076	0.981	0.648	Stem B	Smp_073620	Putative methionyl-tRNA synthetase [Source:UniProtKB/TrEMBL;Acc:G4V705]
0.694	0.27265	0.388	0.39335	0.985	0.616	Stem B	Smp_046090	T-complex protein 1 subunit theta [Source:UniProtKB/TrEMBL;Acc:G4VPS5]
0.694	0.37701	0.388	0.54391	1	0.794	Stem B	Smp_083410	Elongation factor 1-gamma, putative [Source:UniProtKB/TrEMBL;Acc:G4LXB1]
0.694	0.384724	0.388	0.555039	0.997	0.645	Stem B	Smp_046500	Proliferating cell nuclear antigen [Source:UniProtKB/TrEMBL;Acc:A0A3Q0KFF1]
0.693	0.337111	0.386	0.486348	1	0.798	Stem B	Smp_004600	T-complex protein 1 subunit delta [Source:UniProtKB/TrEMBL;Acc:G4VHD9]
0.689	0.184404	0.378	0.266038	0.695	0.315	Stem B	Smp_176000	Myosin V, putative [Source:UniProtKB/TrEMBL;Acc:A0A3Q0KTJ5]
0.688	0.31507	0.376	0.45455	1	0.837	Stem B	Smp_179180	40S ribosomal protein SA [Source:UniProtKB/TrEMBL;Acc:A0A3Q0KTS6]
0.688	0.18313	0.376	0.264201	0.93	0.517	Stem B	Smp_053470	Putative nucleolar protein NOP56 [Source:UniProtKB/TrEMBL;Acc:G4VRK3]
0.688	0.198196	0.376	0.285936	0.888	0.42	Stem B	Smp_342720	HTH_38 domain-containing protein [Source:UniProtKB/TrEMBL;Acc:A0A5K4FCK5]
0.687	0.187451	0.374	0.270435	0.766	0.359	Stem B	Smp_347100	Nuclear pore complex protein Nup85 [Source:UniProtKB/TrEMBL;Acc:A0A5K4FCT5]
0.686	0.239916	0.372	0.346125	0.654	0.319	Stem B	Smp_180810	Putative kunitz-type protease inhibitor [Source:UniProtKB/TrEMBL;Acc:A0A3Q0KUE0]
0.684	0.236937	0.368	0.341828	0.978	0.596	Stem B	Smp_093450	Putative hepatocellular carcinoma-associated antigen [Source:UniProtKB/TrEMBL;Acc:G4VHT5]
0.679	0.220163	0.358	0.317629	1	0.923	Stem B	Smp_302290	Major egg antigen [Source:UniProtKB/TrEMBL;Acc:A0A5K4F3M7]
0.678	0.305359	0.356	0.44054	1	0.745	Stem B	Smp_119920	Ribosomal protein S9, putative [Source:UniProtKB/TrEMBL;Acc:C4QU02]
0.678	0.313643	0.356	0.452491	0.992	0.673	Stem B	Smp_097380	10 kDa heat shock protein, mitochondrial [Source:UniProtKB/TrEMBL;Acc:G4VML2]
0.671	0.27576	0.342	0.397837	0.774	0.429	Stem B	Smp_267220	CSRNP_N domain-containing protein [Source:UniProtKB/TrEMBL;Acc:A0A5K4F3A0]
0.669	0.192512	0.338	0.277736	0.982	0.656	Stem B	Smp_005260	RNA and export factor binding protein, putative [Source:UniProtKB/TrEMBL;Acc:G4LZ20]
0.663	0.277029	0.326	0.399668	0.999	0.69	Stem B	Smp_900110	NADH-ubiquinone oxidoreductase chain 1 [Source:UniProtKB/TrEMBL;Acc:A0A3Q0KVM1]
0.663	0.178793	0.326	0.257944	0.985	0.596	Stem B	Smp_158740	SERTA domain-containing protein [Source:UniProtKB/TrEMBL;Acc:G4VQB9]
0.662	0.24463	0.324	0.352926	1	0.864	Stem B	Smp_008545	Heat shock protein HSP60, putative [Source:UniProtKB/TrEMBL;Acc:A0A3Q0KC41]
0.662	0.262595	0.324	0.378845	0.996	0.535	Stem B	Smp_245030	Importin subunit alpha [Source:UniProtKB/TrEMBL;Acc:A0A5K4F0D4]
0.661	0.219775	0.322	0.317069	0.999	0.761	Stem B	Smp_004780	peptidylprolyl isomerase [Source:UniProtKB/TrEMBL;Acc:G4VD59]
0.654	0.217041	0.308	0.313124	1	0.808	Stem B	Smp_035790	60S ribosomal protein L44 [Source:UniProtKB/TrEMBL;Acc:G4VMB5]
0.631	0.320479	0.262	0.462354	0.439	0.17	Stem B	Smp_346180	protein-tyrosine-phosphatase [Source:UniProtKB/TrEMBL;Acc:A0A5K4FBN9]
0.625	0.218766	0.25	0.315613	1	0.762	Stem B	Smp_063420	T-complex protein 1 subunit epsilon [Source:UniProtKB/TrEMBL;Acc:G4VF75]
0.613	0.198752	0.226	0.286738	0.314	0.045	Stem B	Smp_316580	NA
0.613	0.199824	0.226	0.288285	0.321	0.059	Stem B	Smp_318480	Membrane protein UL56 [Source:UniProtKB/TrEMBL;Acc:A0A5K4F8B0]
0.582	0.498941	0.164	0.71982	0.435	0.261	Stem B	Smp_302280	Major egg antigen [Source:UniProtKB/TrEMBL;Acc:A0A5K4F387]
0.93	2.87413	0.86	4.14649	0.946	0.346	Muscle 2	Smp_045220	Putative myosin light chain 1 [Source:UniProtKB/TrEMBL;Acc:A0A3Q0KF84]
0.896	2.48246	0.792	3.58143	0.875	0.118	Muscle 2	Smp_179810	Troponin t, invertebrate, putative [Source:UniProtKB/TrEMBL;Acc:A0A3Q0KTQ3]
0.891	2.73248	0.782	3.94213	0.863	0.142	Muscle 2	Smp_347710	NA
0.88	2.62353	0.76	3.78496	0.851	0.12	Muscle 2	Smp_085540	Paramyosin [Source:UniProtKB/TrEMBL;Acc:A0A3Q0KIL4]
0.871	2.47706	0.742	3.57364	0.787	0.06	Muscle 2	Smp_136710	Calcium-transporting ATPase [Source:UniProtKB/TrEMBL;Acc:A0A3Q0KMK3]
0.837	2.14728	0.674	3.09788	0.768	0.119	Muscle 2	Smp_126240	Titin, putative [Source:UniProtKB/TrEMBL;Acc:A0A5K4ELN3]
0.836	2.59074	0.672	3.73765	0.731	0.031	Muscle 2	Smp_167400	Myogenic factor, putative [Source:UniProtKB/TrEMBL;Acc:A0A3Q0KSL8]
0.83	2.27037	0.66	3.27546	0.764	0.116	Muscle 2	Smp_018250	Putative troponin I [Source:UniProtKB/TrEMBL;Acc:A0A3Q0KCV6]
0.818	2.31577	0.636	3.34095	0.753	0.209	Muscle 2	Smp_311170	PDZ domain-containing protein [Source:UniProtKB/TrEMBL;Acc:A0A5K4F5C9]
0.817	1.65355	0.634	2.38557	0.819	0.301	Muscle 2	Smp_348090	NA
0.809	0.971472	0.618	1.40154	0.955	0.899	Muscle 2	Smp_091460	Glutamine synthetase [Source:UniProtKB/TrEMBL;Acc:G4V9E4]
0.809	2.0533	0.618	2.96228	0.707	0.111	Muscle 2	Smp_153170	Serine/threonine kinase [Source:UniProtKB/TrEMBL;Acc:A0A3Q0KQ72]
0.809	0.933337	0.618	1.34652	0.944	0.501	Muscle 2	Smp_342190	TRPA [Source:UniProtKB/TrEMBL;Acc:A0A5K4FA45]
0.799	2.24869	0.598	3.24417	0.671	0.058	Muscle 2	Smp_212240	Arrestin_C domain-containing protein [Source:UniProtKB/TrEMBL;Acc:G4M0D2]
0.799	2.16637	0.598	3.12541	0.781	0.437	Muscle 2	Smp_340130	Calcium-binding protein, putative [Source:UniProtKB/TrEMBL;Acc:A0A5K4FCK1]
0.777	1.86399	0.554	2.68916	0.662	0.112	Muscle 2	Smp_021920	Paramyosin [Source:UniProtKB/TrEMBL;Acc:A0A3Q0KD88]
0.776	1.77728	0.552	2.56407	0.641	0.081	Muscle 2	Smp_087250	Putative crp1/csrp1/crip1 [Source:UniProtKB/TrEMBL;Acc:G4VJG3]
0.774	1.77077	0.548	2.55468	0.677	0.118	Muscle 2	Smp_307010	Actin-2 [Source:UniProtKB/Swiss-Prot;Acc:P53471]
0.772	1.96119	0.544	2.8294	0.789	0.643	Muscle 2	Smp_340630	HATPase_c domain-containing protein [Source:UniProtKB/TrEMBL;Acc:A0A5K4FAB9]
0.756	1.91644	0.512	2.76484	0.59	0.052	Muscle 2	Smp_156150	Calcium-activated potassium channel [Source:UniProtKB/TrEMBL;Acc:A0A3Q0KQN0]
0.751	1.73503	0.502	2.50312	0.629	0.09	Muscle 2	Smp_347460	Calponin-homology (CH) domain-containing protein [Source:UniProtKB/TrEMBL;Acc:A0A5K4FCY1]
0.746	1.32855	0.492	1.91669	0.643	0.102	Muscle 2	Smp_052230	Putative kunitz-type protease inhibitor [Source:UniProtKB/TrEMBL;Acc:A0A3Q0KFV5]
0.746	1.39273	0.492	2.00929	0.628	0.091	Muscle 2	Smp_307020	Actin-2 [Source:UniProtKB/Swiss-Prot;Acc:P53471]
0.745	1.63234	0.49	2.35497	0.618	0.116	Muscle 2	Smp_006860	PDZ domain-containing protein [Source:UniProtKB/TrEMBL;Acc:G4V896]
0.744	1.71774	0.488	2.47818	0.61	0.113	Muscle 2	Smp_132670	Myosin regulatory light chain, putative [Source:UniProtKB/TrEMBL;Acc:G4LUD9]
0.741	1.77564	0.482	2.56171	0.647	0.214	Muscle 2	Smp_245820	Kettin/titin-related protein [Source:UniProtKB/TrEMBL;Acc:A0A5K4F288]
0.737	1.76541	0.474	2.54695	0.64	0.267	Muscle 2	Smp_169360	Putative kinesin [Source:UniProtKB/TrEMBL;Acc:A0A3Q0KSL5]
0.726	0.772923	0.452	1.11509	0.783	0.442	Muscle 2	Smp_042160	Fructose-bisphosphate aldolase [Source:UniProtKB/Swiss-Prot;Acc:P53442]
0.721	1.66352	0.442	2.39995	0.592	0.173	Muscle 2	Smp_140990	Phosphodiesterase I [Source:UniProtKB/TrEMBL;Acc:A0A3Q0KNA8]
0.72	0.351242	0.44	0.506735	0.977	0.969	Muscle 2	Smp_003770	Putative histone h1/h5 [Source:UniProtKB/TrEMBL;Acc:G4V6K8]
0.711	1.76424	0.422	2.54526	0.671	0.439	Muscle 2	Smp_337220	DHC_N1 domain-containing protein [Source:UniProtKB/TrEMBL;Acc:A0A5K4F9T0]
0.709	1.42612	0.418	2.05745	0.519	0.104	Muscle 2	Smp_344820	Nesprin-1 [Source:UniProtKB/TrEMBL;Acc:A0A5K4FED1]
0.709	1.44602	0.418	2.08616	0.552	0.071	Muscle 2	Smp_078690	Calponin [Source:UniProtKB/TrEMBL;Acc:G4LUS0]
0.708	1.5349	0.416	2.21439	0.531	0.072	Muscle 2	Smp_132270	Putative poly(Rc) binding protien [Source:UniProtKB/TrEMBL;Acc:A0A3Q0KLX1]
0.707	1.09337	0.414	1.5774	0.587	0.121	Muscle 2	Smp_138210	SHSP domain-containing protein [Source:UniProtKB/TrEMBL;Acc:A0A3Q0KMT1]
0.706	1.44413	0.412	2.08343	0.609	0.233	Muscle 2	Smp_347850	NTR domain-containing protein [Source:UniProtKB/TrEMBL;Acc:A0A5K4FD38]
0.701	1.60611	0.402	2.31713	0.469	0.016	Muscle 2	Smp_332310	Regulator of G protein signaling 3, rgs3,putative [Source:UniProtKB/TrEMBL;Acc:A0A5K4F860]
0.69	1.25396	0.38	1.80909	0.524	0.104	Muscle 2	Smp_130280	Cell polarity protein [Source:UniProtKB/TrEMBL;Acc:A0A5K4ELK6]
0.686	1.28731	0.372	1.85719	0.524	0.115	Muscle 2	Smp_142880	Rho-GAP domain-containing protein [Source:UniProtKB/TrEMBL;Acc:A0A3Q0KNL3]
0.684	1.45424	0.368	2.09802	0.522	0.154	Muscle 2	Smp_246820	N-acetyltransferase domain-containing protein [Source:UniProtKB/TrEMBL;Acc:A0A5K4F2M1]
0.682	1.19747	0.364	1.72758	0.477	0.064	Muscle 2	Smp_086330	Transgelin [Source:UniProtKB/TrEMBL;Acc:G4M0V2]
0.681	1.33081	0.362	1.91996	0.635	0.376	Muscle 2	Smp_347610	Fe2OG dioxygenase domain-containing protein [Source:UniProtKB/TrEMBL;Acc:A0A5K4FFP2]
0.679	1.36422	0.358	1.96816	0.697	0.632	Muscle 2	Smp_031770	Tropomyosin-2 [Source:UniProtKB/Swiss-Prot;Acc:P42638]
0.678	1.34821	0.356	1.94506	0.538	0.176	Muscle 2	Smp_333600	ATP receptor [Source:UniProtKB/TrEMBL;Acc:Q65A65]
0.666	1.18354	0.332	1.70749	0.505	0.099	Muscle 2	Smp_163550	Aurora kinase [Source:UniProtKB/TrEMBL;Acc:A0A3Q0KRQ3]
0.666	0.828094	0.332	1.19469	0.514	0.174	Muscle 2	Smp_092020	Putative cement protein 3B variant 2 [Source:UniProtKB/TrEMBL;Acc:A0A5K4EIE5]
0.665	1.30197	0.33	1.87834	0.42	0.037	Muscle 2	Smp_350360	NA
0.665	1.2226	0.33	1.76385	0.488	0.071	Muscle 2	Smp_159600	Putative collagen alpha chain [Source:UniProtKB/TrEMBL;Acc:A0A3Q0KR54]
0.661	1.3819	0.322	1.99366	0.705	0.667	Muscle 2	Smp_315900	Calcium-transporting ATPase [Source:UniProtKB/TrEMBL;Acc:A0A5K4F7M1]
0.661	1.00874	0.322	1.4553	0.413	0.08	Muscle 2	Smp_170340	Putative collagen alpha-1(V) chain [Source:UniProtKB/TrEMBL;Acc:G4V8A8]
0.66	1.19006	0.32	1.71689	0.435	0.075	Muscle 2	Smp_157830	Putative erythrocyte membrane protein [Source:UniProtKB/TrEMBL;Acc:A0A3Q0KQR5]
0.659	1.30366	0.318	1.88078	0.414	0.063	Muscle 2	Smp_335200	NA
0.649	1.03038	0.298	1.48653	0.492	0.171	Muscle 2	Smp_343700	SH2 domain-containing protein [Source:UniProtKB/TrEMBL;Acc:A0A5K4FCX8]
0.647	0.422845	0.294	0.610037	0.878	0.886	Muscle 2	Smp_017430	Tetraspanin [Source:UniProtKB/TrEMBL;Acc:G4LW70]
0.359	0.206702	0.282	0.298207	0.22	0.502	Muscle 2	Smp_337740	Histone H2A [Source:UniProtKB/TrEMBL;Acc:G4VFE8]
0.64	0.742183	0.28	1.07074	0.523	0.252	Muscle 2	Smp_122810	Putative spfh domain / Band 7 family protein [Source:UniProtKB/TrEMBL;Acc:A0A3Q0KKG6]
0.64	0.808082	0.28	1.16582	0.376	0.077	Muscle 2	Smp_014840	WW domain-containing protein [Source:UniProtKB/TrEMBL;Acc:A0A3Q0KCM0]
0.636	1.23159	0.272	1.7768	0.399	0.067	Muscle 2	Smp_151600	Putative neuronal calcium sensor [Source:UniProtKB/TrEMBL;Acc:G4V5N3]
0.636	0.760266	0.272	1.09683	0.375	0.09	Muscle 2	Smp_247430	Cadherin [Source:UniProtKB/TrEMBL;Acc:A0A5K4F1E2]
0.636	0.476642	0.272	0.68765	0.461	0.15	Muscle 2	Smp_332540	NA
0.634	1.14483	0.268	1.65164	0.554	0.379	Muscle 2	Smp_343680	protein-tyrosine-phosphatase [Source:UniProtKB/TrEMBL;Acc:A0A5K4FCX3]
0.631	0.882763	0.262	1.27356	0.644	0.503	Muscle 2	Smp_038950	L-lactate dehydrogenase [Source:UniProtKB/TrEMBL;Acc:G4VQZ5]
0.628	1.1261	0.256	1.62462	0.348	0.073	Muscle 2	Smp_332550	Protein Wnt [Source:UniProtKB/TrEMBL;Acc:A0A5K4F7N9]
0.628	0.425719	0.256	0.614182	0.531	0.264	Muscle 2	Smp_344620	NA
0.628	0.688922	0.256	0.993905	0.545	0.286	Muscle 2	Smp_003990	Triosephosphate isomerase [Source:UniProtKB/TrEMBL;Acc:G4V6B9]
0.372	0.173775	0.256	0.250705	0.549	0.789	Muscle 2	Smp_201810	NA
0.625	0.986674	0.25	1.42347	0.414	0.178	Muscle 2	Smp_303910	Titin [Source:UniProtKB/TrEMBL;Acc:A0A5K4F423]
0.375	0.240054	0.25	0.346325	0.24	0.529	Muscle 2	Smp_302650	C2H2-type domain-containing protein [Source:UniProtKB/TrEMBL;Acc:A0A5K4F262]
0.624	1.01758	0.248	1.46805	0.298	0.013	Muscle 2	Smp_062560	Putative wnt inhibitor frzb2 [Source:UniProtKB/TrEMBL;Acc:A0A3Q0KGS7]
0.622	1.03907	0.244	1.49907	0.625	0.545	Muscle 2	Smp_151640	Apple domain-containing protein [Source:UniProtKB/TrEMBL;Acc:A0A3Q0KPU2]
0.379	0.302782	0.242	0.436822	0.296	0.529	Muscle 2	Smp_900100	NADH-ubiquinone oxidoreductase chain 3 [Source:UniProtKB/TrEMBL;Acc:A0A3Q0KVF8]
0.62	1.20252	0.24	1.73487	0.575	0.461	Muscle 2	Smp_038530	Putative map kinase phosphatase [Source:UniProtKB/TrEMBL;Acc:A0A3Q0KEM0]
0.619	1.11318	0.238	1.60598	0.692	0.715	Muscle 2	Smp_145370	Ovule protein [Source:UniProtKB/TrEMBL;Acc:G4VIU5]
0.618	0.610193	0.236	0.880322	0.332	0.062	Muscle 2	Smp_039300	Putative trim56 protein [Source:UniProtKB/TrEMBL;Acc:A0A3Q0KEN9]
0.382	0.206866	0.236	0.298444	0.246	0.538	Muscle 2	Smp_047900	Mitogen-activated protein kinase [Source:UniProtKB/TrEMBL;Acc:A0A3Q0KFK2]
0.609	0.666625	0.218	0.961737	0.345	0.065	Muscle 2	Smp_242240	IGFBP N-terminal domain-containing protein [Source:UniProtKB/TrEMBL;Acc:A0A5K4EZV8]
0.608	1.10195	0.216	1.58977	0.442	0.239	Muscle 2	Smp_213910	Collagen IV NC1 domain-containing protein [Source:UniProtKB/TrEMBL;Acc:A0A5K4EZW0]
0.607	0.632608	0.214	0.912661	0.701	0.722	Muscle 2	Smp_200090	NA
0.606	0.701964	0.212	1.01272	0.433	0.176	Muscle 2	Smp_315780	SH2 domain-containing protein [Source:UniProtKB/TrEMBL;Acc:A0A5K4F7I0]
0.394	0.289332	0.212	0.417418	0.429	0.672	Muscle 2	Smp_193440	Putative p30 dbc protein [Source:UniProtKB/TrEMBL;Acc:A0A3Q0KUN0]
0.603	0.585523	0.206	0.84473	0.283	0.055	Muscle 2	Smp_011700	receptor protein-tyrosine kinase [Source:UniProtKB/TrEMBL;Acc:A0A3Q0KCC2]
0.397	0.260524	0.206	0.375857	0.273	0.52	Muscle 2	Smp_007710	RICTOR_N domain-containing protein [Source:UniProtKB/TrEMBL;Acc:A0A3Q0KC18]
0.602	1.21639	0.204	1.75489	0.582	0.526	Muscle 2	Smp_173580	Katanin p80 WD40 repeat-containing subunit B1 [Source:UniProtKB/TrEMBL;Acc:A0A3Q0KT74]
0.601	0.838204	0.202	1.20927	0.38	0.182	Muscle 2	Smp_267090	F-spondin [Source:UniProtKB/TrEMBL;Acc:A0A5K4F1R4]
0.399	0.237159	0.202	0.342149	0.334	0.602	Muscle 2	Smp_327420	Cap-specific mRNA (nucleoside-2'-O-)-methyltransferase 1 [Source:UniProtKB/TrEMBL;Acc:A0A5K4F8G5]
0.6	0.830969	0.2	1.19883	0.371	0.096	Muscle 2	Smp_125730	LIM zinc-binding domain-containing protein [Source:UniProtKB/TrEMBL;Acc:A0A5K4EKT2]
0.4	0.256903	0.2	0.370632	0.344	0.579	Muscle 2	Smp_022400	Glucose-6-phosphate isomerase [Source:UniProtKB/TrEMBL;Acc:G4VPH5]
0.594	0.434781	0.188	0.627256	0.31	0.099	Muscle 2	Smp_131640	Rna-binding protein musashi-related [Source:UniProtKB/TrEMBL;Acc:A0A3Q0KLX2]
0.594	0.732089	0.188	1.05618	0.332	0.125	Muscle 2	Smp_052290	Fibroblast growth factor receptor-like 1 [Source:UniProtKB/TrEMBL;Acc:A0A3Q0KFW7]
0.409	0.236315	0.182	0.340931	0.505	0.744	Muscle 2	Smp_079310	Transmembrane protein tmp21-related [Source:UniProtKB/TrEMBL;Acc:A0A3Q0KI75]
0.591	0.262418	0.182	0.378588	0.389	0.212	Muscle 2	Smp_153640	PDEase domain-containing protein [Source:UniProtKB/TrEMBL;Acc:A0A5K4ESG3]
0.59	0.782553	0.18	1.12899	0.689	0.731	Muscle 2	Smp_030500	Glycerol-3-phosphate dehydrogenase [NAD(+)] [Source:UniProtKB/TrEMBL;Acc:C4Q5J8]
0.59	0.536367	0.18	0.773814	0.279	0.074	Muscle 2	Smp_020550	Low-density lipoprotein receptor (Ldl) [Source:UniProtKB/TrEMBL;Acc:A0A3Q0KD55]
0.412	0.213908	0.176	0.308604	0.806	0.881	Muscle 2	Smp_009690	60S acidic ribosomal protein P0 [Source:UniProtKB/TrEMBL;Acc:C4PZS5]
0.588	0.34323	0.176	0.495177	0.514	0.378	Muscle 2	Smp_139100	DUF4139 domain-containing protein [Source:UniProtKB/TrEMBL;Acc:A0A5K4ENJ7]
0.413	0.178394	0.174	0.257367	0.488	0.715	Muscle 2	Smp_143470	Spectrin beta chain [Source:UniProtKB/TrEMBL;Acc:A0A3Q0KNV9]
0.415	0.268407	0.17	0.38723	0.561	0.804	Muscle 2	Smp_053390	Histone H4 [Source:UniProtKB/TrEMBL;Acc:C4QBN1]
0.585	0.455643	0.17	0.657354	0.467	0.29	Muscle 2	Smp_200190	Dynein light chain [Source:UniProtKB/TrEMBL;Acc:A0A3Q0KV39]
0.417	0.203801	0.166	0.294022	0.105	0.306	Muscle 2	Smp_041430	14-3-3 protein, putative [Source:UniProtKB/TrEMBL;Acc:G4LWW0]
0.418	0.216884	0.164	0.312898	0.098	0.32	Muscle 2	Smp_900010	Cytochrome c oxidase subunit 2 [Source:UniProtKB/TrEMBL;Acc:A0A3Q0KVL9]
0.581	0.38338	0.162	0.553101	0.323	0.142	Muscle 2	Smp_170150	Protein kinase domain-containing protein [Source:UniProtKB/TrEMBL;Acc:A0A3Q0KSK6]
0.58	0.992958	0.16	1.43253	0.444	0.332	Muscle 2	Smp_307880	VWFA domain-containing protein [Source:UniProtKB/TrEMBL;Acc:A0A5K4F679]
0.58	1.20005	0.16	1.73131	0.609	0.54	Muscle 2	Smp_202690	Smp_202690 [Source:UniProtKB/TrEMBL;Acc:A0A3Q0KV25]
0.579	1.07592	0.158	1.55222	0.569	0.53	Muscle 2	Smp_000100	Filamin [Source:UniProtKB/TrEMBL;Acc:A0A3Q0KB95]
0.424	0.263526	0.152	0.380188	0.188	0.352	Muscle 2	Smp_093930	receptor protein-tyrosine kinase [Source:UniProtKB/TrEMBL;Acc:A0A3Q0KJB6]
0.575	0.32147	0.15	0.463783	0.33	0.175	Muscle 2	Smp_122900	Putative beta-arrestin 1 [Source:UniProtKB/TrEMBL;Acc:A0A3Q0KKD3]
0.426	0.251072	0.148	0.36222	0.156	0.355	Muscle 2	Smp_034100	DNA-directed RNA polymerase subunit [Source:UniProtKB/TrEMBL;Acc:A0A3Q0KEA6]
0.427	0.197251	0.146	0.284573	0.14	0.359	Muscle 2	Smp_169960	Putative dual specificity protein phosphatase [Source:UniProtKB/TrEMBL;Acc:A0A3Q0KSP9]
0.573	0.633866	0.146	0.914476	0.45	0.302	Muscle 2	Smp_241470	Metalloendopeptidase [Source:UniProtKB/TrEMBL;Acc:A0A5K4EZS5]
0.572	0.387452	0.144	0.558975	0.296	0.137	Muscle 2	Smp_344610	NA
0.57	0.184801	0.14	0.266611	0.264	0.088	Muscle 2	Smp_012810	Putative four and A half lim domains [Source:UniProtKB/TrEMBL;Acc:A0A3Q0KCF3]
0.432	0.267886	0.136	0.386478	0.429	0.628	Muscle 2	Smp_168370	NA
0.567	0.360383	0.134	0.519923	0.308	0.165	Muscle 2	Smp_305490	Calponin-homology (CH) domain-containing protein [Source:UniProtKB/TrEMBL;Acc:A0A5K4F2A5]
0.566	0.338344	0.132	0.488128	0.168	0.029	Muscle 2	Smp_068680	Secreted frizzled-related protein [Source:UniProtKB/TrEMBL;Acc:A0A3Q0KHA1]
0.565	0.472566	0.13	0.681769	0.338	0.159	Muscle 2	Smp_343280	G_PROTEIN_RECEP_F3_4 domain-containing protein [Source:UniProtKB/TrEMBL;Acc:A0A5K4FAI6]
0.564	0.413795	0.128	0.59698	0.519	0.433	Muscle 2	Smp_079010	Camp-dependent protein kinase type II-alpha regulatory subunit, putative [Source:UniProtKB/TrEMBL;Acc:G4LV34]
0.437	0.26463	0.126	0.381781	0.473	0.679	Muscle 2	Smp_000340	Ecdysone-induced protein E78; Nuclear hormone receptor superfamily protein-related [Source:UniProtKB/TrEMBL;Acc:A0A3Q0KBB9]
0.563	0.519759	0.126	0.749853	0.334	0.205	Muscle 2	Smp_148460	Putative neurofibromin [Source:UniProtKB/TrEMBL;Acc:A0A5K4EQR7]
0.562	0.351147	0.124	0.506598	0.284	0.15	Muscle 2	NA	Innexin
0.562	0.440858	0.124	0.636023	0.42	0.278	Muscle 2	Smp_005880	phosphoenolpyruvate carboxykinase (GTP) [Source:UniProtKB/TrEMBL;Acc:G4V721]
0.561	0.51311	0.122	0.740261	0.409	0.291	Muscle 2	Smp_044060	Phosphodiesterase [Source:UniProtKB/TrEMBL;Acc:A0A3Q0KF67]
0.56	1.05624	0.12	1.52383	0.402	0.342	Muscle 2	Smp_180810	Putative kunitz-type protease inhibitor [Source:UniProtKB/TrEMBL;Acc:A0A3Q0KUE0]
0.44	0.303866	0.12	0.438386	0.268	0.372	Muscle 2	Smp_180690	Putative tiptop [Source:UniProtKB/TrEMBL;Acc:A0A3Q0KUD5]
0.558	0.45823	0.116	0.661086	0.254	0.124	Muscle 2	Smp_346790	Ig-like domain-containing protein [Source:UniProtKB/TrEMBL;Acc:A0A5K4FBX1]
0.442	0.2803	0.116	0.404388	0.53	0.698	Muscle 2	Smp_035270	Malate dehydrogenase [Source:UniProtKB/TrEMBL;Acc:G4V7Z7]
0.443	0.191715	0.114	0.276586	0.219	0.393	Muscle 2	Smp_093220	ANK_REP_REGION domain-containing protein [Source:UniProtKB/TrEMBL;Acc:A0A3Q0KJ74]
0.556	0.18992	0.112	0.273997	0.302	0.171	Muscle 2	Smp_332270	Par3_HAL_N_term domain-containing protein [Source:UniProtKB/TrEMBL;Acc:A0A5K4F7K8]
0.556	0.44055	0.112	0.635579	0.728	0.77	Muscle 2	Smp_134510	ATPase inhibitor [Source:UniProtKB/TrEMBL;Acc:G4VN13]
0.556	0.796718	0.112	1.14942	0.64	0.728	Muscle 2	Smp_148770	ribose-5-phosphate isomerase [Source:UniProtKB/TrEMBL;Acc:G4LWP8]
0.555	0.466812	0.11	0.673467	0.209	0.074	Muscle 2	Smp_147680	Putative ef hand containing protein [Source:UniProtKB/TrEMBL;Acc:A0A3Q0KPD3]
0.555	0.354351	0.11	0.511221	0.26	0.161	Muscle 2	Smp_344810	NA
0.553	0.401023	0.106	0.578553	0.154	0.031	Muscle 2	Smp_153440	Neuropilin (Nrp) and tolloid (Tll)-like [Source:UniProtKB/TrEMBL;Acc:A0A3Q0KQ84]
0.553	0.885043	0.106	1.27685	0.557	0.568	Muscle 2	Smp_132610	Lipase_3 domain-containing protein [Source:UniProtKB/TrEMBL;Acc:A0A3Q0KM43]
0.552	1.00993	0.104	1.45703	0.538	0.522	Muscle 2	Smp_247410	EGF-like domain-containing protein [Source:UniProtKB/TrEMBL;Acc:A0A5K4F1D8]
0.552	0.308946	0.104	0.445715	0.266	0.16	Muscle 2	Smp_105220	DIF_5 [Source:UniProtKB/TrEMBL;Acc:B8Y6H3]
0.551	0.351797	0.102	0.507535	0.188	0.062	Muscle 2	Smp_045300	PDZ domain-containing protein [Source:UniProtKB/TrEMBL;Acc:A0A3Q0KF90]
0.55	0.67286	0.1	0.970732	0.349	0.256	Muscle 2	Smp_070640	B41 domain-containing protein [Source:UniProtKB/TrEMBL;Acc:A0A3Q0KHF0]
0.549	0.337361	0.098	0.486709	0.264	0.093	Muscle 2	Smp_323690	Meiosis expressed gene 1 protein homolog [Source:UniProtKB/TrEMBL;Acc:A0A146MIU7]
0.547	0.258967	0.094	0.37361	0.154	0.06	Muscle 2	Smp_336010	G_PROTEIN_RECEP_F1_2 domain-containing protein [Source:UniProtKB/TrEMBL;Acc:A0A5K4F8S0]
0.453	0.272809	0.094	0.39358	0.238	0.37	Muscle 2	Smp_089670	Putative macroglobulin/complement [Source:UniProtKB/TrEMBL;Acc:A0A3Q0KJ08]
0.546	0.3919	0.092	0.565392	0.227	0.136	Muscle 2	Smp_169890	Ig-like domain-containing protein [Source:UniProtKB/TrEMBL;Acc:A0A3Q0KSM4]
0.543	0.413666	0.086	0.596794	0.122	0.023	Muscle 2	Smp_163160	Putative transient receptor potential channel [Source:UniProtKB/TrEMBL;Acc:A0A3Q0KRX8]
0.541	0.284148	0.082	0.409939	0.113	0.035	Muscle 2	Smp_157310	Putative lim domain [Source:UniProtKB/TrEMBL;Acc:A0A3Q0KQT0]
0.46	0.375235	0.08	0.54135	0.512	0.668	Muscle 2	Smp_303420	Heat shock protein 70 [Source:UniProtKB/TrEMBL;Acc:A0A5K4F1Y0]
0.539	0.271255	0.078	0.391338	0.114	0.004	Muscle 2	Smp_150430	Putative forkhead protein/ forkhead protein domain [Source:UniProtKB/TrEMBL;Acc:A0A3Q0KPS6]
0.538	0.451041	0.076	0.650714	0.205	0.112	Muscle 2	Smp_141830	Transcriptional enhancer factor (Tef) related [Source:UniProtKB/TrEMBL;Acc:A0A5K4EPS1]
0.538	0.39196	0.076	0.565478	0.481	0.478	Muscle 2	Smp_068510	Putative neuronal calcium sensor [Source:UniProtKB/TrEMBL;Acc:A0A3Q0KH73]
0.463	0.422131	0.074	0.609007	0.311	0.364	Muscle 2	Smp_147790	Putative homothorax homeobox protein [Source:UniProtKB/TrEMBL;Acc:A0A3Q0KPE7]
0.464	0.200224	0.072	0.288862	0.659	0.789	Muscle 2	Smp_079220	ADP/ATP translocase [Source:UniProtKB/TrEMBL;Acc:A0A3Q0KI71]
0.535	0.540829	0.07	0.780251	0.394	0.383	Muscle 2	NA	Innexin
0.535	0.785291	0.07	1.13293	0.279	0.179	Muscle 2	Smp_213900	Collagen IV NC1 domain-containing protein [Source:UniProtKB/TrEMBL;Acc:A0A5K4F2I7]
0.465	0.422475	0.07	0.609503	0.213	0.311	Muscle 2	Smp_159840	Dynein heavy chain, putative [Source:UniProtKB/TrEMBL;Acc:A0A5K4ET99]
0.534	0.523279	0.068	0.754932	0.208	0.144	Muscle 2	Smp_126480	Calponin [Source:UniProtKB/TrEMBL;Acc:A0A3Q0KL35]
0.534	0.303689	0.068	0.438131	0.147	0.048	Muscle 2	Smp_096410	Putative calmodulin; Similar to 16 kDa calcium-binding protein [Source:UniProtKB/TrEMBL;Acc:A0A3Q0KJG4]
0.466	0.246931	0.068	0.356246	0.78	0.788	Muscle 2	Smp_900060	Cytochrome c oxidase subunit III (mitochondrion) [Source:UniProtKB/TrEMBL;Acc:A0A3Q0KVM0]
0.466	0.552977	0.068	0.797778	0.227	0.331	Muscle 2	Smp_347880	NA
0.533	0.583849	0.066	0.842317	0.272	0.202	Muscle 2	Smp_194100	Putative 2,3-cyclic-nucleotide 2-phosphodiesterase [Source:UniProtKB/TrEMBL;Acc:A0A3Q0KUB8]
0.532	0.288236	0.064	0.415837	0.158	0.053	Muscle 2	Smp_065210	Pre-mRNA-splicing factor SYF2 [Source:UniProtKB/TrEMBL;Acc:G4VCS4]
0.471	0.350455	0.058	0.5056	0.668	0.837	Muscle 2	Smp_049550	Putative heat shock protein 70 (Hsp70) [Source:UniProtKB/TrEMBL;Acc:G4V910]
0.528	0.270562	0.056	0.390339	0.402	0.339	Muscle 2	Smp_154500	TPR_REGION domain-containing protein [Source:UniProtKB/TrEMBL;Acc:A0A3Q0KQE5]
0.472	0.294166	0.056	0.424392	0.27	0.391	Muscle 2	Smp_210130	Homeobox protein six-related [Source:UniProtKB/TrEMBL;Acc:A0A5K4F027]
0.527	0.454525	0.054	0.655742	0.166	0.059	Muscle 2	Smp_344460	Ig-like domain-containing protein [Source:UniProtKB/TrEMBL;Acc:A0A5K4FB00]
0.527	0.700441	0.054	1.01052	0.577	0.629	Muscle 2	Smp_047330	RRM domain-containing protein [Source:UniProtKB/TrEMBL;Acc:A0A5K4EE10]
0.527	0.324149	0.054	0.467648	0.122	0.044	Muscle 2	Smp_243700	dual-specificity kinase [Source:UniProtKB/TrEMBL;Acc:A0A5K4F141]
0.473	0.336222	0.054	0.485066	0.245	0.266	Muscle 2	Smp_049740	ALMS_motif domain-containing protein [Source:UniProtKB/TrEMBL;Acc:A0A3Q0KFP0]
0.474	0.318912	0.052	0.460093	0.22	0.293	Muscle 2	Smp_044680	HTH La-type RNA-binding domain-containing protein [Source:UniProtKB/TrEMBL;Acc:A0A3Q0KF80]
0.525	0.476592	0.05	0.687576	0.247	0.233	Muscle 2	Smp_062070	Sulfide quinone reductase, putative [Source:UniProtKB/TrEMBL;Acc:A0A3Q0KGN3]
0.525	0.673652	0.05	0.971874	0.361	0.363	Muscle 2	Smp_132210	F-box domain-containing protein [Source:UniProtKB/TrEMBL;Acc:G4VGQ1]
0.525	0.332348	0.05	0.479476	0.75	0.754	Muscle 2	Smp_900050	NADH:ubiquinone reductase (H(+)-translocating) [Source:UniProtKB/TrEMBL;Acc:A0A3Q0KVE2]
0.475	0.836823	0.05	1.20728	0.209	0.304	Muscle 2	Smp_204160	AA_TRNA_LIGASE_II domain-containing protein [Source:UniProtKB/TrEMBL;Acc:G4VTB6]
0.523	0.491451	0.046	0.709013	0.356	0.363	Muscle 2	Smp_305875	Multiple PDZ domain protein [Source:UniProtKB/TrEMBL;Acc:A0A5K4F4B7]
0.478	0.173931	0.044	0.25093	0.147	0.188	Muscle 2	Smp_302360	Gelsolin-like domain-containing protein [Source:UniProtKB/TrEMBL;Acc:A0A5K4F397]
0.479	0.645395	0.042	0.931108	0.31	0.388	Muscle 2	Smp_138150	Rho-type gtpase activating protein, putative [Source:UniProtKB/TrEMBL;Acc:A0A3Q0KN15]
0.482	0.349166	0.036	0.50374	0.554	0.693	Muscle 2	Smp_343540	Putative talin [Source:UniProtKB/TrEMBL;Acc:A0A5K4FCV3]
0.516	0.251683	0.032	0.363102	0.284	0.255	Muscle 2	Smp_102690	Eukaryotic translation initiation factor 2c,putative [Source:UniProtKB/TrEMBL;Acc:A0A5K4EIZ2]
0.485	0.578078	0.03	0.83399	0.514	0.659	Muscle 2	Smp_031880	Basigin related; Basigin related; Ig domain-containing protein; Ig domain-containing protein; Ig domain-containing protein [Source:UniProtKB/TrEMBL;Acc:C4Q5U5]
0.512	0.50089	0.024	0.722632	0.383	0.417	Muscle 2	Smp_001950	Cytochrome b561 domain-containing protein [Source:UniProtKB/TrEMBL;Acc:A0A3Q0KBI4]
0.508	0.21617	0.016	0.311868	0.16	0.146	Muscle 2	Smp_173380	receptor protein-tyrosine kinase [Source:UniProtKB/TrEMBL;Acc:A0A3Q0KT67]
0.493	0.403328	0.014	0.581879	0.216	0.245	Muscle 2	Smp_000790	Actin binding LIM protein family member 2-related [Source:UniProtKB/TrEMBL;Acc:A0A5K4E8J8]
0.494	0.328954	0.012	0.47458	0.235	0.279	Muscle 2	Smp_134490	Putative thyroid hormone receptor [Source:UniProtKB/TrEMBL;Acc:A0A3Q0KMA9]
0.494	0.5658	0.012	0.816277	0.2	0.214	Muscle 2	Smp_306200	FERM domain-containing protein [Source:UniProtKB/TrEMBL;Acc:A0A5K4F2U0]
0.495	0.222855	0.01	0.321511	0.221	0.255	Muscle 2	Smp_194770	NA
0.503	0.357649	0.006	0.515978	0.175	0.167	Muscle 2	Smp_302370	Supervillin [Source:UniProtKB/TrEMBL;Acc:A0A5K4F3P0]
0.502	0.248549	0.004	0.35858	0.353	0.378	Muscle 2	Smp_159190	Thiamin pyrophosphokinase-related [Source:UniProtKB/TrEMBL;Acc:A0A3Q0KR39]
0.498	0.253233	0.004	0.365338	0.39	0.451	Muscle 2	Smp_245900	1-phosphatidylinositol 4,5-bisphosphate phosphodiesterase [Source:UniProtKB/TrEMBL;Acc:A0A5K4F0P8]
0.5	0.319386	0	0.460776	0.788	0.89	Muscle 2	Smp_341080	HA2 domain-containing protein [Source:UniProtKB/TrEMBL;Acc:A0A5K4FC13]
0.931	1.0867	0.862	1.56777	0.964	0.163	Stem A	Smp_349610	NA
0.925	1.43926	0.85	2.07642	0.999	0.414	Stem A	Smp_308145	Putative uridine phosphorylase [Source:UniProtKB/TrEMBL;Acc:A0A5K4F6A1]
0.904	0.836634	0.808	1.20701	0.966	0.378	Stem A	Smp_303320	Tetraspanin [Source:UniProtKB/TrEMBL;Acc:A0A5K4F1X2]
0.893	0.72084	0.786	1.03995	0.979	0.477	Stem A	Smp_115450	Elongator complex protein 5 [Source:UniProtKB/TrEMBL;Acc:G4VND4]
0.887	0.877019	0.774	1.26527	1	0.595	Stem A	Smp_158740	SERTA domain-containing protein [Source:UniProtKB/TrEMBL;Acc:G4VQB9]
0.887	0.619993	0.774	0.894461	0.933	0.198	Stem A	Smp_129610	Putative malate dehydrogenase [Source:UniProtKB/TrEMBL;Acc:A0A3Q0KLL3]
0.887	0.593792	0.774	0.85666	0.963	0.256	Stem A	Smp_241470	Metalloendopeptidase [Source:UniProtKB/TrEMBL;Acc:A0A5K4EZS5]
0.886	0.404408	0.772	0.583437	0.952	0.293	Stem A	Smp_127280	O-acyltransferase [Source:UniProtKB/TrEMBL;Acc:A0A5K4ELT5]
0.884	0.85349	0.768	1.23133	1	0.648	Stem A	Smp_028440	Adenosylhomocysteinase [Source:UniProtKB/TrEMBL;Acc:G4LX03]
0.881	0.79381	0.762	1.14523	1	0.834	Stem A	Smp_333010	Glutathione transferase [Source:UniProtKB/TrEMBL;Acc:A0A5K4FAQ2]
0.878	0.993978	0.756	1.43401	0.999	0.622	Stem A	Smp_094920	Queuosine salvage protein [Source:UniProtKB/TrEMBL;Acc:A0A3Q0KJA5]
0.878	0.719852	0.756	1.03853	0.993	0.491	Stem A	Smp_051810	Elongation of very long chain fatty acids protein [Source:UniProtKB/TrEMBL;Acc:A0A3Q0KFV6]
0.875	0.772601	0.75	1.11463	1	0.722	Stem A	Smp_078320	Eukaryotic translation initiation factor 3 subunit 5 (M67 family) [Source:UniProtKB/TrEMBL;Acc:A0A3Q0KI52]
0.875	0.960994	0.75	1.38642	0.999	0.529	Stem A	Smp_095360	14 kDa fatty acid-binding protein [Source:UniProtKB/Swiss-Prot;Acc:P29498]
0.874	0.512492	0.748	0.739369	0.867	0.15	Stem A	Smp_305050	NA
0.872	0.5888	0.744	0.849458	0.894	0.215	Stem A	Smp_175710	Homeobox protein aristaless-related [Source:UniProtKB/TrEMBL;Acc:A0A3Q0KTH2]
0.863	0.659908	0.726	0.952046	1	0.887	Stem A	Smp_203635	RRM domain-containing protein [Source:UniProtKB/TrEMBL;Acc:A0A3Q0KVF1]
0.861	0.546305	0.722	0.788151	0.981	0.509	Stem A	Smp_134530	Putative organic anion transporter [Source:UniProtKB/TrEMBL;Acc:A0A3Q0KM86]
0.861	0.472296	0.722	0.681379	0.897	0.241	Stem A	Smp_136160	P53 domain-containing protein [Source:UniProtKB/TrEMBL;Acc:A0A3Q0KMJ9]
0.861	1.0588	0.722	1.52753	0.983	0.481	Stem A	Smp_162370	Linker histone H1 [Source:UniProtKB/TrEMBL;Acc:G4LZC4]
0.858	0.489963	0.716	0.706867	0.961	0.467	Stem A	Smp_343890	Pecanex-like protein [Source:UniProtKB/TrEMBL;Acc:A0A5K4FDZ1]
0.858	0.672561	0.716	0.970301	0.99	0.593	Stem A	Smp_144840	Putative thioredoxin-like protein [Source:UniProtKB/TrEMBL;Acc:A0A3Q0KNS8]
0.857	0.606807	0.714	0.875437	0.986	0.512	Stem A	Smp_053470	Putative nucleolar protein NOP56 [Source:UniProtKB/TrEMBL;Acc:G4VRK3]
0.853	0.442968	0.706	0.639067	0.944	0.419	Stem A	Smp_124920	Putative endoplasmic reticulum oxidoreductin 1 (ERO1) [Source:UniProtKB/TrEMBL;Acc:A0A3Q0KKU1]
0.85	0.626939	0.7	0.904482	0.97	0.484	Stem A	Smp_327240	DUF2236 domain-containing protein [Source:UniProtKB/TrEMBL;Acc:A0A5K4F8Y5]
0.85	0.350093	0.7	0.505078	0.895	0.207	Stem A	Smp_049740	ALMS_motif domain-containing protein [Source:UniProtKB/TrEMBL;Acc:A0A3Q0KFP0]
0.847	0.400103	0.694	0.577227	0.911	0.347	Stem A	Smp_166280	glutaminyl-peptide cyclotransferase [Source:UniProtKB/TrEMBL;Acc:G4VD11]
0.842	0.491767	0.684	0.70947	1	0.814	Stem A	Smp_037700	Nuclear transport factor 2 [Source:UniProtKB/TrEMBL;Acc:Q15ES0]
0.842	0.631412	0.684	0.910935	0.993	0.599	Stem A	Smp_022500	Single-stranded DNA-binding protein [Source:UniProtKB/TrEMBL;Acc:A0A3Q0KDA2]
0.842	0.520626	0.684	0.751104	0.961	0.45	Stem A	Smp_212300	PDZ domain-containing protein [Source:UniProtKB/TrEMBL;Acc:A0A3Q0KVB8]
0.841	0.56682	0.682	0.817749	1	0.882	Stem A	Smp_038510	60S ribosomal protein L6 [Source:UniProtKB/TrEMBL;Acc:G4VTG3]
0.841	0.624338	0.682	0.90073	0.966	0.414	Stem A	Smp_342720	HTH_38 domain-containing protein [Source:UniProtKB/TrEMBL;Acc:A0A5K4FCK5]
0.84	0.450964	0.68	0.650603	0.809	0.109	Stem A	Smp_019460	BHLH domain-containing protein [Source:UniProtKB/TrEMBL;Acc:A0A3Q0KD14]
0.839	0.610298	0.678	0.880474	1	0.698	Stem A	Smp_126370	RPB5 homolog [Source:UniProtKB/TrEMBL;Acc:G4VPW8]
0.839	0.778949	0.678	1.12379	0.997	0.535	Stem A	Smp_245030	Importin subunit alpha [Source:UniProtKB/TrEMBL;Acc:A0A5K4F0D4]
0.834	0.595043	0.668	0.858466	1	0.857	Stem A	Smp_322560	60S ribosomal protein L32 [Source:UniProtKB/TrEMBL;Acc:A0A5K4F7C5]
0.833	0.599265	0.666	0.864557	0.977	0.499	Stem A	Smp_347010	DNA replication complex GINS protein PSF3 [Source:UniProtKB/TrEMBL;Acc:A0A5K4FGR5]
0.833	0.562674	0.666	0.811767	0.988	0.526	Stem A	Smp_331790	Flap endonuclease 1 [Source:UniProtKB/TrEMBL;Acc:A0A5K4F9K2]
0.833	0.684446	0.666	0.987447	0.996	0.473	Stem A	Smp_179320	Eukaryotic translation initiation factor 2c,putative [Source:UniProtKB/TrEMBL;Acc:A0A5K4EY21]
0.832	0.506534	0.664	0.730775	1	0.86	Stem A	Smp_322220	60S ribosomal protein L18a [Source:UniProtKB/TrEMBL;Acc:A0A5K4F5A7]
0.832	0.545058	0.664	0.786352	0.993	0.564	Stem A	Smp_203390	NA
0.832	0.605931	0.664	0.874174	1	0.646	Stem A	Smp_019690	Splicing factor U2AF subunit [Source:UniProtKB/TrEMBL;Acc:C4Q2F6]
0.83	0.708074	0.66	1.02153	0.993	0.453	Stem A	Smp_051920	Nanos-type domain-containing protein [Source:UniProtKB/TrEMBL;Acc:A0A3Q0KFW6]
0.829	0.45935	0.658	0.662702	0.814	0.201	Stem A	Smp_328910	NA
0.829	0.188186	0.658	0.271495	0.891	0.27	Stem A	Smp_000160	Variable lymphocyte receptor, putative [Source:UniProtKB/TrEMBL;Acc:G4LVT7]
0.828	0.727977	0.656	1.05025	1	0.589	Stem A	Smp_027920	Tubulin alpha chain [Source:UniProtKB/TrEMBL;Acc:C4Q4S5]
0.828	0.601615	0.656	0.867948	0.999	0.614	Stem A	Smp_091010	Putative glyoxalase II (Hydroxyacylglutathione hydrolase) [Source:UniProtKB/TrEMBL;Acc:G4VRK1]
0.828	0.489263	0.656	0.705858	0.997	0.646	Stem A	Smp_116360	C2H2-type domain-containing protein [Source:UniProtKB/TrEMBL;Acc:A0A3Q0KK93]
0.827	0.208434	0.654	0.300707	0.889	0.33	Stem A	Smp_347950	Myosin motor domain-containing protein [Source:UniProtKB/TrEMBL;Acc:A0A5K4FCC6]
0.826	0.371554	0.652	0.536039	0.887	0.34	Stem A	Smp_018010	Cytospin-A [Source:UniProtKB/TrEMBL;Acc:G4VNZ4]
0.822	0.459069	0.644	0.662297	0.975	0.529	Stem A	Smp_103930	Mannosyltransferase [Source:UniProtKB/TrEMBL;Acc:G4LYS9]
0.82	0.572869	0.64	0.826475	1	0.726	Stem A	Smp_336770	Putative dnaj homolog subfamily B member 4 [Source:UniProtKB/TrEMBL;Acc:G4VQD2]
0.819	0.520404	0.638	0.750784	1	0.669	Stem A	Smp_342910	Ribosome assembly factor mrt4 [Source:UniProtKB/TrEMBL;Acc:A0A5K4FAE0]
0.819	0.385181	0.638	0.555699	0.788	0.129	Stem A	Smp_020080	Putative gtp-binding protein (I) alpha-1subunit, gnai1 [Source:UniProtKB/TrEMBL;Acc:G4V8F7]
0.818	0.489607	0.636	0.706354	0.99	0.532	Stem A	Smp_137600	NA
0.818	0.397525	0.636	0.573508	1	0.864	Stem A	Smp_009690	60S acidic ribosomal protein P0 [Source:UniProtKB/TrEMBL;Acc:C4PZS5]
0.818	0.244959	0.636	0.353401	0.945	0.493	Stem A	Smp_173580	Katanin p80 WD40 repeat-containing subunit B1 [Source:UniProtKB/TrEMBL;Acc:A0A3Q0KT74]
0.818	0.415767	0.636	0.599825	0.931	0.433	Stem A	Smp_178740	Tesmin-related [Source:UniProtKB/TrEMBL;Acc:A0A3Q0KTL3]
0.818	0.701631	0.636	1.01224	1	0.691	Stem A	Smp_068920	PUA domain-containing protein [Source:UniProtKB/TrEMBL;Acc:A0A5K4EFY9]
0.816	0.458691	0.632	0.661752	1	0.928	Stem A	Smp_011570	40S ribosomal protein S4 [Source:UniProtKB/TrEMBL;Acc:G4VS96]
0.816	0.744116	0.632	1.07353	0.997	0.491	Stem A	Smp_176260	Geminin [Source:UniProtKB/TrEMBL;Acc:A0A3Q0KTK3]
0.815	0.473488	0.63	0.683099	0.992	0.574	Stem A	Smp_346090	39S ribosomal protein L21, mitochondrial [Source:UniProtKB/TrEMBL;Acc:A0A5K4FF22]
0.815	0.573517	0.63	0.827409	0.983	0.444	Stem A	Smp_075110	Putative rad1 DNA damage checkpoint protein [Source:UniProtKB/TrEMBL;Acc:G4VH02]
0.815	0.386185	0.63	0.557147	0.989	0.625	Stem A	Smp_189960	Calpain-D [Source:UniProtKB/TrEMBL;Acc:A0A3Q0KUK2]
0.815	0.554572	0.63	0.800078	1	0.659	Stem A	Smp_333080	RRM domain-containing protein [Source:UniProtKB/TrEMBL;Acc:A0A5K4FAQ7]
0.815	0.519198	0.63	0.749044	0.985	0.589	Stem A	Smp_201220	non-specific serine/threonine protein kinase [Source:UniProtKB/TrEMBL;Acc:A0A3Q0KUT5]
0.815	0.280229	0.63	0.404285	0.809	0.153	Stem A	Smp_138900	SAM domain-containing protein [Source:UniProtKB/TrEMBL;Acc:A0A3Q0KMW5]
0.814	0.54661	0.628	0.788591	0.994	0.595	Stem A	Smp_061950	Putative u3 small nucleolar ribonucleoprotein [Source:UniProtKB/TrEMBL;Acc:A0A3Q0KGQ5]
0.814	0.549345	0.628	0.792538	0.972	0.431	Stem A	Smp_073300	Shugoshin_C domain-containing protein [Source:UniProtKB/TrEMBL;Acc:A0A3Q0KHM7]
0.811	0.693251	0.622	1.00015	0.999	0.529	Stem A	NA	Innexin
0.811	0.529611	0.622	0.764067	0.935	0.525	Stem A	Smp_022400	Glucose-6-phosphate isomerase [Source:UniProtKB/TrEMBL;Acc:G4VPH5]
0.81	0.551968	0.62	0.796322	1	0.727	Stem A	Smp_340420	H/ACA ribonucleoprotein complex subunit [Source:UniProtKB/TrEMBL;Acc:A0A5K4FA87]
0.81	0.335825	0.62	0.484493	0.718	0.076	Stem A	Smp_063520	Irx-related [Source:UniProtKB/TrEMBL;Acc:A0A3Q0KGS8]
0.809	0.456659	0.618	0.658819	1	0.841	Stem A	Smp_146190	40S ribosomal protein S21 [Source:UniProtKB/TrEMBL;Acc:G4VQS2]
0.809	0.705484	0.618	1.0178	0.999	0.539	Stem A	Smp_074390	Putative eukaryotic translation initiation factor 4e-binding protein [Source:UniProtKB/TrEMBL;Acc:G4VLC5]
0.809	0.525772	0.618	0.758529	0.977	0.43	Stem A	Smp_151320	Putative tpx2 protein [Source:UniProtKB/TrEMBL;Acc:A0A3Q0KPX4]
0.808	0.230568	0.616	0.33264	0.978	0.55	Stem A	Smp_044560	Clathrin light chain [Source:UniProtKB/TrEMBL;Acc:G4VQS3]
0.808	0.26132	0.616	0.377006	0.805	0.195	Stem A	Smp_156300	DUF667 domain-containing protein [Source:UniProtKB/TrEMBL;Acc:A0A3Q0KQN7]
0.807	0.711669	0.614	1.02672	0.999	0.502	Stem A	Smp_129410	EB1 C-terminal domain-containing protein [Source:UniProtKB/TrEMBL;Acc:A0A3Q0KLF4]
0.807	0.346051	0.614	0.499246	0.982	0.592	Stem A	Smp_047330	RRM domain-containing protein [Source:UniProtKB/TrEMBL;Acc:A0A5K4EE10]
0.807	0.380275	0.614	0.548622	0.85	0.337	Stem A	Smp_245590	GAR domain-containing protein [Source:UniProtKB/TrEMBL;Acc:A0A5K4F1U5]
0.806	0.432079	0.612	0.623359	0.97	0.538	Stem A	Smp_306630	39S ribosomal protein L19, mitochondrial [Source:UniProtKB/TrEMBL;Acc:A0A5K4F2G0]
0.806	0.455405	0.612	0.65701	0.983	0.608	Stem A	Smp_093830	CSP domain-containing protein [Source:UniProtKB/TrEMBL;Acc:G4LYZ0]
0.805	0.512756	0.61	0.73975	0.999	0.725	Stem A	Smp_021730	NA
0.805	0.336415	0.61	0.485344	0.908	0.427	Stem A	Smp_038840	Mitochondrial carrier protein-related [Source:UniProtKB/TrEMBL;Acc:G4LUL1]
0.805	0.385687	0.61	0.556429	0.813	0.267	Stem A	Smp_095350	Zinc finger protein, putative [Source:UniProtKB/TrEMBL;Acc:G4M129]
0.804	0.313909	0.608	0.452875	0.941	0.507	Stem A	Smp_247830	SH2 domain-containing protein [Source:UniProtKB/TrEMBL;Acc:A0A5K4F2Y9]
0.804	0.28816	0.608	0.415727	0.755	0.155	Stem A	Smp_021390	Subfamily M23B non-peptidase homologue (M23 family) [Source:UniProtKB/TrEMBL;Acc:A0A5K4EB28]
0.803	0.360625	0.606	0.520272	0.961	0.508	Stem A	Smp_341060	NA
0.803	0.667548	0.606	0.963069	0.999	0.457	Stem A	Smp_082490	Putative cyclin B [Source:UniProtKB/TrEMBL;Acc:G4VGI8]
0.802	0.385952	0.604	0.556812	0.986	0.579	Stem A	Smp_154000	CCHC-type domain-containing protein [Source:UniProtKB/TrEMBL;Acc:A0A3Q0KQC0]
0.801	0.365	0.602	0.526583	0.964	0.551	Stem A	Smp_046980	Pre-mRNA-splicing factor 38 [Source:UniProtKB/TrEMBL;Acc:G4VNB2]
0.8	0.495058	0.6	0.714218	0.963	0.415	Stem A	Smp_072560	INCENP_ARK-bind domain-containing protein [Source:UniProtKB/TrEMBL;Acc:A0A3Q0KHK7]
0.797	0.416606	0.594	0.601036	0.982	0.556	Stem A	Smp_180000	40S ribosomal protein S9 [Source:UniProtKB/TrEMBL;Acc:G4VTQ8]
0.797	0.459702	0.594	0.66321	1	0.723	Stem A	Smp_166600	Ubiquitin conjugating enzyme variant; Ubiquitin conjugating enzyme variant; Ubiquitin conjugating enzyme, putative [Source:UniProtKB/TrEMBL;Acc:Q2MK72]
0.796	0.431278	0.592	0.622203	0.946	0.396	Stem A	Smp_151360	Tantalus domain-containing protein [Source:UniProtKB/TrEMBL;Acc:A0A3Q0KQ43]
0.796	0.284141	0.592	0.409929	0.84	0.333	Stem A	Smp_084060	DUF4203 domain-containing protein [Source:UniProtKB/TrEMBL;Acc:G4VRF4]
0.795	0.299796	0.59	0.432514	0.972	0.513	Stem A	Smp_171740	Putative multidrug resistance protein 1 (ATP-binding cassette C1) [Source:UniProtKB/TrEMBL;Acc:A0A3Q0KSZ4]
0.794	0.343792	0.588	0.495987	0.751	0.175	Stem A	Smp_244970	Coiled-coil domain-containing protein 81 [Source:UniProtKB/TrEMBL;Acc:A0A5K4F3E3]
0.794	0.304046	0.588	0.438645	0.713	0.098	Stem A	Smp_310170	NA
0.793	0.419672	0.586	0.605459	0.999	0.7	Stem A	Smp_028330	Coiled-coil domain-containing protein 25 [Source:UniProtKB/TrEMBL;Acc:A0A3Q0KDR2]
0.793	0.46042	0.586	0.664246	0.949	0.41	Stem A	Smp_065150	Putative establishment of cohesion 1 (Eco1) homolog [Source:UniProtKB/TrEMBL;Acc:G4VCR6]
0.793	0.52319	0.586	0.754804	0.989	0.506	Stem A	Smp_164950	Kinetochore protein SPC25 [Source:UniProtKB/TrEMBL;Acc:G4V7A5]
0.793	0.454781	0.586	0.65611	1	0.866	Stem A	Smp_337330	60S ribosomal protein L21 [Source:UniProtKB/TrEMBL;Acc:G4VEA9]
0.792	0.40153	0.584	0.579286	0.9	0.37	Stem A	Smp_247600	Non-specific serine/threonine protein kinase [Source:UniProtKB/TrEMBL;Acc:A0A5K4F1G1]
0.791	0.310821	0.582	0.44842	0.798	0.273	Stem A	Smp_155390	DEP domain-containing protein [Source:UniProtKB/TrEMBL;Acc:A0A3Q0KQI8]
0.791	0.353855	0.582	0.510505	0.957	0.485	Stem A	Smp_047110	RNA helicase [Source:UniProtKB/TrEMBL;Acc:G4VN93]
0.791	0.280471	0.582	0.404634	0.931	0.489	Stem A	Smp_019620	DRMBL domain-containing protein [Source:UniProtKB/TrEMBL;Acc:C4Q2I6]
0.789	0.346416	0.578	0.499773	0.905	0.408	Stem A	Smp_245240	PUA domain-containing protein [Source:UniProtKB/TrEMBL;Acc:A0A5K4F0Q6]
0.789	0.283756	0.578	0.409373	0.828	0.323	Stem A	Smp_337520	NA
0.787	0.235351	0.574	0.33954	0.783	0.274	Stem A	Smp_020480	XPG_I_2 domain-containing protein [Source:UniProtKB/TrEMBL;Acc:A0A3Q0KD33]
0.787	0.455877	0.574	0.657692	0.978	0.497	Stem A	Smp_066260	Putative replication factor C / DNA polymerase III gamma-tau subunit [Source:UniProtKB/TrEMBL;Acc:A0A3Q0KH24]
0.787	0.385064	0.574	0.555529	0.9	0.38	Stem A	Smp_079050	DNA primase large subunit [Source:UniProtKB/TrEMBL;Acc:C4QIH8]
0.787	0.261886	0.574	0.377821	0.84	0.33	Stem A	Smp_146730	ADAMTS14 peptidase (M12 family) [Source:UniProtKB/TrEMBL;Acc:A0A3Q0KP35]
0.787	0.266048	0.574	0.383826	0.945	0.482	Stem A	Smp_028190	S-methyl-5'-thioadenosine phosphorylase [Source:UniProtKB/TrEMBL;Acc:I0B503]
0.786	0.501537	0.572	0.723565	0.989	0.443	Stem A	Smp_056350	Mitotic spindle assembly checkpoint protein mad2-related [Source:UniProtKB/TrEMBL;Acc:A0A3Q0KG69]
0.786	0.417116	0.572	0.601772	0.916	0.398	Stem A	Smp_007000	DNA replication complex GINS protein PSF1 [Source:UniProtKB/TrEMBL;Acc:G4VDF5]
0.785	0.488161	0.57	0.704267	0.996	0.591	Stem A	Smp_058320	Putative nuclear autoantigenic sperm protein (Nasp) [Source:UniProtKB/TrEMBL;Acc:G4VNL6]
0.785	0.416269	0.57	0.60055	0.997	0.656	Stem A	Smp_037120	Putative mitochondrial 39S ribosomal protein L27 (L27mt) (MRP-L27) [Source:UniProtKB/TrEMBL;Acc:G4VRH7]
0.784	0.350096	0.568	0.505081	0.985	0.602	Stem A	Smp_022430	Mitochondrial pyruvate carrier [Source:UniProtKB/TrEMBL;Acc:G4VPA2]
0.784	0.322177	0.568	0.464804	0.688	0.1	Stem A	Smp_158290	t-SNARE coiled-coil homology domain-containing protein [Source:UniProtKB/TrEMBL;Acc:A0A3Q0KQX9]
0.783	0.367202	0.566	0.529761	0.994	0.633	Stem A	Smp_098980	Protein SDA1 [Source:UniProtKB/TrEMBL;Acc:A0A3Q0KJP0]
0.783	0.344892	0.566	0.497575	0.823	0.311	Stem A	Smp_323090	Conserved oligomeric Golgi complex subunit 2 [Source:UniProtKB/TrEMBL;Acc:A0A5K4F5Z1]
0.783	0.340368	0.566	0.491047	0.704	0.128	Stem A	Smp_308140	Uridine phosphorylase A [Source:UniProtKB/Swiss-Prot;Acc:G4VGI0]
0.781	0.59379	0.562	0.856658	0.996	0.486	Stem A	Smp_086860	Histone H2A [Source:UniProtKB/TrEMBL;Acc:G4V8L9]
0.78	0.291206	0.56	0.420121	0.861	0.375	Stem A	Smp_311770	Adenylate kinase isoenzyme 5 homolog [Source:UniProtKB/TrEMBL;Acc:A0A5K4F5F9]
0.779	0.393056	0.558	0.56706	0.967	0.539	Stem A	Smp_341260	Lipoprotein [Source:UniProtKB/TrEMBL;Acc:A0A5K4FEB9]
0.778	0.368345	0.556	0.53141	0.999	0.726	Stem A	Smp_080980	Mitochondrial import inner membrane translocase subunit Tim23 [Source:UniProtKB/TrEMBL;Acc:G4VTF1]
0.778	0.295864	0.556	0.426841	0.92	0.504	Stem A	Smp_214170	Protein KRI1 homolog [Source:UniProtKB/TrEMBL;Acc:A0A5K4EZQ5]
0.777	0.445371	0.554	0.642534	0.999	0.692	Stem A	Smp_095150	protein-synthesizing GTPase [Source:UniProtKB/TrEMBL;Acc:A0A3Q0KJF0]
0.777	0.392906	0.554	0.566843	0.938	0.422	Stem A	Smp_143460	Protein kinase domain-containing protein [Source:UniProtKB/TrEMBL;Acc:G4VDE7]
0.777	0.450095	0.554	0.64935	0.972	0.435	Stem A	Smp_009600	Serine/threonine-protein kinase PLK [Source:UniProtKB/TrEMBL;Acc:Q5UES2]
0.777	0.306828	0.554	0.442659	0.829	0.34	Stem A	Smp_138610	BRCT domain-containing protein [Source:UniProtKB/TrEMBL;Acc:A0A3Q0KMV1]
0.777	0.259606	0.554	0.374532	0.728	0.171	Stem A	Smp_305030	Putative eppb9 [Source:UniProtKB/TrEMBL;Acc:A0A5K4F2L8]
0.776	0.474605	0.552	0.68471	0.999	0.73	Stem A	Smp_212880	Proteasome subunit beta [Source:UniProtKB/TrEMBL;Acc:A0A5K4F079]
0.775	0.396693	0.55	0.572308	0.946	0.433	Stem A	Smp_246060	Mini-chromosome maintenance complex-binding protein [Source:UniProtKB/TrEMBL;Acc:A0A5K4F2E2]
0.775	0.325019	0.55	0.468903	0.985	0.599	Stem A	Smp_165460	WD_REPEATS_REGION domain-containing protein [Source:UniProtKB/TrEMBL;Acc:G4VTP7]
0.775	0.34876	0.55	0.503154	0.923	0.404	Stem A	Smp_054840	DNA replication licensing factor MCM2 [Source:UniProtKB/TrEMBL;Acc:A0A3Q0KG44]
0.774	0.266792	0.548	0.384899	0.878	0.424	Stem A	Smp_177790	NFU1 iron-sulfur cluster scaffold homolog, mitochondrial [Source:UniProtKB/TrEMBL;Acc:A0A3Q0KTK2]
0.774	0.236612	0.548	0.341359	0.868	0.417	Stem A	Smp_145600	PAP-associated domain-containing protein [Source:UniProtKB/TrEMBL;Acc:A0A5K4ER93]
0.774	0.248774	0.548	0.358906	0.875	0.413	Stem A	Smp_210580	RNA (guanine-9-)-methyltransferase domain-containing protein 1 [Source:UniProtKB/TrEMBL;Acc:G4VTU6]
0.774	0.370995	0.548	0.535233	0.911	0.399	Stem A	Smp_152670	Crossover junction endonuclease EME1 [Source:UniProtKB/TrEMBL;Acc:A0A3Q0KPZ0]
0.774	0.383283	0.548	0.552961	0.999	0.749	Stem A	Smp_128610	Cytochrome-c oxidase [Source:UniProtKB/TrEMBL;Acc:G4VS06]
0.774	0.451317	0.548	0.651113	0.978	0.459	Stem A	Smp_179710	Serine hydroxymethyltransferase [Source:UniProtKB/TrEMBL;Acc:A0A3Q0KTV6]
0.774	0.203592	0.548	0.293721	0.868	0.425	Stem A	Smp_340820	NA
0.773	0.387137	0.546	0.558521	0.887	0.384	Stem A	Smp_172530	DNA replication licensing factor MCM4 [Source:UniProtKB/TrEMBL;Acc:A0A3Q0KT28]
0.773	0.297386	0.546	0.429037	0.913	0.448	Stem A	Smp_120320	Spliceosome-associated protein, putative [Source:UniProtKB/TrEMBL;Acc:A0A3Q0KK75]
0.773	0.45177	0.546	0.651766	0.999	0.596	Stem A	Smp_008360	Adenosine kinase [Source:UniProtKB/TrEMBL;Acc:A0A3Q0KC34]
0.772	0.243634	0.544	0.351489	0.806	0.329	Stem A	Smp_213040	PDZ_6 domain-containing protein [Source:UniProtKB/TrEMBL;Acc:A0A5K4F0P7]
0.772	0.316778	0.544	0.457014	0.904	0.438	Stem A	Smp_332870	DNA_MISMATCH_REPAIR_2 domain-containing protein [Source:UniProtKB/TrEMBL;Acc:A0A5K4F8C7]
0.772	0.285235	0.544	0.411508	0.876	0.422	Stem A	Smp_120350	WD_REPEATS_REGION domain-containing protein [Source:UniProtKB/TrEMBL;Acc:A0A3Q0KKB3]
0.771	0.365774	0.542	0.5277	0.916	0.414	Stem A	Smp_247770	WW domain-containing protein [Source:UniProtKB/TrEMBL;Acc:A0A5K4F2X9]
0.771	0.275022	0.542	0.396772	0.957	0.528	Stem A	Smp_006930	Hexosyltransferase [Source:UniProtKB/TrEMBL;Acc:A0A3Q0KBZ6]
0.768	0.231038	0.536	0.333318	0.895	0.449	Stem A	Smp_333700	NA
0.768	0.550775	0.536	0.7946	0.999	0.707	Stem A	Smp_030830	Rna-binding ras-gap sh3 binding protein related [Source:UniProtKB/TrEMBL;Acc:A0A3Q0KDZ3]
0.768	0.352213	0.536	0.508136	0.999	0.758	Stem A	Smp_079220	ADP/ATP translocase [Source:UniProtKB/TrEMBL;Acc:A0A3Q0KI71]
0.766	0.4328	0.532	0.624398	0.996	0.636	Stem A	Smp_169340	Protein MIX23 [Source:UniProtKB/TrEMBL;Acc:G4VKL7]
0.766	0.215112	0.532	0.310341	0.898	0.488	Stem A	Smp_213050	NA
0.766	0.311083	0.532	0.448798	0.623	0.046	Stem A	Smp_011870	Secreted protein [Source:UniProtKB/TrEMBL;Acc:G4VT12]
0.764	0.200508	0.528	0.289271	0.858	0.403	Stem A	Smp_031360	Putative cap binding protein [Source:UniProtKB/TrEMBL;Acc:A0A3Q0KDZ2]
0.764	0.534045	0.528	0.770464	0.994	0.466	Stem A	Smp_154080	NA
0.764	0.339453	0.528	0.489727	0.923	0.42	Stem A	Smp_129710	Uveal autoantigen with coiled-coil domains and ankyrin repeats protein, putative [Source:UniProtKB/TrEMBL;Acc:A0A3Q0KLK2]
0.764	0.351013	0.528	0.506405	0.946	0.486	Stem A	Smp_143440	GFO_IDH_MocA domain-containing protein [Source:UniProtKB/TrEMBL;Acc:G4M0J1]
0.763	0.310215	0.526	0.447546	0.977	0.526	Stem A	Smp_101820	Putative lupus la ribonucleoprotein [Source:UniProtKB/TrEMBL;Acc:A0A3Q0KJR6]
0.763	0.271335	0.526	0.391453	0.994	0.696	Stem A	Smp_148770	ribose-5-phosphate isomerase [Source:UniProtKB/TrEMBL;Acc:G4LWP8]
0.762	0.201109	0.524	0.290139	0.905	0.478	Stem A	Smp_246870	RRM domain-containing protein [Source:UniProtKB/TrEMBL;Acc:A0A5K4F0Y5]
0.762	0.525416	0.524	0.758014	0.997	0.675	Stem A	Smp_126670	Proteasome assembly chaperone 2 [Source:UniProtKB/TrEMBL;Acc:G4V7G3]
0.762	0.37535	0.524	0.541516	0.941	0.407	Stem A	Smp_164040	NA
0.762	0.186833	0.524	0.269544	0.768	0.303	Stem A	Smp_332900	DUF676 domain-containing protein [Source:UniProtKB/TrEMBL;Acc:A0A5K4FC20]
0.761	0.202342	0.522	0.291917	0.886	0.454	Stem A	Smp_071770	Putative rnase h (70) [Source:UniProtKB/TrEMBL;Acc:G4VS23]
0.76	0.454017	0.52	0.655009	0.985	0.455	Stem A	Smp_080730	Serine/threonine kinase [Source:UniProtKB/TrEMBL;Acc:G4VLX9]
0.759	0.297591	0.518	0.429333	0.847	0.364	Stem A	Smp_068720	Diaphanous, putative [Source:UniProtKB/TrEMBL;Acc:A0A3Q0KH78]
0.759	0.467022	0.518	0.67377	1	0.721	Stem A	Smp_202770	Smp_202770 [Source:UniProtKB/TrEMBL;Acc:G4LWL0]
0.759	0.266778	0.518	0.384879	0.75	0.254	Stem A	Smp_029670	DUF115 domain-containing protein [Source:UniProtKB/TrEMBL;Acc:G4VFG9]
0.759	0.192644	0.518	0.277927	0.704	0.176	Stem A	Smp_030000	Leucine aminopeptidase (M17 family) [Source:UniProtKB/TrEMBL;Acc:A0A3Q0KDV4]
0.759	0.235022	0.518	0.339065	0.737	0.265	Stem A	Smp_332850	SH3 domain-containing kinase-binding protein 1 [Source:UniProtKB/TrEMBL;Acc:A0A5K4F8C3]
0.758	0.236606	0.516	0.341351	0.754	0.27	Stem A	Smp_180190	MMS22L_C domain-containing protein [Source:UniProtKB/TrEMBL;Acc:A0A3Q0KTU8]
0.757	0.334546	0.514	0.482648	0.972	0.544	Stem A	Smp_332620	Clu domain-containing protein [Source:UniProtKB/TrEMBL;Acc:A0A5K4FAK0]
0.754	0.317187	0.508	0.457604	0.879	0.38	Stem A	Smp_157400	Family M13 unassigned peptidase (M13 family) [Source:UniProtKB/TrEMBL;Acc:A0A3Q0KQT1]
0.754	0.447936	0.508	0.646235	0.996	0.666	Stem A	Smp_063250	Putative basic fgf-repressed zic binding protein homolog (Zic3-binding protein) [Source:UniProtKB/TrEMBL;Acc:G4VF91]
0.754	0.209562	0.508	0.302334	0.695	0.197	Stem A	Smp_143910	C2 domain-containing protein [Source:UniProtKB/TrEMBL;Acc:A0A3Q0KNR6]
0.753	0.374027	0.506	0.539606	0.968	0.46	Stem A	Smp_094140	DNA replication licensing factor MCM6 [Source:UniProtKB/TrEMBL;Acc:A0A3Q0KJA1]
0.753	0.273379	0.506	0.394402	0.726	0.233	Stem A	Smp_347810	TBC1 domain family member 19 [Source:UniProtKB/TrEMBL;Acc:A0A5K4FCA2]
0.752	0.273408	0.504	0.394444	0.97	0.605	Stem A	Smp_137000	Putative mitochondrial carrier protein [Source:UniProtKB/TrEMBL;Acc:A0A3Q0KMV3]
0.752	0.335644	0.504	0.484231	0.96	0.531	Stem A	Smp_050470	Utp13 domain-containing protein [Source:UniProtKB/TrEMBL;Acc:A0A3Q0KFQ5]
0.752	0.333029	0.504	0.480459	0.856	0.468	Stem A	Smp_047870	Protein kinase [Source:UniProtKB/TrEMBL;Acc:G4VDM1]
0.751	0.186522	0.502	0.269094	0.703	0.22	Stem A	Smp_244200	AAA domain-containing protein [Source:UniProtKB/TrEMBL;Acc:A0A5K4F1N5]
0.751	0.314258	0.502	0.453378	0.967	0.59	Stem A	Smp_181090	Putative rna (Guanine-9-) methyltransferase domain containing [Source:UniProtKB/TrEMBL;Acc:A0A3Q0KU17]
0.75	0.27304	0.5	0.393913	0.836	0.338	Stem A	Smp_137660	Putative rabkinesin-6 [Source:UniProtKB/TrEMBL;Acc:A0A3Q0KMV2]
0.75	0.326788	0.5	0.471456	0.883	0.418	Stem A	Smp_003330	Putative 13 kDa deflagellation-inducible protein [Source:UniProtKB/TrEMBL;Acc:G4V6W1]
0.748	0.299985	0.496	0.432788	0.919	0.407	Stem A	Smp_047610	Cell division control protein 45-related [Source:UniProtKB/TrEMBL;Acc:G4VBH0]
0.748	0.367873	0.496	0.530728	0.935	0.441	Stem A	Smp_098850	RNA exonuclease 4 [Source:UniProtKB/TrEMBL;Acc:A0A3Q0KJN4]
0.748	0.267204	0.496	0.385494	0.84	0.359	Stem A	Smp_161820	Zgc: [Source:UniProtKB/TrEMBL;Acc:G4VA83]
0.747	0.233038	0.494	0.336203	0.774	0.308	Stem A	Smp_176000	Myosin V, putative [Source:UniProtKB/TrEMBL;Acc:A0A3Q0KTJ5]
0.747	0.287845	0.494	0.415273	0.902	0.408	Stem A	Smp_016870	Protein regulator of cytokinesis 1 [Source:UniProtKB/TrEMBL;Acc:G4VKZ6]
0.747	0.360094	0.494	0.519506	1	0.806	Stem A	Smp_174950	Putative 40s ribosomal protein S19 [Source:UniProtKB/TrEMBL;Acc:G4VR71]
0.746	0.192987	0.492	0.278422	0.79	0.329	Stem A	Smp_040350	Putative rfx5 [Source:UniProtKB/TrEMBL;Acc:A0A3Q0KES6]
0.746	0.362059	0.492	0.522341	0.961	0.433	Stem A	Smp_141160	RING-type domain-containing protein [Source:UniProtKB/TrEMBL;Acc:A0A3Q0KNE6]
0.744	0.231717	0.488	0.334297	0.801	0.36	Stem A	Smp_076650	Zgc: [Source:UniProtKB/TrEMBL;Acc:G4VF36]
0.744	0.310762	0.488	0.448335	0.901	0.398	Stem A	Smp_032500	DNA replication licensing factor MCM7 [Source:UniProtKB/TrEMBL;Acc:A0A3Q0KE52]
0.743	0.441622	0.486	0.637126	0.997	0.661	Stem A	Smp_083680	Ribosome biogenesis protein NOP53 [Source:UniProtKB/TrEMBL;Acc:A0A3Q0KIK5]
0.743	0.434533	0.486	0.626899	0.999	0.763	Stem A	Smp_333660	NA
0.742	0.310141	0.484	0.44744	0.988	0.605	Stem A	Smp_134480	Proline-rich protein PRCC [Source:UniProtKB/TrEMBL;Acc:A0A3Q0KMF0]
0.742	0.229677	0.484	0.331353	0.939	0.449	Stem A	Smp_145420	Putative plexin [Source:UniProtKB/TrEMBL;Acc:A0A3Q0KP05]
0.741	0.499819	0.482	0.721087	1	0.71	Stem A	Smp_105970	Caprin-1 [Source:UniProtKB/TrEMBL;Acc:G4VEP8]
0.74	0.223644	0.48	0.32265	0.913	0.467	Stem A	Smp_085790	Mediator of RNA polymerase II transcription subunit 13 [Source:UniProtKB/TrEMBL;Acc:A0A3Q0KIQ2]
0.739	0.369	0.478	0.532355	0.99	0.57	Stem A	Smp_041450	asparagine--tRNA ligase [Source:UniProtKB/TrEMBL;Acc:G4LWW1]
0.739	0.187911	0.478	0.271099	0.887	0.436	Stem A	Smp_005160	Muscleblind-like protein [Source:UniProtKB/TrEMBL;Acc:A0A3Q0KBT3]
0.739	0.192829	0.478	0.278193	0.953	0.574	Stem A	Smp_104500	Phospholipid-transporting ATPase [Source:UniProtKB/TrEMBL;Acc:A0A5K4EJ87]
0.739	0.430569	0.478	0.621179	0.999	0.703	Stem A	Smp_133350	Nucleolar GTP-binding protein 1 [Source:UniProtKB/TrEMBL;Acc:A0A3Q0KM68]
0.739	0.202147	0.478	0.291637	0.945	0.52	Stem A	Smp_094060	Phenylalanine--tRNA ligase beta subunit [Source:UniProtKB/TrEMBL;Acc:A0A3Q0KJB0]
0.738	0.226958	0.476	0.327431	0.857	0.419	Stem A	Smp_213290	TACC_C domain-containing protein [Source:UniProtKB/TrEMBL;Acc:A0A5K4F0E9]
0.738	0.25136	0.476	0.362636	0.585	0.067	Stem A	Smp_311870	Putative anosmin [Source:UniProtKB/TrEMBL;Acc:A0A5K4F5H1]
0.735	0.44707	0.47	0.644986	1	0.662	Stem A	Smp_331870	Complement component 1 Q subcomponent-binding protein, mitochondrial [Source:UniProtKB/TrEMBL;Acc:A0A5K4FBN8]
0.734	0.215122	0.468	0.310356	0.871	0.384	Stem A	Smp_135900	Putative dna double-strand break repair rad50 ATPase [Source:UniProtKB/TrEMBL;Acc:A0A3Q0KMJ1]
0.734	0.231714	0.468	0.334293	0.788	0.335	Stem A	Smp_133990	Putative topbp1 [Source:UniProtKB/TrEMBL;Acc:G4VDW1]
0.733	0.265044	0.466	0.382378	0.861	0.376	Stem A	Smp_071890	RING-type domain-containing protein [Source:UniProtKB/TrEMBL;Acc:A0A3Q0KHI5]
0.733	0.19025	0.466	0.274473	0.835	0.38	Stem A	Smp_333580	Protein regulator of cytokinesis 1 [Source:UniProtKB/TrEMBL;Acc:A0A5K4F817]
0.733	0.202359	0.466	0.291943	0.781	0.33	Stem A	Smp_144160	Rif1_N domain-containing protein [Source:UniProtKB/TrEMBL;Acc:A0A3Q0KNV6]
0.733	0.275624	0.466	0.397641	0.711	0.265	Stem A	Smp_159840	Dynein heavy chain, putative [Source:UniProtKB/TrEMBL;Acc:A0A5K4ET99]
0.732	0.210336	0.464	0.303451	0.831	0.377	Stem A	Smp_145810	Poly [ADP-ribose] polymerase [Source:UniProtKB/TrEMBL;Acc:A0A3Q0KNY3]
0.728	0.223463	0.456	0.322389	0.862	0.422	Stem A	Smp_097590	Valine--tRNA ligase [Source:UniProtKB/TrEMBL;Acc:A0A3Q0KJL0]
0.728	0.31364	0.456	0.452487	0.988	0.54	Stem A	Smp_072980	Putative eukaryotic elongation factor 2 kinase (Eef-2 kinase) [Source:UniProtKB/TrEMBL;Acc:A0A3Q0KHM4]
0.728	0.214212	0.456	0.309042	0.999	0.748	Stem A	Smp_201810	NA
0.727	0.242871	0.454	0.350389	0.856	0.389	Stem A	Smp_335730	Aurora kinase [Source:UniProtKB/TrEMBL;Acc:A0A5K4F8P4]
0.725	0.238513	0.45	0.344102	0.834	0.367	Stem A	Smp_153520	DH domain-containing protein [Source:UniProtKB/TrEMBL;Acc:A0A3Q0KQ89]
0.725	0.379109	0.45	0.546939	0.997	0.622	Stem A	Smp_044280	Putative fibrillarin [Source:UniProtKB/TrEMBL;Acc:A0A3Q0KF71]
0.725	0.282116	0.45	0.407007	0.999	0.721	Stem A	Smp_093750	Eukaryotic translation initiation factor 2 subunit 1 [Source:UniProtKB/TrEMBL;Acc:Q95W35]
0.724	0.41195	0.448	0.594318	1	0.879	Stem A	Smp_347110	Ribosomal_L18_c domain-containing protein [Source:UniProtKB/TrEMBL;Acc:A0A5K4FC15]
0.723	0.35585	0.446	0.513383	0.981	0.509	Stem A	Smp_181410	SERTA domain-containing protein [Source:UniProtKB/TrEMBL;Acc:G4VEP3]
0.723	0.243528	0.446	0.351336	0.847	0.378	Stem A	Smp_137390	Slbp-P1-related [Source:UniProtKB/TrEMBL;Acc:A0A3Q0KMQ9]
0.722	0.217078	0.444	0.313177	0.814	0.364	Stem A	Smp_069600	DNA helicase [Source:UniProtKB/TrEMBL;Acc:A0A5K4EG07]
0.721	0.214795	0.442	0.309883	0.812	0.356	Stem A	Smp_306080	DNA polymerase [Source:UniProtKB/TrEMBL;Acc:A0A5K4F2D0]
0.721	0.183138	0.442	0.264212	0.895	0.477	Stem A	Smp_211270	Subfamily S1B unassigned peptidase (S01 family) [Source:UniProtKB/TrEMBL;Acc:A0A3Q0KVC6]
0.719	0.363628	0.438	0.524605	0.994	0.606	Stem A	Smp_341010	Eukaryotic translation initiation factor 3 subunit L [Source:UniProtKB/TrEMBL;Acc:A0A5K4FC02]
0.719	0.366552	0.438	0.528823	1	0.799	Stem A	Smp_004600	T-complex protein 1 subunit delta [Source:UniProtKB/TrEMBL;Acc:G4VHD9]
0.719	0.390716	0.438	0.563684	0.994	0.673	Stem A	Smp_097380	10 kDa heat shock protein, mitochondrial [Source:UniProtKB/TrEMBL;Acc:G4VML2]
0.718	0.334845	0.436	0.483079	0.997	0.674	Stem A	Smp_064510	RNA-binding protein NOB1 [Source:UniProtKB/TrEMBL;Acc:G4VKB6]
0.718	0.224516	0.436	0.323909	0.93	0.477	Stem A	Smp_037590	DNA replication licensing factor MCM3 [Source:UniProtKB/TrEMBL;Acc:A0A3Q0KEL0]
0.718	0.437344	0.436	0.630953	1	0.72	Stem A	Smp_900000	Cytochrome c oxidase subunit 1 [Source:UniProtKB/TrEMBL;Acc:A0A3Q0KVD7]
0.717	0.176149	0.434	0.254129	0.725	0.291	Stem A	Smp_155500	DNA-directed DNA polymerase [Source:UniProtKB/TrEMBL;Acc:A0A3Q0KQI9]
0.717	0.322893	0.434	0.465836	0.979	0.597	Stem A	Smp_093450	Putative hepatocellular carcinoma-associated antigen [Source:UniProtKB/TrEMBL;Acc:G4VHT5]
0.717	0.201601	0.434	0.290849	0.922	0.478	Stem A	Smp_900080	NADH dehydrogenase subunit 4L [Source:UniProtKB/TrEMBL;Acc:A0A3Q0KVI2]
0.716	0.199867	0.432	0.288348	0.846	0.378	Stem A	Smp_345240	Calmodulin [Source:UniProtKB/TrEMBL;Acc:A0A5K4FEN0]
0.716	0.201254	0.432	0.290348	0.619	0.164	Stem A	Smp_130020	Cilia- and flagella-associated protein 157 [Source:UniProtKB/TrEMBL;Acc:A0A3Q0KLN8]
0.715	0.288988	0.43	0.416921	0.992	0.642	Stem A	Smp_300380	Threonylcarbamoyl-AMP synthase [Source:UniProtKB/TrEMBL;Acc:G4VL32]
0.715	0.366929	0.43	0.529367	0.999	0.746	Stem A	Smp_029240	Protein arginine N-methyltransferase 1 [Source:UniProtKB/TrEMBL;Acc:Q4PLC2]
0.714	0.296549	0.428	0.42783	1	0.843	Stem A	Smp_069130	Heat shock protein 70 (Hsp70)-4, putative [Source:UniProtKB/TrEMBL;Acc:C4QFX9]
0.714	0.207005	0.428	0.298645	0.743	0.306	Stem A	Smp_342520	Chromosome transmission fidelity protein 8 [Source:UniProtKB/TrEMBL;Acc:A0A5K4FES2]
0.714	0.219901	0.428	0.317251	0.927	0.448	Stem A	Smp_085290	Tropomyosin, putative [Source:UniProtKB/TrEMBL;Acc:G4LV43]
0.712	0.197613	0.424	0.285095	0.972	0.635	Stem A	Smp_349660	NA
0.711	0.385327	0.422	0.55591	0.997	0.664	Stem A	Smp_084620	PC4 domain-containing protein [Source:UniProtKB/TrEMBL;Acc:G4V6D6]
0.71	0.260591	0.42	0.375953	0.983	0.623	Stem A	Smp_055890	Ribonucleoside-diphosphate reductase small chain, putative [Source:UniProtKB/TrEMBL;Acc:C4QCA2]
0.707	0.181573	0.414	0.261955	0.751	0.324	Stem A	Smp_078920	Cnd3 domain-containing protein [Source:UniProtKB/TrEMBL;Acc:A0A3Q0KI66]
0.706	0.351502	0.412	0.50711	1	0.837	Stem A	Smp_179180	40S ribosomal protein SA [Source:UniProtKB/TrEMBL;Acc:A0A3Q0KTS6]
0.706	0.294566	0.412	0.424969	0.979	0.67	Stem A	Smp_111340	Secreted protein [Source:UniProtKB/TrEMBL;Acc:C4QF92]
0.705	0.394122	0.41	0.568597	1	0.794	Stem A	Smp_083410	Elongation factor 1-gamma, putative [Source:UniProtKB/TrEMBL;Acc:G4LXB1]
0.705	0.208038	0.41	0.300135	0.988	0.593	Stem A	Smp_900070	Cytochrome b [Source:UniProtKB/TrEMBL;Acc:A0A3Q0KVJ9]
0.705	0.414884	0.41	0.598551	0.999	0.645	Stem A	Smp_046500	Proliferating cell nuclear antigen [Source:UniProtKB/TrEMBL;Acc:A0A3Q0KFF1]
0.702	0.304213	0.404	0.438887	0.996	0.639	Stem A	Smp_900020	NADH dehydrogenase subunit 6 (mitochondrion) [Source:UniProtKB/TrEMBL;Acc:A0A3Q0KVJ4]
0.698	0.367049	0.396	0.529539	1	0.897	Stem A	Smp_102040	Receptor for activated PKC, putative [Source:UniProtKB/TrEMBL;Acc:C4QP69]
0.693	0.239502	0.386	0.345528	0.993	0.657	Stem A	Smp_138930	proline--tRNA ligase [Source:UniProtKB/TrEMBL;Acc:A0A3Q0KMZ1]
0.692	0.292943	0.384	0.422628	1	0.661	Stem A	Smp_900040	NADH dehydrogenase subunit 2 (mitochondrion) [Source:UniProtKB/TrEMBL;Acc:A0A3Q0KVG4]
0.692	0.257963	0.384	0.372162	0.99	0.616	Stem A	Smp_046090	T-complex protein 1 subunit theta [Source:UniProtKB/TrEMBL;Acc:G4VPS5]
0.689	0.216657	0.378	0.31257	0.992	0.656	Stem A	Smp_005260	RNA and export factor binding protein, putative [Source:UniProtKB/TrEMBL;Acc:G4LZ20]
0.689	0.278498	0.378	0.401788	0.993	0.658	Stem A	Smp_090930	ULP_PROTEASE domain-containing protein [Source:UniProtKB/TrEMBL;Acc:A0A5K4EHZ1]
0.686	0.250959	0.372	0.362057	0.994	0.698	Stem A	Smp_129420	Putative 28s ribosomal protein S11 [Source:UniProtKB/TrEMBL;Acc:G4VH52]
0.684	0.283442	0.368	0.408921	1	0.768	Stem A	Smp_900060	Cytochrome c oxidase subunit III (mitochondrion) [Source:UniProtKB/TrEMBL;Acc:A0A3Q0KVM0]
0.683	0.312047	0.366	0.450189	1	0.75	Stem A	Smp_041740	T-complex protein 1 subunit gamma [Source:UniProtKB/TrEMBL;Acc:A0A3Q0KEY1]
0.682	0.261783	0.364	0.377673	1	0.864	Stem A	Smp_008545	Heat shock protein HSP60, putative [Source:UniProtKB/TrEMBL;Acc:A0A3Q0KC41]
0.681	0.297688	0.362	0.429472	0.999	0.732	Stem A	Smp_900050	NADH:ubiquinone reductase (H(+)-translocating) [Source:UniProtKB/TrEMBL;Acc:A0A3Q0KVE2]
0.681	0.314027	0.362	0.453045	1	0.763	Stem A	Smp_063420	T-complex protein 1 subunit epsilon [Source:UniProtKB/TrEMBL;Acc:G4VF75]
0.677	0.178151	0.354	0.257017	0.986	0.689	Stem A	Smp_028100	Putative ubiquitin-conjugating enzyme E2 G [Source:UniProtKB/TrEMBL;Acc:G4V624]
0.675	0.234628	0.35	0.338497	0.983	0.649	Stem A	Smp_073620	Putative methionyl-tRNA synthetase [Source:UniProtKB/TrEMBL;Acc:G4V705]
0.673	0.236661	0.346	0.34143	0.997	0.69	Stem A	Smp_054360	Adenine phosphoribosyltransferase [Source:UniProtKB/TrEMBL;Acc:G4VQJ4]
0.672	0.232983	0.344	0.336124	0.997	0.762	Stem A	Smp_004780	peptidylprolyl isomerase [Source:UniProtKB/TrEMBL;Acc:G4VD59]
0.669	0.28687	0.338	0.413866	1	0.85	Stem A	Smp_210310	60S ribosomal protein L7a [Source:UniProtKB/TrEMBL;Acc:A0A3Q0KV34]
0.662	0.254298	0.324	0.366874	1	0.734	Stem A	Smp_900090	NADH-ubiquinone oxidoreductase chain 4 [Source:UniProtKB/TrEMBL;Acc:A0A3Q0KVH1]
0.655	0.269283	0.31	0.388493	0.999	0.746	Stem A	Smp_119920	Ribosomal protein S9, putative [Source:UniProtKB/TrEMBL;Acc:C4QU02]
0.653	0.22736	0.306	0.328011	1	0.691	Stem A	Smp_900110	NADH-ubiquinone oxidoreductase chain 1 [Source:UniProtKB/TrEMBL;Acc:A0A3Q0KVM1]
0.638	0.195838	0.276	0.282535	1	0.884	Stem A	Smp_047200	Putative 60s ribosomal protein L3 [Source:UniProtKB/TrEMBL;Acc:A0A3Q0KFH7]
0.922	2.10436	0.844	3.03595	0.931	0.362	Muscle 1	Smp_347610	Fe2OG dioxygenase domain-containing protein [Source:UniProtKB/TrEMBL;Acc:A0A5K4FFP2]
0.922	2.26083	0.844	3.26169	0.907	0.097	Muscle 1	Smp_052230	Putative kunitz-type protease inhibitor [Source:UniProtKB/TrEMBL;Acc:A0A3Q0KFV5]
0.918	1.55831	0.836	2.24817	0.969	0.358	Muscle 1	Smp_045220	Putative myosin light chain 1 [Source:UniProtKB/TrEMBL;Acc:A0A3Q0KF84]
0.915	2.22003	0.83	3.20283	0.909	0.11	Muscle 1	Smp_138210	SHSP domain-containing protein [Source:UniProtKB/TrEMBL;Acc:A0A3Q0KMT1]
0.907	2.22222	0.814	3.20599	0.887	0.086	Muscle 1	Smp_307020	Actin-2 [Source:UniProtKB/Swiss-Prot;Acc:P53471]
0.904	1.59893	0.808	2.30676	0.938	0.131	Muscle 1	Smp_085540	Paramyosin [Source:UniProtKB/TrEMBL;Acc:A0A3Q0KIL4]
0.893	1.70631	0.786	2.46169	0.871	0.11	Muscle 1	Smp_006860	PDZ domain-containing protein [Source:UniProtKB/TrEMBL;Acc:G4V896]
0.888	2.00843	0.776	2.89755	0.833	0.041	Muscle 1	Smp_060030	SMB domain-containing protein [Source:UniProtKB/TrEMBL;Acc:G4VAK5]
0.888	1.66634	0.776	2.40402	0.909	0.133	Muscle 1	Smp_179810	Troponin t, invertebrate, putative [Source:UniProtKB/TrEMBL;Acc:A0A3Q0KTQ3]
0.871	1.69276	0.742	2.44214	0.856	0.118	Muscle 1	Smp_307010	Actin-2 [Source:UniProtKB/Swiss-Prot;Acc:P53471]
0.863	1.48966	0.726	2.14913	0.855	0.127	Muscle 1	Smp_126240	Titin, putative [Source:UniProtKB/TrEMBL;Acc:A0A5K4ELN3]
0.862	1.96115	0.724	2.82934	0.791	0.044	Muscle 1	Smp_020550	Low-density lipoprotein receptor (Ldl) [Source:UniProtKB/TrEMBL;Acc:A0A3Q0KD55]
0.861	1.07151	0.722	1.54586	0.887	0.156	Muscle 1	Smp_347710	NA
0.854	1.73297	0.708	2.50015	0.769	0.034	Muscle 1	Smp_166180	DCD domain-containing protein [Source:UniProtKB/TrEMBL;Acc:A0A5K4EWT0]
0.852	1.46594	0.704	2.11491	0.802	0.112	Muscle 1	Smp_132670	Myosin regulatory light chain, putative [Source:UniProtKB/TrEMBL;Acc:G4LUD9]
0.849	0.984187	0.698	1.41988	0.976	0.875	Muscle 1	Smp_341080	HA2 domain-containing protein [Source:UniProtKB/TrEMBL;Acc:A0A5K4FC13]
0.84	1.39027	0.68	2.00573	0.86	0.439	Muscle 1	Smp_340130	Calcium-binding protein, putative [Source:UniProtKB/TrEMBL;Acc:A0A5K4FCK1]
0.839	1.32967	0.678	1.9183	0.862	0.268	Muscle 1	Smp_200190	Dynein light chain [Source:UniProtKB/TrEMBL;Acc:A0A3Q0KV39]
0.835	1.53913	0.67	2.2205	0.738	0.045	Muscle 1	Smp_242240	IGFBP N-terminal domain-containing protein [Source:UniProtKB/TrEMBL;Acc:A0A5K4EZV8]
0.835	1.46325	0.67	2.11102	0.793	0.147	Muscle 1	Smp_122900	Putative beta-arrestin 1 [Source:UniProtKB/TrEMBL;Acc:A0A3Q0KKD3]
0.832	1.24922	0.664	1.80225	0.82	0.127	Muscle 1	Smp_018250	Putative troponin I [Source:UniProtKB/TrEMBL;Acc:A0A3Q0KCV6]
0.825	1.35877	0.65	1.96029	0.751	0.109	Muscle 1	Smp_142880	Rho-GAP domain-containing protein [Source:UniProtKB/TrEMBL;Acc:A0A3Q0KNL3]
0.821	1.3272	0.642	1.91474	0.782	0.116	Muscle 1	Smp_021920	Paramyosin [Source:UniProtKB/TrEMBL;Acc:A0A3Q0KD88]
0.818	1.1902	0.636	1.7171	0.873	0.622	Muscle 1	Smp_031770	Tropomyosin-2 [Source:UniProtKB/Swiss-Prot;Acc:P42638]
0.816	1.35513	0.632	1.95503	0.693	0.031	Muscle 1	Smp_045300	PDZ domain-containing protein [Source:UniProtKB/TrEMBL;Acc:A0A3Q0KF90]
0.814	1.3636	0.628	1.96727	0.693	0.044	Muscle 1	Smp_039300	Putative trim56 protein [Source:UniProtKB/TrEMBL;Acc:A0A3Q0KEN9]
0.814	1.2067	0.628	1.7409	0.851	0.454	Muscle 1	Smp_068510	Putative neuronal calcium sensor [Source:UniProtKB/TrEMBL;Acc:A0A3Q0KH73]
0.813	1.47755	0.626	2.13166	0.733	0.064	Muscle 1	Smp_159600	Putative collagen alpha chain [Source:UniProtKB/TrEMBL;Acc:A0A3Q0KR54]
0.812	1.59826	0.624	2.3058	0.695	0.059	Muscle 1	Smp_334130	Tripartite motif-containing protein 2 [Source:UniProtKB/TrEMBL;Acc:A0A5K4F871]
0.81	1.428	0.62	2.06016	0.671	0.052	Muscle 1	Smp_081470	NA
0.81	1.26518	0.62	1.82528	0.745	0.087	Muscle 1	Smp_087250	Putative crp1/csrp1/crip1 [Source:UniProtKB/TrEMBL;Acc:G4VJG3]
0.808	1.31578	0.616	1.89828	0.685	0.07	Muscle 1	Smp_170340	Putative collagen alpha-1(V) chain [Source:UniProtKB/TrEMBL;Acc:G4V8A8]
0.805	0.848139	0.61	1.22361	0.973	0.88	Muscle 1	Smp_017430	Tetraspanin [Source:UniProtKB/TrEMBL;Acc:G4LW70]
0.801	0.983381	0.602	1.41872	0.869	0.31	Muscle 1	Smp_348090	NA
0.8	1.26634	0.6	1.82694	0.727	0.096	Muscle 1	Smp_347460	Calponin-homology (CH) domain-containing protein [Source:UniProtKB/TrEMBL;Acc:A0A5K4FCY1]
0.799	1.36868	0.598	1.97459	0.791	0.367	Muscle 1	Smp_343680	protein-tyrosine-phosphatase [Source:UniProtKB/TrEMBL;Acc:A0A5K4FCX3]
0.797	1.26577	0.594	1.82612	0.695	0.102	Muscle 1	Smp_344820	Nesprin-1 [Source:UniProtKB/TrEMBL;Acc:A0A5K4FED1]
0.794	1.15259	0.588	1.66284	0.738	0.162	Muscle 1	Smp_315780	SH2 domain-containing protein [Source:UniProtKB/TrEMBL;Acc:A0A5K4F7I0]
0.79	1.22624	0.58	1.76909	0.789	0.449	Muscle 1	Smp_038530	Putative map kinase phosphatase [Source:UniProtKB/TrEMBL;Acc:A0A3Q0KEM0]
0.79	1.37315	0.58	1.98104	0.644	0.011	Muscle 1	Smp_133830	NA
0.789	1.10293	0.578	1.59119	0.676	0.06	Muscle 1	Smp_086330	Transgelin [Source:UniProtKB/TrEMBL;Acc:G4M0V2]
0.786	1.21567	0.572	1.75385	0.705	0.072	Muscle 1	Smp_078690	Calponin [Source:UniProtKB/TrEMBL;Acc:G4LUS0]
0.786	1.31852	0.572	1.90222	0.711	0.101	Muscle 1	Smp_130280	Cell polarity protein [Source:UniProtKB/TrEMBL;Acc:A0A5K4ELK6]
0.781	0.911668	0.562	1.31526	0.678	0.064	Muscle 1	Smp_012810	Putative four and A half lim domains [Source:UniProtKB/TrEMBL;Acc:A0A3Q0KCF3]
0.774	0.602349	0.548	0.869006	0.667	0.084	Muscle 1	Smp_129230	Subfamily S1A unassigned peptidase (S01 family) [Source:UniProtKB/TrEMBL;Acc:A0A3Q0KLE4]
0.772	1.32205	0.544	1.90732	0.676	0.166	Muscle 1	Smp_267090	F-spondin [Source:UniProtKB/TrEMBL;Acc:A0A5K4F1R4]
0.77	1.06498	0.54	1.53644	0.764	0.316	Muscle 1	Smp_154500	TPR_REGION domain-containing protein [Source:UniProtKB/TrEMBL;Acc:A0A3Q0KQE5]
0.769	0.760109	0.538	1.09661	0.736	0.222	Muscle 1	Smp_311170	PDZ domain-containing protein [Source:UniProtKB/TrEMBL;Acc:A0A5K4F5C9]
0.768	1.43888	0.536	2.07586	0.624	0.029	Muscle 1	Smp_155320	Tetraspanin [Source:UniProtKB/TrEMBL;Acc:A0A3Q0KQI4]
0.768	0.836014	0.536	1.20611	0.698	0.125	Muscle 1	Smp_153170	Serine/threonine kinase [Source:UniProtKB/TrEMBL;Acc:A0A3Q0KQ72]
0.763	1.21545	0.526	1.75353	0.685	0.227	Muscle 1	Smp_213910	Collagen IV NC1 domain-containing protein [Source:UniProtKB/TrEMBL;Acc:A0A5K4EZW0]
0.758	1.62614	0.516	2.34602	0.587	0.057	Muscle 1	Smp_168730	Carbonic anhydrase [Source:UniProtKB/TrEMBL;Acc:A0A3Q0KSG2]
0.756	1.25822	0.512	1.81523	0.607	0.038	Muscle 1	Smp_011700	receptor protein-tyrosine kinase [Source:UniProtKB/TrEMBL;Acc:A0A3Q0KCC2]
0.756	0.855897	0.512	1.2348	0.704	0.22	Muscle 1	Smp_245820	Kettin/titin-related protein [Source:UniProtKB/TrEMBL;Acc:A0A5K4F288]
0.754	1.14544	0.508	1.65252	0.635	0.154	Muscle 1	Smp_302360	Gelsolin-like domain-containing protein [Source:UniProtKB/TrEMBL;Acc:A0A5K4F397]
0.749	0.998636	0.498	1.44073	0.693	0.341	Muscle 1	Smp_132210	F-box domain-containing protein [Source:UniProtKB/TrEMBL;Acc:G4VGQ1]
0.742	1.03862	0.484	1.49841	0.662	0.206	Muscle 1	Smp_247230	Putative single-stranded DNA-binding protein mssp-1 [Source:UniProtKB/TrEMBL;Acc:A0A5K4F1A8]
0.739	0.999688	0.478	1.44224	0.615	0.159	Muscle 1	Smp_213900	Collagen IV NC1 domain-containing protein [Source:UniProtKB/TrEMBL;Acc:A0A5K4F2I7]
0.737	0.880558	0.474	1.27038	0.764	0.494	Muscle 1	Smp_172460	Krueppel-like factor 10 [Source:UniProtKB/TrEMBL;Acc:G4VM64]
0.735	1.03418	0.47	1.492	0.618	0.085	Muscle 1	Smp_125730	LIM zinc-binding domain-containing protein [Source:UniProtKB/TrEMBL;Acc:A0A5K4EKT2]
0.732	0.690374	0.464	0.995999	0.633	0.178	Muscle 1	Smp_333600	ATP receptor [Source:UniProtKB/TrEMBL;Acc:Q65A65]
0.732	1.12014	0.464	1.61602	0.576	0.034	Muscle 1	Smp_344460	Ig-like domain-containing protein [Source:UniProtKB/TrEMBL;Acc:A0A5K4FB00]
0.731	1.12364	0.462	1.62106	0.553	0.032	Muscle 1	Smp_166960	Putative ubiquitin-protein ligase BRE1 [Source:UniProtKB/TrEMBL;Acc:A0A3Q0KS45]
0.731	0.463127	0.462	0.668151	0.756	0.274	Muscle 1	Smp_343120	Calcium-transporting ATPase [Source:UniProtKB/TrEMBL;Acc:A0A5K4FAG2]
0.73	1.36159	0.46	1.96437	0.553	0.007	Muscle 1	Smp_314500	Peptidase M12B domain-containing protein [Source:UniProtKB/TrEMBL;Acc:A0A5K4F784]
0.723	0.780638	0.446	1.12622	0.571	0.111	Muscle 1	Smp_245840	Protocadherin-11 Y-linked [Source:UniProtKB/TrEMBL;Acc:A0A5K4F0X0]
0.721	0.426996	0.442	0.616024	0.669	0.213	Muscle 1	NA	Innexin
0.721	0.834515	0.442	1.20395	0.556	0.116	Muscle 1	Smp_169890	Ig-like domain-containing protein [Source:UniProtKB/TrEMBL;Acc:A0A3Q0KSM4]
0.718	0.478184	0.436	0.689874	0.967	0.878	Muscle 1	Smp_009760	14-3-3 protein homolog 1 [Source:UniProtKB/Swiss-Prot;Acc:Q26540]
0.718	0.754871	0.436	1.08905	0.824	0.527	Muscle 1	Smp_202690	Smp_202690 [Source:UniProtKB/TrEMBL;Acc:A0A3Q0KV25]
0.717	0.841651	0.434	1.21425	0.56	0.064	Muscle 1	Smp_151600	Putative neuronal calcium sensor [Source:UniProtKB/TrEMBL;Acc:G4V5N3]
0.716	0.518271	0.432	0.747706	0.645	0.18	Muscle 1	Smp_244080	protein-tyrosine-phosphatase [Source:UniProtKB/TrEMBL;Acc:A0A5K4F0C8]
0.713	0.90629	0.426	1.3075	0.495	0.031	Muscle 1	Smp_348060	Cellulase domain-containing protein [Source:UniProtKB/TrEMBL;Acc:A0A5K4FEQ0]
0.707	0.767538	0.414	1.10732	0.549	0.076	Muscle 1	Smp_157830	Putative erythrocyte membrane protein [Source:UniProtKB/TrEMBL;Acc:A0A3Q0KQR5]
0.703	0.632127	0.406	0.911967	0.527	0.121	Muscle 1	Smp_335930	Cellulase domain-containing protein [Source:UniProtKB/TrEMBL;Acc:A0A5K4FBR8]
0.701	0.506546	0.402	0.730792	0.707	0.467	Muscle 1	Smp_151020	Putative transmembrane protein 17 [Source:UniProtKB/TrEMBL;Acc:G4VHQ1]
0.701	0.499165	0.402	0.720142	0.775	0.498	Muscle 1	Smp_038950	L-lactate dehydrogenase [Source:UniProtKB/TrEMBL;Acc:G4VQZ5]
0.701	0.652973	0.402	0.94204	0.62	0.191	Muscle 1	Smp_012440	Glucose transport protein [Source:UniProtKB/TrEMBL;Acc:Q26579]
0.699	0.832358	0.398	1.20084	0.507	0.032	Muscle 1	Smp_065210	Pre-mRNA-splicing factor SYF2 [Source:UniProtKB/TrEMBL;Acc:G4VCS4]
0.698	0.973381	0.396	1.40429	0.669	0.343	Muscle 1	Smp_180690	Putative tiptop [Source:UniProtKB/TrEMBL;Acc:A0A3Q0KUD5]
0.693	0.733379	0.386	1.05804	0.595	0.182	Muscle 1	Smp_140990	Phosphodiesterase I [Source:UniProtKB/TrEMBL;Acc:A0A3Q0KNA8]
0.691	0.609663	0.382	0.879557	0.567	0.13	Muscle 1	Smp_170150	Protein kinase domain-containing protein [Source:UniProtKB/TrEMBL;Acc:A0A3Q0KSK6]
0.691	0.635897	0.382	0.917406	0.553	0.109	Muscle 1	Smp_018440	Homeobox domain-containing protein [Source:UniProtKB/TrEMBL;Acc:A0A3Q0KCX5]
0.691	1.04405	0.382	1.50624	0.535	0.055	Muscle 1	Smp_147680	Putative ef hand containing protein [Source:UniProtKB/TrEMBL;Acc:A0A3Q0KPD3]
0.69	0.487339	0.38	0.703082	0.636	0.267	Muscle 1	Smp_005880	phosphoenolpyruvate carboxykinase (GTP) [Source:UniProtKB/TrEMBL;Acc:G4V721]
0.69	0.817626	0.38	1.17959	0.611	0.324	Muscle 1	Smp_307880	VWFA domain-containing protein [Source:UniProtKB/TrEMBL;Acc:A0A5K4F679]
0.689	0.955705	0.378	1.37879	0.451	0.021	Muscle 1	Smp_167140	Protein Wnt [Source:UniProtKB/TrEMBL;Acc:A0A3Q0KSK2]
0.686	0.607086	0.372	0.87584	0.5	0.124	Muscle 1	Smp_173380	receptor protein-tyrosine kinase [Source:UniProtKB/TrEMBL;Acc:A0A3Q0KT67]
0.686	0.846219	0.372	1.22084	0.542	0.142	Muscle 1	Smp_302370	Supervillin [Source:UniProtKB/TrEMBL;Acc:A0A5K4F3P0]
0.685	0.672828	0.37	0.970686	0.527	0.108	Muscle 1	Smp_346790	Ig-like domain-containing protein [Source:UniProtKB/TrEMBL;Acc:A0A5K4FBX1]
0.683	0.699827	0.366	1.00964	0.436	0.011	Muscle 1	Smp_325790	NA
0.683	0.817721	0.366	1.17972	0.491	0.069	Muscle 1	Smp_332550	Protein Wnt [Source:UniProtKB/TrEMBL;Acc:A0A5K4F7N9]
0.682	0.668172	0.364	0.963969	0.545	0.117	Muscle 1	Smp_057530	Subfamily S9B unassigned peptidase (S09 family) [Source:UniProtKB/TrEMBL;Acc:A0A3Q0KGB9]
0.679	0.618656	0.358	0.892532	0.491	0.087	Muscle 1	Smp_212410	Cyclic nucleotide-binding domain-containing protein [Source:UniProtKB/TrEMBL;Acc:A0A3Q0KVG7]
0.678	0.595578	0.356	0.859238	0.476	0.06	Muscle 1	Smp_019950	Protein phosphatase 1 regulatory subunit 14B [Source:UniProtKB/TrEMBL;Acc:A0A3Q0KD16]
0.678	0.680048	0.356	0.981102	0.74	0.616	Muscle 1	Smp_023840	Zf-CHCC domain-containing protein [Source:UniProtKB/TrEMBL;Acc:A0A3Q0KDC8]
0.671	0.567212	0.342	0.818314	0.573	0.3	Muscle 1	Smp_245800	Calponin-homology (CH) domain-containing protein [Source:UniProtKB/TrEMBL;Acc:A0A5K4F1X1]
0.671	0.19561	0.342	0.282206	0.509	0.095	Muscle 1	Smp_136710	Calcium-transporting ATPase [Source:UniProtKB/TrEMBL;Acc:A0A3Q0KMK3]
0.67	0.791111	0.34	1.14133	0.684	0.523	Muscle 1	Smp_080420	BZIP domain-containing protein [Source:UniProtKB/TrEMBL;Acc:G4VTP8]
0.669	0.675099	0.338	0.973962	0.522	0.177	Muscle 1	Smp_303910	Titin [Source:UniProtKB/TrEMBL;Acc:A0A5K4F423]
0.669	0.545114	0.338	0.786434	0.447	0.111	Muscle 1	Smp_244960	Dehydrogenase/reductase SDR family member 1 [Source:UniProtKB/TrEMBL;Acc:A0A5K4F1W9]
0.669	0.263208	0.338	0.379728	0.613	0.252	Muscle 1	Smp_059570	GTP-binding protein GEM [Source:UniProtKB/TrEMBL;Acc:A0A3Q0KGH9]
0.668	0.35994	0.336	0.519284	0.535	0.153	Muscle 1	Smp_305490	Calponin-homology (CH) domain-containing protein [Source:UniProtKB/TrEMBL;Acc:A0A5K4F2A5]
0.665	0.376425	0.33	0.543067	0.665	0.429	Muscle 1	Smp_307650	Tyrosinase_Cu-bd domain-containing protein [Source:UniProtKB/TrEMBL;Acc:A0A5K4F4P6]
0.664	0.417967	0.328	0.602998	0.453	0.078	Muscle 1	Smp_014840	WW domain-containing protein [Source:UniProtKB/TrEMBL;Acc:A0A3Q0KCM0]
0.66	0.676908	0.32	0.976572	0.515	0.188	Muscle 1	Smp_194100	Putative 2,3-cyclic-nucleotide 2-phosphodiesterase [Source:UniProtKB/TrEMBL;Acc:A0A3Q0KUB8]
0.66	0.361654	0.32	0.521756	0.898	0.817	Muscle 1	Smp_049550	Putative heat shock protein 70 (Hsp70) [Source:UniProtKB/TrEMBL;Acc:G4V910]
0.656	0.207075	0.312	0.298745	0.544	0.18	Muscle 1	Smp_092020	Putative cement protein 3B variant 2 [Source:UniProtKB/TrEMBL;Acc:A0A5K4EIE5]
0.656	0.505016	0.312	0.728584	0.8	0.707	Muscle 1	Smp_145370	Ovule protein [Source:UniProtKB/TrEMBL;Acc:G4VIU5]
0.656	0.255905	0.312	0.369193	0.485	0.148	Muscle 1	Smp_105220	DIF_5 [Source:UniProtKB/TrEMBL;Acc:B8Y6H3]
0.654	0.605812	0.308	0.874001	0.729	0.65	Muscle 1	Smp_340630	HATPase_c domain-containing protein [Source:UniProtKB/TrEMBL;Acc:A0A5K4FAB9]
0.653	0.475604	0.306	0.686151	0.898	0.805	Muscle 1	Smp_056760	Protein disulfide-isomerase [Source:UniProtKB/TrEMBL;Acc:G4LYC3]
0.648	0.603166	0.296	0.870184	0.42	0.02	Muscle 1	Smp_246790	LSDAT_euk domain-containing protein [Source:UniProtKB/TrEMBL;Acc:A0A5K4F0X5]
0.647	0.387375	0.294	0.558864	0.824	0.754	Muscle 1	Smp_074700	Translocon-associated protein subunit gamma [Source:UniProtKB/TrEMBL;Acc:A0A3Q0KHU4]
0.645	0.554891	0.29	0.800539	0.435	0.065	Muscle 1	Smp_074150	Annexin [Source:UniProtKB/TrEMBL;Acc:C4QH88]
0.64	0.565262	0.28	0.815501	0.451	0.129	Muscle 1	Smp_126480	Calponin [Source:UniProtKB/TrEMBL;Acc:A0A3Q0KL35]
0.64	0.847635	0.28	1.22288	0.429	0.146	Muscle 1	Smp_345060	Sulfotransfer_1 domain-containing protein [Source:UniProtKB/TrEMBL;Acc:A0A5K4FEK2]
0.637	0.562499	0.274	0.811514	0.46	0.109	Muscle 1	Smp_163720	Putative endophilin B1 [Source:UniProtKB/TrEMBL;Acc:A0A3Q0KS21]
0.636	0.191474	0.272	0.276238	0.507	0.196	Muscle 1	Smp_148460	Putative neurofibromin [Source:UniProtKB/TrEMBL;Acc:A0A5K4EQR7]
0.636	0.327758	0.272	0.472855	0.805	0.722	Muscle 1	Smp_030500	Glycerol-3-phosphate dehydrogenase [NAD(+)] [Source:UniProtKB/TrEMBL;Acc:C4Q5J8]
0.636	0.401006	0.272	0.578529	0.611	0.436	Muscle 1	Smp_340540	Scavenger receptor class B member 2 [Source:UniProtKB/TrEMBL;Acc:A0A5K4FAA7]
0.636	0.452483	0.272	0.652795	0.345	0.037	Muscle 1	Smp_096410	Putative calmodulin; Similar to 16 kDa calcium-binding protein [Source:UniProtKB/TrEMBL;Acc:A0A3Q0KJG4]
0.636	0.54395	0.272	0.784753	0.618	0.463	Muscle 1	Smp_194090	Subfamily S1A unassigned peptidase (S01 family) [Source:UniProtKB/TrEMBL;Acc:A0A3Q0KUP0]
0.635	0.314627	0.27	0.453912	0.527	0.176	Muscle 1	Smp_343700	SH2 domain-containing protein [Source:UniProtKB/TrEMBL;Acc:A0A5K4FCX8]
0.635	0.626066	0.27	0.903222	0.424	0.073	Muscle 1	Smp_331570	CPXV160 protein [Source:UniProtKB/TrEMBL;Acc:A0A5K4FBL0]
0.628	0.494065	0.256	0.712786	0.298	0.002	Muscle 1	Smp_203200	Smp_203200 [Source:UniProtKB/TrEMBL;Acc:G4VKY9]
0.628	0.738854	0.256	1.06594	0.285	0.011	Muscle 1	Smp_156540	Protein Wnt [Source:UniProtKB/TrEMBL;Acc:A0A3Q0KQY3]
0.627	0.362281	0.254	0.522661	0.778	0.72	Muscle 1	Smp_073140	Ubiquitin-like domain-containing protein [Source:UniProtKB/TrEMBL;Acc:G4VA75]
0.627	0.458745	0.254	0.661829	0.513	0.295	Muscle 1	Smp_063070	Putative rabb and C [Source:UniProtKB/TrEMBL;Acc:A0A3Q0KGU5]
0.625	0.602086	0.25	0.868626	0.709	0.575	Muscle 1	Smp_083730	Ovule protein [Source:UniProtKB/TrEMBL;Acc:G4V6T7]
0.624	0.382556	0.248	0.551912	0.504	0.254	Muscle 1	Smp_170760	Putative bromodomain containing protein [Source:UniProtKB/TrEMBL;Acc:A0A3Q0KSP2]
0.623	0.589783	0.246	0.850877	0.676	0.526	Muscle 1	Smp_070380	Neutral sphingomyelinase [Source:UniProtKB/TrEMBL;Acc:A0A3Q0KHF6]
0.623	0.315073	0.246	0.454554	0.487	0.242	Muscle 1	Smp_102690	Eukaryotic translation initiation factor 2c,putative [Source:UniProtKB/TrEMBL;Acc:A0A5K4EIZ2]
0.621	0.378076	0.242	0.545449	0.829	0.71	Muscle 1	Smp_095150	protein-synthesizing GTPase [Source:UniProtKB/TrEMBL;Acc:A0A3Q0KJF0]
0.621	0.572277	0.242	0.825622	0.542	0.35	Muscle 1	Smp_305875	Multiple PDZ domain protein [Source:UniProtKB/TrEMBL;Acc:A0A5K4F4B7]
0.621	0.290047	0.242	0.41845	0.375	0.102	Muscle 1	Smp_141830	Transcriptional enhancer factor (Tef) related [Source:UniProtKB/TrEMBL;Acc:A0A5K4EPS1]
0.62	0.200618	0.24	0.28943	0.415	0.086	Muscle 1	Smp_176310	Acetylcholine-gated chloride channel subunit [Source:UniProtKB/TrEMBL;Acc:G4M0G9]
0.62	0.372893	0.24	0.537971	0.473	0.149	Muscle 1	Smp_344810	NA
0.617	0.539192	0.234	0.77789	0.533	0.376	Muscle 1	Smp_151010	Putative monocarboxylate transporter [Source:UniProtKB/TrEMBL;Acc:A0A3Q0KPW5]
0.617	1.23448	0.234	1.78098	0.333	0.02	Muscle 1	Smp_015820	Putative notum [Source:UniProtKB/TrEMBL;Acc:A0A3Q0KCP5]
0.616	0.396401	0.232	0.571886	0.522	0.348	Muscle 1	Smp_160780	Putative voltage-gated potassium channel [Source:UniProtKB/TrEMBL;Acc:G4V7X8]
0.614	0.837145	0.228	1.20774	0.325	0.045	Muscle 1	Smp_179970	NA
0.612	0.53092	0.224	0.765956	0.385	0.151	Muscle 1	Smp_127310	Biogenic amine (Dopamine) receptor, putative [Source:UniProtKB/TrEMBL;Acc:G4LUJ1]
0.612	0.380981	0.224	0.549639	0.791	0.718	Muscle 1	Smp_129420	Putative 28s ribosomal protein S11 [Source:UniProtKB/TrEMBL;Acc:G4VH52]
0.606	0.636287	0.212	0.917968	0.247	0.01	Muscle 1	Smp_343900	Serine/threonine-protein kinase [Source:UniProtKB/TrEMBL;Acc:A0A5K4FFC7]
0.605	0.621595	0.21	0.896772	0.462	0.251	Muscle 1	Smp_049740	ALMS_motif domain-containing protein [Source:UniProtKB/TrEMBL;Acc:A0A3Q0KFP0]
0.604	0.489779	0.208	0.706602	0.636	0.516	Muscle 1	Smp_247410	EGF-like domain-containing protein [Source:UniProtKB/TrEMBL;Acc:A0A5K4F1D8]
0.602	0.700404	0.204	1.01047	0.385	0.126	Muscle 1	Smp_052290	Fibroblast growth factor receptor-like 1 [Source:UniProtKB/TrEMBL;Acc:A0A3Q0KFW7]
0.6	0.374196	0.2	0.539851	0.66	0.646	Muscle 1	Smp_031880	Basigin related; Basigin related; Ig domain-containing protein; Ig domain-containing protein; Ig domain-containing protein [Source:UniProtKB/TrEMBL;Acc:C4Q5U5]
0.599	0.392197	0.198	0.565821	0.556	0.405	Muscle 1	Smp_001950	Cytochrome b561 domain-containing protein [Source:UniProtKB/TrEMBL;Acc:A0A3Q0KBI4]
0.597	0.430535	0.194	0.62113	0.313	0.126	Muscle 1	Smp_035220	Kinesin-like protein [Source:UniProtKB/TrEMBL;Acc:A0A3Q0KEE7]
0.596	0.395741	0.192	0.570933	0.789	0.708	Muscle 1	Smp_028100	Putative ubiquitin-conjugating enzyme E2 G [Source:UniProtKB/TrEMBL;Acc:G4V624]
0.594	1.10057	0.188	1.58779	0.355	0.173	Muscle 1	Smp_246820	N-acetyltransferase domain-containing protein [Source:UniProtKB/TrEMBL;Acc:A0A5K4F2M1]
0.593	0.611244	0.186	0.881838	0.507	0.326	Muscle 1	Smp_093930	receptor protein-tyrosine kinase [Source:UniProtKB/TrEMBL;Acc:A0A3Q0KJB6]
0.593	0.533514	0.186	0.769698	0.236	0.046	Muscle 1	Smp_000900	Putative g-protein coupled receptor [Source:UniProtKB/TrEMBL;Acc:A0A3Q0KBF0]
0.592	0.233199	0.184	0.336435	0.282	0.044	Muscle 1	Smp_323920	PH domain-containing protein [Source:UniProtKB/TrEMBL;Acc:A0A5K4F5P3]
0.59	0.403529	0.18	0.58217	0.26	0.002	Muscle 1	Smp_139200	Nuclear hormone receptor nor-1/nor-2, putative [Source:UniProtKB/TrEMBL;Acc:A0A3Q0KN41]
0.59	0.414557	0.18	0.598079	0.324	0.041	Muscle 1	Smp_078230	cGMP-dependent protein kinase [Source:UniProtKB/TrEMBL;Acc:A0A3Q0KI04]
0.588	0.204848	0.176	0.295533	0.316	0.075	Muscle 1	Smp_136540	DNAj-related [Source:UniProtKB/TrEMBL;Acc:A0A3Q0KMN2]
0.587	0.762338	0.174	1.09982	0.229	0.037	Muscle 1	Smp_093210	Putative amiloride-sensitive sodium channel [Source:UniProtKB/TrEMBL;Acc:A0A3Q0KJ87]
0.585	0.362953	0.17	0.52363	0.878	0.706	Muscle 1	Smp_900110	NADH-ubiquinone oxidoreductase chain 1 [Source:UniProtKB/TrEMBL;Acc:A0A3Q0KVM1]
0.584	0.416616	0.168	0.60105	0.32	0.13	Muscle 1	Smp_169090	MFS domain-containing protein [Source:UniProtKB/TrEMBL;Acc:A0A3Q0KSU8]
0.581	0.419678	0.162	0.605468	0.667	0.624	Muscle 1	Smp_324070	Succinate dehydrogenase, hydrophobic membrane anchor protein [Source:UniProtKB/TrEMBL;Acc:A0A5K4F7Q6]
0.58	0.480672	0.16	0.693464	0.613	0.576	Muscle 1	Smp_198290	Putative paramyosin [Source:UniProtKB/TrEMBL;Acc:A0A3Q0KUQ2]
0.579	0.257142	0.158	0.370977	0.495	0.395	Muscle 1	Smp_245370	Equilibrative nucleoside transporter 3 [Source:UniProtKB/TrEMBL;Acc:A0A5K4F1R9]
0.577	0.284373	0.154	0.410263	0.858	0.76	Muscle 1	Smp_134510	ATPase inhibitor [Source:UniProtKB/TrEMBL;Acc:G4VN13]
0.572	0.397631	0.144	0.57366	0.909	0.734	Muscle 1	Smp_078320	Eukaryotic translation initiation factor 3 subunit 5 (M67 family) [Source:UniProtKB/TrEMBL;Acc:A0A3Q0KI52]
0.569	0.258974	0.138	0.373621	0.715	0.68	Muscle 1	Smp_075870	Translocation associated membrane protein,putative [Source:UniProtKB/TrEMBL;Acc:G4LUW4]
0.567	0.260807	0.134	0.376265	0.165	0.008	Muscle 1	Smp_333900	Pecanex-like protein [Source:UniProtKB/TrEMBL;Acc:A0A5K4FCF0]
0.566	0.323589	0.132	0.46684	0.391	0.282	Muscle 1	Smp_041430	14-3-3 protein, putative [Source:UniProtKB/TrEMBL;Acc:G4LWW0]
0.564	0.358337	0.128	0.516971	0.342	0.227	Muscle 1	Smp_062070	Sulfide quinone reductase, putative [Source:UniProtKB/TrEMBL;Acc:A0A3Q0KGN3]
0.564	0.297299	0.128	0.428912	0.656	0.57	Muscle 1	Smp_341260	Lipoprotein [Source:UniProtKB/TrEMBL;Acc:A0A5K4FEB9]
0.563	0.338046	0.126	0.487697	0.358	0.203	Muscle 1	Smp_306200	FERM domain-containing protein [Source:UniProtKB/TrEMBL;Acc:A0A5K4F2U0]
0.563	0.292056	0.126	0.421347	0.422	0.278	Muscle 1	Smp_044680	HTH La-type RNA-binding domain-containing protein [Source:UniProtKB/TrEMBL;Acc:A0A3Q0KF80]
0.562	0.280699	0.124	0.404962	0.762	0.69	Muscle 1	Smp_136640	Putative programmed cell death protein [Source:UniProtKB/TrEMBL;Acc:A0A3Q0KMJ7]
0.56	0.283659	0.12	0.409233	0.811	0.717	Muscle 1	Smp_126370	RPB5 homolog [Source:UniProtKB/TrEMBL;Acc:G4VPW8]
[truncated: 3,482 more rows]

## Sheet: S4 Sporocyst cell markers
Table S3	Marker genes (identified from Seurat) for all cell clusters in sporocyst samples
myAUC	avg_diff	power	avg_log2FC	pct.1	pct.2	cluster	gene	gene_description
0.945	3.01077	0.89	4.34362	0.958	0.675	Muscle	Smp_085540	Paramyosin [Source:UniProtKB/TrEMBL;Acc:A0A3Q0KIL4]
0.943	2.73779	0.886	3.9498	0.949	0.565	Muscle	Smp_307020	Actin-2 [Source:UniProtKB/Swiss-Prot;Acc:P53471]
0.936	2.46975	0.872	3.56309	0.932	0.443	Muscle	Smp_179810	Troponin t, invertebrate, putative [Source:UniProtKB/TrEMBL;Acc:A0A3Q0KTQ3]
0.916	1.92044	0.832	2.77061	0.915	0.447	Muscle	Smp_347710	NA
0.914	2.39459	0.828	3.45466	0.915	0.591	Muscle	Smp_132670	Myosin regulatory light chain, putative [Source:UniProtKB/TrEMBL;Acc:G4LUD9]
0.909	1.59615	0.818	2.30276	0.898	0.468	Muscle	Smp_078690	Calponin [Source:UniProtKB/TrEMBL;Acc:G4LUS0]
0.904	2.00724	0.808	2.89584	0.89	0.388	Muscle	Smp_242240	IGFBP N-terminal domain-containing protein [Source:UniProtKB/TrEMBL;Acc:A0A5K4EZV8]
0.903	1.94	0.806	2.79883	0.907	0.506	Muscle	Smp_018250	Putative troponin I [Source:UniProtKB/TrEMBL;Acc:A0A3Q0KCV6]
0.889	1.32264	0.778	1.90816	0.873	0.388	Muscle	Smp_065210	Pre-mRNA-splicing factor SYF2 [Source:UniProtKB/TrEMBL;Acc:G4VCS4]
0.888	2.01453	0.776	2.90636	0.89	0.523	Muscle	Smp_087250	Putative crp1/csrp1/crip1 [Source:UniProtKB/TrEMBL;Acc:G4VJG3]
0.886	1.36962	0.772	1.97594	0.89	0.43	Muscle	Smp_035210	Paramyosin [Source:UniProtKB/TrEMBL;Acc:A0A3Q0KEE5]
0.881	1.25109	0.762	1.80494	0.856	0.414	Muscle	Smp_011560	Tetraspanin [Source:UniProtKB/TrEMBL;Acc:G4VS95]
0.881	1.3894	0.762	2.00448	0.856	0.371	Muscle	Smp_159600	Putative collagen alpha chain [Source:UniProtKB/TrEMBL;Acc:A0A3Q0KR54]
0.869	1.62363	0.738	2.3424	0.881	0.519	Muscle	Smp_006860	PDZ domain-containing protein [Source:UniProtKB/TrEMBL;Acc:G4V896]
0.868	1.16474	0.736	1.68036	0.856	0.359	Muscle	Smp_245820	Kettin/titin-related protein [Source:UniProtKB/TrEMBL;Acc:A0A5K4F288]
0.865	1.73283	0.73	2.49994	0.864	0.565	Muscle	Smp_021920	Paramyosin [Source:UniProtKB/TrEMBL;Acc:A0A3Q0KD88]
0.857	1.69706	0.714	2.44833	0.839	0.456	Muscle	Smp_170340	Putative collagen alpha-1(V) chain [Source:UniProtKB/TrEMBL;Acc:G4V8A8]
0.852	1.37107	0.704	1.97804	0.881	0.608	Muscle	Smp_089460	Family C2 unassigned peptidase (C02 family) [Source:UniProtKB/TrEMBL;Acc:A0A3Q0KJ03]
0.849	1.43204	0.698	2.066	0.839	0.464	Muscle	Smp_347610	Fe2OG dioxygenase domain-containing protein [Source:UniProtKB/TrEMBL;Acc:A0A5K4FFP2]
0.839	1.02203	0.678	1.47448	0.788	0.333	Muscle	Smp_151600	Putative neuronal calcium sensor [Source:UniProtKB/TrEMBL;Acc:G4V5N3]
0.831	0.93256	0.662	1.3454	0.754	0.241	Muscle	Smp_347460	Calponin-homology (CH) domain-containing protein [Source:UniProtKB/TrEMBL;Acc:A0A5K4FCY1]
0.83	1.29682	0.66	1.87092	0.797	0.422	Muscle	Smp_213910	Collagen IV NC1 domain-containing protein [Source:UniProtKB/TrEMBL;Acc:A0A5K4EZW0]
0.827	0.974639	0.654	1.40611	0.822	0.409	Muscle	Smp_059570	GTP-binding protein GEM [Source:UniProtKB/TrEMBL;Acc:A0A3Q0KGH9]
0.827	0.89005	0.654	1.28407	0.771	0.283	Muscle	Smp_314500	Peptidase M12B domain-containing protein [Source:UniProtKB/TrEMBL;Acc:A0A5K4F784]
0.822	1.15505	0.644	1.66639	0.797	0.388	Muscle	Smp_267090	F-spondin [Source:UniProtKB/TrEMBL;Acc:A0A5K4F1R4]
0.82	1.16151	0.64	1.6757	0.814	0.405	Muscle	Smp_161510	DH domain-containing protein [Source:UniProtKB/TrEMBL;Acc:A0A3Q0KRP4]
0.819	1.08611	0.638	1.56693	0.754	0.312	Muscle	Smp_068280	procollagen-proline 4-dioxygenase [Source:UniProtKB/TrEMBL;Acc:G4VTC9]
0.811	1.33881	0.622	1.9315	0.788	0.418	Muscle	Smp_020550	Low-density lipoprotein receptor (Ldl) [Source:UniProtKB/TrEMBL;Acc:A0A3Q0KD55]
0.807	0.73836	0.614	1.06523	0.754	0.291	Muscle	Smp_039300	Putative trim56 protein [Source:UniProtKB/TrEMBL;Acc:A0A3Q0KEN9]
0.806	1.25154	0.612	1.80558	0.831	0.515	Muscle	Smp_130280	Cell polarity protein [Source:UniProtKB/TrEMBL;Acc:A0A5K4ELK6]
0.804	0.830141	0.608	1.19764	0.729	0.241	Muscle	Smp_086330	Transgelin [Source:UniProtKB/TrEMBL;Acc:G4M0V2]
0.79	1.26656	0.58	1.82726	0.797	0.511	Muscle	Smp_126240	Titin, putative [Source:UniProtKB/TrEMBL;Acc:A0A5K4ELN3]
0.789	0.853923	0.578	1.23195	0.72	0.325	Muscle	Smp_060030	SMB domain-containing protein [Source:UniProtKB/TrEMBL;Acc:G4VAK5]
0.788	1.20418	0.576	1.73727	0.72	0.278	Muscle	Smp_015820	Putative notum [Source:UniProtKB/TrEMBL;Acc:A0A3Q0KCP5]
0.785	0.666622	0.57	0.961732	0.754	0.371	Muscle	Smp_012810	Putative four and A half lim domains [Source:UniProtKB/TrEMBL;Acc:A0A3Q0KCF3]
0.784	0.82151	0.568	1.18519	0.712	0.287	Muscle	Smp_246790	LSDAT_euk domain-containing protein [Source:UniProtKB/TrEMBL;Acc:A0A5K4F0X5]
0.782	0.645666	0.564	0.931499	0.771	0.371	Muscle	Smp_018440	Homeobox domain-containing protein [Source:UniProtKB/TrEMBL;Acc:A0A3Q0KCX5]
0.779	0.4542	0.558	0.655272	0.669	0.27	Muscle	Smp_105020	Putative titin [Source:UniProtKB/TrEMBL;Acc:G4V6G9]
0.779	0.727421	0.558	1.04945	0.78	0.532	Muscle	Smp_015840	Putative zinc finger protein [Source:UniProtKB/TrEMBL;Acc:G4VSN3]
0.779	0.853931	0.558	1.23196	0.737	0.325	Muscle	Smp_336620	Neur_chan_LBD domain-containing protein [Source:UniProtKB/TrEMBL;Acc:A0A5K4FB25]
0.779	0.863067	0.558	1.24514	0.805	0.426	Muscle	Smp_332540	NA
0.778	0.605122	0.556	0.873007	0.712	0.274	Muscle	Smp_022340	Putative pdz and lim domain protein [Source:UniProtKB/TrEMBL;Acc:G4VPH8]
0.778	0.415561	0.556	0.599527	0.653	0.215	Muscle	Smp_176310	Acetylcholine-gated chloride channel subunit [Source:UniProtKB/TrEMBL;Acc:G4M0G9]
0.777	0.497999	0.554	0.718461	0.678	0.266	Muscle	Smp_121780	Serine/threonine kinase [Source:UniProtKB/TrEMBL;Acc:A0A3Q0KKC3]
0.777	0.88961	0.554	1.28344	0.695	0.295	Muscle	Smp_052230	Putative kunitz-type protease inhibitor [Source:UniProtKB/TrEMBL;Acc:A0A3Q0KFV5]
0.771	0.505025	0.542	0.728597	0.712	0.359	Muscle	Smp_135145	NA
0.768	0.628154	0.536	0.906235	0.746	0.384	Muscle	Smp_332550	Protein Wnt [Source:UniProtKB/TrEMBL;Acc:A0A5K4F7N9]
0.766	0.687346	0.532	0.991631	0.729	0.371	Muscle	Smp_154500	TPR_REGION domain-containing protein [Source:UniProtKB/TrEMBL;Acc:A0A3Q0KQE5]
0.765	1.25032	0.53	1.80383	0.695	0.384	Muscle	Smp_213900	Collagen IV NC1 domain-containing protein [Source:UniProtKB/TrEMBL;Acc:A0A5K4F2I7]
0.761	0.693209	0.522	1.00009	0.661	0.278	Muscle	Smp_133830	NA
0.759	0.664886	0.518	0.959228	0.746	0.506	Muscle	Smp_343680	protein-tyrosine-phosphatase [Source:UniProtKB/TrEMBL;Acc:A0A5K4FCX3]
0.756	0.672277	0.512	0.969891	0.686	0.367	Muscle	Smp_341900	EF-hand domain-containing protein [Source:UniProtKB/TrEMBL;Acc:A0A5K4FCA5]
0.747	0.795994	0.494	1.14838	0.72	0.502	Muscle	Smp_132210	F-box domain-containing protein [Source:UniProtKB/TrEMBL;Acc:G4VGQ1]
0.744	0.744296	0.488	1.07379	0.636	0.278	Muscle	Smp_157670	PDZ domain-containing protein [Source:UniProtKB/TrEMBL;Acc:A0A3Q0KR42]
0.741	0.187132	0.482	0.269974	0.788	0.35	Muscle	Smp_343280	G_PROTEIN_RECEP_F3_4 domain-containing protein [Source:UniProtKB/TrEMBL;Acc:A0A5K4FAI6]
0.74	0.606988	0.48	0.875699	0.686	0.304	Muscle	Smp_129230	Subfamily S1A unassigned peptidase (S01 family) [Source:UniProtKB/TrEMBL;Acc:A0A3Q0KLE4]
0.74	0.745856	0.48	1.07604	0.619	0.278	Muscle	Smp_147680	Putative ef hand containing protein [Source:UniProtKB/TrEMBL;Acc:A0A3Q0KPD3]
0.738	0.608163	0.476	0.877394	0.653	0.287	Muscle	Smp_334130	Tripartite motif-containing protein 2 [Source:UniProtKB/TrEMBL;Acc:A0A5K4F871]
0.738	0.863943	0.476	1.24641	0.678	0.384	Muscle	Smp_168730	Carbonic anhydrase [Source:UniProtKB/TrEMBL;Acc:A0A3Q0KSG2]
0.735	0.361362	0.47	0.521335	0.602	0.207	Muscle	Smp_161790	NA
0.731	0.413229	0.462	0.596163	0.619	0.266	Muscle	Smp_143300	Notch [Source:UniProtKB/TrEMBL;Acc:A0A3Q0KNN4]
0.73	0.399409	0.46	0.576225	0.576	0.203	Muscle	Smp_173010	Putative dro/myosuppressin receptor [Source:UniProtKB/TrEMBL;Acc:A0A3Q0KT44]
0.73	0.684494	0.46	0.987516	0.61	0.224	Muscle	Smp_076400	Universal stress protein G, putative [Source:UniProtKB/TrEMBL;Acc:G4LZI3]
0.728	0.516013	0.456	0.74445	0.593	0.207	Muscle	Smp_344460	Ig-like domain-containing protein [Source:UniProtKB/TrEMBL;Acc:A0A5K4FB00]
0.726	1.01158	0.452	1.4594	0.712	0.456	Muscle	Smp_331570	CPXV160 protein [Source:UniProtKB/TrEMBL;Acc:A0A5K4FBL0]
0.724	0.567071	0.448	0.81811	0.644	0.397	Muscle	Smp_337390	Ribosome biogenesis regulatory protein [Source:UniProtKB/TrEMBL;Acc:A0A5K4F957]
0.722	0.739467	0.444	1.06683	0.805	0.54	Muscle	Smp_135710	Putative forkhead protein/ forkhead protein domain [Source:UniProtKB/TrEMBL;Acc:A0A3Q0KMG9]
0.722	0.753572	0.444	1.08718	0.678	0.43	Muscle	Smp_139330	NAChR subunit (ShAR1-beta-like) [Source:UniProtKB/TrEMBL;Acc:A0A3Q0KN69]
0.721	0.587203	0.442	0.847155	0.763	0.464	Muscle	Smp_142880	Rho-GAP domain-containing protein [Source:UniProtKB/TrEMBL;Acc:A0A3Q0KNL3]
0.719	0.352683	0.438	0.508814	0.627	0.249	Muscle	Smp_153100	Putative potassium/sodium hyperpolarization-activated cyclic nucleotide-gated channel [Source:UniProtKB/TrEMBL;Acc:A0A3Q0KQ67]
0.715	0.42507	0.43	0.613246	0.559	0.203	Muscle	Smp_246970	Pleckstrin homology domain-containing family G member 7 [Source:UniProtKB/TrEMBL;Acc:A0A5K4F0Z4]
0.714	0.663941	0.428	0.957865	0.814	0.654	Muscle	Smp_340210	60S ribosomal protein L6 [Source:UniProtKB/TrEMBL;Acc:A0A5K4FBP0]
0.714	0.558258	0.428	0.805397	0.551	0.203	Muscle	Smp_138350	C2H2-type domain-containing protein [Source:UniProtKB/TrEMBL;Acc:A0A3Q0KN29]
0.712	0.24835	0.424	0.358293	0.508	0.152	Muscle	Smp_148180	NA
0.712	0.522176	0.424	0.753341	0.644	0.384	Muscle	Smp_166960	Putative ubiquitin-protein ligase BRE1 [Source:UniProtKB/TrEMBL;Acc:A0A3Q0KS45]
0.71	0.366806	0.42	0.529189	0.517	0.165	Muscle	Smp_020270	Voltage-dependent L-type calcium channel subunit alpha [Source:UniProtKB/TrEMBL;Acc:A0A5K4EAX0]
0.708	0.507195	0.416	0.731728	0.585	0.249	Muscle	Smp_148460	Putative neurofibromin [Source:UniProtKB/TrEMBL;Acc:A0A5K4EQR7]
0.707	0.473677	0.414	0.683372	0.661	0.388	Muscle	Smp_342940	UPF0506 domain-containing protein [Source:UniProtKB/TrEMBL;Acc:A0A5K4FEX6]
0.704	0.342559	0.408	0.494209	0.534	0.203	Muscle	Smp_333650	Putative transient receptor potential cation channel,subfamily m, member [Source:UniProtKB/TrEMBL;Acc:A0A5K4FCC0]
0.702	0.383723	0.404	0.553595	0.525	0.19	Muscle	Smp_245840	Protocadherin-11 Y-linked [Source:UniProtKB/TrEMBL;Acc:A0A5K4F0X0]
0.702	0.595825	0.404	0.859594	0.644	0.359	Muscle	Smp_307090	Nesprin-1 [Source:UniProtKB/TrEMBL;Acc:A0A5K4F4A1]
0.701	0.62585	0.402	0.902911	0.627	0.388	Muscle	Smp_153170	Serine/threonine kinase [Source:UniProtKB/TrEMBL;Acc:A0A3Q0KQ72]
0.7	0.402303	0.4	0.5804	0.636	0.338	Muscle	Smp_160780	Putative voltage-gated potassium channel [Source:UniProtKB/TrEMBL;Acc:G4V7X8]
0.694	0.311943	0.388	0.450038	0.568	0.232	Muscle	Smp_174170	Putative homeobox protein meis [Source:UniProtKB/TrEMBL;Acc:A0A3Q0KT55]
0.694	0.441696	0.388	0.637233	0.805	0.608	Muscle	Smp_315900	Calcium-transporting ATPase [Source:UniProtKB/TrEMBL;Acc:A0A5K4F7M1]
0.693	0.390983	0.386	0.564069	0.695	0.401	Muscle	Smp_345310	HMG box domain-containing protein [Source:UniProtKB/TrEMBL;Acc:A0A5K4FDJ3]
0.684	0.450464	0.368	0.649882	0.695	0.435	Muscle	Smp_129610	Putative malate dehydrogenase [Source:UniProtKB/TrEMBL;Acc:A0A3Q0KLL3]
0.684	0.224338	0.368	0.323651	0.475	0.135	Muscle	Smp_323790	NA
0.682	0.418715	0.364	0.604078	0.576	0.316	Muscle	Smp_302370	Supervillin [Source:UniProtKB/TrEMBL;Acc:A0A5K4F3P0]
0.68	0.246884	0.36	0.356178	0.602	0.333	Muscle	Smp_073280	NA
0.68	0.64459	0.36	0.929947	0.458	0.143	Muscle	Smp_203200	Smp_203200 [Source:UniProtKB/TrEMBL;Acc:G4VKY9]
0.678	0.345087	0.356	0.497855	0.534	0.27	Muscle	Smp_346790	Ig-like domain-containing protein [Source:UniProtKB/TrEMBL;Acc:A0A5K4FBX1]
0.678	1.46849	0.356	2.11858	0.644	0.456	Muscle	Smp_246820	N-acetyltransferase domain-containing protein [Source:UniProtKB/TrEMBL;Acc:A0A5K4F2M1]
0.673	0.514991	0.346	0.742975	0.729	0.565	Muscle	Smp_181090	Putative rna (Guanine-9-) methyltransferase domain containing [Source:UniProtKB/TrEMBL;Acc:A0A3Q0KU17]
0.67	0.32454	0.34	0.468212	0.822	0.743	Muscle	Smp_327480	Spectrin alpha chain [Source:UniProtKB/TrEMBL;Acc:A0A5K4F8H0]
0.67	0.445617	0.34	0.64289	0.475	0.169	Muscle	Smp_334050	Cadherin [Source:UniProtKB/TrEMBL;Acc:A0A5K4FAB7]
0.667	0.207122	0.334	0.298813	0.508	0.232	Muscle	Smp_347790	Cadherin [Source:UniProtKB/TrEMBL;Acc:A0A5K4FH60]
0.667	0.482836	0.334	0.696585	0.814	0.692	Muscle	Smp_018220	TFIIS N-terminal domain-containing protein [Source:UniProtKB/TrEMBL;Acc:G4M0P2]
0.666	0.513652	0.332	0.741043	0.475	0.181	Muscle	Smp_045300	PDZ domain-containing protein [Source:UniProtKB/TrEMBL;Acc:A0A3Q0KF90]
0.663	0.405469	0.326	0.584967	0.669	0.464	Muscle	Smp_245900	1-phosphatidylinositol 4,5-bisphosphate phosphodiesterase [Source:UniProtKB/TrEMBL;Acc:A0A5K4F0P8]
0.662	0.403144	0.324	0.581614	0.534	0.308	Muscle	Smp_332380	ZP domain-containing protein [Source:UniProtKB/TrEMBL;Acc:A0A5K4FAF9]
0.661	0.456439	0.322	0.658502	0.551	0.35	Muscle	Smp_126360	Apple domain-containing protein [Source:UniProtKB/TrEMBL;Acc:A0A3Q0KKY6]
0.655	0.404748	0.31	0.583927	0.415	0.118	Muscle	Smp_319810	ATP-binding cassette sub-family A member 1 [Source:UniProtKB/TrEMBL;Acc:A0A5K4F7C6]
0.655	0.368882	0.31	0.532185	0.568	0.354	Muscle	Smp_167190	Smp_167190 [Source:UniProtKB/TrEMBL;Acc:A0A3Q0KS99]
0.654	0.465001	0.308	0.670854	0.449	0.194	Muscle	Smp_155320	Tetraspanin [Source:UniProtKB/TrEMBL;Acc:A0A3Q0KQI4]
0.653	0.228367	0.306	0.329464	0.568	0.376	Muscle	Smp_074080	Mitogen-activated protein kinase [Source:UniProtKB/TrEMBL;Acc:A0A3Q0KHS1]
0.653	0.620722	0.306	0.895513	0.602	0.447	Muscle	Smp_149950	Dephospho-CoA related kinases [Source:UniProtKB/TrEMBL;Acc:A0A5K4ERN5]
0.653	0.353985	0.306	0.510693	0.483	0.211	Muscle	Smp_241470	Metalloendopeptidase [Source:UniProtKB/TrEMBL;Acc:A0A5K4EZS5]
0.65	0.265708	0.3	0.383335	0.39	0.118	Muscle	Smp_346500	TMEM132 domain-containing protein [Source:UniProtKB/TrEMBL;Acc:A0A5K4FF81]
0.65	0.30715	0.3	0.443124	0.729	0.565	Muscle	Smp_161730	U2 snRNP-associated SURP motif-containing protein [Source:UniProtKB/TrEMBL;Acc:A0A3Q0KRB0]
0.649	0.37949	0.298	0.547488	0.356	0.08	Muscle	Smp_150030	ETS domain-containing protein [Source:UniProtKB/TrEMBL;Acc:A0A5K4ET06]
0.645	0.343298	0.29	0.495275	0.5	0.287	Muscle	Smp_158620	Retinaldehyde binding protein-related [Source:UniProtKB/TrEMBL;Acc:G4LZ90]
0.645	0.276927	0.29	0.399521	0.669	0.502	Muscle	Smp_011640	Protein kinase domain-containing protein [Source:UniProtKB/TrEMBL;Acc:A0A3Q0KCB7]
0.644	0.36265	0.288	0.523193	0.508	0.308	Muscle	Smp_163160	Putative transient receptor potential channel [Source:UniProtKB/TrEMBL;Acc:A0A3Q0KRX8]
0.644	0.200368	0.288	0.289069	0.551	0.346	Muscle	Smp_023940	GRIP domain-containing protein [Source:UniProtKB/TrEMBL;Acc:A0A3Q0KDD5]
0.644	0.414355	0.288	0.597788	0.551	0.342	Muscle	Smp_041430	14-3-3 protein, putative [Source:UniProtKB/TrEMBL;Acc:G4LWW0]
0.643	0.447846	0.286	0.646106	0.441	0.181	Muscle	inx.13	NA
0.642	0.52891	0.284	0.763056	0.864	0.84	Muscle	Smp_053390	Histone H4 [Source:UniProtKB/TrEMBL;Acc:C4QBN1]
0.641	0.291285	0.282	0.420236	0.407	0.139	Muscle	Smp_001100	Fibrillin-2-like [Source:UniProtKB/TrEMBL;Acc:A0A3Q0KBG5]
0.64	0.273066	0.28	0.393951	0.661	0.519	Muscle	Smp_345440	Hemicentin-1 [Source:UniProtKB/TrEMBL;Acc:A0A5K4FDL1]
0.639	0.405026	0.278	0.584329	0.458	0.232	Muscle	Smp_104730	Putative dnaj homolog subfamily B member 4 [Source:UniProtKB/TrEMBL;Acc:A0A3Q0KK22]
0.638	0.391294	0.276	0.564518	0.669	0.544	Muscle	Smp_346200	DnaJ homolog subfamily C member 1 [Source:UniProtKB/TrEMBL;Acc:A0A5K4FF38]
0.638	0.226361	0.276	0.326569	0.381	0.101	Muscle	Smp_157830	Putative erythrocyte membrane protein [Source:UniProtKB/TrEMBL;Acc:A0A3Q0KQR5]
0.637	0.357902	0.274	0.516343	0.627	0.523	Muscle	Smp_045960	Calcium binding atopy-related autoantigen [Source:UniProtKB/TrEMBL;Acc:G4VPR2]
0.637	0.435901	0.274	0.628872	0.72	0.65	Muscle	Smp_047370	Malate dehydrogenase [Source:UniProtKB/TrEMBL;Acc:G4VBJ0]
0.636	0.401263	0.272	0.5789	0.669	0.561	Muscle	Smp_147790	Putative homothorax homeobox protein [Source:UniProtKB/TrEMBL;Acc:A0A3Q0KPE7]
0.634	0.4606	0.268	0.664505	0.864	0.814	Muscle	Smp_044550	Putative far upstream (Fuse) binding protein [Source:UniProtKB/TrEMBL;Acc:A0A3Q0KF74]
0.634	0.265846	0.268	0.383535	0.39	0.173	Muscle	Smp_150340	Monocarboxylate transporter, putative [Source:UniProtKB/TrEMBL;Acc:G4LYW9]
0.632	0.555119	0.264	0.800867	0.483	0.346	Muscle	Smp_149740	Alzheimer's disease beta-amyloid related [Source:UniProtKB/TrEMBL;Acc:A0A3Q0KPN9]
0.632	0.487694	0.264	0.703594	0.754	0.675	Muscle	Smp_088660	SANT domain-containing protein [Source:UniProtKB/TrEMBL;Acc:G4VDP8]
0.631	0.294337	0.262	0.424638	0.661	0.519	Muscle	Smp_213850	UPF0609 protein C4orf27 homolog [Source:UniProtKB/TrEMBL;Acc:A0A5K4F2I1]
0.63	0.360017	0.26	0.519395	0.576	0.439	Muscle	Smp_245420	CULLIN_2 domain-containing protein [Source:UniProtKB/TrEMBL;Acc:A0A5K4F1S4]
0.63	0.316006	0.26	0.4559	0.356	0.105	Muscle	Smp_037780	Lipase [Source:UniProtKB/TrEMBL;Acc:G4V647]
0.628	0.190602	0.256	0.27498	0.492	0.291	Muscle	Smp_024820	Tetraspanin [Source:UniProtKB/TrEMBL;Acc:A0A3Q0KDF8]
0.628	0.335401	0.256	0.483881	0.331	0.127	Muscle	Smp_146680	Putative annexin [Source:UniProtKB/TrEMBL;Acc:A0A3Q0KPE4]
0.627	0.237033	0.254	0.341966	0.712	0.57	Muscle	Smp_096200	tRNA-dihydrouridine synthase, putative [Source:UniProtKB/TrEMBL;Acc:C4QMR1]
0.627	0.297956	0.254	0.42986	0.644	0.489	Muscle	Smp_074400	Ubiquitin carboxyl-terminal hydrolase [Source:UniProtKB/TrEMBL;Acc:A0A3Q0KHT0]
0.627	0.221308	0.254	0.31928	0.653	0.485	Muscle	Smp_052790	Nuclear export mediator factor NEMF [Source:UniProtKB/TrEMBL;Acc:A0A3Q0KFX0]
0.627	0.283787	0.254	0.409418	0.881	0.722	Muscle	Smp_179650	Putative chromobox protein [Source:UniProtKB/TrEMBL;Acc:G4VDS7]
0.627	0.343301	0.254	0.495279	0.653	0.515	Muscle	Smp_074770	L-seryl-tRNA(Sec) kinase [Source:UniProtKB/TrEMBL;Acc:G4VH30]
0.626	0.273776	0.252	0.394975	0.653	0.489	Muscle	Smp_072090	[acyl-carrier protein] S-malonyltransferase [Source:UniProtKB/TrEMBL;Acc:A0A3Q0KHI9]
0.625	0.245712	0.25	0.354488	0.593	0.435	Muscle	Smp_093930	receptor protein-tyrosine kinase [Source:UniProtKB/TrEMBL;Acc:A0A3Q0KJB6]
0.624	0.737392	0.248	1.06383	0.712	0.629	Muscle	Smp_213880	C2H2-type domain-containing protein [Source:UniProtKB/TrEMBL;Acc:A0A5K4F0K9]
0.624	0.746098	0.248	1.07639	0.576	0.392	Muscle	Smp_347850	NTR domain-containing protein [Source:UniProtKB/TrEMBL;Acc:A0A5K4FD38]
0.623	0.263161	0.246	0.379661	0.551	0.38	Muscle	Smp_079650	Putative chromodomain helicase DNA binding protein [Source:UniProtKB/TrEMBL;Acc:A0A3Q0KIA2]
0.622	0.254559	0.244	0.367251	0.339	0.118	Muscle	Smp_176100	Cation efflux protein/ zinc transporter,putative [Source:UniProtKB/TrEMBL;Acc:A0A5K4EWQ4]
0.622	0.308067	0.244	0.444447	0.542	0.418	Muscle	Smp_267320	Nucleosome-remodeling factor subunit BPTF [Source:UniProtKB/TrEMBL;Acc:A0A5K4F3A9]
0.622	0.396473	0.244	0.571989	0.678	0.591	Muscle	Smp_154960	Putative cop-coated vesicle membrane protein P24 (Emp24/gp25l family) [Source:UniProtKB/TrEMBL;Acc:G4V867]
0.62	0.391395	0.24	0.564664	0.432	0.253	Muscle	Smp_001070	NA
0.62	0.324296	0.24	0.46786	0.331	0.097	Muscle	Smp_245980	C2H2-type domain-containing protein [Source:UniProtKB/TrEMBL;Acc:A0A5K4F0Z5]
0.619	0.581533	0.238	0.838975	0.407	0.215	Muscle	Smp_171140	Putative serine-rich repeat protein [Source:UniProtKB/TrEMBL;Acc:A0A3Q0KSR8]
0.616	0.282427	0.232	0.407456	0.314	0.084	Muscle	Smp_342390	DDE-1 domain-containing protein [Source:UniProtKB/TrEMBL;Acc:A0A5K4FA76]
0.616	0.314275	0.232	0.453403	0.508	0.342	Muscle	Smp_146120	Phosphodiesterase [Source:UniProtKB/TrEMBL;Acc:A0A3Q0KP42]
0.616	0.243173	0.232	0.350824	0.534	0.338	Muscle	Smp_302360	Gelsolin-like domain-containing protein [Source:UniProtKB/TrEMBL;Acc:A0A5K4F397]
0.615	0.360201	0.23	0.51966	0.627	0.456	Muscle	Smp_078310	NA
0.614	0.22662	0.228	0.326944	0.644	0.523	Muscle	Smp_346020	NA
0.614	0.240044	0.228	0.34631	0.331	0.148	Muscle	Smp_008610	Deoxyribonuclease II-related [Source:UniProtKB/TrEMBL;Acc:A0A3Q0KC43]
0.614	0.256748	0.228	0.370409	0.449	0.27	Muscle	Smp_181490	Serine/threonine kinase [Source:UniProtKB/TrEMBL;Acc:A0A3Q0KU31]
0.613	0.395704	0.226	0.57088	0.542	0.359	Muscle	Smp_147620	Nonsense-mediated mRNA decay factor SMG8 [Source:UniProtKB/TrEMBL;Acc:A0A3Q0KPC8]
0.613	0.27237	0.226	0.392947	0.814	0.705	Muscle	Smp_053940	Putative heterogeneous nuclear ribonucleoprotein [Source:UniProtKB/TrEMBL;Acc:A0A3Q0KG14]
0.61	0.361341	0.22	0.521305	0.61	0.481	Muscle	Smp_304840	O-linked n-acetylglucosamine transferase, ogt,putative [Source:UniProtKB/TrEMBL;Acc:A0A5K4F5L5]
0.61	0.363418	0.22	0.524302	0.686	0.633	Muscle	Smp_132900	Putative myo inositol monophosphatase [Source:UniProtKB/TrEMBL;Acc:A0A3Q0KM38]
0.608	0.259188	0.216	0.37393	0.661	0.578	Muscle	Smp_032150	Neuroendocrine differentiation factor, putative [Source:UniProtKB/TrEMBL;Acc:G4LYN1]
0.606	0.270547	0.212	0.390317	0.441	0.27	Muscle	Smp_127690	LysM domain-containing protein [Source:UniProtKB/TrEMBL;Acc:A0A3Q0KLA0]
0.605	0.216133	0.21	0.311814	0.78	0.667	Muscle	Smp_084870	CID domain-containing protein [Source:UniProtKB/TrEMBL;Acc:A0A3Q0KIM7]
0.604	0.184935	0.208	0.266804	0.212	0.004	Muscle	Smp_134960	G_PROTEIN_RECEP_F1_2 domain-containing protein [Source:UniProtKB/TrEMBL;Acc:A0A3Q0KMD0]
0.604	0.303852	0.208	0.438365	0.508	0.338	Muscle	Smp_245800	Calponin-homology (CH) domain-containing protein [Source:UniProtKB/TrEMBL;Acc:A0A5K4F1X1]
0.603	0.432526	0.206	0.624003	0.373	0.207	Muscle	Smp_140000	Putative tetraspanin-CD63 receptor [Source:UniProtKB/TrEMBL;Acc:A0A3Q0KN99]
0.602	0.274051	0.204	0.395372	0.669	0.612	Muscle	Smp_091190	Family C78 non-peptidase homologue (C78 family) [Source:UniProtKB/TrEMBL;Acc:A0A3Q0KJ41]
0.602	0.285577	0.204	0.412001	0.458	0.338	Muscle	Smp_320670	Chromatin assembly factor 1 subunit A [Source:UniProtKB/TrEMBL;Acc:A0A5K4F6X5]
0.601	0.475814	0.202	0.686455	0.492	0.405	Muscle	Smp_128890	Putative helicase [Source:UniProtKB/TrEMBL;Acc:A0A3Q0KLG5]
0.601	0.331269	0.202	0.47792	0.856	0.819	Muscle	Smp_900020	NADH dehydrogenase subunit 6 (mitochondrion) [Source:UniProtKB/TrEMBL;Acc:A0A3Q0KVJ4]
0.601	0.300083	0.202	0.432929	0.517	0.397	Muscle	Smp_172490	Transmembrane protein [Source:UniProtKB/TrEMBL;Acc:A0A3Q0KSY7]
0.6	0.23892	0.2	0.344689	0.475	0.325	Muscle	Smp_162230	Microtubule-associated protein [Source:UniProtKB/TrEMBL;Acc:A0A3Q0KRD3]
0.598	0.368498	0.196	0.53163	0.381	0.245	Muscle	Smp_345370	Recombining binding protein suppressor of hairless [Source:UniProtKB/TrEMBL;Acc:A0A5K4FC52]
0.598	0.339982	0.196	0.49049	0.305	0.118	Muscle	Smp_319480	NA
0.598	0.3579	0.196	0.51634	0.559	0.473	Muscle	Smp_302930	Pericentrin, putative [Source:UniProtKB/TrEMBL;Acc:A0A5K4F3S4]
0.598	0.266206	0.196	0.384054	0.381	0.232	Muscle	Smp_147330	Putative atp-dependent RNA helicase [Source:UniProtKB/TrEMBL;Acc:A0A5K4EQX8]
0.597	0.341745	0.194	0.493034	0.712	0.561	Muscle	Smp_152710	glutathione transferase [Source:UniProtKB/TrEMBL;Acc:G4M1D8]
0.596	0.29533	0.192	0.426071	0.746	0.641	Muscle	Smp_333200	PSP domain-containing protein [Source:UniProtKB/TrEMBL;Acc:A0A5K4FAS4]
0.596	0.202645	0.192	0.292355	0.517	0.397	Muscle	Smp_152860	TPR_REGION domain-containing protein [Source:UniProtKB/TrEMBL;Acc:A0A3Q0KQ57]
0.596	0.38097	0.192	0.549623	0.542	0.473	Muscle	Smp_345340	ATP synthase mitochondrial F1 complex assembly factor 2 [Source:UniProtKB/TrEMBL;Acc:A0A5K4FBB9]
0.595	0.208918	0.19	0.301405	0.585	0.523	Muscle	Smp_021170	VPS13C protein, putative [Source:UniProtKB/TrEMBL;Acc:A0A5K4EB16]
0.595	0.375056	0.19	0.541091	0.686	0.646	Muscle	Smp_060190	Ctg4a-related [Source:UniProtKB/TrEMBL;Acc:A0A3Q0KGK5]
0.594	0.437448	0.188	0.631104	0.644	0.574	Muscle	Smp_060900	U4/U6-associated RNA splicing factor-related [Source:UniProtKB/TrEMBL;Acc:A0A3Q0KGM3]
0.594	0.264573	0.188	0.381698	0.78	0.688	Muscle	Smp_193440	Putative p30 dbc protein [Source:UniProtKB/TrEMBL;Acc:A0A3Q0KUN0]
0.594	0.598098	0.188	0.862872	0.263	0.089	Muscle	Smp_320310	Dynein light chain [Source:UniProtKB/TrEMBL;Acc:A0A5K4F8Q6]
0.593	0.297344	0.186	0.428976	0.746	0.692	Muscle	Smp_133120	RNA helicase [Source:UniProtKB/TrEMBL;Acc:G4V8E4]
0.592	0.324238	0.184	0.467776	0.805	0.738	Muscle	Smp_320760	Heat shock 70 kDa protein 14 [Source:UniProtKB/TrEMBL;Acc:A0A5K4F8U2]
0.591	0.469454	0.182	0.677279	0.788	0.705	Muscle	Smp_154610	Pentatricopeptide repeat-containing protein [Source:UniProtKB/TrEMBL;Acc:A0A3Q0KQE6]
0.591	0.257198	0.182	0.371059	0.576	0.443	Muscle	Smp_046900	Seipin [Source:UniProtKB/TrEMBL;Acc:G4VCL9]
0.591	0.276742	0.182	0.399254	0.39	0.262	Muscle	Smp_040100	WD_REPEATS_REGION domain-containing protein [Source:UniProtKB/TrEMBL;Acc:A0A3Q0KES1]
0.591	0.25553	0.182	0.368653	0.585	0.489	Muscle	Smp_052330	GDP-Man:Man(3)GlcNAc(2)-PP-Dol alpha-1,2-mannosyltransferase [Source:UniProtKB/TrEMBL;Acc:G4VF13]
0.591	0.389466	0.182	0.56188	0.703	0.646	Muscle	Smp_122370	Zinc finger protein, putative [Source:UniProtKB/TrEMBL;Acc:A0A3Q0KKF8]
0.59	0.367601	0.18	0.530337	0.525	0.422	Muscle	Smp_212760	Kinesin motor domain-containing protein [Source:UniProtKB/TrEMBL;Acc:A0A3Q0KVH4]
0.589	0.193892	0.178	0.279727	0.932	0.924	Muscle	Smp_056360	Putative p30 dbc protein [Source:UniProtKB/TrEMBL;Acc:G4VSY1]
0.588	0.332858	0.176	0.480213	0.737	0.633	Muscle	Smp_027550	Putative RNA-binding protein [Source:UniProtKB/TrEMBL;Acc:G4VIC7]
0.588	0.288986	0.176	0.416919	0.754	0.713	Muscle	Smp_010710	NADH dehydrogenase [ubiquinone] flavoprotein 1, mitochondrial [Source:UniProtKB/TrEMBL;Acc:A0A3Q0KC95]
0.588	0.202437	0.176	0.292055	0.237	0.072	Muscle	Smp_008850	Putative peptide (FMRFamide/somatostatin)-like receptor [Source:UniProtKB/TrEMBL;Acc:G4VIE4]
0.413	0.428909	0.174	0.618785	0.458	0.591	Muscle	Smp_075500	NA
0.586	0.245175	0.172	0.353713	0.763	0.679	Muscle	Smp_085110	Dihydropyrimidinase (M38 family); Dihydropyrimidinase related protein-2 (M38 family) [Source:UniProtKB/TrEMBL;Acc:G4VES1]
0.586	0.349696	0.172	0.504505	0.517	0.392	Muscle	Smp_158430	Putative ribonuclease t2 [Source:UniProtKB/TrEMBL;Acc:G4V5B9]
0.585	0.205665	0.17	0.296712	0.39	0.283	Muscle	Smp_144180	Putative mixed-lineage leukemia protein, mll [Source:UniProtKB/TrEMBL;Acc:A0A5K4EPP6]
0.584	0.227807	0.168	0.328656	0.729	0.633	Muscle	Smp_002820	Zinc finger CCCH domain-containing protein 6 [Source:UniProtKB/TrEMBL;Acc:A0A3Q0KBK3]
0.584	0.334947	0.168	0.483227	0.432	0.316	Muscle	Smp_346570	tRNA-5-taurinomethyluridine 2-sulfurtransferase [Source:UniProtKB/TrEMBL;Acc:A0A5K4FCL1]
0.583	0.194571	0.166	0.280706	0.458	0.367	Muscle	Smp_341990	C-mannosyltransferase dpy-19 [Source:UniProtKB/TrEMBL;Acc:A0A5K4FEI5]
0.583	0.302887	0.166	0.436973	0.636	0.586	Muscle	Smp_125290	IPR001194 DENN,domain-containing protein [Source:UniProtKB/TrEMBL;Acc:A0A3Q0KKV4]
0.583	0.291107	0.166	0.419978	0.322	0.181	Muscle	Smp_045990	Diras family, GTP-binding ras-like [Source:UniProtKB/TrEMBL;Acc:A0A3Q0KFC3]
0.581	0.299991	0.162	0.432795	0.627	0.561	Muscle	Smp_075000	NA
0.581	0.232564	0.162	0.335519	0.602	0.498	Muscle	Smp_323140	NA
0.581	0.181683	0.162	0.262112	0.458	0.321	Muscle	Smp_055310	[histone H4]-lysine(20) N-methyltransferase [Source:UniProtKB/TrEMBL;Acc:G4V5N4]
0.581	0.287534	0.162	0.414824	0.661	0.578	Muscle	Smp_348840	NA
0.58	0.204892	0.16	0.295596	0.424	0.316	Muscle	Smp_016550	Putative gtp-binding protein hflx [Source:UniProtKB/TrEMBL;Acc:A0A3Q0KCR8]
0.579	0.1872	0.158	0.270072	0.364	0.241	Muscle	Smp_165060	PH domain-containing protein [Source:UniProtKB/TrEMBL;Acc:A0A3Q0KRY3]
0.579	0.210016	0.158	0.302989	0.5	0.354	Muscle	Smp_213630	WD_REPEATS_REGION domain-containing protein [Source:UniProtKB/TrEMBL;Acc:A0A5K4EZK6]
0.578	0.233498	0.156	0.336867	0.407	0.316	Muscle	Smp_032480	Putative stromal antigen [Source:UniProtKB/TrEMBL;Acc:A0A3Q0KE48]
0.578	0.320247	0.156	0.462019	0.72	0.658	Muscle	Smp_128770	Ubiquitin carboxyl-terminal hydrolase [Source:UniProtKB/TrEMBL;Acc:A0A3Q0KLB4]
0.578	0.243492	0.156	0.351285	0.576	0.549	Muscle	Smp_147520	Putative tripartite motif protein [Source:UniProtKB/TrEMBL;Acc:A0A3Q0KP78]
0.578	0.377646	0.156	0.544828	0.898	0.89	Muscle	Smp_003770	Putative histone h1/h5 [Source:UniProtKB/TrEMBL;Acc:G4V6K8]
0.577	0.314713	0.154	0.454035	0.271	0.127	Muscle	Smp_344850	Reverse transcriptase domain-containing protein [Source:UniProtKB/TrEMBL;Acc:A0A5K4FFS5]
0.577	0.19837	0.154	0.286188	0.432	0.342	Muscle	Smp_334280	SAM domain-containing protein [Source:UniProtKB/TrEMBL;Acc:A0A5K4F914]
0.576	0.245682	0.152	0.354445	0.432	0.333	Muscle	Smp_152350	Putative voltage-gated potassium channel [Source:UniProtKB/TrEMBL;Acc:A0A3Q0KQ27]
0.575	0.350739	0.15	0.506009	0.78	0.717	Muscle	Smp_006830	SWIB domain-containing protein [Source:UniProtKB/TrEMBL;Acc:G4V889]
0.575	0.345494	0.15	0.498443	0.695	0.637	Muscle	Smp_100030	Putative ribosome biogenesis protein BMS1 [Source:UniProtKB/TrEMBL;Acc:A0A3Q0KJM3]
0.574	0.280177	0.148	0.404211	0.61	0.549	Muscle	Smp_017290	Signal recognition particle receptor subunit beta [Source:UniProtKB/TrEMBL;Acc:A0A5K4EA31]
0.573	0.29535	0.146	0.426099	0.678	0.612	Muscle	Smp_131360	RNA helicase [Source:UniProtKB/TrEMBL;Acc:A0A5K4ELX9]
0.571	0.192168	0.142	0.27724	0.381	0.291	Muscle	Smp_316100	DUF4604 domain-containing protein [Source:UniProtKB/TrEMBL;Acc:A0A5K4F5U6]
0.571	0.204037	0.142	0.294363	0.305	0.16	Muscle	Smp_245680	Nephrin related [Source:UniProtKB/TrEMBL;Acc:A0A5K4F0U6]
0.571	0.202735	0.142	0.292485	0.695	0.637	Muscle	Smp_164990	Protein FAM76B [Source:UniProtKB/TrEMBL;Acc:A0A3Q0KRX9]
0.569	0.240073	0.138	0.346352	0.415	0.338	Muscle	Smp_141410	Putative cell adhesion molecule [Source:UniProtKB/TrEMBL;Acc:A0A3Q0KND2]
0.568	0.33479	0.136	0.483	0.661	0.637	Muscle	Smp_202620	Smp_202620 [Source:UniProtKB/TrEMBL;Acc:G4VHH7]
0.568	0.392805	0.136	0.566698	0.627	0.608	Muscle	Smp_340120	Malectin domain-containing protein [Source:UniProtKB/TrEMBL;Acc:A0A5K4F9E9]
0.568	0.461743	0.136	0.666155	0.568	0.523	Muscle	Smp_001090	Nuclear pore complex protein [Source:UniProtKB/TrEMBL;Acc:A0A3Q0KBF9]
0.567	0.288233	0.134	0.415832	0.22	0.076	Muscle	Smp_245850	G_PROTEIN_RECEP_F1_2 domain-containing protein [Source:UniProtKB/TrEMBL;Acc:A0A5K4F2A2]
0.567	0.310581	0.134	0.448073	0.373	0.27	Muscle	Smp_139620	PDZ domain-containing protein [Source:UniProtKB/TrEMBL;Acc:A0A3Q0KN61]
0.566	0.24637	0.132	0.355437	0.483	0.443	Muscle	Smp_247450	Major facilitator superfamily domain-containing protein 3 [Source:UniProtKB/TrEMBL;Acc:A0A5K4F2H2]
0.566	0.253087	0.132	0.365127	0.61	0.565	Muscle	Smp_105700	U520, putative [Source:UniProtKB/TrEMBL;Acc:A0A3Q0KK47]
0.436	0.335738	0.128	0.484367	0.576	0.684	Muscle	Smp_072640	SPFH domain / Band 7 family protein, putative [Source:UniProtKB/TrEMBL;Acc:A0A3Q0KHL1]
0.564	0.200887	0.128	0.289819	0.415	0.333	Muscle	Smp_312990	Kinesin motor domain-containing protein [Source:UniProtKB/TrEMBL;Acc:A0A5K4F717]
0.563	0.248526	0.126	0.358547	0.441	0.371	Muscle	Smp_146100	Exocyst complex component [Source:UniProtKB/TrEMBL;Acc:A0A3Q0KP40]
0.563	0.251277	0.126	0.362516	0.737	0.675	Muscle	Smp_068960	Serine/threonine-protein kinase PRP4 homolog [Source:UniProtKB/TrEMBL;Acc:A0A3Q0KHB0]
0.563	0.29224	0.126	0.421614	0.619	0.527	Muscle	Smp_141820	Nefa_Nip30_N domain-containing protein [Source:UniProtKB/TrEMBL;Acc:C4Q726]
0.562	0.287201	0.124	0.414343	0.203	0.084	Muscle	Smp_151580	Putative pdz domain containing protein [Source:UniProtKB/TrEMBL;Acc:A0A3Q0KPY9]
0.562	0.281086	0.124	0.405521	0.39	0.321	Muscle	Smp_015480	XPG_I_2 domain-containing protein [Source:UniProtKB/TrEMBL;Acc:A0A5K4EAA0]
0.562	0.202528	0.124	0.292186	0.568	0.506	Muscle	Smp_129260	Poly [ADP-ribose] polymerase [Source:UniProtKB/TrEMBL;Acc:A0A3Q0KLJ1]
0.561	0.176421	0.122	0.254522	0.627	0.574	Muscle	Smp_213600	WD_REPEATS_REGION domain-containing protein [Source:UniProtKB/TrEMBL;Acc:A0A5K4EZK3]
0.558	0.23841	0.116	0.343953	0.22	0.135	Muscle	Smp_245040	DUF4456 domain-containing protein [Source:UniProtKB/TrEMBL;Acc:A0A5K4F1Y5]
0.556	0.253033	0.112	0.365049	0.263	0.101	Muscle	Smp_088940	Putative zinc finger protein [Source:UniProtKB/TrEMBL;Acc:A0A3Q0KIX1]
0.556	0.182752	0.112	0.263655	0.593	0.489	Muscle	Smp_042420	Putative zinc finger protein [Source:UniProtKB/TrEMBL;Acc:A0A3Q0KEZ3]
0.555	0.239393	0.11	0.345371	0.534	0.532	Muscle	Smp_160870	Putative aaa family ATPase [Source:UniProtKB/TrEMBL;Acc:G4VFW1]
0.445	0.192884	0.11	0.278273	0.492	0.591	Muscle	Smp_310080	LsmAD domain-containing protein [Source:UniProtKB/TrEMBL;Acc:A0A5K4F317]
0.554	0.294485	0.108	0.424852	0.534	0.464	Muscle	Smp_001000	Usp domain-containing protein [Source:UniProtKB/TrEMBL;Acc:G4V5S2]
0.552	0.26215	0.104	0.378203	0.661	0.624	Muscle	Smp_046980	Pre-mRNA-splicing factor 38 [Source:UniProtKB/TrEMBL;Acc:G4VNB2]
0.552	0.410959	0.104	0.592889	0.161	0.063	Muscle	Smp_151590	Putative centrosomal protein of 135 kDa (Cep135 protein) (Centrosomal protein 4) [Source:UniProtKB/TrEMBL;Acc:A0A3Q0KPZ2]
0.448	0.26823	0.104	0.386974	0.475	0.629	Muscle	Smp_045070	U3 small nucleolar RNA-associated protein 15 homolog [Source:UniProtKB/TrEMBL;Acc:A0A3Q0KF85]
0.551	0.205347	0.102	0.296252	0.449	0.388	Muscle	Smp_133050	DZANK-type domain-containing protein [Source:UniProtKB/TrEMBL;Acc:A0A3Q0KM71]
0.55	0.226996	0.1	0.327486	0.263	0.173	Muscle	Smp_194770	NA
0.55	0.245808	0.1	0.354626	0.661	0.633	Muscle	Smp_154000	CCHC-type domain-containing protein [Source:UniProtKB/TrEMBL;Acc:A0A3Q0KQC0]
0.548	0.198025	0.096	0.28569	0.534	0.494	Muscle	Smp_342480	RRM domain-containing protein [Source:UniProtKB/TrEMBL;Acc:A0A5K4FB03]
0.548	0.320329	0.096	0.462137	0.653	0.633	Muscle	Smp_062620	Secreted protein [Source:UniProtKB/TrEMBL;Acc:G4VTE6]
0.547	0.221057	0.094	0.318917	0.551	0.515	Muscle	Smp_173700	Structural maintenance of chromosomes protein [Source:UniProtKB/TrEMBL;Acc:A0A3Q0KT79]
0.546	0.212472	0.092	0.306532	0.576	0.549	Muscle	Smp_168000	Putative monocarboxylate transporter [Source:UniProtKB/TrEMBL;Acc:A0A3Q0KSA0]
0.545	0.203373	0.09	0.293405	0.517	0.473	Muscle	Smp_267300	Ras-GEF domain-containing protein [Source:UniProtKB/TrEMBL;Acc:A0A5K4F1G3]
0.545	0.206633	0.09	0.298108	0.559	0.536	Muscle	Smp_006440	Heterogeneous nuclear ribonucleoprotein l (Hnrnp l), putative [Source:UniProtKB/TrEMBL;Acc:A0A3Q0KBW8]
0.545	0.189866	0.09	0.273919	0.653	0.7	Muscle	Smp_058620	Serine/threonine kinase [Source:UniProtKB/TrEMBL;Acc:A0A3Q0KGE9]
0.545	0.249073	0.09	0.359337	0.534	0.54	Muscle	Smp_078270	Mps one binder kinase activator-like 2 (Mob2) [Source:UniProtKB/TrEMBL;Acc:G4VTG7]
0.455	0.320073	0.09	0.461768	0.39	0.443	Muscle	Smp_344770	WD repeat-containing protein 74 [Source:UniProtKB/TrEMBL;Acc:A0A5K4FDC9]
0.543	0.197152	0.086	0.28443	0.703	0.705	Muscle	Smp_098560	BZIP domain-containing protein [Source:UniProtKB/TrEMBL;Acc:A0A5K4EJS1]
0.543	0.214195	0.086	0.309019	0.364	0.308	Muscle	Smp_045260	5-aminolevulinate synthase [Source:UniProtKB/TrEMBL;Acc:G4VBS0]
0.542	0.224422	0.084	0.323772	0.483	0.477	Muscle	Smp_156880	Sec24-related C, d [Source:UniProtKB/TrEMBL;Acc:G4VKC5]
0.542	0.206983	0.084	0.298613	0.61	0.544	Muscle	Smp_157680	U6 snRNA-associated Sm-like protein LSm4 [Source:UniProtKB/TrEMBL;Acc:G4VPB2]
0.542	0.19629	0.084	0.283186	0.288	0.262	Muscle	Smp_148660	DNA ligase [Source:UniProtKB/TrEMBL;Acc:A0A5K4EQS9]
0.542	0.272939	0.084	0.393768	0.703	0.629	Muscle	Smp_056640	Huntingtin interacting protein-related [Source:UniProtKB/TrEMBL;Acc:G4VH57]
0.541	0.295197	0.082	0.425879	0.508	0.511	Muscle	Smp_005390	2-hydroxyacyl-CoA lyase 2 [Source:UniProtKB/TrEMBL;Acc:A0A3Q0KBV0]
0.541	0.276634	0.082	0.399099	0.178	0.101	Muscle	Smp_124290	Ovule protein [Source:UniProtKB/TrEMBL;Acc:A0A3Q0KKP6]
0.459	0.181554	0.082	0.261927	0.347	0.43	Muscle	Smp_342570	Diacylglycerol kinase [Source:UniProtKB/TrEMBL;Acc:A0A5K4FES7]
0.539	0.233014	0.078	0.336168	0.636	0.57	Muscle	Smp_127050	Putative dna repair protein RAD50 [Source:UniProtKB/TrEMBL;Acc:A0A3Q0KL19]
0.539	0.362559	0.078	0.523063	0.636	0.62	Muscle	Smp_095920	RNA helicase [Source:UniProtKB/TrEMBL;Acc:A0A3Q0KJG6]
0.539	0.281242	0.078	0.405747	0.737	0.705	Muscle	Smp_048260	Putative n-acetyltransferase [Source:UniProtKB/TrEMBL;Acc:G4V8W8]
0.538	0.180285	0.076	0.260096	0.11	0.038	Muscle	Smp_162110	Multidrug and toxin extrusion protein [Source:UniProtKB/TrEMBL;Acc:A0A3Q0KRS4]
0.538	0.215	0.076	0.31018	0.11	0.038	Muscle	Smp_191970	DUF2955 domain-containing protein [Source:UniProtKB/TrEMBL;Acc:A0A3Q0KU88]
0.538	0.500594	0.076	0.722204	0.11	0.038	Muscle	Smp_320330	Dynein light chain [Source:UniProtKB/TrEMBL;Acc:A0A5K4F4X4]
0.537	0.176383	0.074	0.254467	0.314	0.283	Muscle	Smp_151060	Family S60 non-peptidase homologue (S60 family) [Source:UniProtKB/TrEMBL;Acc:A0A3Q0KPX0]
0.537	0.302702	0.074	0.436707	0.525	0.54	Muscle	Smp_030710	Serine/threonine-protein phosphatase [Source:UniProtKB/TrEMBL;Acc:G4LW36]
0.536	0.185828	0.072	0.268093	0.229	0.16	Muscle	Smp_134260	Mitogen-activated protein kinase [Source:UniProtKB/TrEMBL;Acc:A0A3Q0KMB2]
0.536	0.221943	0.072	0.320196	0.686	0.662	Muscle	Smp_083990	Amino acid permease; Amino acid permease; Cationic amino acid transporter, putative [Source:UniProtKB/TrEMBL;Acc:Q26594]
0.536	0.319065	0.072	0.460314	0.602	0.599	Muscle	Smp_337750	Inhibitor of growth protein [Source:UniProtKB/TrEMBL;Acc:G4VFM1]
0.535	0.257106	0.07	0.370926	0.525	0.553	Muscle	Smp_063110	Putative zinc finger protein [Source:UniProtKB/TrEMBL;Acc:G4VMH7]
0.534	0.26914	0.068	0.388287	0.534	0.549	Muscle	Smp_242680	Striatin-interacting protein [Source:UniProtKB/TrEMBL;Acc:A0A5K4F104]
0.534	0.294032	0.068	0.424199	0.441	0.439	Muscle	Smp_245450	WD_REPEATS_REGION domain-containing protein [Source:UniProtKB/TrEMBL;Acc:A0A5K4F234]
0.533	0.185227	0.066	0.267225	0.525	0.489	Muscle	Smp_171770	Tight junction-associated protein 1 [Source:UniProtKB/TrEMBL;Acc:A0A3Q0KSX9]
0.533	0.21509	0.066	0.310309	0.534	0.494	Muscle	Smp_078240	Squamous cell carcinoma antigen recognized by T-cells 3 [Source:UniProtKB/TrEMBL;Acc:G4VLY9]
0.531	0.18973	0.062	0.273723	0.178	0.072	Muscle	Smp_001610	Radial spoke head protein 9 homolog [Source:UniProtKB/TrEMBL;Acc:G4VCG5]
0.529	0.297636	0.058	0.429398	0.746	0.768	Muscle	Smp_072870	Actin, putative [Source:UniProtKB/TrEMBL;Acc:G4LW08]
0.529	0.316483	0.058	0.456589	0.712	0.722	Muscle	Smp_133280	arginine--tRNA ligase [Source:UniProtKB/TrEMBL;Acc:A0A3Q0KM63]
0.529	0.18874	0.058	0.272295	0.449	0.456	Muscle	Smp_046810	Putative m-phase inducer phosphatase(Cdc25) [Source:UniProtKB/TrEMBL;Acc:A0A3Q0KFE7]
0.471	0.258079	0.058	0.372329	0.144	0.219	Muscle	Smp_086470	Putative 22.6kDa tegument-associated antigen [Source:UniProtKB/TrEMBL;Acc:G4VA23]
0.528	0.226267	0.056	0.326435	0.407	0.35	Muscle	Smp_176620	Serine/threonine kinase [Source:UniProtKB/TrEMBL;Acc:A0A3Q0KTM2]
0.472	0.192487	0.056	0.277701	0.653	0.785	Muscle	Smp_046160	Protein phosphatase inhibitor 2 [Source:UniProtKB/TrEMBL;Acc:G4VPT3]
0.526	1.2082	0.052	1.74306	0.212	0.173	Muscle	Smp_079970	Tubulin beta chain [Source:UniProtKB/TrEMBL;Acc:G4VTA5]
0.526	0.184151	0.052	0.265673	0.517	0.532	Muscle	Smp_133380	Serine/threonine-protein phosphatase PGAM5, mitochondrial [Source:UniProtKB/TrEMBL;Acc:A0A3Q0KM28]
0.526	0.431076	0.052	0.621912	0.517	0.532	Muscle	Smp_173210	Putative zinc finger protein [Source:UniProtKB/TrEMBL;Acc:A0A3Q0KTI0]
0.526	0.184877	0.052	0.266721	0.449	0.435	Muscle	Smp_321770	Protein sleepless [Source:UniProtKB/TrEMBL;Acc:A0A5K4F933]
0.525	0.188804	0.05	0.272387	0.585	0.561	Muscle	Smp_088460	General transcription factor IIF subunit 1 [Source:UniProtKB/TrEMBL;Acc:G4V8A3]
0.523	0.210111	0.046	0.303126	0.195	0.173	Muscle	Smp_305100	DUF4042 domain-containing protein [Source:UniProtKB/TrEMBL;Acc:A0A5K4F280]
0.523	0.204556	0.046	0.295112	0.669	0.654	Muscle	Smp_002010	Putative nep1 [Source:UniProtKB/TrEMBL;Acc:G4VLH6]
0.522	0.175437	0.044	0.253102	0.61	0.591	Muscle	Smp_158970	RNA helicase [Source:UniProtKB/TrEMBL;Acc:A0A3Q0KR21]
0.521	0.403271	0.042	0.581797	0.237	0.224	Muscle	Smp_146060	Putative tuberin [Source:UniProtKB/TrEMBL;Acc:A0A5K4EQH7]
0.521	0.236371	0.042	0.341011	0.695	0.722	Muscle	Smp_059910	Serine/threonine-protein phosphatase PGAM5, mitochondrial [Source:UniProtKB/TrEMBL;Acc:G4VT19]
0.52	0.222154	0.04	0.3205	0.28	0.266	Muscle	Smp_241980	Dock-9, putative [Source:UniProtKB/TrEMBL;Acc:A0A5K4F0W3]
0.482	0.204793	0.036	0.295453	0.169	0.215	Muscle	Smp_126840	LIM zinc-binding domain-containing protein [Source:UniProtKB/TrEMBL;Acc:G4VII5]
0.517	0.296387	0.034	0.427596	0.568	0.515	Muscle	Smp_063830	GMP synthase (glutamine-hydrolyzing) [Source:UniProtKB/TrEMBL;Acc:G4M0Y0]
0.485	0.199798	0.03	0.288248	0.627	0.713	Muscle	Smp_082860	tryptophan--tRNA ligase [Source:UniProtKB/TrEMBL;Acc:G4VC69]
0.485	0.297619	0.03	0.429374	0.28	0.321	Muscle	Smp_247180	SHSP domain-containing protein [Source:UniProtKB/TrEMBL;Acc:A0A5K4F2Q3]
0.514	0.43185	0.028	0.623027	0.229	0.173	Muscle	Smp_135460	Putative thymidylate synthase [Source:UniProtKB/TrEMBL;Acc:A0A5K4EN42]
0.514	0.224922	0.028	0.324494	0.525	0.527	Muscle	Smp_319120	PHD and RING finger domain-containing protein 1 [Source:UniProtKB/TrEMBL;Acc:A0A5K4F6L2]
0.487	0.176445	0.026	0.254556	0.39	0.435	Muscle	Smp_152570	WAPL domain-containing protein [Source:UniProtKB/TrEMBL;Acc:A0A3Q0KPY6]
0.487	0.258214	0.026	0.372524	0.449	0.519	Muscle	Smp_051390	NIF3-like protein 1 [Source:UniProtKB/TrEMBL;Acc:G4LY02]
0.512	0.215213	0.024	0.310487	0.186	0.177	Muscle	Smp_174880	Putative fog [Source:UniProtKB/TrEMBL;Acc:G4VR61]
0.488	0.333808	0.024	0.481583	0.449	0.515	Muscle	Smp_018950	La-related protein 7 [Source:UniProtKB/TrEMBL;Acc:A0A3Q0KCZ6]
0.49	0.369327	0.02	0.532827	0.212	0.249	Muscle	Smp_000755	Family M13 non-peptidase homologue (M13 family) [Source:UniProtKB/TrEMBL;Acc:A0A3Q0KBE3]
0.509	0.286043	0.018	0.412673	0.305	0.321	Muscle	Smp_333140	Rootletin [Source:UniProtKB/TrEMBL;Acc:A0A5K4FC49]
0.509	0.26774	0.018	0.386267	0.195	0.194	Muscle	Smp_144950	Putative centrosomal protein of 41 kDa (Cep41 protein) (Testis-specificprotein A14 protein) [Source:UniProtKB/TrEMBL;Acc:A0A3Q0KNX6]
0.508	0.227366	0.016	0.328019	0.771	0.797	Muscle	Smp_337590	U1 small nuclear ribonucleoprotein C [Source:UniProtKB/TrEMBL;Acc:C1M270]
0.492	0.227188	0.016	0.327763	0.695	0.709	Muscle	Smp_132690	RuvB-like helicase [Source:UniProtKB/TrEMBL;Acc:A0A3Q0KM13]
0.507	0.211035	0.014	0.304459	0.559	0.591	Muscle	Smp_341360	UBIQUITIN_CONJUGAT_2 domain-containing protein [Source:UniProtKB/TrEMBL;Acc:A0A5K4FAK7]
0.507	0.538242	0.014	0.776518	0.483	0.536	Muscle	Smp_181470	Putative recs1 protein (Responsive to centrifugal force and shear stressprotein 1 protein) [Source:UniProtKB/TrEMBL;Acc:G4VEN1]
0.505	0.179797	0.01	0.259392	0.492	0.519	Muscle	Smp_131150	Polymyositis/scleroderma autoantigen-related [Source:UniProtKB/TrEMBL;Acc:A0A3Q0KLU2]
0.505	0.210367	0.01	0.303495	0.246	0.249	Muscle	Smp_213020	NA
0.495	0.255911	0.01	0.369202	0.449	0.519	Muscle	Smp_093740	Hepatocyte growth factor-regulated tyrosine kinase substrate [Source:UniProtKB/TrEMBL;Acc:A0A3Q0KJA8]
0.504	0.222282	0.008	0.320685	0.508	0.523	Muscle	Smp_129950	Rna-binding protein 12 (Sh3/ww domain anchor protein in the nucleus) (Swan), putative [Source:UniProtKB/TrEMBL;Acc:G4LZ44]
0.496	0.206329	0.008	0.29767	0.542	0.62	Muscle	Smp_083780	Putative ku P80 DNA helicase [Source:UniProtKB/TrEMBL;Acc:G4V6U2]
0.503	0.205832	0.006	0.296953	0.331	0.325	Muscle	Smp_246520	LRP2-binding protein [Source:UniProtKB/TrEMBL;Acc:A0A5K4F0V0]
0.497	0.213369	0.006	0.307826	0.492	0.586	Muscle	Smp_149500	Elongation factor 2 kinase, putative [Source:UniProtKB/TrEMBL;Acc:A0A5K4ESW9]
0.502	0.200226	0.004	0.288865	0.483	0.553	Muscle	Smp_343860	Endo/exonuclease/phosphatase domain-containing protein [Source:UniProtKB/TrEMBL;Acc:A0A5K4FCZ7]
0.502	0.183426	0.004	0.264628	0.322	0.321	Muscle	Smp_019170	[histone H3]-trimethyl-L-lysine(4) demethylase [Source:UniProtKB/TrEMBL;Acc:G4LUD8]
0.499	0.177532	0.002	0.256124	0.424	0.397	Muscle	Smp_343640	Midasin [Source:UniProtKB/TrEMBL;Acc:A0A5K4FCW8]
0.5	0.296256	0	0.427407	0.288	0.304	Muscle	Smp_212180	Putative glucose-methanol-choline (Gmc) oxidoreductase [Source:UniProtKB/TrEMBL;Acc:A0A3Q0KVF5]
1	3.25974	1	4.70281	1	0.564	Tegument	Smp_200180	Dynein light chain [Source:UniProtKB/TrEMBL;Acc:A0A3Q0KUJ4]
1	3.52118	1	5.07999	1	0.564	Tegument	Smp_203090	Smp_203090 [Source:UniProtKB/TrEMBL;Acc:A0A3Q0KUW0]
1	3.40359	1	4.91035	1	0.481	Tegument	Smp_330600	Interleukin-12 subunit alpha [Source:UniProtKB/TrEMBL;Acc:A0A5K4FBA8]
0.999	3.40432	0.998	4.9114	1	0.568	Tegument	Smp_324300	Secreted phosphoprotein 1 [Source:UniProtKB/TrEMBL;Acc:A0A5K4F7U7]
0.999	3.8667	0.998	5.57847	1	0.598	Tegument	Smp_334555	NA
0.998	2.60241	0.996	3.75448	1	0.496	Tegument	Smp_329780	NA
0.998	3.0116	0.996	4.34482	1	0.614	Tegument	Smp_191670	Secreted protein [Source:UniProtKB/TrEMBL;Acc:A0A3Q0KU33]
0.991	3.13886	0.982	4.52841	0.989	0.477	Tegument	Smp_056460	NA
0.991	3.88195	0.982	5.60048	0.989	0.625	Tegument	Smp_327540	NA
0.99	4.33045	0.98	6.24752	0.989	0.659	Tegument	Smp_032670	Egg protein C122-like [Source:UniProtKB/TrEMBL;Acc:A0A5K4EBV4]
0.99	2.28232	0.98	3.29269	0.989	0.473	Tegument	Smp_190940	EGF-like domain-containing protein [Source:UniProtKB/TrEMBL;Acc:A0A3Q0KU58]
0.988	2.64101	0.976	3.81017	0.989	0.436	Tegument	Smp_328670	Sel1 repeat family protein [Source:UniProtKB/TrEMBL;Acc:A0A5K4F9B1]
0.988	3.43561	0.976	4.95653	0.989	0.708	Tegument	Smp_348380	NA
0.986	3.02614	0.972	4.36579	0.989	0.523	Tegument	Smp_344440	Tetraspanin [Source:UniProtKB/TrEMBL;Acc:A0A5K4FD80]
0.986	3.44348	0.972	4.96789	0.989	0.644	Tegument	Smp_350180	NA
0.982	2.36517	0.964	3.41222	0.978	0.492	Tegument	Smp_136870	ER6-like protein [Source:UniProtKB/TrEMBL;Acc:A0A3Q0KMR5]
0.982	2.32136	0.964	3.34901	0.978	0.504	Tegument	Smp_337820	Pur_ac_phosph_N domain-containing protein [Source:UniProtKB/TrEMBL;Acc:A0A5K4FA13]
0.982	2.57412	0.964	3.71368	0.978	0.436	Tegument	Smp_324360	Secreted protein [Source:UniProtKB/TrEMBL;Acc:A0A5K4F5T3]
0.981	2.67266	0.962	3.85584	0.989	0.655	Tegument	Smp_349080	NA
0.981	3.8237	0.962	5.51644	0.978	0.644	Tegument	Smp_322230	Secreted protein [Source:UniProtKB/TrEMBL;Acc:A0A5K4F7A5]
0.981	2.77415	0.962	4.00226	0.978	0.515	Tegument	Smp_330790	Pr6Pr family membrane protein [Source:UniProtKB/TrEMBL;Acc:A0A5K4F7R5]
0.98	2.46335	0.96	3.55387	0.978	0.432	Tegument	Smp_154590	NA
0.978	2.10888	0.956	3.04248	0.978	0.473	Tegument	Smp_035260	Epidermal growth factor receptor kinase substrate eps8-related protein [Source:UniProtKB/TrEMBL;Acc:G4V7Z9]
0.976	2.69225	0.952	3.88409	0.978	0.557	Tegument	Smp_075330	PID domain-containing protein [Source:UniProtKB/TrEMBL;Acc:G4LX34]
0.976	2.187	0.952	3.15518	0.967	0.417	Tegument	Smp_319430	NA
0.975	2.62865	0.95	3.79235	0.967	0.436	Tegument	Smp_163710	MEG-6 [Source:UniProtKB/TrEMBL;Acc:G4VTX1]
0.974	3.01299	0.948	4.34682	0.978	0.686	Tegument	Smp_173350	Egg protein CP391S-like [Source:UniProtKB/TrEMBL;Acc:G4M158]
0.972	2.416	0.944	3.48555	0.967	0.5	Tegument	Smp_085410	NA
0.969	2.6166	0.938	3.77496	0.967	0.5	Tegument	Smp_328750	NA
0.968	2.72521	0.936	3.93165	0.967	0.481	Tegument	Smp_317750	NA
0.967	1.94043	0.934	2.79945	0.956	0.383	Tegument	Smp_008400	Adenosine kinase [Source:UniProtKB/TrEMBL;Acc:A0A3Q0KC36]
0.967	2.25069	0.934	3.24706	0.967	0.451	Tegument	Smp_350100	NA
0.966	2.82689	0.932	4.07834	0.956	0.447	Tegument	Smp_327370	NA
0.965	1.73742	0.93	2.50657	0.956	0.462	Tegument	Smp_129250	Retinaldehyde binding protein-related [Source:UniProtKB/TrEMBL;Acc:A0A3Q0KLI0]
0.963	2.31482	0.926	3.33958	0.956	0.451	Tegument	Smp_350120	NA
0.963	2.10961	0.926	3.04353	0.956	0.432	Tegument	Smp_317730	Secreted protein [Source:UniProtKB/TrEMBL;Acc:A0A5K4F4C5]
0.963	3.05052	0.926	4.40097	0.956	0.583	Tegument	Smp_317740	ATP-grasp target RiPP [Source:UniProtKB/TrEMBL;Acc:A0A5K4F691]
0.961	2.66912	0.922	3.85072	0.956	0.557	Tegument	Smp_202700	NA
0.961	3.6021	0.922	5.19673	0.956	0.633	Tegument	Smp_329690	Nose resistant to fluoxetine protein 6 [Source:UniProtKB/TrEMBL;Acc:A0A5K4F902]
0.96	1.33523	0.92	1.92633	0.945	0.42	Tegument	Smp_349630	NA
0.958	2.75005	0.916	3.96749	0.945	0.417	Tegument	Smp_329700	Dolichyl-diphosphooligosaccharide--protein glycosyltransferase subunit 2 [Source:UniProtKB/TrEMBL;Acc:A0A5K4F9K5]
0.956	1.86251	0.912	2.68704	0.945	0.402	Tegument	Smp_336400	Zonadhesin [Source:UniProtKB/TrEMBL;Acc:A0A5K4FBX0]
0.956	1.72584	0.912	2.48987	0.967	0.542	Tegument	Smp_329430	Gelsolin-like protein 1 [Source:UniProtKB/TrEMBL;Acc:A0A5K4F7C8]
0.955	1.8448	0.91	2.66148	0.945	0.47	Tegument	Smp_319450	NA
0.955	2.53026	0.91	3.65039	0.945	0.432	Tegument	Smp_317720	Energy transducer TonB [Source:UniProtKB/TrEMBL;Acc:A0A3Q0KC59]
0.954	1.64548	0.908	2.37393	0.956	0.496	Tegument	Smp_051400	Dynein light chain [Source:UniProtKB/TrEMBL;Acc:G4LY04]
0.954	1.98055	0.908	2.85732	0.956	0.515	Tegument	Smp_331910	DUF3421 domain-containing protein [Source:UniProtKB/TrEMBL;Acc:A0A5K4FBP2]
0.954	1.5143	0.908	2.18467	0.945	0.39	Tegument	Smp_003600	DUF3421 domain-containing protein [Source:UniProtKB/TrEMBL;Acc:G4V6M4]
0.953	1.86198	0.906	2.68627	0.934	0.364	Tegument	Smp_343060	Usp domain-containing protein [Source:UniProtKB/TrEMBL;Acc:A0A5K4FB70]
0.953	2.32576	0.906	3.35537	0.934	0.364	Tegument	Smp_153370	Reverse transcriptase domain-containing protein [Source:UniProtKB/TrEMBL;Acc:A0A3Q0KQ80]
0.949	2.12437	0.898	3.06481	0.934	0.42	Tegument	Smp_350160	NA
0.948	2.1936	0.896	3.16469	0.945	0.496	Tegument	Smp_349190	NA
0.948	2.56248	0.896	3.69688	0.934	0.413	Tegument	Smp_009230	Energy transducer TonB [Source:UniProtKB/TrEMBL;Acc:A0A3Q0KC59]
0.948	1.88382	0.896	2.71778	0.945	0.489	Tegument	Smp_321810	Ovule protein [Source:UniProtKB/TrEMBL;Acc:A0A5K4F7S8]
0.946	1.52956	0.892	2.20668	0.934	0.424	Tegument	Smp_314670	NA
0.946	2.61248	0.892	3.76901	0.934	0.485	Tegument	Smp_350240	NA
0.945	1.76729	0.89	2.54966	0.934	0.432	Tegument	Smp_121950	Arrestin_C domain-containing protein [Source:UniProtKB/TrEMBL;Acc:A0A3Q0KKE8]
0.943	1.62142	0.886	2.33922	0.945	0.572	Tegument	Smp_007760	alanine transaminase [Source:UniProtKB/TrEMBL;Acc:G4VPX8]
0.942	2.32861	0.884	3.35947	0.934	0.5	Tegument	Smp_348520	NA
0.941	1.48117	0.882	2.13687	0.934	0.432	Tegument	Smp_308140	Uridine phosphorylase A [Source:UniProtKB/Swiss-Prot;Acc:G4VGI0]
0.938	1.72244	0.876	2.48496	0.923	0.466	Tegument	Smp_343480	Claudin-like protein [Source:UniProtKB/TrEMBL;Acc:A0A5K4FCU3]
0.938	1.99231	0.876	2.87429	0.934	0.519	Tegument	Smp_348500	NA
0.938	1.58338	0.876	2.28434	0.923	0.364	Tegument	Smp_328770	NA
0.936	1.72647	0.872	2.49078	0.912	0.322	Tegument	Smp_335380	NA
0.936	1.44327	0.872	2.0822	0.912	0.379	Tegument	Smp_327780	DUF1474 family protein [Source:UniProtKB/TrEMBL;Acc:A0A5K4F6Z3]
0.935	1.75188	0.87	2.52743	0.912	0.345	Tegument	Smp_165340	Retinaldehyde binding protein-related [Source:UniProtKB/TrEMBL;Acc:A0A3Q0KS00]
0.935	1.45442	0.87	2.09828	0.912	0.36	Tegument	Smp_155110	NA
0.933	2.34872	0.866	3.38848	0.934	0.508	Tegument	Smp_348930	NA
0.931	1.86921	0.862	2.6967	0.934	0.595	Tegument	Smp_303290	Tetraspanin [Source:UniProtKB/TrEMBL;Acc:A0A5K4F3T7]
0.93	1.41744	0.86	2.04494	0.912	0.364	Tegument	Smp_335180	EF-hand domain-containing protein [Source:UniProtKB/TrEMBL;Acc:A0A5K4F9B3]
0.93	1.49753	0.86	2.16048	0.923	0.508	Tegument	Smp_173160	Family M13 unassigned peptidase (M13 family) [Source:UniProtKB/TrEMBL;Acc:A0A3Q0KT66]
0.929	1.64079	0.858	2.36716	0.901	0.375	Tegument	Smp_124980	Tumor necrosis factor induced protein, putative [Source:UniProtKB/TrEMBL;Acc:A0A3Q0KKT8]
0.929	1.89885	0.858	2.73946	0.901	0.375	Tegument	Smp_158570	Secreted protein [Source:UniProtKB/TrEMBL;Acc:A0A3Q0KR00]
0.928	2.15774	0.856	3.11296	0.912	0.451	Tegument	Smp_348940	NA
0.926	1.47547	0.852	2.12865	0.901	0.367	Tegument	Smp_320210	Dynein light chain [Source:UniProtKB/TrEMBL;Acc:A0A5K4F5B2]
0.926	1.36327	0.852	1.96679	0.912	0.398	Tegument	Smp_086630	NA
0.924	1.37339	0.848	1.98139	0.89	0.307	Tegument	Smp_302810	Aamy domain-containing protein [Source:UniProtKB/TrEMBL;Acc:A0A5K4F3Q7]
0.924	1.53574	0.848	2.21561	0.901	0.409	Tegument	Smp_341380	Ceramidase [Source:UniProtKB/TrEMBL;Acc:A0A5K4FC46]
0.924	2.03362	0.848	2.93389	0.89	0.318	Tegument	Smp_201330	Smp_201330 [Source:UniProtKB/TrEMBL;Acc:G4LV63]
0.924	2.10611	0.848	3.03847	0.923	0.538	Tegument	Smp_349710	NA
0.923	1.41333	0.846	2.03901	0.912	0.515	Tegument	Smp_349360	NA
0.922	1.48825	0.844	2.1471	0.89	0.367	Tegument	Smp_332340	NA
0.922	1.4453	0.844	2.08513	0.912	0.439	Tegument	Smp_349050	NA
0.921	2.07992	0.842	3.0007	0.89	0.383	Tegument	Smp_194130	Egg protein CP391S-like [Source:UniProtKB/TrEMBL;Acc:A0A3Q0KUB5]
0.921	1.53272	0.842	2.21125	0.89	0.348	Tegument	Smp_308910	NA
0.921	1.54245	0.842	2.22528	0.89	0.352	Tegument	Smp_328150	Neprilysin-2 [Source:UniProtKB/TrEMBL;Acc:A0A5K4FAM8]
0.918	1.44535	0.836	2.08521	0.89	0.379	Tegument	Smp_343490	NA
0.917	1.39381	0.834	2.01084	0.989	0.727	Tegument	Smp_025860	Thymosin beta [Source:UniProtKB/TrEMBL;Acc:G4VAQ2]
0.917	1.66898	0.834	2.40783	0.901	0.371	Tegument	Smp_327395	NA
0.915	1.52929	0.83	2.2063	0.967	0.674	Tegument	Smp_323820	LITAF domain-containing protein [Source:UniProtKB/TrEMBL;Acc:A0A5K4F5N3]
0.912	2.13101	0.824	3.07439	0.89	0.458	Tegument	Smp_169090	MFS domain-containing protein [Source:UniProtKB/TrEMBL;Acc:A0A3Q0KSU8]
0.911	1.20144	0.822	1.73331	0.934	0.549	Tegument	Smp_340150	ABC transporter [Source:UniProtKB/TrEMBL;Acc:A0A5K4F9F4]
0.911	1.78281	0.822	2.57204	0.879	0.371	Tegument	Smp_078590	NA
0.909	1.76175	0.818	2.54167	0.879	0.375	Tegument	Smp_148820	Hypoxanthine-guanine phosphoribosyltransferase,putative [Source:UniProtKB/TrEMBL;Acc:A0A3Q0KPJ1]
0.909	1.19421	0.818	1.72289	0.89	0.386	Tegument	Smp_327040	NA
0.904	1.21883	0.808	1.75839	0.879	0.432	Tegument	Smp_051660	ODV-E66 [Source:UniProtKB/TrEMBL;Acc:G4LY09]
0.904	1.35438	0.808	1.95396	0.89	0.417	Tegument	Smp_037230	Fimbrin, putative [Source:UniProtKB/TrEMBL;Acc:A0A3Q0KEJ8]
0.903	1.29075	0.806	1.86216	0.857	0.318	Tegument	Smp_327910	Peptidase_M13_N domain-containing protein [Source:UniProtKB/TrEMBL;Acc:A0A5K4F8K3]
0.903	1.1567	0.806	1.66876	0.879	0.364	Tegument	Smp_349560	NA
0.902	1.25009	0.804	1.8035	0.89	0.413	Tegument	Smp_174510	Dynein light chain [Source:UniProtKB/TrEMBL;Acc:G4V850]
0.902	2.825	0.804	4.07561	0.879	0.504	Tegument	Smp_349370	NA
0.9	1.23747	0.8	1.78529	0.868	0.39	Tegument	Smp_328500	EGF-like domain-containing protein [Source:UniProtKB/TrEMBL;Acc:A0A5K4FAR1]
0.899	0.965711	0.798	1.39323	0.879	0.432	Tegument	Smp_025380	Similar to 16 kDa calcium-binding protein [Source:UniProtKB/TrEMBL;Acc:G4VPE1]
0.898	1.56115	0.796	2.25227	0.879	0.386	Tegument	Smp_349670	NA
0.896	1.03956	0.792	1.49977	0.846	0.284	Tegument	Smp_346850	Egg protein [Source:UniProtKB/TrEMBL;Acc:A0A5K4FGP4]
0.895	1.24606	0.79	1.79768	0.912	0.587	Tegument	Smp_085290	Tropomyosin, putative [Source:UniProtKB/TrEMBL;Acc:G4LV43]
0.895	1.20644	0.79	1.74052	0.857	0.383	Tegument	Smp_128430	Scavenger receptor class B member 1 [Source:UniProtKB/TrEMBL;Acc:A0A5K4EL37]
0.894	1.5153	0.788	2.18611	0.857	0.428	Tegument	Smp_341490	NA
0.894	1.45017	0.788	2.09216	0.901	0.58	Tegument	Smp_350110	NA
0.893	1.25973	0.786	1.81741	0.846	0.307	Tegument	Smp_342770	NA
0.892	1.32159	0.784	1.90666	0.846	0.311	Tegument	Smp_340140	NA
0.891	1.05151	0.782	1.517	0.956	0.629	Tegument	Smp_145300	peptidylglycine monooxygenase [Source:UniProtKB/TrEMBL;Acc:Q86QQ6]
0.891	0.966489	0.782	1.39435	0.857	0.348	Tegument	Smp_053560	non-specific serine/threonine protein kinase [Source:UniProtKB/TrEMBL;Acc:G4VJ06]
0.889	1.13915	0.778	1.64344	0.857	0.307	Tegument	Smp_348950	NA
0.887	1.03963	0.774	1.49987	0.835	0.273	Tegument	Smp_318350	NA
0.885	1.48942	0.77	2.14878	0.857	0.405	Tegument	Smp_349810	NA
0.882	1.08951	0.764	1.57183	0.835	0.307	Tegument	Smp_336060	Alternative protein [Source:UniProtKB/TrEMBL;Acc:A0A5K4F9I6]
0.881	1.25479	0.762	1.81028	0.835	0.314	Tegument	Smp_350510	NA
0.879	1.02646	0.758	1.48087	0.824	0.277	Tegument	Smp_331130	Phage protein [Source:UniProtKB/TrEMBL;Acc:A0A5K4F799]
0.877	0.826876	0.754	1.19293	0.824	0.314	Tegument	Smp_095480	Dynein light chain [Source:UniProtKB/TrEMBL;Acc:G4V849]
0.877	1.66025	0.754	2.39523	0.868	0.455	Tegument	Smp_350210	NA
0.876	0.852488	0.752	1.22988	0.824	0.28	Tegument	Smp_330570	Conserved domain protein [Source:UniProtKB/TrEMBL;Acc:A0A5K4F990]
0.872	0.977399	0.744	1.41009	0.824	0.326	Tegument	Smp_156550	Alpha-amylase, putative [Source:UniProtKB/TrEMBL;Acc:A0A3Q0KQQ3]
0.872	0.775485	0.744	1.11879	0.857	0.428	Tegument	Smp_104110	Putative rho GTPase [Source:UniProtKB/TrEMBL;Acc:G4VAJ6]
0.871	1.11164	0.742	1.60376	0.846	0.417	Tegument	Smp_028870	Saposin B-type domain-containing protein [Source:UniProtKB/TrEMBL;Acc:A0A3Q0KDS9]
0.871	1.44278	0.742	2.08149	0.813	0.261	Tegument	Smp_133400	NA
0.866	1.60558	0.732	2.31636	0.802	0.299	Tegument	Smp_166690	NA
0.864	0.920057	0.728	1.32736	0.802	0.295	Tegument	Smp_343980	RING-type domain-containing protein [Source:UniProtKB/TrEMBL;Acc:A0A5K4FFD7]
0.861	0.784698	0.722	1.13208	0.813	0.348	Tegument	Smp_314170	Cellulase domain-containing protein [Source:UniProtKB/TrEMBL;Acc:A0A5K4F5G1]
0.86	1.63743	0.72	2.36231	0.824	0.436	Tegument	Smp_328140	Neprilysin-1-like [Source:UniProtKB/TrEMBL;Acc:A0A5K4F8M1]
0.857	0.91804	0.714	1.32445	0.78	0.227	Tegument	Smp_070370	G_PROTEIN_RECEP_F3_4 domain-containing protein [Source:UniProtKB/TrEMBL;Acc:G4VT96]
0.857	1.24144	0.714	1.79103	0.791	0.273	Tegument	Smp_312580	Pribosyltran domain-containing protein [Source:UniProtKB/TrEMBL;Acc:A0A5K4F8A3]
0.856	0.970056	0.712	1.39949	0.824	0.352	Tegument	Smp_059200	NA
0.856	1.15543	0.712	1.66694	0.791	0.299	Tegument	Smp_009810	Branching Xylosyltransferase [Source:UniProtKB/TrEMBL;Acc:A0A5K4E9E2]
0.856	0.958948	0.712	1.38347	0.791	0.239	Tegument	Smp_349340	NA
0.852	0.955539	0.704	1.37855	0.802	0.398	Tegument	Smp_349650	NA
0.851	1.19906	0.702	1.72988	0.802	0.33	Tegument	Smp_350150	NA
0.849	0.721898	0.698	1.04148	0.769	0.261	Tegument	Smp_121230	Interleukin 18 [Source:UniProtKB/TrEMBL;Acc:A0A3Q0KKD0]
0.845	0.689097	0.69	0.994157	0.78	0.295	Tegument	Smp_075430	IRS-type PTB domain-containing protein [Source:UniProtKB/TrEMBL;Acc:G4LX21]
0.844	0.843766	0.688	1.2173	0.835	0.492	Tegument	Smp_333730	MJ1316 domain-containing protein [Source:UniProtKB/TrEMBL;Acc:A0A5K4F8S7]
0.84	1.02775	0.68	1.48273	0.813	0.428	Tegument	Smp_320500	NA
0.84	0.667951	0.68	0.96365	0.747	0.189	Tegument	Smp_031300	Putative universal stress protein [Source:UniProtKB/TrEMBL;Acc:G4VPM6]
0.835	1.12534	0.67	1.62353	0.78	0.386	Tegument	Smp_349160	NA
0.834	1.18918	0.668	1.71563	0.769	0.295	Tegument	Smp_133900	Indoleamine 2,3-dioxygenase 2 [Source:UniProtKB/TrEMBL;Acc:A0A3Q0KMB9]
0.833	0.5502	0.666	0.793771	0.835	0.447	Tegument	Smp_075500	NA
0.832	0.942585	0.664	1.35986	0.736	0.242	Tegument	Smp_320510	Plexin-B [Source:UniProtKB/TrEMBL;Acc:A0A5K4F4Y6]
0.83	0.6901	0.66	0.995604	0.736	0.25	Tegument	Smp_330550	NA
0.827	0.995938	0.654	1.43683	0.758	0.322	Tegument	Smp_349070	NA
0.826	0.684838	0.652	0.988012	0.813	0.428	Tegument	Smp_245530	EF-hand domain-containing protein [Source:UniProtKB/TrEMBL;Acc:A0A5K4F245]
0.825	0.780139	0.65	1.1255	0.813	0.424	Tegument	Smp_349590	NA
0.824	0.964163	0.648	1.39099	0.725	0.231	Tegument	Smp_333280	Secreted protein [Source:UniProtKB/TrEMBL;Acc:A0A5K4FAU0]
0.823	0.887494	0.646	1.28038	0.758	0.333	Tegument	Smp_349690	NA
0.822	0.949506	0.644	1.36985	0.769	0.341	Tegument	Smp_349750	NA
0.822	0.918492	0.644	1.3251	0.736	0.258	Tegument	Smp_349100	NA
0.821	0.719969	0.642	1.0387	0.791	0.39	Tegument	Smp_003610	DUF3421 domain-containing protein [Source:UniProtKB/TrEMBL;Acc:G4V6M3]
0.821	0.617622	0.642	0.89104	0.714	0.201	Tegument	Smp_124520	EF-hand domain-containing protein [Source:UniProtKB/TrEMBL;Acc:A0A3Q0KKR3]
0.818	0.62199	0.636	0.897342	0.769	0.292	Tegument	Smp_315650	NA
0.818	0.673147	0.636	0.971146	0.736	0.314	Tegument	Smp_321790	Flocculation protein FLO11-like [Source:UniProtKB/TrEMBL;Acc:A0A5K4F584]
0.815	0.575857	0.63	0.830786	0.725	0.216	Tegument	Smp_349320	NA
0.815	0.445446	0.63	0.642643	0.725	0.223	Tegument	Smp_327490	NA
0.814	0.773217	0.628	1.11552	0.725	0.235	Tegument	Smp_330700	NA
0.813	1.09358	0.626	1.5777	0.714	0.216	Tegument	Smp_328380	S protein [Source:UniProtKB/TrEMBL;Acc:A0A5K4F8N8]
0.812	0.813906	0.624	1.17422	0.802	0.424	Tegument	Smp_127450	Smp_127450 [Source:UniProtKB/TrEMBL;Acc:A0A3Q0KL86]
0.812	0.804821	0.624	1.16111	0.725	0.246	Tegument	Smp_323800	LITAF domain-containing protein [Source:UniProtKB/TrEMBL;Acc:A0A5K4F9L4]
0.81	0.601437	0.62	0.86769	0.692	0.178	Tegument	Smp_347490	NA
0.809	0.926329	0.618	1.33641	0.703	0.201	Tegument	Smp_349740	NA
0.807	0.7435	0.614	1.07264	0.714	0.231	Tegument	Smp_047640	Ferritin [Source:UniProtKB/TrEMBL;Acc:A0A5K4EDQ5]
0.807	1.19968	0.614	1.73077	0.791	0.511	Tegument	Smp_179970	NA
0.807	0.951795	0.614	1.37315	0.714	0.231	Tegument	Smp_102020	NA
0.802	0.486449	0.604	0.701798	0.681	0.189	Tegument	Smp_349640	NA
0.801	0.434339	0.602	0.626618	0.692	0.227	Tegument	Smp_330680	NA
0.801	0.518496	0.602	0.748031	0.681	0.193	Tegument	Smp_188200	DUF3421 domain-containing protein [Source:UniProtKB/TrEMBL;Acc:G4V6M5]
0.799	0.602011	0.598	0.868518	0.659	0.148	Tegument	Smp_327950	Peptidase_M13_N domain-containing protein [Source:UniProtKB/TrEMBL;Acc:A0A5K4F702]
0.793	0.708126	0.586	1.02161	0.912	0.67	Tegument	Smp_308145	Putative uridine phosphorylase [Source:UniProtKB/TrEMBL;Acc:A0A5K4F6A1]
0.791	0.593244	0.582	0.855871	0.67	0.174	Tegument	Smp_349250	NA
0.79	0.675411	0.58	0.974413	0.692	0.273	Tegument	Smp_324350	NA
0.789	0.497104	0.578	0.71717	0.78	0.428	Tegument	Smp_140180	Putative cop-coated vesicle membrane protein P24 (Emp24/gp25l family) [Source:UniProtKB/TrEMBL;Acc:G4VMT8]
0.784	0.411052	0.568	0.593023	0.637	0.163	Tegument	Smp_054300	Fucosyltransferase [Source:UniProtKB/TrEMBL;Acc:A0A3Q0KG08]
0.781	0.440323	0.562	0.635251	0.703	0.292	Tegument	Smp_310050	GT23 domain-containing protein [Source:UniProtKB/TrEMBL;Acc:A0A5K4F6K9]
0.778	0.35302	0.556	0.5093	0.604	0.114	Tegument	Smp_179390	NA
0.778	0.932559	0.556	1.3454	0.637	0.163	Tegument	Smp_342430	Secreted protein [Source:UniProtKB/TrEMBL;Acc:A0A5K4FA80]
0.777	0.471836	0.554	0.680715	0.648	0.197	Tegument	Smp_303450	NA
0.775	0.554463	0.55	0.799921	0.791	0.496	Tegument	Smp_098340	gamma-glutamylcyclotransferase [Source:UniProtKB/TrEMBL;Acc:A0A3Q0KJN6]
0.77	0.384166	0.54	0.554234	0.604	0.106	Tegument	Smp_349330	NA
0.769	0.596364	0.538	0.860371	0.615	0.155	Tegument	Smp_327920	Peptidase_M13_N domain-containing protein [Source:UniProtKB/TrEMBL;Acc:A0A5K4F936]
0.768	0.538676	0.536	0.777145	0.626	0.17	Tegument	Smp_094930	Early growth response protein, putative [Source:UniProtKB/TrEMBL;Acc:A0A3Q0KJE7]
0.766	0.521173	0.532	0.751894	0.736	0.386	Tegument	Smp_327260	Transmembrane protein 45B [Source:UniProtKB/TrEMBL;Acc:A0A5K4F6V3]
0.766	0.458797	0.532	0.661903	0.604	0.144	Tegument	Smp_015020	Sodium/potassium-transporting ATPase subunit alpha [Source:UniProtKB/TrEMBL;Acc:G4VGA5]
0.763	0.634502	0.526	0.915393	0.725	0.436	Tegument	Smp_143690	Feline leukemia virus subgroup C receptor-related [Source:UniProtKB/TrEMBL;Acc:A0A3Q0KNQ1]
0.758	0.388493	0.516	0.560478	0.648	0.25	Tegument	Smp_101970	Putative placenta-specificprotein 8 protein (C15 protein) (Onzin) [Source:UniProtKB/TrEMBL;Acc:G4VTB5]
0.756	0.373706	0.512	0.539144	0.681	0.303	Tegument	Smp_140590	Galectin domain-containing protein [Source:UniProtKB/TrEMBL;Acc:A0A3Q0KNB5]
0.748	0.375461	0.496	0.541676	0.681	0.348	Tegument	Smp_005500	Polypeptide N-acetylgalactosaminyltransferase [Source:UniProtKB/TrEMBL;Acc:A0A3Q0KBU6]
0.745	0.477314	0.49	0.688619	0.648	0.303	Tegument	Smp_245090	PDZ domain-containing protein [Source:UniProtKB/TrEMBL;Acc:A0A5K4F3G4]
0.742	0.432953	0.484	0.62462	0.857	0.689	Tegument	Smp_008660	Putative gelsolin [Source:UniProtKB/TrEMBL;Acc:G4VIJ1]
0.737	0.418866	0.474	0.604296	0.571	0.193	Tegument	Smp_341810	Dynein light chain [Source:UniProtKB/TrEMBL;Acc:A0A5K4FAR3]
0.736	0.499857	0.472	0.721141	0.593	0.265	Tegument	Smp_349580	NA
0.734	0.393173	0.468	0.567229	0.637	0.277	Tegument	Smp_146600	Putative rho GTPase [Source:UniProtKB/TrEMBL;Acc:A0A5K4EQ95]
0.733	0.343448	0.466	0.495491	0.582	0.239	Tegument	Smp_197730	Rrm-containing protein seb-4, putative [Source:UniProtKB/TrEMBL;Acc:A0A5K4EZ02]
0.731	0.351311	0.462	0.506835	0.549	0.121	Tegument	Smp_173610	Secreted protein [Source:UniProtKB/TrEMBL;Acc:G4VB32]
0.73	0.316437	0.46	0.456522	0.549	0.148	Tegument	Smp_213750	MFS domain-containing protein [Source:UniProtKB/TrEMBL;Acc:A0A5K4F2H1]
0.729	0.348134	0.458	0.502251	0.582	0.174	Tegument	Smp_340490	16 kDa calcium-binding protein [Source:UniProtKB/TrEMBL;Acc:A0A5K4FCQ4]
0.725	0.235906	0.45	0.340341	0.538	0.136	Tegument	Smp_349570	NA
0.723	0.445005	0.446	0.642007	0.538	0.148	Tegument	Smp_345690	Calcium-activated potassium channel slowpoke [Source:UniProtKB/TrEMBL;Acc:A0A5K4FBH0]
0.723	0.208358	0.446	0.300596	0.495	0.072	Tegument	Smp_214190	Calpain catalytic domain-containing protein [Source:UniProtKB/TrEMBL;Acc:A0A5K4EZY6]
0.723	0.372771	0.446	0.537795	0.703	0.356	Tegument	Smp_164020	TLDc domain-containing protein [Source:UniProtKB/TrEMBL;Acc:A0A3Q0KRU7]
0.723	1.25314	0.446	1.8079	0.582	0.239	Tegument	Smp_350230	NA
0.722	0.357185	0.444	0.515309	0.538	0.167	Tegument	Smp_344470	t-SNARE coiled-coil homology domain-containing protein [Source:UniProtKB/TrEMBL;Acc:A0A5K4FD84]
0.72	0.283455	0.44	0.408939	0.484	0.064	Tegument	Smp_328680	Glycophorin-A [Source:UniProtKB/TrEMBL;Acc:A0A5K4FAS9]
0.715	0.344593	0.43	0.497142	0.56	0.201	Tegument	Smp_137610	Tyrosine kinase [Source:UniProtKB/TrEMBL;Acc:A0A3Q0KMP3]
0.715	0.3608	0.43	0.520525	0.516	0.14	Tegument	Smp_162180	Putative crp3/crip3 [Source:UniProtKB/TrEMBL;Acc:A0A3Q0KRI7]
0.715	1.26236	0.43	1.8212	0.681	0.436	Tegument	Smp_349530	NA
0.712	0.317106	0.424	0.457488	0.571	0.205	Tegument	Smp_340570	NA
0.712	0.26051	0.424	0.375837	0.681	0.367	Tegument	Smp_165200	C2 domain-containing protein [Source:UniProtKB/TrEMBL;Acc:A0A5K4EUB1]
0.71	0.471944	0.42	0.680872	0.549	0.201	Tegument	Smp_322590	Venom protein [Source:UniProtKB/TrEMBL;Acc:A0A5K4F5U3]
0.708	0.214331	0.416	0.309215	0.473	0.098	Tegument	Smp_333830	Neprilysin-1-like [Source:UniProtKB/TrEMBL;Acc:A0A5K4F845]
0.708	0.881616	0.416	1.2719	0.615	0.356	Tegument	Smp_349090	NA
0.707	0.264229	0.414	0.381202	0.56	0.235	Tegument	Smp_336740	T-box domain-containing protein [Source:UniProtKB/TrEMBL;Acc:A0A5K4FBZ4]
0.705	0.796385	0.41	1.14894	0.736	0.614	Tegument	Smp_054010	Putative cationic amino acid transporter [Source:UniProtKB/TrEMBL;Acc:G4VHR0]
0.702	0.335968	0.404	0.4847	0.516	0.152	Tegument	Smp_330100	DUF5063 domain-containing protein [Source:UniProtKB/TrEMBL;Acc:A0A5K4F6Y9]
0.701	0.195764	0.402	0.282428	0.56	0.295	Tegument	Smp_042790	Dolichol-phosphate mannosyltransferase subunit 1 [Source:UniProtKB/TrEMBL;Acc:G4VIT8]
0.701	0.271303	0.402	0.391408	0.582	0.299	Tegument	Smp_011220	Putative glucosamine-fructose-6-phosphate aminotransferase [Source:UniProtKB/TrEMBL;Acc:A0A3Q0KCB0]
0.699	0.370869	0.398	0.535051	0.582	0.299	Tegument	Smp_162790	NA
0.699	0.315735	0.398	0.45551	0.659	0.424	Tegument	Smp_064240	Putative clathrin coat assembly protein ap-1 [Source:UniProtKB/TrEMBL;Acc:A0A3Q0KGX2]
0.699	0.281584	0.398	0.40624	0.593	0.235	Tegument	Smp_245310	NA
0.698	0.302314	0.396	0.436146	0.571	0.269	Tegument	Smp_138810	Putative fgf receptor activating protein [Source:UniProtKB/TrEMBL;Acc:A0A3Q0KN21]
0.696	0.25711	0.392	0.370931	0.604	0.345	Tegument	Smp_013440	Putative solute carrier protein [Source:UniProtKB/TrEMBL;Acc:A0A3Q0KCI0]
0.693	0.282728	0.386	0.407891	0.473	0.114	Tegument	Smp_341600	Dynein light chain [Source:UniProtKB/TrEMBL;Acc:G4V851]
0.692	0.366371	0.384	0.528561	0.582	0.288	Tegument	Smp_094190	Serine/threonine kinase [Source:UniProtKB/TrEMBL;Acc:G4VR00]
0.69	0.318362	0.38	0.459299	0.582	0.288	Tegument	Smp_347700	ELMO domain-containing protein [Source:UniProtKB/TrEMBL;Acc:A0A5K4FD18]
0.689	0.213239	0.378	0.307639	0.56	0.261	Tegument	Smp_079960	Tubulin beta chain [Source:UniProtKB/TrEMBL;Acc:G4VTA4]
0.686	0.186865	0.372	0.269589	0.549	0.216	Tegument	Smp_055260	Putative sodium-dependent amino acid transporter [Source:UniProtKB/TrEMBL;Acc:A0A3Q0KG51]
0.686	0.37089	0.372	0.535082	0.484	0.201	Tegument	Smp_247660	Unique cartilage matrix-associated protein C-terminal fragment [Source:UniProtKB/TrEMBL;Acc:A0A5K4F2X0]
0.685	0.536128	0.37	0.77347	0.516	0.182	Tegument	Smp_349380	NA
0.682	0.457741	0.364	0.660381	0.802	0.659	Tegument	Smp_168170	Metallophos domain-containing protein [Source:UniProtKB/TrEMBL;Acc:G4VFG2]
0.672	0.201513	0.344	0.290722	0.593	0.356	Tegument	Smp_135970	Putative polcalcin Che a 3 (Calcium-binding pollen allergen Che a 3) [Source:UniProtKB/TrEMBL;Acc:G4VPD9]
0.671	0.272757	0.342	0.393506	0.495	0.189	Tegument	Smp_312620	Monocyte to macrophage differentiation factor 2 [Source:UniProtKB/TrEMBL;Acc:A0A5K4F550]
0.667	0.200845	0.334	0.289758	0.989	0.958	Tegument	Smp_325920	60S ribosomal protein L27a [Source:UniProtKB/TrEMBL;Acc:A0A5K4F6K1]
0.667	0.278633	0.334	0.401983	0.44	0.129	Tegument	Smp_349820	NA
0.666	0.285181	0.332	0.41143	0.571	0.39	Tegument	Smp_318150	Elongation of very long chain fatty acids protein [Source:UniProtKB/TrEMBL;Acc:A0A5K4F3E1]
0.666	0.196669	0.332	0.283733	0.385	0.072	Tegument	Smp_335140	EF-hand domain-containing protein [Source:UniProtKB/TrEMBL;Acc:A0A5K4F8K4]
0.661	0.302237	0.322	0.436036	0.637	0.447	Tegument	Smp_169960	Putative dual specificity protein phosphatase [Source:UniProtKB/TrEMBL;Acc:A0A3Q0KSP9]
0.661	0.354269	0.322	0.511102	0.385	0.083	Tegument	Smp_331730	Uridylate-specific endoribonuclease [Source:UniProtKB/TrEMBL;Acc:A0A5K4F7F7]
0.658	0.216744	0.316	0.312695	0.571	0.33	Tegument	Smp_129450	glucose-6-phosphatase [Source:UniProtKB/TrEMBL;Acc:A0A3Q0KLK1]
0.658	0.281912	0.316	0.406714	0.451	0.159	Tegument	Smp_039590	NA
0.657	0.304869	0.314	0.439833	0.615	0.436	Tegument	Smp_103740	EF hand containing protein [Source:UniProtKB/TrEMBL;Acc:A0A3Q0KJY8]
0.657	0.419985	0.314	0.60591	0.802	0.735	Tegument	Smp_019100	Eh domain containing/past-1-related [Source:UniProtKB/TrEMBL;Acc:A0A3Q0KCZ7]
0.655	1.60635	0.31	2.31747	0.473	0.231	Tegument	Smp_328700	Secreted protein [Source:UniProtKB/TrEMBL;Acc:A0A5K4F6M9]
0.652	0.233536	0.304	0.336921	0.736	0.625	Tegument	Smp_151070	DRB sensitivity-inducing factor large subunit [Source:UniProtKB/TrEMBL;Acc:A0A3Q0KPW2]
0.652	0.282316	0.304	0.407295	0.615	0.447	Tegument	Smp_141010	Fer-1-related [Source:UniProtKB/TrEMBL;Acc:A0A5K4EP41]
0.65	0.187525	0.3	0.270541	0.396	0.125	Tegument	Smp_340480	TPR_REGION domain-containing protein [Source:UniProtKB/TrEMBL;Acc:A0A5K4FBS6]
0.649	0.223381	0.298	0.322271	0.505	0.25	Tegument	Smp_021390	Subfamily M23B non-peptidase homologue (M23 family) [Source:UniProtKB/TrEMBL;Acc:A0A5K4EB28]
0.642	0.222649	0.284	0.321214	0.945	0.909	Tegument	Smp_341080	HA2 domain-containing protein [Source:UniProtKB/TrEMBL;Acc:A0A5K4FC13]
0.633	0.176471	0.266	0.254593	0.319	0.072	Tegument	Smp_346460	BTB domain-containing protein [Source:UniProtKB/TrEMBL;Acc:A0A5K4FGI5]
0.632	0.254062	0.264	0.366534	0.582	0.432	Tegument	Smp_178750	Putative transcription initiation factor IIE, alpha subunit [Source:UniProtKB/TrEMBL;Acc:A0A3Q0KU55]
0.632	0.303693	0.264	0.438136	0.385	0.174	Tegument	Smp_044400	Mitotic checkpoint protein-related [Source:UniProtKB/TrEMBL;Acc:G4VDB4]
0.628	0.237289	0.256	0.342336	0.549	0.398	Tegument	Smp_001410	Glyoxalase domain-containing protein 4 [Source:UniProtKB/TrEMBL;Acc:A0A3Q0KBH1]
0.625	0.223083	0.25	0.32184	0.769	0.655	Tegument	Smp_331820	Transposase [Source:UniProtKB/TrEMBL;Acc:A0A5K4F816]
0.624	0.20474	0.248	0.295377	0.462	0.25	Tegument	Smp_022450	Conserved plasma membrane protein [Source:UniProtKB/TrEMBL;Acc:A0A5K4EB74]
0.624	0.205365	0.248	0.296278	0.846	0.758	Tegument	Smp_066760	Putative merlin/moesin/ezrin/radixin [Source:UniProtKB/TrEMBL;Acc:G4VND1]
0.623	0.336412	0.246	0.48534	0.758	0.655	Tegument	Smp_315740	Putative cytochrome b5 [Source:UniProtKB/TrEMBL;Acc:G4VP31]
0.612	0.213317	0.224	0.307751	0.33	0.117	Tegument	Smp_191400	NA
0.598	0.207699	0.196	0.299647	0.582	0.489	Tegument	Smp_208050	Putative cation transporting ATPase [Source:UniProtKB/TrEMBL;Acc:G4VBL9]
0.597	0.206126	0.194	0.297377	0.714	0.572	Tegument	Smp_242400	Protein MMS22-like [Source:UniProtKB/TrEMBL;Acc:A0A5K4F044]
0.594	0.181877	0.188	0.262393	0.516	0.409	Tegument	Smp_309360	Sterol regulatory element-binding protein cleavage-activating protein [Source:UniProtKB/TrEMBL;Acc:A0A5K4F3D4]
0.594	0.185656	0.188	0.267845	0.725	0.61	Tegument	Smp_006560	Rhodanese domain-containing protein [Source:UniProtKB/TrEMBL;Acc:G4V9X4]
0.408	0.519466	0.184	0.749432	0.527	0.689	Tegument	Smp_343930	Glycoprotein [Source:UniProtKB/TrEMBL;Acc:A0A5K4FFD1]
0.59	0.217325	0.18	0.313533	0.78	0.693	Tegument	Smp_267280	TFIIIC_sub6 domain-containing protein [Source:UniProtKB/TrEMBL;Acc:A0A5K4F1T7]
0.587	0.235565	0.174	0.339848	0.275	0.106	Tegument	Smp_158590	NA
0.573	0.572876	0.146	0.826485	0.341	0.231	Tegument	Smp_349150	NA
0.569	0.313702	0.138	0.452576	0.67	0.64	Tegument	Smp_038940	mRNA cap guanine-N7 methyltransferase [Source:UniProtKB/TrEMBL;Acc:A0A5K4ECJ4]
0.559	0.189851	0.118	0.273898	0.505	0.417	Tegument	Smp_152670	Crossover junction endonuclease EME1 [Source:UniProtKB/TrEMBL;Acc:A0A3Q0KPZ0]
0.544	0.193524	0.088	0.279196	0.582	0.561	Tegument	Smp_100380	DNA replication complex GINS protein PSF2 [Source:UniProtKB/TrEMBL;Acc:A0A3Q0KJT4]
0.544	0.209515	0.088	0.302267	0.407	0.345	Tegument	Smp_034410	Cathepsin F (C01 family) [Source:UniProtKB/TrEMBL;Acc:G4VBC4]
0.991	2.05281	0.982	2.96158	1	0.566	Stem/germinal	Smp_046500	Proliferating cell nuclear antigen [Source:UniProtKB/TrEMBL;Acc:A0A3Q0KFF1]
0.974	2.19877	0.948	3.17216	0.975	0.507	Stem/germinal	Smp_086860	Histone H2A [Source:UniProtKB/TrEMBL;Acc:G4V8L9]
0.973	1.53229	0.946	2.21062	0.963	0.318	Stem/germinal	Smp_176260	Geminin [Source:UniProtKB/TrEMBL;Acc:A0A3Q0KTK3]
0.962	1.57901	0.924	2.27803	0.951	0.365	Stem/germinal	Smp_082490	Putative cyclin B [Source:UniProtKB/TrEMBL;Acc:G4VGI8]
0.959	1.46561	0.918	2.11443	1	0.639	Stem/germinal	Smp_074390	Putative eukaryotic translation initiation factor 4e-binding protein [Source:UniProtKB/TrEMBL;Acc:G4VLC5]
0.956	1.09435	0.912	1.57882	0.938	0.245	Stem/germinal	Smp_129410	EB1 C-terminal domain-containing protein [Source:UniProtKB/TrEMBL;Acc:A0A3Q0KLF4]
0.954	1.34246	0.908	1.93676	0.938	0.296	Stem/germinal	Smp_051920	Nanos-type domain-containing protein [Source:UniProtKB/TrEMBL;Acc:A0A3Q0KFW6]
0.947	1.57873	0.894	2.27762	1	0.865	Stem/germinal	Smp_202770	Smp_202770 [Source:UniProtKB/TrEMBL;Acc:G4LWL0]
0.942	1.16578	0.884	1.68187	0.938	0.383	Stem/germinal	Smp_327240	DUF2236 domain-containing protein [Source:UniProtKB/TrEMBL;Acc:A0A5K4F8Y5]
0.934	1.09807	0.868	1.58418	0.951	0.54	Stem/germinal	Smp_033020	Putative anti-silencing protein [Source:UniProtKB/TrEMBL;Acc:G4VR92]
0.933	1.06229	0.866	1.53256	0.926	0.365	Stem/germinal	Smp_080730	Serine/threonine kinase [Source:UniProtKB/TrEMBL;Acc:G4VLX9]
0.932	1.09246	0.864	1.57609	0.901	0.248	Stem/germinal	Smp_009600	Serine/threonine-protein kinase PLK [Source:UniProtKB/TrEMBL;Acc:Q5UES2]
0.927	0.894133	0.854	1.28996	0.914	0.372	Stem/germinal	Smp_004060	Putative cell division cycle 20 (Cdc20) (Fizzy) [Source:UniProtKB/TrEMBL;Acc:A0A3Q0KBP2]
0.927	1.3143	0.854	1.89613	0.926	0.478	Stem/germinal	Smp_245030	Importin subunit alpha [Source:UniProtKB/TrEMBL;Acc:A0A5K4F0D4]
0.925	0.98714	0.85	1.42414	0.901	0.325	Stem/germinal	Smp_154080	NA
0.922	0.963126	0.844	1.3895	0.914	0.387	Stem/germinal	Smp_056350	Mitotic spindle assembly checkpoint protein mad2-related [Source:UniProtKB/TrEMBL;Acc:A0A3Q0KG69]
0.922	0.734543	0.844	1.05972	0.889	0.23	Stem/germinal	Smp_303320	Tetraspanin [Source:UniProtKB/TrEMBL;Acc:A0A5K4F1X2]
0.921	1.2333	0.842	1.77928	0.926	0.467	Stem/germinal	Smp_094920	Queuosine salvage protein [Source:UniProtKB/TrEMBL;Acc:A0A3Q0KJA5]
0.919	0.709688	0.838	1.02386	0.889	0.234	Stem/germinal	Smp_335730	Aurora kinase [Source:UniProtKB/TrEMBL;Acc:A0A5K4F8P4]
0.918	0.745398	0.836	1.07538	0.877	0.223	Stem/germinal	Smp_173420	Putative leucine-rich repeat-containing protein, lrr1 [Source:UniProtKB/TrEMBL;Acc:A0A3Q0KT29]
0.918	0.870387	0.836	1.2557	0.901	0.372	Stem/germinal	Smp_094140	DNA replication licensing factor MCM6 [Source:UniProtKB/TrEMBL;Acc:A0A3Q0KJA1]
0.917	0.900756	0.834	1.29952	0.889	0.277	Stem/germinal	Smp_032500	DNA replication licensing factor MCM7 [Source:UniProtKB/TrEMBL;Acc:A0A3Q0KE52]
0.917	0.812405	0.834	1.17205	0.914	0.318	Stem/germinal	Smp_140530	Putative replication factor C / DNA polymerase III gamma-tau subunit [Source:UniProtKB/TrEMBL;Acc:A0A3Q0KN76]
0.915	1.05588	0.83	1.52331	0.951	0.624	Stem/germinal	Smp_044280	Putative fibrillarin [Source:UniProtKB/TrEMBL;Acc:A0A3Q0KF71]
0.914	0.931508	0.828	1.34388	0.963	0.664	Stem/germinal	Smp_006780	N-acetyltransferase domain-containing protein [Source:UniProtKB/TrEMBL;Acc:G4V884]
0.914	0.435333	0.828	0.628053	0.852	0.109	Stem/germinal	Smp_140240	Nucleolar and spindle-associated protein 1 [Source:UniProtKB/TrEMBL;Acc:A0A3Q0KN70]
0.914	1.06791	0.828	1.54067	0.889	0.281	Stem/germinal	Smp_179320	Eukaryotic translation initiation factor 2c,putative [Source:UniProtKB/TrEMBL;Acc:A0A5K4EY21]
0.913	0.895853	0.826	1.29244	0.877	0.223	Stem/germinal	Smp_141160	RING-type domain-containing protein [Source:UniProtKB/TrEMBL;Acc:A0A3Q0KNE6]
0.912	0.636941	0.824	0.918912	0.877	0.266	Stem/germinal	Smp_072560	INCENP_ARK-bind domain-containing protein [Source:UniProtKB/TrEMBL;Acc:A0A3Q0KHK7]
0.912	0.641329	0.824	0.925243	0.877	0.226	Stem/germinal	Smp_172530	DNA replication licensing factor MCM4 [Source:UniProtKB/TrEMBL;Acc:A0A3Q0KT28]
0.912	0.689556	0.824	0.994818	0.864	0.201	Stem/germinal	Smp_143460	Protein kinase domain-containing protein [Source:UniProtKB/TrEMBL;Acc:G4VDE7]
0.912	0.765621	0.824	1.10456	0.864	0.186	Stem/germinal	Smp_179710	Serine hydroxymethyltransferase [Source:UniProtKB/TrEMBL;Acc:A0A3Q0KTV6]
0.91	0.847706	0.82	1.22298	0.951	0.464	Stem/germinal	Smp_043070	RNA_GG_bind domain-containing protein [Source:UniProtKB/TrEMBL;Acc:A0A5K4ED23]
0.91	0.778648	0.82	1.12335	0.926	0.358	Stem/germinal	Smp_342520	Chromosome transmission fidelity protein 8 [Source:UniProtKB/TrEMBL;Acc:A0A5K4FES2]
0.907	1.09303	0.814	1.57692	1	0.887	Stem/germinal	Smp_014650	40S ribosomal protein S30 [Source:UniProtKB/TrEMBL;Acc:G4VBV1]
0.907	1.10033	0.814	1.58743	1	0.858	Stem/germinal	Smp_004990	Putative chaperonin containing t-complex protein 1, zeta subunit, tcpz [Source:UniProtKB/TrEMBL;Acc:G4V5L4]
0.907	0.809424	0.814	1.16775	0.864	0.175	Stem/germinal	Smp_065150	Putative establishment of cohesion 1 (Eco1) homolog [Source:UniProtKB/TrEMBL;Acc:G4VCR6]
0.906	0.879439	0.812	1.26876	0.988	0.752	Stem/germinal	Smp_161160	Putative lupus la ribonucleoprotein [Source:UniProtKB/TrEMBL;Acc:G4VS24]
0.905	0.662472	0.81	0.955744	0.914	0.387	Stem/germinal	Smp_066260	Putative replication factor C / DNA polymerase III gamma-tau subunit [Source:UniProtKB/TrEMBL;Acc:A0A3Q0KH24]
0.904	1.17418	0.808	1.69398	0.988	0.781	Stem/germinal	Smp_032810	dTMP kinase [Source:UniProtKB/TrEMBL;Acc:G4VDI4]
0.904	0.797282	0.808	1.15023	0.864	0.212	Stem/germinal	Smp_151320	Putative tpx2 protein [Source:UniProtKB/TrEMBL;Acc:A0A3Q0KPX4]
0.902	0.436244	0.804	0.629367	0.877	0.288	Stem/germinal	Smp_090030	RAP domain-containing protein [Source:UniProtKB/TrEMBL;Acc:G4LYV0]
0.901	0.519749	0.802	0.749839	0.877	0.237	Stem/germinal	Smp_247440	Origin recognition complex subunit 2 [Source:UniProtKB/TrEMBL;Acc:A0A5K4F145]
0.9	1.04597	0.8	1.50902	0.963	0.807	Stem/germinal	Smp_341240	Prohibitin [Source:UniProtKB/TrEMBL;Acc:A0A5K4FC32]
0.9	1.02361	0.8	1.47676	1	0.81	Stem/germinal	Smp_032320	NA
0.899	1.00807	0.798	1.45434	0.926	0.533	Stem/germinal	Smp_337795	Putative arginine/serine-rich splicing factor [Source:UniProtKB/TrEMBL;Acc:G4VGX2]
0.898	0.441875	0.796	0.637491	0.84	0.164	Stem/germinal	Smp_079050	DNA primase large subunit [Source:UniProtKB/TrEMBL;Acc:C4QIH8]
0.897	1.18291	0.794	1.70659	0.988	0.891	Stem/germinal	Smp_119920	Ribosomal protein S9, putative [Source:UniProtKB/TrEMBL;Acc:C4QU02]
0.897	0.797501	0.794	1.15055	0.926	0.544	Stem/germinal	Smp_024380	Putative arginine N-methyltransferase 2 [Source:UniProtKB/TrEMBL;Acc:A0A3Q0KDE6]
0.896	1.05217	0.792	1.51796	1	0.938	Stem/germinal	Smp_203635	RRM domain-containing protein [Source:UniProtKB/TrEMBL;Acc:A0A3Q0KVF1]
0.896	1.09852	0.792	1.58482	0.988	0.85	Stem/germinal	Smp_004600	T-complex protein 1 subunit delta [Source:UniProtKB/TrEMBL;Acc:G4VHD9]
0.895	0.949622	0.79	1.37001	1	0.953	Stem/germinal	Smp_179180	40S ribosomal protein SA [Source:UniProtKB/TrEMBL;Acc:A0A3Q0KTS6]
0.895	0.916395	0.79	1.32208	0.975	0.792	Stem/germinal	Smp_210630	Histone H2A [Source:UniProtKB/TrEMBL;Acc:A0A3Q0KVK3]
0.893	0.904634	0.786	1.30511	0.951	0.693	Stem/germinal	Smp_012800	Barrier-to-autointegration factor [Source:UniProtKB/TrEMBL;Acc:G4V9G9]
0.893	0.54687	0.786	0.788967	0.864	0.212	Stem/germinal	Smp_087010	DNA polymerase [Source:UniProtKB/TrEMBL;Acc:A0A3Q0KIQ0]
0.891	1.14742	0.782	1.65538	0.988	0.894	Stem/germinal	Smp_210310	60S ribosomal protein L7a [Source:UniProtKB/TrEMBL;Acc:A0A3Q0KV34]
0.891	0.623504	0.782	0.899527	0.864	0.226	Stem/germinal	Smp_161820	Zgc: [Source:UniProtKB/TrEMBL;Acc:G4VA83]
0.89	1.12789	0.78	1.6272	0.963	0.777	Stem/germinal	Smp_005260	RNA and export factor binding protein, putative [Source:UniProtKB/TrEMBL;Acc:G4LZ20]
0.889	1.22343	0.778	1.76503	1	0.887	Stem/germinal	Smp_333010	Glutathione transferase [Source:UniProtKB/TrEMBL;Acc:A0A5K4FAQ2]
0.889	0.812693	0.778	1.17247	1	0.964	Stem/germinal	Smp_047200	Putative 60s ribosomal protein L3 [Source:UniProtKB/TrEMBL;Acc:A0A3Q0KFH7]
0.889	0.39183	0.778	0.565291	0.852	0.215	Stem/germinal	Smp_129710	Uveal autoantigen with coiled-coil domains and ankyrin repeats protein, putative [Source:UniProtKB/TrEMBL;Acc:A0A3Q0KLK2]
0.888	1.10081	0.776	1.58813	0.975	0.803	Stem/germinal	Smp_331870	Complement component 1 Q subcomponent-binding protein, mitochondrial [Source:UniProtKB/TrEMBL;Acc:A0A5K4FBN8]
0.888	0.949831	0.776	1.37032	0.951	0.631	Stem/germinal	Smp_058320	Putative nuclear autoantigenic sperm protein (Nasp) [Source:UniProtKB/TrEMBL;Acc:G4VNL6]
0.887	0.272123	0.774	0.392591	0.827	0.164	Stem/germinal	Smp_104980	Putative phd finger protein [Source:UniProtKB/TrEMBL;Acc:A0A3Q0KK21]
0.886	0.774853	0.772	1.11788	0.864	0.296	Stem/germinal	Smp_181410	SERTA domain-containing protein [Source:UniProtKB/TrEMBL;Acc:G4VEP3]
0.884	0.722548	0.768	1.04242	0.889	0.409	Stem/germinal	Smp_245240	PUA domain-containing protein [Source:UniProtKB/TrEMBL;Acc:A0A5K4F0Q6]
0.884	0.850511	0.768	1.22703	0.951	0.679	Stem/germinal	Smp_090930	ULP_PROTEASE domain-containing protein [Source:UniProtKB/TrEMBL;Acc:A0A5K4EHZ1]
0.884	0.778858	0.768	1.12365	0.852	0.255	Stem/germinal	Smp_075110	Putative rad1 DNA damage checkpoint protein [Source:UniProtKB/TrEMBL;Acc:G4VH02]
0.883	0.536855	0.766	0.774518	0.877	0.307	Stem/germinal	Smp_178740	Tesmin-related [Source:UniProtKB/TrEMBL;Acc:A0A3Q0KTL3]
0.883	0.588748	0.766	0.849384	0.852	0.259	Stem/germinal	Smp_143490	DNA replication licensing factor MCM5 [Source:UniProtKB/TrEMBL;Acc:G4VDE3]
0.882	0.687656	0.764	0.992077	0.926	0.478	Stem/germinal	Smp_034670	Tubulin gamma chain [Source:UniProtKB/TrEMBL;Acc:A0A3Q0KEB3]
0.882	0.927607	0.764	1.33825	0.988	0.865	Stem/germinal	Smp_333660	NA
0.881	0.946009	0.762	1.3648	0.963	0.693	Stem/germinal	Smp_337395	Ribosome biogenesis regulatory protein [Source:UniProtKB/TrEMBL;Acc:G4LX62]
0.881	0.617532	0.762	0.89091	0.914	0.438	Stem/germinal	Smp_033710	RNA helicase [Source:UniProtKB/TrEMBL;Acc:G4LVC7]
0.88	0.528623	0.76	0.762642	0.84	0.212	Stem/germinal	Smp_148590	NA
0.88	0.377152	0.76	0.544116	0.815	0.128	Stem/germinal	Smp_341520	RFXA_RFXANK_bdg domain-containing protein [Source:UniProtKB/TrEMBL;Acc:A0A5K4FAM6]
0.879	0.609534	0.758	0.879372	0.827	0.219	Stem/germinal	Smp_342720	HTH_38 domain-containing protein [Source:UniProtKB/TrEMBL;Acc:A0A5K4FCK5]
0.878	0.870615	0.756	1.25603	1	0.938	Stem/germinal	Smp_050280	60S ribosomal protein L31 [Source:UniProtKB/TrEMBL;Acc:G4LWK0]
0.878	0.901202	0.756	1.30016	0.975	0.81	Stem/germinal	Smp_029240	Protein arginine N-methyltransferase 1 [Source:UniProtKB/TrEMBL;Acc:Q4PLC2]
0.878	0.601186	0.756	0.867329	0.852	0.263	Stem/germinal	Smp_050470	Utp13 domain-containing protein [Source:UniProtKB/TrEMBL;Acc:A0A3Q0KFQ5]
0.878	0.946112	0.756	1.36495	0.951	0.708	Stem/germinal	Smp_063250	Putative basic fgf-repressed zic binding protein homolog (Zic3-binding protein) [Source:UniProtKB/TrEMBL;Acc:G4VF91]
0.877	0.760658	0.754	1.0974	0.877	0.401	Stem/germinal	Smp_051010	Putative ubiquitin-conjugating enzyme E2 C [Source:UniProtKB/TrEMBL;Acc:G4VKQ8]
0.876	0.870527	0.752	1.25591	0.963	0.77	Stem/germinal	Smp_054120	Ribosome biogenesis protein NSA2 homolog [Source:UniProtKB/TrEMBL;Acc:G4LZX8]
0.876	0.644886	0.752	0.930374	0.901	0.412	Stem/germinal	Smp_247980	DNK domain-containing protein [Source:UniProtKB/TrEMBL;Acc:A0A5K4F2N5]
0.876	0.938982	0.752	1.35466	1	0.865	Stem/germinal	Smp_087760	Ferritin-1 heavy chain [Source:UniProtKB/Swiss-Prot;Acc:P25319]
0.876	0.603197	0.752	0.87023	0.827	0.208	Stem/germinal	Smp_040020	Putative centromere protein A (Cenp-A) (Centromere autoantigen A) [Source:UniProtKB/TrEMBL;Acc:G4VKH6]
0.876	0.309127	0.752	0.445976	0.827	0.234	Stem/germinal	Smp_304720	Protein kinase domain-containing protein [Source:UniProtKB/TrEMBL;Acc:A0A5K4F257]
0.875	0.464324	0.75	0.669879	0.864	0.318	Stem/germinal	Smp_079730	Putative rna recognition motif containing protein [Source:UniProtKB/TrEMBL;Acc:G4VFB6]
0.875	0.325639	0.75	0.469798	0.802	0.161	Stem/germinal	Smp_151360	Tantalus domain-containing protein [Source:UniProtKB/TrEMBL;Acc:A0A3Q0KQ43]
0.875	0.487221	0.75	0.702912	0.852	0.296	Stem/germinal	Smp_050820	Putative replication factor C / DNA polymerase III gamma-tau subunit [Source:UniProtKB/TrEMBL;Acc:G4VIB2]
0.874	0.926502	0.748	1.33666	1	0.953	Stem/germinal	Smp_347110	Ribosomal_L18_c domain-containing protein [Source:UniProtKB/TrEMBL;Acc:A0A5K4FC15]
0.874	0.369092	0.748	0.532487	0.778	0.113	Stem/germinal	Smp_074610	Histone H3 [Source:UniProtKB/TrEMBL;Acc:C4QHD7]
0.873	0.72295	0.746	1.043	0.877	0.343	Stem/germinal	Smp_171710	Structural maintenance of chromosomes protein [Source:UniProtKB/TrEMBL;Acc:A0A3Q0KSX4]
0.873	0.670271	0.746	0.966997	0.901	0.489	Stem/germinal	Smp_121800	Replication protein A subunit [Source:UniProtKB/TrEMBL;Acc:A0A3Q0KKE1]
0.873	0.369249	0.746	0.532714	0.827	0.219	Stem/germinal	Smp_128200	Kinesin-like protein [Source:UniProtKB/TrEMBL;Acc:G4VD81]
0.872	0.723455	0.744	1.04373	0.901	0.416	Stem/germinal	Smp_164950	Kinetochore protein SPC25 [Source:UniProtKB/TrEMBL;Acc:G4V7A5]
0.871	0.77768	0.742	1.12195	0.914	0.54	Stem/germinal	Smp_173410	Mediator complex subunit 30 [Source:UniProtKB/TrEMBL;Acc:A0A3Q0KT58]
0.871	0.806757	0.742	1.1639	0.988	0.854	Stem/germinal	Smp_105970	Caprin-1 [Source:UniProtKB/TrEMBL;Acc:G4VEP8]
0.87	0.580843	0.74	0.83798	0.864	0.365	Stem/germinal	Smp_191160	H/ACA ribonucleoprotein complex non-core subunit NAF1 [Source:UniProtKB/TrEMBL;Acc:A0A3Q0KU27]
0.87	0.263179	0.74	0.379687	0.864	0.296	Stem/germinal	Smp_344770	WD repeat-containing protein 74 [Source:UniProtKB/TrEMBL;Acc:A0A5K4FDC9]
0.87	1.06436	0.74	1.53555	0.938	0.799	Stem/germinal	Smp_201810	NA
0.869	0.484069	0.738	0.698365	0.827	0.212	Stem/germinal	Smp_213050	NA
0.868	0.299761	0.736	0.432463	0.815	0.182	Stem/germinal	Smp_007550	Leukotriene A4 hydrolase (M01 family) [Source:UniProtKB/TrEMBL;Acc:G4M023]
0.867	1.02267	0.734	1.4754	0.975	0.741	Stem/germinal	Smp_066610	Protein FAM136A [Source:UniProtKB/TrEMBL;Acc:G4LVF8]
0.866	0.821627	0.732	1.18536	0.938	0.624	Stem/germinal	Smp_126670	Proteasome assembly chaperone 2 [Source:UniProtKB/TrEMBL;Acc:G4V7G3]
0.866	0.882145	0.732	1.27267	0.889	0.391	Stem/germinal	Smp_347010	DNA replication complex GINS protein PSF3 [Source:UniProtKB/TrEMBL;Acc:A0A5K4FGR5]
0.866	0.317012	0.732	0.457351	0.79	0.161	Stem/germinal	Smp_067260	DNA polymerase alpha subunit B [Source:UniProtKB/TrEMBL;Acc:A0A3Q0KH66]
0.866	0.47216	0.732	0.681183	0.84	0.23	Stem/germinal	Smp_016870	Protein regulator of cytokinesis 1 [Source:UniProtKB/TrEMBL;Acc:G4VKZ6]
0.865	0.299129	0.73	0.431551	0.827	0.263	Stem/germinal	Smp_060820	Succinate--CoA ligase [GDP-forming] subunit beta, mitochondrial [Source:UniProtKB/TrEMBL;Acc:G4VBN6]
0.865	0.489495	0.73	0.706192	0.765	0.106	Stem/germinal	Smp_052390	Putative origin recognition complex subunit [Source:UniProtKB/TrEMBL;Acc:G4VF05]
0.864	0.412407	0.728	0.594977	0.84	0.219	Stem/germinal	Smp_032490	Putative tropomyosin [Source:UniProtKB/TrEMBL;Acc:G4VSF6]
0.863	0.804044	0.726	1.15999	0.938	0.653	Stem/germinal	Smp_012070	RRP15-like protein [Source:UniProtKB/TrEMBL;Acc:G4VS07]
0.863	0.580432	0.726	0.837386	0.926	0.518	Stem/germinal	Smp_045730	Ribosomal RNA-processing protein 43 [Source:UniProtKB/TrEMBL;Acc:G4LX43]
0.863	0.325323	0.726	0.469341	0.864	0.307	Stem/germinal	Smp_310770	Serine/threonine kinase [Source:UniProtKB/TrEMBL;Acc:A0A5K4F5B3]
0.863	0.836163	0.726	1.20633	0.889	0.464	Stem/germinal	Smp_155360	Putative dna-binding protein inhibitor [Source:UniProtKB/TrEMBL;Acc:G4VNJ1]
0.862	0.734662	0.724	1.05989	0.914	0.485	Stem/germinal	Smp_333080	RRM domain-containing protein [Source:UniProtKB/TrEMBL;Acc:A0A5K4FAQ7]
0.861	0.344249	0.722	0.496646	0.778	0.135	Stem/germinal	Smp_104370	BTB domain-containing protein [Source:UniProtKB/TrEMBL;Acc:A0A3Q0KK09]
0.861	0.652118	0.722	0.940808	0.889	0.467	Stem/germinal	Smp_039670	Putative cyclin l [Source:UniProtKB/TrEMBL;Acc:A0A3Q0KER4]
0.861	0.530562	0.722	0.76544	0.802	0.19	Stem/germinal	Smp_137390	Slbp-P1-related [Source:UniProtKB/TrEMBL;Acc:A0A3Q0KMQ9]
0.86	0.244783	0.72	0.353147	0.753	0.109	Stem/germinal	Smp_333580	Protein regulator of cytokinesis 1 [Source:UniProtKB/TrEMBL;Acc:A0A5K4F817]
0.859	0.825247	0.718	1.19058	0.926	0.566	Stem/germinal	Smp_035280	Adenylyltransferase and sulfurtransferase MOCS3 homolog Adenylyltransferase Sulfurtransferase [Source:UniProtKB/TrEMBL;Acc:A0A3Q0KEF0]
0.859	0.526647	0.718	0.75979	0.79	0.168	Stem/germinal	Smp_171370	Serine/threonine kinase [Source:UniProtKB/TrEMBL;Acc:A0A3Q0KSV9]
0.859	0.7776	0.718	1.12184	0.963	0.755	Stem/germinal	Smp_328180	Zinc finger CCHC-type and RNA-binding motif-containing protein 1 [Source:UniProtKB/TrEMBL;Acc:A0A5K4F721]
0.859	0.905692	0.718	1.30664	0.963	0.836	Stem/germinal	Smp_302800	Mitochondrial import receptor subunit TOM7 homolog [Source:UniProtKB/TrEMBL;Acc:A0A5K4F3B3]
0.858	0.474772	0.716	0.684951	0.889	0.464	Stem/germinal	Smp_126690	COP9 signalosome complex subunit 6 [Source:UniProtKB/TrEMBL;Acc:G4V7G0]
0.858	0.357218	0.716	0.515357	0.765	0.124	Stem/germinal	Smp_124280	NA
0.858	0.506132	0.716	0.730195	0.889	0.445	Stem/germinal	Smp_063040	Actin-like protein 6, acl6 [Source:UniProtKB/TrEMBL;Acc:G4LXV8]
0.858	0.796006	0.716	1.14839	0.938	0.62	Stem/germinal	Smp_061950	Putative u3 small nucleolar ribonucleoprotein [Source:UniProtKB/TrEMBL;Acc:A0A3Q0KGQ5]
0.857	0.807621	0.714	1.16515	0.963	0.73	Stem/germinal	Smp_073620	Putative methionyl-tRNA synthetase [Source:UniProtKB/TrEMBL;Acc:G4V705]
0.857	0.250635	0.714	0.361591	0.753	0.095	Stem/germinal	Smp_128210	Claspin-like protein [Source:UniProtKB/TrEMBL;Acc:A0A5K4EL19]
0.856	0.613156	0.712	0.884597	0.802	0.27	Stem/germinal	Smp_164040	NA
0.855	0.65465	0.71	0.94446	0.901	0.526	Stem/germinal	Smp_154320	DEAD box ATP-dependent RNA helicase, putative [Source:UniProtKB/TrEMBL;Acc:A0A3Q0KQD4]
0.855	0.762741	0.71	1.1004	0.951	0.628	Stem/germinal	Smp_092930	BHLH domain-containing protein [Source:UniProtKB/TrEMBL;Acc:G4V5B3]
0.855	0.827106	0.71	1.19326	0.926	0.672	Stem/germinal	Smp_158740	SERTA domain-containing protein [Source:UniProtKB/TrEMBL;Acc:G4VQB9]
0.855	0.896239	0.71	1.293	0.951	0.723	Stem/germinal	Smp_055800	Pescadillo homolog [Source:UniProtKB/TrEMBL;Acc:A0A3Q0KG54]
0.855	0.530178	0.71	0.764885	0.79	0.245	Stem/germinal	Smp_247770	WW domain-containing protein [Source:UniProtKB/TrEMBL;Acc:A0A5K4F2X9]
0.854	0.858233	0.708	1.23817	0.963	0.847	Stem/germinal	Smp_068920	PUA domain-containing protein [Source:UniProtKB/TrEMBL;Acc:A0A5K4EFY9]
0.854	0.597596	0.708	0.862149	0.901	0.522	Stem/germinal	Smp_347300	Ribosome biogenesis protein UTP30 [Source:UniProtKB/TrEMBL;Acc:A0A5K4FEC5]
0.854	0.767561	0.708	1.10736	1	0.949	Stem/germinal	Smp_076740	Putative 30s ribosomal protein S8 [Source:UniProtKB/TrEMBL;Acc:G4VGR1]
0.854	0.423652	0.708	0.611201	0.802	0.23	Stem/germinal	Smp_057590	EB domain-containing protein [Source:UniProtKB/TrEMBL;Acc:A0A3Q0KGC0]
0.853	0.226171	0.706	0.326295	0.753	0.106	Stem/germinal	Smp_153660	Cyclin d, putative [Source:UniProtKB/TrEMBL;Acc:A0A3Q0KQA1]
0.852	0.503816	0.704	0.726852	0.889	0.431	Stem/germinal	Smp_148280	ANK_REP_REGION domain-containing protein [Source:UniProtKB/TrEMBL;Acc:G4VBY6]
0.852	0.521261	0.704	0.75202	0.864	0.365	Stem/germinal	Smp_065420	Rho GTPase-activating protein 7 [Source:UniProtKB/TrEMBL;Acc:A0A3Q0KH16]
0.851	0.405618	0.702	0.585184	0.852	0.394	Stem/germinal	Smp_130490	39S ribosomal protein L55, mitochondrial [Source:UniProtKB/TrEMBL;Acc:A0A3Q0KLM0]
0.851	0.531978	0.702	0.767482	0.889	0.489	Stem/germinal	Smp_332620	Clu domain-containing protein [Source:UniProtKB/TrEMBL;Acc:A0A5K4FAK0]
0.851	0.307512	0.702	0.443646	0.79	0.168	Stem/germinal	Smp_086460	THO complex subunit 2 [Source:UniProtKB/TrEMBL;Acc:A0A3Q0KIT4]
0.851	0.683514	0.702	0.986103	0.914	0.533	Stem/germinal	Smp_170570	Pre-mRNA processing protein prp39-related [Source:UniProtKB/TrEMBL;Acc:A0A3Q0KT32]
0.851	0.646427	0.702	0.932597	0.877	0.482	Stem/germinal	Smp_345910	DUF4802 domain-containing protein [Source:UniProtKB/TrEMBL;Acc:A0A5K4FEZ5]
0.851	0.64279	0.702	0.927351	0.951	0.755	Stem/germinal	Smp_083680	Ribosome biogenesis protein NOP53 [Source:UniProtKB/TrEMBL;Acc:A0A3Q0KIK5]
0.85	0.577958	0.7	0.833817	0.938	0.653	Stem/germinal	Smp_046870	DHC_N1 domain-containing protein [Source:UniProtKB/TrEMBL;Acc:G4VCL4]
0.849	0.797285	0.698	1.15024	0.938	0.77	Stem/germinal	Smp_248170	Nop domain-containing protein [Source:UniProtKB/TrEMBL;Acc:A0A5K4F2Q5]
0.849	0.838622	0.698	1.20988	0.988	0.942	Stem/germinal	Smp_050940	Putative 60s ribosomal protein L11 [Source:UniProtKB/TrEMBL;Acc:G4VMJ5]
0.849	0.282483	0.698	0.407536	0.84	0.328	Stem/germinal	Smp_347360	Cleavage and polyadenylation specificity factor subunit 2 [Source:UniProtKB/TrEMBL;Acc:A0A5K4FFL2]
0.849	0.551416	0.698	0.795526	0.864	0.427	Stem/germinal	Smp_021070	Putative gtp-binding protein-animal [Source:UniProtKB/TrEMBL;Acc:G4VDL0]
0.849	0.630126	0.698	0.909079	0.84	0.387	Stem/germinal	Smp_096360	Replication factor C / DNA polymerase III gamma-tau subunit, putative [Source:UniProtKB/TrEMBL;Acc:G4LY44]
0.849	0.225046	0.698	0.324673	0.753	0.161	Stem/germinal	Smp_021590	Putative rac gtpase activating protein [Source:UniProtKB/TrEMBL;Acc:A0A3Q0KD63]
0.848	0.833794	0.696	1.20291	1	0.931	Stem/germinal	Smp_092750	Nucleoside diphosphate kinase [Source:UniProtKB/TrEMBL;Acc:A0A3Q0KJ78]
0.848	0.38328	0.696	0.552956	0.852	0.274	Stem/germinal	Smp_033700	DNA photolyase, putative [Source:UniProtKB/TrEMBL;Acc:G4LVC5]
0.847	0.798114	0.694	1.15144	0.975	0.876	Stem/germinal	Smp_048660	Putative nucleolar protein NOP56 [Source:UniProtKB/TrEMBL;Acc:G4VSA5]
0.847	0.540762	0.694	0.780155	0.864	0.372	Stem/germinal	Smp_064150	Mitochondrial carnitine/acylcarnitine carrier protein-related [Source:UniProtKB/TrEMBL;Acc:G4VCL1]
0.846	0.36283	0.692	0.523452	0.79	0.274	Stem/germinal	Smp_047610	Cell division control protein 45-related [Source:UniProtKB/TrEMBL;Acc:G4VBH0]
0.846	0.744588	0.692	1.07421	0.901	0.555	Stem/germinal	Smp_331790	Flap endonuclease 1 [Source:UniProtKB/TrEMBL;Acc:A0A5K4F9K2]
0.845	0.222445	0.69	0.32092	0.778	0.164	Stem/germinal	Smp_077180	Serine/threonine kinase [Source:UniProtKB/TrEMBL;Acc:G4VTW8]
0.845	0.384138	0.69	0.554195	0.827	0.339	Stem/germinal	Smp_128840	Putative dna-directed rna polymerase II 19 kD polypeptide rpb7 [Source:UniProtKB/TrEMBL;Acc:A0A3Q0KLB9]
0.845	0.814787	0.69	1.17549	0.975	0.934	Stem/germinal	Smp_180000	40S ribosomal protein S9 [Source:UniProtKB/TrEMBL;Acc:G4VTQ8]
0.845	0.38796	0.69	0.559708	0.864	0.38	Stem/germinal	Smp_168760	Amine oxidase [Source:UniProtKB/TrEMBL;Acc:A0A3Q0KSH7]
0.845	0.353225	0.69	0.509597	0.84	0.281	Stem/germinal	Smp_180370	Nucleolar protein 10 [Source:UniProtKB/TrEMBL;Acc:A0A3Q0KTS4]
0.844	0.194424	0.688	0.280494	0.741	0.08	Stem/germinal	Smp_155390	DEP domain-containing protein [Source:UniProtKB/TrEMBL;Acc:A0A3Q0KQI8]
0.843	0.905086	0.686	1.30576	0.988	0.927	Stem/germinal	Smp_084460	60S ribosomal protein L28 [Source:UniProtKB/TrEMBL;Acc:G4VSC8]
0.843	0.36627	0.686	0.528415	0.864	0.354	Stem/germinal	Smp_126910	Putative wd-repeat protein [Source:UniProtKB/TrEMBL;Acc:A0A5K4EL42]
0.843	0.672742	0.686	0.970562	0.975	0.832	Stem/germinal	Smp_113620	NA
0.843	0.685909	0.686	0.989557	0.914	0.65	Stem/germinal	Smp_022320	Holocytochrome c-type synthase [Source:UniProtKB/TrEMBL;Acc:G4VPI1]
0.842	0.644926	0.684	0.930432	0.889	0.558	Stem/germinal	Smp_080530	Putative replication protein A [Source:UniProtKB/TrEMBL;Acc:G4VRN3]
0.842	0.529761	0.684	0.764283	0.802	0.248	Stem/germinal	Smp_151520	Alpha-1,3-glucosyltransferase [Source:UniProtKB/TrEMBL;Acc:A0A3Q0KPY5]
0.842	0.626593	0.684	0.903983	0.889	0.54	Stem/germinal	Smp_018930	NA
0.842	0.280377	0.684	0.404499	0.815	0.259	Stem/germinal	Smp_246060	Mini-chromosome maintenance complex-binding protein [Source:UniProtKB/TrEMBL;Acc:A0A5K4F2E2]
0.841	0.253203	0.682	0.365295	0.778	0.164	Stem/germinal	Smp_040990	Ribonuclease H2 subunit C [Source:UniProtKB/TrEMBL;Acc:G4V7K2]
0.84	0.208722	0.68	0.301122	0.753	0.139	Stem/germinal	Smp_332870	DNA_MISMATCH_REPAIR_2 domain-containing protein [Source:UniProtKB/TrEMBL;Acc:A0A5K4F8C7]
0.84	0.507684	0.68	0.732433	0.901	0.547	Stem/germinal	Smp_072790	GPN-loop GTPase [Source:UniProtKB/TrEMBL;Acc:G4LVZ8]
0.84	0.581037	0.68	0.838259	0.951	0.774	Stem/germinal	Smp_051230	Tar DNA-binding protein, putative [Source:UniProtKB/TrEMBL;Acc:G4LY33]
0.84	0.487859	0.68	0.703832	0.901	0.478	Stem/germinal	Smp_077020	rRNA adenine N(6)-methyltransferase [Source:UniProtKB/TrEMBL;Acc:G4LXG3]
0.84	0.602208	0.68	0.868802	0.852	0.423	Stem/germinal	Smp_065160	Tafazzin family protein [Source:UniProtKB/TrEMBL;Acc:A0A5K4EFP1]
0.84	0.212826	0.68	0.307043	0.802	0.259	Stem/germinal	Smp_073830	Integrator complex subunit 11 [Source:UniProtKB/TrEMBL;Acc:G4M044]
0.84	0.404633	0.68	0.583762	0.852	0.332	Stem/germinal	Smp_174660	DNA-directed RNA polymerase I subunit RPA43 [Source:UniProtKB/TrEMBL;Acc:G4VR08]
0.84	0.495494	0.68	0.714847	0.864	0.372	Stem/germinal	Smp_082660	Transcription intermediary factor 1-related [Source:UniProtKB/TrEMBL;Acc:G4VC92]
0.839	0.429837	0.678	0.620123	0.889	0.544	Stem/germinal	Smp_036920	DNA polymerase epsilon subunit, putative [Source:UniProtKB/TrEMBL;Acc:G4M1B2]
0.839	0.232755	0.678	0.335794	0.728	0.08	Stem/germinal	Smp_154940	NA
0.839	0.847853	0.678	1.22319	0.914	0.657	Stem/germinal	Smp_103710	Putative ubiquitin-conjugating enzyme E2 I [Source:UniProtKB/TrEMBL;Acc:G4VRA7]
0.838	0.492183	0.676	0.71007	0.877	0.471	Stem/germinal	Smp_022660	Putative wd-repeat protein [Source:UniProtKB/TrEMBL;Acc:G4VEB8]
0.838	0.291235	0.676	0.420163	0.728	0.08	Stem/germinal	Smp_007000	DNA replication complex GINS protein PSF1 [Source:UniProtKB/TrEMBL;Acc:G4VDF5]
0.837	0.320698	0.674	0.462669	0.815	0.318	Stem/germinal	Smp_037590	DNA replication licensing factor MCM3 [Source:UniProtKB/TrEMBL;Acc:A0A3Q0KEL0]
0.837	0.459867	0.674	0.663447	0.877	0.449	Stem/germinal	Smp_346470	Ribonuclease H2 subunit B [Source:UniProtKB/TrEMBL;Acc:A0A5K4FCJ7]
0.837	0.857206	0.674	1.23669	0.951	0.777	Stem/germinal	Smp_097380	10 kDa heat shock protein, mitochondrial [Source:UniProtKB/TrEMBL;Acc:G4VML2]
0.836	0.449562	0.672	0.648581	0.926	0.518	Stem/germinal	Smp_087810	Nucleolar GTP-binding protein 2 [Source:UniProtKB/TrEMBL;Acc:A0A3Q0KIU0]
0.836	0.584372	0.672	0.84307	0.901	0.573	Stem/germinal	Smp_130630	Putative mrg-binding protein [Source:UniProtKB/TrEMBL;Acc:G4VSD3]
0.836	0.539226	0.672	0.777939	0.802	0.307	Stem/germinal	Smp_085790	Mediator of RNA polymerase II transcription subunit 13 [Source:UniProtKB/TrEMBL;Acc:A0A3Q0KIQ2]
0.836	0.52317	0.672	0.754775	0.802	0.31	Stem/germinal	Smp_342620	CUGBP Elav-like family member 2 [Source:UniProtKB/TrEMBL;Acc:A0A5K4FAA6]
0.836	0.442816	0.672	0.638849	0.728	0.12	Stem/germinal	Smp_157400	Family M13 unassigned peptidase (M13 family) [Source:UniProtKB/TrEMBL;Acc:A0A3Q0KQT1]
0.836	0.483763	0.672	0.697922	0.79	0.212	Stem/germinal	Smp_073300	Shugoshin_C domain-containing protein [Source:UniProtKB/TrEMBL;Acc:A0A3Q0KHM7]
0.835	0.323099	0.67	0.466133	0.852	0.372	Stem/germinal	Smp_123500	Putative atp-dependent RNA helicase [Source:UniProtKB/TrEMBL;Acc:A0A3Q0KKL6]
0.835	0.639876	0.67	0.923146	0.914	0.588	Stem/germinal	Smp_134060	Putative u3 small nucleolar rna (U3 snorna) associated protein [Source:UniProtKB/TrEMBL;Acc:A0A3Q0KM61]
0.835	0.247043	0.67	0.356408	0.741	0.106	Stem/germinal	Smp_334160	Kinesin motor domain-containing protein [Source:UniProtKB/TrEMBL;Acc:A0A5K4F8Z0]
0.834	0.560979	0.668	0.809321	0.914	0.536	Stem/germinal	Smp_066740	Mitochondrial 60S ribosomal protein L7/L12,putative [Source:UniProtKB/TrEMBL;Acc:G4LVG9]
0.834	0.502593	0.668	0.725089	0.914	0.551	Stem/germinal	Smp_333610	Ribosomal RNA processing protein 1-like protein [Source:UniProtKB/TrEMBL;Acc:A0A5K4F8R2]
0.834	0.54224	0.668	0.782287	0.852	0.416	Stem/germinal	Smp_090440	RNA helicase [Source:UniProtKB/TrEMBL;Acc:G4LVM7]
0.834	0.604677	0.668	0.872365	0.926	0.668	Stem/germinal	Smp_136320	DUF727 domain-containing protein [Source:UniProtKB/TrEMBL;Acc:G4VJX1]
0.834	0.68702	0.668	0.991161	0.901	0.657	Stem/germinal	Smp_317550	Arginine/serine-rich splicing factor, putative [Source:UniProtKB/TrEMBL;Acc:A0A5K4F676]
0.833	0.515879	0.666	0.744256	0.852	0.387	Stem/germinal	Smp_048620	Exosome complex component RRP45 [Source:UniProtKB/TrEMBL;Acc:A0A3Q0KFK8]
0.833	0.457407	0.666	0.659898	0.802	0.234	Stem/germinal	Smp_168400	Protein MIS12 homolog [Source:UniProtKB/TrEMBL;Acc:G4V7D2]
0.833	0.492516	0.666	0.710551	0.914	0.496	Stem/germinal	Smp_315010	FACT complex subunit [Source:UniProtKB/TrEMBL;Acc:A0A5K4F3N8]
0.833	0.317508	0.666	0.458067	0.79	0.208	Stem/germinal	Smp_167540	Ris2 protein, putative [Source:UniProtKB/TrEMBL;Acc:A0A3Q0KS76]
0.833	0.350921	0.666	0.506272	0.704	0.099	Stem/germinal	Smp_243210	Caspase-7 [Source:UniProtKB/TrEMBL;Acc:A0A5K4F128]
0.833	0.53437	0.666	0.770932	0.79	0.259	Stem/germinal	Smp_138470	THAP-type domain-containing protein [Source:UniProtKB/TrEMBL;Acc:G4VFM4]
0.832	0.570072	0.664	0.82244	0.877	0.383	Stem/germinal	Smp_040560	Cytoplasmic tRNA 2-thiolation protein 1 [Source:UniProtKB/TrEMBL;Acc:G4VB67]
0.832	0.741393	0.664	1.0696	0.975	0.901	Stem/germinal	Smp_349880	Small nuclear ribonucleoprotein Sm D1 [Source:UniProtKB/TrEMBL;Acc:A0A146MGC1]
0.832	0.383694	0.664	0.553553	0.877	0.489	Stem/germinal	Smp_004640	Putative dna-directed RNA polymerase I [Source:UniProtKB/TrEMBL;Acc:G4VD46]
0.832	0.298643	0.664	0.430851	0.802	0.212	Stem/germinal	Smp_124230	DNA repair protein RAD51 homolog [Source:UniProtKB/TrEMBL;Acc:G4V6K0]
0.831	0.368227	0.662	0.531239	0.852	0.456	Stem/germinal	Smp_177060	Putative synoviolin [Source:UniProtKB/TrEMBL;Acc:A0A3Q0KTQ1]
0.831	0.353822	0.662	0.510457	0.877	0.35	Stem/germinal	Smp_103010	PRKR-interacting protein 1 [Source:UniProtKB/TrEMBL;Acc:A0A3Q0KJS5]
0.831	0.583139	0.662	0.841291	0.889	0.573	Stem/germinal	Smp_167200	Putative ATPase [Source:UniProtKB/TrEMBL;Acc:A0A3Q0KS56]
0.83	0.683443	0.66	0.986	0.852	0.496	Stem/germinal	Smp_055400	Putative tubulin-specific chaperone B (Tubulin folding cofactor B) [Source:UniProtKB/TrEMBL;Acc:G4V5V7]
0.83	0.278073	0.66	0.401175	0.716	0.131	Stem/germinal	Smp_151560	Putative DNA replication licensing factor MCM1 [Source:UniProtKB/TrEMBL;Acc:A0A3Q0KPT7]
0.83	0.364606	0.66	0.526016	0.765	0.219	Stem/germinal	Smp_347810	TBC1 domain family member 19 [Source:UniProtKB/TrEMBL;Acc:A0A5K4FCA2]
0.829	0.8856	0.658	1.27765	0.975	0.861	Stem/germinal	Smp_247170	Major egg antigen [Source:UniProtKB/TrEMBL;Acc:A0A5K4F2D7]
0.829	0.242393	0.658	0.3497	0.741	0.237	Stem/germinal	Smp_016250	Putative gtp-binding protein (I) alpha-2 subunit, gnai2 [Source:UniProtKB/TrEMBL;Acc:G4VHF0]
0.829	0.497154	0.658	0.717242	0.901	0.547	Stem/germinal	Smp_137600	NA
0.829	0.698256	0.658	1.00737	0.938	0.737	Stem/germinal	Smp_168800	Ubiquitin carboxyl-terminal hydrolase [Source:UniProtKB/TrEMBL;Acc:A0A3Q0KSJ1]
0.829	0.570884	0.658	0.823611	0.877	0.558	Stem/germinal	Smp_165550	Afg3-like protein 2 (M41 family) [Source:UniProtKB/TrEMBL;Acc:A0A3Q0KS05]
0.828	0.579341	0.656	0.835812	0.901	0.599	Stem/germinal	Smp_098980	Protein SDA1 [Source:UniProtKB/TrEMBL;Acc:A0A3Q0KJP0]
0.828	0.398213	0.656	0.5745	0.852	0.332	Stem/germinal	Smp_198940	Probable tRNA N6-adenosine threonylcarbamoyltransferase, mitochondrial [Source:UniProtKB/TrEMBL;Acc:A0A5K4EZ34]
0.828	0.455011	0.656	0.656442	0.79	0.197	Stem/germinal	Smp_047400	NA
0.828	0.698593	0.656	1.00786	0.741	0.128	Stem/germinal	Smp_162370	Linker histone H1 [Source:UniProtKB/TrEMBL;Acc:G4LZC4]
0.827	0.667056	0.654	0.962359	0.926	0.661	Stem/germinal	Smp_059100	Msf1/px19 related [Source:UniProtKB/TrEMBL;Acc:G4VJ36]
0.827	0.592232	0.654	0.85441	0.914	0.573	Stem/germinal	Smp_346090	39S ribosomal protein L21, mitochondrial [Source:UniProtKB/TrEMBL;Acc:A0A5K4FF22]
0.826	0.439546	0.652	0.63413	0.864	0.442	Stem/germinal	Smp_169320	PPM-type phosphatase domain-containing protein [Source:UniProtKB/TrEMBL;Acc:A0A3Q0KSI8]
0.826	0.384892	0.652	0.555281	0.827	0.339	Stem/germinal	Smp_006630	Non-specific serine/threonine protein kinase [Source:UniProtKB/TrEMBL;Acc:A0A3Q0KBX5]
0.826	0.289893	0.652	0.418227	0.79	0.226	Stem/germinal	Smp_078920	Cnd3 domain-containing protein [Source:UniProtKB/TrEMBL;Acc:A0A3Q0KI66]
0.825	0.587386	0.65	0.847419	0.889	0.577	Stem/germinal	Smp_027080	Golgi membrane protein sb140 (Yip1b), putative [Source:UniProtKB/TrEMBL;Acc:A0A3Q0KDM4]
0.825	0.432036	0.65	0.623297	0.901	0.602	Stem/germinal	Smp_074230	Putative dna-directed RNA polymerase II [Source:UniProtKB/TrEMBL;Acc:G4VLA9]
0.825	0.488524	0.65	0.70479	0.864	0.438	Stem/germinal	Smp_044810	Zinc finger CCCH domain-containing protein 14 [Source:UniProtKB/TrEMBL;Acc:A0A3Q0KF86]
0.825	0.805084	0.65	1.16149	0.901	0.65	Stem/germinal	Smp_098890	Arginine/serine-rich splicing factor, putative [Source:UniProtKB/TrEMBL;Acc:G4LWC0]
0.825	0.526477	0.65	0.759546	0.84	0.431	Stem/germinal	Smp_012410	28S ribosomal protein S22, mitochondrial [Source:UniProtKB/TrEMBL;Acc:A0A3Q0KCE2]
0.825	0.515474	0.65	0.743671	0.852	0.354	Stem/germinal	Smp_067420	Splicing factor 3b, subunit 4,putative [Source:UniProtKB/TrEMBL;Acc:G4LZ80]
0.825	0.674256	0.65	0.972746	0.901	0.602	Stem/germinal	Smp_173910	Nuclear movement protein related [Source:UniProtKB/TrEMBL;Acc:G4VTR7]
0.824	0.208479	0.648	0.300772	0.79	0.234	Stem/germinal	Smp_095140	THUMP domain-containing protein [Source:UniProtKB/TrEMBL;Acc:G4VRL6]
0.823	0.623245	0.646	0.899153	1	0.978	Stem/germinal	Smp_040130	Peptidyl-prolyl cis-trans isomerase [Source:UniProtKB/Swiss-Prot;Acc:Q26565]
0.823	0.5123	0.646	0.739093	0.802	0.328	Stem/germinal	Smp_121460	Suppressor protein SRP40-like [Source:UniProtKB/TrEMBL;Acc:A0A3Q0KKD5]
0.822	0.610447	0.644	0.880689	0.926	0.62	Stem/germinal	Smp_314310	CN hydrolase domain-containing protein [Source:UniProtKB/TrEMBL;Acc:A0A5K4F420]
0.822	0.634045	0.644	0.914733	0.963	0.766	Stem/germinal	Smp_009650	Mitochondrial processing peptidase beta-subunit (M16 family) [Source:UniProtKB/TrEMBL;Acc:A0A3Q0KC72]
0.822	0.425436	0.644	0.613775	0.864	0.496	Stem/germinal	Smp_120320	Spliceosome-associated protein, putative [Source:UniProtKB/TrEMBL;Acc:A0A3Q0KK75]
0.822	0.390705	0.644	0.563668	0.679	0.073	Stem/germinal	Smp_172480	Kruppel-like factor 13,14,16 [Source:UniProtKB/TrEMBL;Acc:G4VM66]
0.822	0.392119	0.644	0.565708	0.79	0.292	Stem/germinal	Smp_160830	Phospholipase d-related [Source:UniProtKB/TrEMBL;Acc:G4VFV5]
0.822	0.295326	0.644	0.426065	0.728	0.201	Stem/germinal	Smp_024860	Basic helix-loop-helix transcription factor,hes-related [Source:UniProtKB/TrEMBL;Acc:A0A3Q0KDG3]
0.821	0.291819	0.642	0.421006	0.852	0.412	Stem/germinal	Smp_121140	MSS51_C domain-containing protein [Source:UniProtKB/TrEMBL;Acc:G4LZ16]
0.821	0.502404	0.642	0.724815	0.84	0.434	Stem/germinal	Smp_341370	39S ribosomal protein L59, mitochondrial [Source:UniProtKB/TrEMBL;Acc:A0A5K4F9U4]
0.821	0.554471	0.642	0.799933	0.914	0.672	Stem/germinal	Smp_047740	26S proteasome non-ATPase regulatory subunit,putative [Source:UniProtKB/TrEMBL;Acc:G4M1T7]
0.821	0.701334	0.642	1.01181	0.963	0.719	Stem/germinal	Smp_179650	Putative chromobox protein [Source:UniProtKB/TrEMBL;Acc:G4VDS7]
0.821	0.503246	0.642	0.726031	0.914	0.562	Stem/germinal	Smp_080130	Protein-S-isoprenylcysteine O-methyltransferase [Source:UniProtKB/TrEMBL;Acc:A0A3Q0KI72]
0.82	0.180285	0.64	0.260096	0.778	0.277	Stem/germinal	Smp_246570	C2H2-type domain-containing protein [Source:UniProtKB/TrEMBL;Acc:A0A5K4F158]
0.82	0.629874	0.64	0.908716	0.864	0.526	Stem/germinal	Smp_026630	26S proteasome non-ATPase regulatory subunit 7 (M67 family) [Source:UniProtKB/TrEMBL;Acc:A0A3Q0KDL7]
0.82	0.387044	0.64	0.558386	0.79	0.31	Stem/germinal	Smp_335340	CMP/dCMP-type deaminase domain-containing protein [Source:UniProtKB/TrEMBL;Acc:A0A5K4FCX0]
0.82	0.601761	0.64	0.868158	0.877	0.46	Stem/germinal	Smp_172090	GPN-loop GTPase 3 [Source:UniProtKB/TrEMBL;Acc:G4LWM2]
0.819	0.444227	0.638	0.640884	0.84	0.416	Stem/germinal	Smp_346660	polynucleotide adenylyltransferase [Source:UniProtKB/TrEMBL;Acc:A0A5K4FCN1]
0.818	0.350052	0.636	0.505018	0.852	0.46	Stem/germinal	Smp_067400	Zinc binding dehydrogenase, putative [Source:UniProtKB/TrEMBL;Acc:G4LZ82]
0.818	0.195721	0.636	0.282366	0.691	0.135	Stem/germinal	Smp_309950	Kinesin motor domain-containing protein [Source:UniProtKB/TrEMBL;Acc:A0A5K4F307]
0.817	0.716133	0.634	1.03316	0.938	0.774	Stem/germinal	Smp_075210	Prohibitin [Source:UniProtKB/TrEMBL;Acc:G4VS58]
0.817	0.408132	0.634	0.58881	0.864	0.372	Stem/germinal	Smp_163050	Isocitrate dehydrogenase [NADP] [Source:UniProtKB/TrEMBL;Acc:A0A3Q0KRX7]
0.817	0.262882	0.634	0.379259	0.716	0.102	Stem/germinal	Smp_128160	OB domain-containing protein [Source:UniProtKB/TrEMBL;Acc:A0A3Q0KLC7]
0.817	0.569172	0.634	0.821141	0.852	0.482	Stem/germinal	Smp_086910	Nucleolar protein 16 [Source:UniProtKB/TrEMBL;Acc:A0A5K4EHZ3]
0.817	0.541862	0.634	0.781742	0.914	0.642	Stem/germinal	Smp_132690	RuvB-like helicase [Source:UniProtKB/TrEMBL;Acc:A0A3Q0KM13]
0.817	0.66942	0.634	0.965768	0.926	0.759	Stem/germinal	Smp_046090	T-complex protein 1 subunit theta [Source:UniProtKB/TrEMBL;Acc:G4VPS5]
0.816	0.264262	0.632	0.381249	0.778	0.215	Stem/germinal	Smp_022570	SAGA-associated factor 11 [Source:UniProtKB/TrEMBL;Acc:G4VEB2]
0.816	0.449677	0.632	0.648747	0.852	0.471	Stem/germinal	Smp_157160	Signal recognition particle subunit SRP68 [Source:UniProtKB/TrEMBL;Acc:G4VPU6]
0.816	0.54515	0.632	0.786486	0.951	0.628	Stem/germinal	Smp_179130	Small integral membrane protein 12 [Source:UniProtKB/TrEMBL;Acc:G4VJX3]
0.816	0.288079	0.632	0.415609	0.728	0.197	Stem/germinal	Smp_026400	Thyrotroph embryonic factor related [Source:UniProtKB/TrEMBL;Acc:A0A3Q0KDK5]
0.816	0.257364	0.632	0.371298	0.815	0.292	Stem/germinal	Smp_007180	Sr-related ctd associated factor [Source:UniProtKB/TrEMBL;Acc:A0A3Q0KC01]
0.816	0.477032	0.632	0.688211	0.901	0.529	Stem/germinal	Smp_168330	Putative mbp-1 interacting protein-2a [Source:UniProtKB/TrEMBL;Acc:G4VES0]
0.816	0.202021	0.632	0.291454	0.741	0.161	Stem/germinal	Smp_304030	Afadin-and alpha-actinin-binding protein [Source:UniProtKB/TrEMBL;Acc:A0A5K4F3Z3]
0.816	0.609705	0.632	0.879618	0.864	0.558	Stem/germinal	Smp_157800	RNA helicase [Source:UniProtKB/TrEMBL;Acc:A0A3Q0KQV3]
0.816	0.549738	0.632	0.793105	0.778	0.332	Stem/germinal	Smp_009030	Ribonucleoside-diphosphate reductase [Source:UniProtKB/TrEMBL;Acc:G4VIG3]
0.816	0.18496	0.632	0.266842	0.802	0.285	Stem/germinal	Smp_162710	Aurora kinase [Source:UniProtKB/TrEMBL;Acc:A0A3Q0KRK7]
0.816	0.368471	0.632	0.531591	0.753	0.19	Stem/germinal	Smp_347100	Nuclear pore complex protein Nup85 [Source:UniProtKB/TrEMBL;Acc:A0A5K4FCT5]
0.815	0.598748	0.63	0.863811	0.914	0.65	Stem/germinal	Smp_165460	WD_REPEATS_REGION domain-containing protein [Source:UniProtKB/TrEMBL;Acc:G4VTP7]
0.815	0.573194	0.63	0.826944	0.926	0.719	Stem/germinal	Smp_169340	Protein MIX23 [Source:UniProtKB/TrEMBL;Acc:G4VKL7]
0.815	0.457222	0.63	0.659632	0.802	0.318	Stem/germinal	Smp_076450	Ras-GAP domain-containing protein [Source:UniProtKB/TrEMBL;Acc:A0A3Q0KHZ4]
0.815	0.378571	0.63	0.546163	0.852	0.383	Stem/germinal	Smp_003330	Putative 13 kDa deflagellation-inducible protein [Source:UniProtKB/TrEMBL;Acc:G4V6W1]
0.814	0.555765	0.628	0.8018	0.889	0.526	Stem/germinal	Smp_120640	RRM domain-containing protein [Source:UniProtKB/TrEMBL;Acc:A0A3Q0KKB8]
0.814	0.192648	0.628	0.277932	0.654	0.055	Stem/germinal	Smp_141430	CARD_2 domain-containing protein [Source:UniProtKB/TrEMBL;Acc:A0A3Q0KNG5]
0.813	0.429658	0.626	0.619865	0.889	0.533	Stem/germinal	Smp_122490	39S ribosomal protein L32, mitochondrial [Source:UniProtKB/TrEMBL;Acc:G4V665]
0.813	0.451425	0.626	0.651268	0.889	0.562	Stem/germinal	Smp_349970	NA
0.813	0.517361	0.626	0.746394	0.815	0.42	Stem/germinal	Smp_160190	DNA primase [Source:UniProtKB/TrEMBL;Acc:A0A3Q0KR94]
0.812	0.432231	0.624	0.623578	0.815	0.42	Stem/germinal	Smp_121640	General transcription factor IIF subunit 2 [Source:UniProtKB/TrEMBL;Acc:G4LZA9]
0.812	0.602554	0.624	0.869302	0.963	0.865	Stem/germinal	Smp_212880	Proteasome subunit beta [Source:UniProtKB/TrEMBL;Acc:A0A5K4F079]
0.812	0.560432	0.624	0.808532	0.914	0.657	Stem/germinal	Smp_038680	Small nuclear ribonucleoprotein G [Source:UniProtKB/TrEMBL;Acc:G4VI89]
0.811	0.511806	0.622	0.73838	0.926	0.65	Stem/germinal	Smp_032580	Proteasome subunit alpha type [Source:UniProtKB/TrEMBL;Acc:A0A3Q0KE53]
0.811	0.413645	0.622	0.596764	0.951	0.741	Stem/germinal	Smp_350140	NA
0.811	0.467036	0.622	0.67379	0.852	0.478	Stem/germinal	Smp_055890	Ribonucleoside-diphosphate reductase small chain, putative [Source:UniProtKB/TrEMBL;Acc:C4QCA2]
0.81	0.451497	0.62	0.651373	0.889	0.54	Stem/germinal	Smp_308270	Zinc finger HIT domain-containing protein 3 [Source:UniProtKB/TrEMBL;Acc:A0A5K4F385]
0.81	0.618001	0.62	0.891587	0.914	0.701	Stem/germinal	Smp_028340	Ribosome production factor 2 homolog [Source:UniProtKB/TrEMBL;Acc:G4LWY8]
0.809	0.221616	0.618	0.319724	0.741	0.204	Stem/germinal	Smp_099170	DNA-directed rna polymerase II subunit,putative [Source:UniProtKB/TrEMBL;Acc:G4LUY0]
0.809	0.204644	0.618	0.295238	0.79	0.277	Stem/germinal	Smp_349920	NA
0.809	0.649165	0.618	0.936547	0.901	0.701	Stem/germinal	Smp_342910	Ribosome assembly factor mrt4 [Source:UniProtKB/TrEMBL;Acc:A0A5K4FAE0]
0.809	0.203859	0.618	0.294107	0.741	0.219	Stem/germinal	Smp_175210	Enhancer of rudimentary homolog [Source:UniProtKB/TrEMBL;Acc:G4VJD9]
0.809	0.219977	0.618	0.317359	0.815	0.35	Stem/germinal	Smp_246440	TMEM131_like domain-containing protein [Source:UniProtKB/TrEMBL;Acc:A0A5K4F258]
0.809	0.181163	0.618	0.261362	0.802	0.288	Stem/germinal	Smp_343640	Midasin [Source:UniProtKB/TrEMBL;Acc:A0A5K4FCW8]
0.809	0.388354	0.618	0.560276	0.827	0.449	Stem/germinal	Smp_004000	Probable RNA-binding protein EIF1AD [Source:UniProtKB/TrEMBL;Acc:G4V6B8]
0.809	0.504243	0.618	0.727468	0.852	0.409	Stem/germinal	Smp_007970	Ribosome maturation protein SBDS [Source:UniProtKB/TrEMBL;Acc:G4VJ59]
0.808	0.211199	0.616	0.304696	0.79	0.303	Stem/germinal	Smp_160140	Transcription factor,putative [Source:UniProtKB/TrEMBL;Acc:A0A3Q0KR86]
0.808	0.246048	0.616	0.354972	0.765	0.248	Stem/germinal	Smp_143740	Uroporphyrinogen decarboxylase [Source:UniProtKB/TrEMBL;Acc:G4VSS2]
0.808	0.725525	0.616	1.04671	1	0.905	Stem/germinal	Smp_083410	Elongation factor 1-gamma, putative [Source:UniProtKB/TrEMBL;Acc:G4LXB1]
0.808	0.463723	0.616	0.669011	0.889	0.526	Stem/germinal	Smp_242400	Protein MMS22-like [Source:UniProtKB/TrEMBL;Acc:A0A5K4F044]
0.808	0.699674	0.616	1.00942	0.926	0.668	Stem/germinal	Smp_148930	FACT complex subunit SSRP1 [Source:UniProtKB/TrEMBL;Acc:A0A3Q0KPJ4]
0.808	0.287983	0.616	0.415471	0.765	0.263	Stem/germinal	Smp_149070	Nucleolar protein 6 [Source:UniProtKB/TrEMBL;Acc:A0A3Q0KPK4]
0.808	0.519783	0.616	0.749889	0.901	0.566	Stem/germinal	Smp_090150	Putative camp-regulated phosphoprotein [Source:UniProtKB/TrEMBL;Acc:G4VHV5]
0.808	0.343352	0.616	0.495353	0.728	0.204	Stem/germinal	Smp_134950	NA
0.808	0.728114	0.616	1.05045	0.914	0.701	Stem/germinal	Smp_079240	Deoxyuridine 5'-triphosphate nucleotidohydrolase [Source:UniProtKB/TrEMBL;Acc:G4V790]
0.807	0.726396	0.614	1.04797	0.951	0.792	Stem/germinal	Smp_017360	T-complex protein 1 subunit alpha [Source:UniProtKB/TrEMBL;Acc:A0A3Q0KCS6]
0.806	0.387559	0.612	0.559129	0.877	0.493	Stem/germinal	Smp_076530	Regulator of chromosome condensation, putative [Source:UniProtKB/TrEMBL;Acc:G4LZG8]
0.806	0.194049	0.612	0.279953	0.778	0.208	Stem/germinal	Smp_329760	N(6)-L-threonylcarbamoyladenine synthase [Source:UniProtKB/TrEMBL;Acc:A0A5K4FB22]
0.806	0.228674	0.612	0.329906	0.753	0.204	Stem/germinal	Smp_180390	Putative mitochondrial carrier [Source:UniProtKB/TrEMBL;Acc:A0A5K4EY92]
0.806	0.78693	0.612	1.1353	0.988	0.887	Stem/germinal	Smp_055050	40S ribosomal protein S17 [Source:UniProtKB/TrEMBL;Acc:G4VH80]
0.806	0.376943	0.612	0.543814	0.827	0.42	Stem/germinal	Smp_318500	WD_REPEATS_REGION domain-containing protein [Source:UniProtKB/TrEMBL;Acc:A0A5K4F707]
0.806	0.3653	0.612	0.527016	0.79	0.307	Stem/germinal	Smp_043580	Putative histone-lysine n-methyltransferase, setb1 [Source:UniProtKB/TrEMBL;Acc:G4VK98]
0.806	0.331791	0.612	0.478674	0.741	0.241	Stem/germinal	Smp_124120	DNA polymerase II subunit 2 [Source:UniProtKB/TrEMBL;Acc:A0A5K4EKF4]
0.805	0.553424	0.61	0.798422	0.914	0.62	Stem/germinal	Smp_247570	Mitochondrial import inner membrane translocase subunit TIM17 [Source:UniProtKB/TrEMBL;Acc:A0A5K4F155]
0.805	0.606191	0.61	0.874548	0.988	0.88	Stem/germinal	Smp_008545	Heat shock protein HSP60, putative [Source:UniProtKB/TrEMBL;Acc:A0A3Q0KC41]
0.805	0.770376	0.61	1.11142	0.914	0.642	Stem/germinal	Smp_163430	C2H2-type domain-containing protein [Source:UniProtKB/TrEMBL;Acc:A0A3Q0KRP8]
0.805	0.263742	0.61	0.380499	0.765	0.241	Stem/germinal	Smp_180890	Rho-GAP domain-containing protein [Source:UniProtKB/TrEMBL;Acc:A0A3Q0KU08]
0.804	0.264309	0.608	0.381317	0.765	0.215	Stem/germinal	Smp_051420	3'-5' exonuclease eri1-related [Source:UniProtKB/TrEMBL;Acc:G4LY06]
0.804	0.322814	0.608	0.465723	0.79	0.277	Stem/germinal	Smp_210450	28S ribosomal protein S29, mitochondrial [Source:UniProtKB/TrEMBL;Acc:G4VB00]
0.804	0.519352	0.608	0.749266	0.901	0.635	Stem/germinal	Smp_340070	Cleavage and polyadenylation specificity factor subunit 5 [Source:UniProtKB/TrEMBL;Acc:A0A5K4FBL2]
0.803	0.660004	0.606	0.952185	0.938	0.755	Stem/germinal	Smp_347990	Endonuclease [Source:UniProtKB/TrEMBL;Acc:A0A5K4FD63]
0.803	0.405858	0.606	0.585529	0.877	0.489	Stem/germinal	Smp_140290	U4/U6.U5 small nuclear ribonucleoprotein 27 kDa protein [Source:UniProtKB/TrEMBL;Acc:G4LVA5]
0.803	0.194766	0.606	0.280988	0.691	0.179	Stem/germinal	Smp_322430	Secreted protein [Source:UniProtKB/TrEMBL;Acc:A0A5K4F5T1]
0.802	0.553811	0.604	0.798981	0.926	0.661	Stem/germinal	Smp_310260	MICOS complex subunit MIC10 [Source:UniProtKB/TrEMBL;Acc:A0A146MHV0]
0.802	0.350333	0.604	0.505424	0.864	0.449	Stem/germinal	Smp_006440	Heterogeneous nuclear ribonucleoprotein l (Hnrnp l), putative [Source:UniProtKB/TrEMBL;Acc:A0A3Q0KBW8]
0.802	0.568682	0.604	0.820435	0.889	0.628	Stem/germinal	Smp_335300	Mitochondrial import inner membrane translocase subunit [Source:UniProtKB/TrEMBL;Acc:A0A5K4F8L2]
0.802	0.384042	0.604	0.554055	0.889	0.577	Stem/germinal	Smp_039490	RRM domain-containing protein [Source:UniProtKB/TrEMBL;Acc:G4VKF3]
0.802	0.327085	0.604	0.471883	0.864	0.467	Stem/germinal	Smp_141820	Nefa_Nip30_N domain-containing protein [Source:UniProtKB/TrEMBL;Acc:C4Q726]
0.802	0.317654	0.604	0.458278	0.778	0.307	Stem/germinal	Smp_169140	Chromatin assembly factor 1 subunit A [Source:UniProtKB/TrEMBL;Acc:A0A3Q0KSK1]
0.801	0.52574	0.602	0.758483	0.877	0.555	Stem/germinal	Smp_150320	S1 motif domain-containing protein [Source:UniProtKB/TrEMBL;Acc:G4LYW7]
0.8	0.326736	0.6	0.471381	0.914	0.577	Stem/germinal	Smp_056640	Huntingtin interacting protein-related [Source:UniProtKB/TrEMBL;Acc:G4VH57]
0.8	0.429049	0.6	0.618987	0.914	0.591	Stem/germinal	Smp_330330	Ribosomal_L30 domain-containing protein [Source:UniProtKB/TrEMBL;Acc:A0A5K4F718]
0.8	0.358635	0.6	0.517401	0.84	0.38	Stem/germinal	Smp_064050	RuvB-like helicase [Source:UniProtKB/TrEMBL;Acc:G4VIM8]
0.8	0.5895	0.6	0.850469	0.926	0.741	Stem/germinal	Smp_028440	Adenosylhomocysteinase [Source:UniProtKB/TrEMBL;Acc:G4LX03]
0.799	0.240295	0.598	0.346673	0.778	0.277	Stem/germinal	Smp_028200	Troponin I (TnI), putative [Source:UniProtKB/TrEMBL;Acc:A0A3Q0KDP5]
0.799	0.215261	0.598	0.310557	0.753	0.219	Stem/germinal	Smp_310830	Mitochondrial proton/calcium exchanger protein [Source:UniProtKB/TrEMBL;Acc:A0A5K4F3M2]
0.799	0.510617	0.598	0.736665	0.889	0.569	Stem/germinal	Smp_065170	DHC_N1 domain-containing protein [Source:UniProtKB/TrEMBL;Acc:A0A3Q0KH10]
0.799	0.245016	0.598	0.353483	0.815	0.328	Stem/germinal	Smp_176490	Protein kinase domain-containing protein [Source:UniProtKB/TrEMBL;Acc:A0A5K4EWT3]
0.799	0.271054	0.598	0.391048	0.84	0.405	Stem/germinal	Smp_054840	DNA replication licensing factor MCM2 [Source:UniProtKB/TrEMBL;Acc:A0A3Q0KG44]
0.798	0.456474	0.596	0.658552	0.84	0.401	Stem/germinal	Smp_019130	Protein CLP1 homolog [Source:UniProtKB/TrEMBL;Acc:G4LUE4]
0.798	0.358659	0.596	0.517435	0.827	0.416	Stem/germinal	Smp_160090	Putative rnase h (70) [Source:UniProtKB/TrEMBL;Acc:G4VK57]
0.798	0.407413	0.596	0.587772	0.716	0.201	Stem/germinal	Smp_158290	t-SNARE coiled-coil homology domain-containing protein [Source:UniProtKB/TrEMBL;Acc:A0A3Q0KQX9]
0.797	0.4315	0.594	0.622523	0.914	0.613	Stem/germinal	Smp_347660	rRNA-processing protein EBP2 [Source:UniProtKB/TrEMBL;Acc:A0A5K4FC77]
0.797	0.229041	0.594	0.330436	0.654	0.095	Stem/germinal	Smp_332920	Protein LNK1-like [Source:UniProtKB/TrEMBL;Acc:A0A5K4F9W3]
0.797	0.571277	0.594	0.824178	0.852	0.573	Stem/germinal	Smp_068760	28S ribosomal protein S24 [Source:UniProtKB/TrEMBL;Acc:A0A3Q0KHA9]
0.797	0.50864	0.594	0.733813	0.864	0.544	Stem/germinal	Smp_015860	Acyl carrier protein [Source:UniProtKB/TrEMBL;Acc:G4VSN6]
0.796	0.235993	0.592	0.340466	0.667	0.109	Stem/germinal	Smp_305070	NA
0.796	0.267448	0.592	0.385846	0.654	0.117	Stem/germinal	Smp_131840	Tetraspanin [Source:UniProtKB/TrEMBL;Acc:A0A3Q0KLX7]
0.796	0.594362	0.592	0.857483	0.926	0.759	Stem/germinal	Smp_078520	RRM domain-containing protein [Source:UniProtKB/TrEMBL;Acc:A0A3Q0KI50]
0.795	0.314464	0.59	0.453676	0.827	0.42	Stem/germinal	Smp_007540	3'-5' exoribonuclease csl4-related [Source:UniProtKB/TrEMBL;Acc:G4M024]
0.795	0.424395	0.59	0.612273	0.827	0.42	Stem/germinal	Smp_123440	Putative fad oxidoreductase [Source:UniProtKB/TrEMBL;Acc:A0A3Q0KKL2]
0.795	0.670088	0.59	0.966733	0.951	0.836	Stem/germinal	Smp_322950	Dynein light chain [Source:UniProtKB/TrEMBL;Acc:A0A5K4F7F9]
0.795	0.371188	0.59	0.535512	0.84	0.434	Stem/germinal	Smp_072460	phosphomevalonate kinase [Source:UniProtKB/TrEMBL;Acc:A0A3Q0KHK0]
0.795	0.199092	0.59	0.28723	0.642	0.113	Stem/germinal	Smp_142820	SH2 domain-containing protein [Source:UniProtKB/TrEMBL;Acc:A0A3Q0KNT1]
0.795	0.327611	0.59	0.472643	0.778	0.307	Stem/germinal	Smp_211100	Putative peptide chain release factor [Source:UniProtKB/TrEMBL;Acc:G4VBH6]
0.794	0.296622	0.588	0.427934	0.728	0.201	Stem/germinal	Smp_137090	Putative brca1 associated ring domain [Source:UniProtKB/TrEMBL;Acc:A0A3Q0KMV8]
0.794	0.206309	0.588	0.29764	0.864	0.478	Stem/germinal	Smp_016050	Fragile X related 2, frx2 [Source:UniProtKB/TrEMBL;Acc:A0A3Q0KCP9]
0.794	0.228244	0.588	0.329287	0.877	0.456	Stem/germinal	Smp_213340	Outer kinetochore protein DAD4 [Source:UniProtKB/TrEMBL;Acc:A0A5K4F0T7]
0.794	0.515774	0.588	0.744105	0.926	0.697	Stem/germinal	Smp_002880	ATP synthase subunit alpha [Source:UniProtKB/TrEMBL;Acc:G4VLJ0]
0.794	0.29766	0.588	0.429432	0.827	0.358	Stem/germinal	Smp_150700	Pol-related [Source:UniProtKB/TrEMBL;Acc:G4LXR4]
0.794	0.24817	0.588	0.358034	0.667	0.182	Stem/germinal	Smp_157300	Tyrosine kinase [Source:UniProtKB/TrEMBL;Acc:A0A3Q0KQT7]
0.793	0.367867	0.586	0.53072	0.765	0.332	Stem/germinal	Smp_196220	RING-type E3 ubiquitin transferase [Source:UniProtKB/TrEMBL;Acc:G4V5M8]
0.793	0.187275	0.586	0.270181	0.765	0.314	Stem/germinal	Smp_333700	NA
0.793	0.575371	0.586	0.830084	0.951	0.832	Stem/germinal	Smp_063420	T-complex protein 1 subunit epsilon [Source:UniProtKB/TrEMBL;Acc:G4VF75]
0.793	0.358088	0.586	0.516612	0.741	0.223	Stem/germinal	Smp_246560	Structure-specific endonuclease subunit SLX1 homolog [Source:UniProtKB/TrEMBL;Acc:A0A5K4F417]
0.792	0.333646	0.584	0.48135	0.815	0.434	Stem/germinal	Smp_186560	39S ribosomal protein L18, mitochondrial [Source:UniProtKB/TrEMBL;Acc:A0A3Q0KU59]
0.792	0.283516	0.584	0.409026	0.827	0.453	Stem/germinal	Smp_124320	Putative 50s ribosomal protein L4 [Source:UniProtKB/TrEMBL;Acc:A0A3Q0KKS1]
0.792	0.217308	0.584	0.313509	0.691	0.212	Stem/germinal	Smp_082670	Putative aaa family ATPase [Source:UniProtKB/TrEMBL;Acc:A0A3Q0KIH6]
0.792	0.278704	0.584	0.402085	0.778	0.339	Stem/germinal	Smp_341560	N-acetyl-D-glucosamine kinase [Source:UniProtKB/TrEMBL;Acc:G4VHY4]
0.792	0.408321	0.584	0.589083	0.926	0.679	Stem/germinal	Smp_041450	asparagine--tRNA ligase [Source:UniProtKB/TrEMBL;Acc:G4LWW1]
0.792	0.297487	0.584	0.429183	0.802	0.361	Stem/germinal	Smp_163970	Carboxypeptidase [Source:UniProtKB/TrEMBL;Acc:A0A3Q0KRT3]
0.791	0.388204	0.582	0.56006	0.889	0.602	Stem/germinal	Smp_179010	Putative exosome complex exonuclease rrp42 (Ribosomal rna processing protein 42) [Source:UniProtKB/TrEMBL;Acc:A0A3Q0KTS1]
0.79	0.503278	0.58	0.726076	0.852	0.474	Stem/germinal	Smp_022110	Pak inhibitor skb15, putative [Source:UniProtKB/TrEMBL;Acc:C4Q352]
0.79	0.630822	0.58	0.910084	0.864	0.58	Stem/germinal	Smp_097210	Nucleoporin p58/p45 [Source:UniProtKB/TrEMBL;Acc:G4VD04]
0.79	0.2	0.58	0.288539	0.84	0.431	Stem/germinal	Smp_042420	Putative zinc finger protein [Source:UniProtKB/TrEMBL;Acc:A0A3Q0KEZ3]
0.79	0.343937	0.58	0.496197	0.827	0.383	Stem/germinal	Smp_347590	NA
0.789	0.309109	0.578	0.44595	0.852	0.507	Stem/germinal	Smp_323430	TAP-C domain-containing protein [Source:UniProtKB/TrEMBL;Acc:A0A5K4F7K1]
0.789	0.383098	0.578	0.552694	0.827	0.489	Stem/germinal	Smp_115450	Elongator complex protein 5 [Source:UniProtKB/TrEMBL;Acc:G4VND4]
0.789	0.183703	0.578	0.265027	0.827	0.325	Stem/germinal	Smp_147360	Putative cleavage stimulation factor [Source:UniProtKB/TrEMBL;Acc:A0A3Q0KPI3]
0.789	0.184451	0.578	0.266106	0.654	0.124	Stem/germinal	Smp_139530	Cellular tumor antigen P53, putative [Source:UniProtKB/TrEMBL;Acc:A0A3Q0KN56]
0.788	0.551251	0.576	0.795287	0.889	0.62	Stem/germinal	Smp_072800	DNA-directed RNA polymerase I subunit RPA12 [Source:UniProtKB/TrEMBL;Acc:G4LW01]
0.788	0.17808	0.576	0.256915	0.765	0.314	Stem/germinal	Smp_159180	Gamma-tubulin complex component [Source:UniProtKB/TrEMBL;Acc:A0A3Q0KR52]
0.788	0.181488	0.576	0.261832	0.753	0.27	Stem/germinal	Smp_049380	Chimerin-related rho-gtpase-activating protein [Source:UniProtKB/TrEMBL;Acc:A0A3Q0KFM7]
0.788	0.320543	0.576	0.462446	0.827	0.412	Stem/germinal	Smp_165220	Putative embryonic ectoderm development protein [Source:UniProtKB/TrEMBL;Acc:A0A3Q0KS06]
0.787	0.45535	0.574	0.656932	0.864	0.595	Stem/germinal	Smp_062640	Ribosomal protein S18 [Source:UniProtKB/TrEMBL;Acc:G4VJL1]
0.786	0.193333	0.572	0.278921	0.691	0.245	Stem/germinal	Smp_342160	Protein kinase domain-containing protein [Source:UniProtKB/TrEMBL;Acc:A0A5K4FCD7]
0.786	0.329328	0.572	0.47512	0.802	0.391	Stem/germinal	Smp_337530	CDP-diacylglycerol--glycerol-3-phosphate 3-phosphatidyltransferase [Source:UniProtKB/TrEMBL;Acc:A0A5K4FBE7]
0.785	0.490118	0.57	0.70709	0.877	0.653	Stem/germinal	Smp_050570	Adenylate kinase isoenzyme 6 homolog [Source:UniProtKB/TrEMBL;Acc:A0A3Q0KFS8]
0.785	0.42803	0.57	0.617516	0.84	0.511	Stem/germinal	Smp_006340	ER membrane protein complex subunit 4 [Source:UniProtKB/TrEMBL;Acc:G4VR33]
0.784	0.281226	0.568	0.405723	0.802	0.416	Stem/germinal	Smp_031010	RNA helicase [Source:UniProtKB/TrEMBL;Acc:G4VPJ1]
0.784	0.233235	0.568	0.336487	0.815	0.343	Stem/germinal	Smp_061570	Mediator of RNA polymerase II transcription subunit 19 [Source:UniProtKB/TrEMBL;Acc:G4VKK2]
0.783	0.2102	0.566	0.303254	0.778	0.369	Stem/germinal	Smp_157740	DNA-directed RNA polymerase subunit [Source:UniProtKB/TrEMBL;Acc:A0A3Q0KQV6]
0.783	0.186029	0.566	0.268383	0.802	0.361	Stem/germinal	Smp_058790	Protein kinase [Source:UniProtKB/TrEMBL;Acc:G4VQN8]
0.782	0.173314	0.564	0.250039	0.753	0.314	Stem/germinal	Smp_165630	PEHE domain-containing protein [Source:UniProtKB/TrEMBL;Acc:A0A3Q0KRW6]
0.782	0.488662	0.564	0.704991	0.963	0.876	Stem/germinal	Smp_164650	Lupus la ribonucleoprotein, putative [Source:UniProtKB/TrEMBL;Acc:C4QIH2]
0.782	0.343048	0.564	0.494913	0.778	0.387	Stem/germinal	Smp_068300	Putative zinc finger protein [Source:UniProtKB/TrEMBL;Acc:G4VTD0]
0.782	0.374752	0.564	0.540653	0.765	0.274	Stem/germinal	Smp_040190	Serine/threonine kinase [Source:UniProtKB/TrEMBL;Acc:G4VAW0]
0.782	0.266662	0.564	0.384712	0.852	0.511	Stem/germinal	Smp_204070	G protein gamma domain-containing protein [Source:UniProtKB/TrEMBL;Acc:A0A3Q0KV14]
0.781	0.481164	0.562	0.694173	0.926	0.752	Stem/germinal	Smp_002080	S-adenosylmethionine synthase [Source:UniProtKB/TrEMBL;Acc:A0A3Q0KBJ2]
0.781	0.480085	0.562	0.692616	0.988	0.909	Stem/germinal	Smp_056360	Putative p30 dbc protein [Source:UniProtKB/TrEMBL;Acc:G4VSY1]
0.781	0.492724	0.562	0.710851	0.926	0.712	Stem/germinal	Smp_045950	Transformer-2-related [Source:UniProtKB/TrEMBL;Acc:G4VPR1]
0.781	0.464131	0.562	0.6696	0.84	0.493	Stem/germinal	Smp_067590	DUF1308 domain-containing protein [Source:UniProtKB/TrEMBL;Acc:G4VQB7]
0.781	0.299146	0.562	0.431577	0.691	0.193	Stem/germinal	Smp_306080	DNA polymerase [Source:UniProtKB/TrEMBL;Acc:A0A5K4F2D0]
0.781	0.229472	0.562	0.331059	0.679	0.172	Stem/germinal	Smp_331110	NA
0.781	0.252115	0.562	0.363725	0.802	0.321	Stem/germinal	Smp_213570	WD_REPEATS_REGION domain-containing protein [Source:UniProtKB/TrEMBL;Acc:A0A5K4F0H4]
0.78	0.518119	0.56	0.747487	0.938	0.799	Stem/germinal	Smp_092280	Proteasome subunit alpha type-3 [Source:UniProtKB/TrEMBL;Acc:G4VHX9]
0.78	0.426933	0.56	0.615934	0.914	0.701	Stem/germinal	Smp_080980	Mitochondrial import inner membrane translocase subunit Tim23 [Source:UniProtKB/TrEMBL;Acc:G4VTF1]
0.78	0.367994	0.56	0.530903	0.802	0.445	Stem/germinal	Smp_166430	Nuclear cap-binding protein subunit 2 [Source:UniProtKB/TrEMBL;Acc:A0A3Q0KS65]
0.78	0.268077	0.56	0.386753	0.84	0.449	Stem/germinal	Smp_319860	4HBT domain-containing protein [Source:UniProtKB/TrEMBL;Acc:A0A5K4F8N1]
0.78	0.248443	0.56	0.358428	0.877	0.555	Stem/germinal	Smp_101450	60S ribosomal protein L7, putative [Source:UniProtKB/TrEMBL;Acc:A0A3Q0KJS8]
0.78	0.274869	0.56	0.396552	0.827	0.398	Stem/germinal	Smp_349040	AA_TRNA_LIGASE_II domain-containing protein [Source:UniProtKB/TrEMBL;Acc:A0A5K4F9W2]
0.78	0.538503	0.56	0.776896	0.889	0.58	Stem/germinal	Smp_058990	NA
0.779	0.527462	0.558	0.760967	0.914	0.712	Stem/germinal	Smp_337420	MRP-S23 domain-containing protein [Source:UniProtKB/TrEMBL;Acc:G4V6P8]
0.779	0.380362	0.558	0.548746	0.914	0.715	Stem/germinal	Smp_248000	39S ribosomal protein L52, mitochondrial [Source:UniProtKB/TrEMBL;Acc:A0A5K4F1K2]
0.779	0.434494	0.558	0.626842	0.877	0.639	Stem/germinal	Smp_003860	NA
0.779	0.304732	0.558	0.439635	0.864	0.558	Stem/germinal	Smp_333040	28S ribosomal protein S9, mitochondrial [Source:UniProtKB/TrEMBL;Acc:A0A5K4F8E7]
0.779	0.202647	0.558	0.292359	0.778	0.336	Stem/germinal	Smp_145550	Sister chromatid cohesion protein DCC1 [Source:UniProtKB/TrEMBL;Acc:A0A3Q0KP80]
0.778	0.219372	0.556	0.316487	0.741	0.241	Stem/germinal	Smp_121810	Protein SHQ1 homolog [Source:UniProtKB/TrEMBL;Acc:A0A3Q0KKE2]
0.778	0.224351	0.556	0.32367	0.741	0.299	Stem/germinal	Smp_158030	Intu_longin_1 domain-containing protein [Source:UniProtKB/TrEMBL;Acc:A0A3Q0KQS4]
0.777	0.178634	0.554	0.257714	0.84	0.442	Stem/germinal	Smp_063830	GMP synthase (glutamine-hydrolyzing) [Source:UniProtKB/TrEMBL;Acc:G4M0Y0]
0.777	0.29609	0.554	0.427167	0.889	0.547	Stem/germinal	Smp_130980	Putative cyclin k [Source:UniProtKB/TrEMBL;Acc:G4V5F8]
0.777	0.378845	0.554	0.546558	0.84	0.478	Stem/germinal	Smp_051530	Heterogeneous nuclear ribonucleoprotein l (Hnrnp l), putative [Source:UniProtKB/TrEMBL;Acc:C4QB35]
0.777	0.328599	0.554	0.474067	0.802	0.416	Stem/germinal	Smp_305030	Putative eppb9 [Source:UniProtKB/TrEMBL;Acc:A0A5K4F2L8]
0.777	0.26254	0.554	0.378765	0.728	0.35	Stem/germinal	Smp_027300	Histone-lysine N-methyltransferase [Source:UniProtKB/TrEMBL;Acc:G4VHB6]
0.776	0.309854	0.552	0.447025	0.852	0.511	Stem/germinal	Smp_018280	CLP1_P domain-containing protein [Source:UniProtKB/TrEMBL;Acc:G4VGQ3]
0.776	0.195896	0.552	0.282618	0.815	0.347	Stem/germinal	Smp_345920	Glycosylphosphatidylinositol anchor attachment 1 protein [Source:UniProtKB/TrEMBL;Acc:A0A5K4FGA5]
0.776	0.290868	0.552	0.419634	0.765	0.369	Stem/germinal	Smp_332830	28S ribosomal protein S5, putative [Source:UniProtKB/TrEMBL;Acc:A0A5K4FAM5]
0.776	0.370949	0.552	0.535166	0.889	0.606	Stem/germinal	Smp_135120	Putative ribosome biogenesis protein bop1 (Block of proliferation 1 protein) [Source:UniProtKB/TrEMBL;Acc:A0A3Q0KMI4]
0.776	0.440716	0.552	0.635819	0.938	0.715	Stem/germinal	Smp_019050	Tubulin-specific chaperone A [Source:UniProtKB/TrEMBL;Acc:A0A3Q0KCZ4]
0.776	0.227881	0.552	0.328763	0.877	0.493	Stem/germinal	Smp_105700	U520, putative [Source:UniProtKB/TrEMBL;Acc:A0A3Q0KK47]
0.776	0.378467	0.552	0.546013	0.654	0.131	Stem/germinal	Smp_347370	NA
0.776	0.707857	0.552	1.02122	0.593	0.066	Stem/germinal	Smp_349610	NA
0.775	0.253416	0.55	0.365603	0.802	0.409	Stem/germinal	Smp_246870	RRM domain-containing protein [Source:UniProtKB/TrEMBL;Acc:A0A5K4F0Y5]
0.775	0.334248	0.55	0.482218	0.864	0.533	Stem/germinal	Smp_154690	39S ribosomal protein L16, mitochondrial [Source:UniProtKB/TrEMBL;Acc:G4V6H6]
0.775	0.462154	0.55	0.666747	0.802	0.358	Stem/germinal	Smp_080840	HIT-type domain-containing protein [Source:UniProtKB/TrEMBL;Acc:G4VLZ4]
0.775	0.299385	0.55	0.431922	0.877	0.507	Stem/germinal	Smp_127050	Putative dna repair protein RAD50 [Source:UniProtKB/TrEMBL;Acc:A0A3Q0KL19]
0.775	0.334429	0.55	0.482479	0.901	0.613	Stem/germinal	Smp_076660	Putative DNA polymerase delta small subunit [Source:UniProtKB/TrEMBL;Acc:G4V7L5]
0.774	0.315713	0.548	0.455477	0.901	0.558	Stem/germinal	Smp_046980	Pre-mRNA-splicing factor 38 [Source:UniProtKB/TrEMBL;Acc:G4VNB2]
0.774	0.286853	0.548	0.413842	0.877	0.566	Stem/germinal	Smp_095650	AIRS_C domain-containing protein [Source:UniProtKB/TrEMBL;Acc:A0A5K4EIR5]
0.774	0.225016	0.548	0.32463	0.778	0.332	Stem/germinal	Smp_040710	Putative dna-directed rna polymerase II 13.3 kD polypeptide [Source:UniProtKB/TrEMBL;Acc:G4VFR0]
0.774	0.316245	0.548	0.456245	0.852	0.515	Stem/germinal	Smp_096450	116 kDa U5 small nuclear ribonucleoprotein component [Source:UniProtKB/TrEMBL;Acc:A0A3Q0KJE0]
0.773	0.409613	0.546	0.590946	0.975	0.847	Stem/germinal	Smp_054340	T-complex protein 1 subunit beta [Source:UniProtKB/TrEMBL;Acc:G4VQK1]
0.773	0.302938	0.546	0.437047	0.889	0.653	Stem/germinal	Smp_306230	RRM domain-containing protein [Source:UniProtKB/TrEMBL;Acc:A0A5K4F439]
0.773	0.250677	0.546	0.36165	0.889	0.533	Stem/germinal	Smp_079750	Ribosomal RNA-processing protein 8 [Source:UniProtKB/TrEMBL;Acc:A0A3Q0KIA7]
0.773	0.214098	0.546	0.308879	0.802	0.409	Stem/germinal	Smp_145800	U3 small nucleolar ribonucleoprotein protein imp4, putative [Source:UniProtKB/TrEMBL;Acc:A0A3Q0KP26]
0.773	0.333584	0.546	0.48126	0.877	0.526	Stem/germinal	Smp_099300	Mitochondrial 28S ribosomal protein S10 (S10mt) (MRP-S10), putative [Source:UniProtKB/TrEMBL;Acc:G4LUY8]
0.773	0.329986	0.546	0.476069	0.827	0.485	Stem/germinal	Smp_322440	Splicing factor Prp8, putative [Source:UniProtKB/TrEMBL;Acc:A0A5K4F5C0]
0.773	0.429998	0.546	0.620356	0.815	0.434	Stem/germinal	Smp_159100	SAM domain-containing protein [Source:UniProtKB/TrEMBL;Acc:A0A3Q0KQZ0]
0.772	0.196346	0.544	0.283267	0.778	0.358	Stem/germinal	Smp_244830	Fibronectin type-III domain-containing protein [Source:UniProtKB/TrEMBL;Acc:A0A5K4F3C2]
0.772	0.572785	0.544	0.826354	0.975	0.905	Stem/germinal	Smp_337090	Las1-like [Source:UniProtKB/TrEMBL;Acc:A0A5K4FB74]
0.772	0.466557	0.544	0.6731	0.926	0.745	Stem/germinal	Smp_011720	PHD finger-like domain-containing protein 5A [Source:UniProtKB/TrEMBL;Acc:G4VSZ9]
0.772	0.406895	0.544	0.587026	0.938	0.752	Stem/germinal	Smp_173650	Nonhistone chromosomal protein, putative [Source:UniProtKB/TrEMBL;Acc:G4LV66]
0.772	0.200686	0.544	0.289529	0.778	0.321	Stem/germinal	Smp_172790	NA
0.772	0.567669	0.544	0.818973	0.975	0.894	Stem/germinal	Smp_349980	NA
0.771	0.559434	0.542	0.807093	0.926	0.781	Stem/germinal	Smp_038100	ATP synthase subunit beta [Source:UniProtKB/TrEMBL;Acc:A0A3Q0KEM2]
0.771	0.327147	0.542	0.471973	0.84	0.522	Stem/germinal	Smp_209030	Putative dna polymerase epsilon, catalytic subunit [Source:UniProtKB/TrEMBL;Acc:A0A5K4EYV7]
0.77	0.445132	0.54	0.64219	0.914	0.741	Stem/germinal	Smp_033540	carbonyl reductase (NADPH) [Source:UniProtKB/TrEMBL;Acc:G4VQT7]
0.77	0.241094	0.54	0.347826	0.827	0.478	Stem/germinal	Smp_175230	dihydrofolate reductase [Source:UniProtKB/TrEMBL;Acc:A0A3Q0KTT7]
0.77	0.178434	0.54	0.257426	0.901	0.544	Stem/germinal	Smp_095920	RNA helicase [Source:UniProtKB/TrEMBL;Acc:A0A3Q0KJG6]
0.77	0.265209	0.54	0.382616	0.642	0.161	Stem/germinal	Smp_145470	Putative zinc finger protein [Source:UniProtKB/TrEMBL;Acc:A0A3Q0KP04]
0.769	0.478576	0.538	0.69044	0.901	0.668	Stem/germinal	Smp_204770	Citrate synthase [Source:UniProtKB/TrEMBL;Acc:A0A3Q0KVH9]
0.769	0.207479	0.538	0.299329	0.79	0.339	Stem/germinal	Smp_130330	UDENN domain-containing protein [Source:UniProtKB/TrEMBL;Acc:A0A3Q0KLL0]
0.769	0.235704	0.538	0.34005	0.778	0.336	Stem/germinal	Smp_053430	Transmembrane protein 35B [Source:UniProtKB/TrEMBL;Acc:A0A3Q0KG07]
0.769	0.30336	0.538	0.437657	0.778	0.445	Stem/germinal	Smp_242830	Ofd1_CTDD domain-containing protein [Source:UniProtKB/TrEMBL;Acc:A0A5K4F2W3]
0.769	0.219292	0.538	0.316372	0.63	0.095	Stem/germinal	Smp_138900	SAM domain-containing protein [Source:UniProtKB/TrEMBL;Acc:A0A3Q0KMW5]
0.769	0.369767	0.538	0.533461	0.864	0.536	Stem/germinal	Smp_152710	glutathione transferase [Source:UniProtKB/TrEMBL;Acc:G4M1D8]
0.769	0.465405	0.538	0.671437	0.84	0.555	Stem/germinal	Smp_032780	dolichyl-phosphate beta-glucosyltransferase [Source:UniProtKB/TrEMBL;Acc:A0A3Q0KE65]
0.768	0.275768	0.536	0.39785	0.901	0.577	Stem/germinal	Smp_041600	isoleucine--tRNA ligase [Source:UniProtKB/TrEMBL;Acc:A0A3Q0KEX5]
0.768	0.182959	0.536	0.263955	0.704	0.277	Stem/germinal	Smp_143920	Lactamase_B domain-containing protein [Source:UniProtKB/TrEMBL;Acc:A0A5K4EQV5]
[truncated: 794 more rows]

## Sheet: S5 Adult cell markers
Table S4	Marker genes (identified from Seurat) for all cell clusters in adult samples
[truncated: 22,020 more rows]

## Sheet: S6 Top marker genes
Table S5	Curated list of top marker genes used for cell type identification
[truncated: 541 more rows]

[truncated: 2 more sheets: S7 Simplified clusters, S8 CPM Values]
