# Supplementary material for: Subtelomeric plasticity contributes to gene family expansion in the human parasitic flatworm Schistosoma mansoni
Source: BMC Genomics. 2024 Feb 27;25:217. doi: 10.1186/s12864-024-10032-8 (PMC10900676; doi:10.1186/s12864-024-10032-8)
Supplement: Supplementary file 22 — Additional file 22: Supplementary Table 9. [file 12864_2024_10032_MOESM22_ESM.xlsx]

## Sheet: Supplementary_Table_9.tsv
S table 9 - "Potential 96 genes that belong to the hypothetical protein cluster. 49 of which were initially identified by their participation in segmental duplication. Additional members found by amino acid similarity"
Smp_086630.1
Smp_093070.1
Smp_102020.1
Smp_133400.1
Smp_154590.1
Smp_165590.1
Smp_165600.1
Smp_173350.1
Smp_179390.1
Smp_179970.1
Smp_191400.1
Smp_192040.1
Smp_192050.1
Smp_194130.1
Smp_201330.1
Smp_202700.1
Smp_202850.1
Smp_204710.1
Smp_315650.1
Smp_317990.1
Smp_317990.2
Smp_328750.1
Smp_329780.1
Smp_330700.1
Smp_330730.1
Smp_340140.1
Smp_348500.1
Smp_348930.1
Smp_348940.1
Smp_348950.1
Smp_349050.1
Smp_349070.1
Smp_349080.1
Smp_349090.1
Smp_349100.1
Smp_349150.1
Smp_349160.1
Smp_349170.1
Smp_349180.1
Smp_349190.1
Smp_349200.1
Smp_349210.1
Smp_349240.1
Smp_349250.1
Smp_349260.1
Smp_349270.1
Smp_349280.1
Smp_349290.1
Smp_349300.1
Smp_349310.1
Smp_349320.1
Smp_349330.1
Smp_349340.1
Smp_349350.1
Smp_349360.1
Smp_349370.1
Smp_349380.1
Smp_349400.1
Smp_349520.1
Smp_349530.1
Smp_349540.1
Smp_349560.1
Smp_349570.1
Smp_349580.1
Smp_349590.1
Smp_349630.1
Smp_349640.1
Smp_349650.1
Smp_349670.1
Smp_349680.1
Smp_349690.1
Smp_349700.1
Smp_349710.1
Smp_349720.1
Smp_349730.1
Smp_349740.1
Smp_349750.1
Smp_349810.1
Smp_349820.1
Smp_350080.1
Smp_350100.1
Smp_350110.1
Smp_350120.1
Smp_350120.2
Smp_350150.1
Smp_350160.1
Smp_350160.2
Smp_350180.1
Smp_350180.2
Smp_350210.1
Smp_350220.1
Smp_350230.1
Smp_350240.1
Smp_350320.1
Smp_350440.1
Smp_350510.1
