# Supplementary material for: Subtelomeric plasticity contributes to gene family expansion in the human parasitic flatworm Schistosoma mansoni
Source: BMC Genomics. 2024 Feb 27;25:217. doi: 10.1186/s12864-024-10032-8 (PMC10900676; doi:10.1186/s12864-024-10032-8)
Supplement: Supplementary file 23 — Additional file 23: Supplementary Table 10. [file 12864_2024_10032_MOESM23_ESM.xlsx]

## Sheet: Supplementary_Table_10.tsv
S table 10 - "Log fold change values for segmentally duplicated genes between miracidia and intramammalian life stages."
27.4094	3.93985	TRUE	Annexin
3.48765	1.70947	TRUE	Annexin
279.425	7.74566	TRUE	Annexin
2.6993	8.02526	TRUE	Annexin
12.1568	-0.427708	FALSE	Annexin
1136.76	7.25891	TRUE	Annexin
18.3539	8.71625	TRUE	Annexin
104.646	7.24089	TRUE	Annexin
3.66818	8.9097	TRUE	Annexin
158.408	9.1767	TRUE	Annexin
936.877	-3.81405	TRUE	Annexin
1475.14	-6.10406	TRUE	Annexin
685.417	-0.973757	TRUE	Annexin
107.098	-1.76054	TRUE	Annexin
3.36314	-2.62923	TRUE	Annexin
492.462	-3.4546	TRUE	Annexin
4880.54	-3.34025	TRUE	Annexin
46.5887	5.57635	TRUE	Endoglycoceramidase
10.2572	1.11887	FALSE	Endoglycoceramidase
1649.99	5.03022	TRUE	Endoglycoceramidase
7213.74	4.39554	TRUE	Endoglycoceramidase
64.6266	2.9015	TRUE	Endoglycoceramidase
272.564	5.65493	TRUE	Endoglycoceramidase
2.70705	7.50784	TRUE	Endoglycoceramidase
109.685	3.92065	TRUE	Endoglycoceramidase
6301.96	7.1775	TRUE	Endoglycoceramidase
377.988	0.74808	FALSE	Endoglycoceramidase
117.979	-0.737239	FALSE	Endoglycoceramidase
639.805	-0.635308	FALSE	Endoglycoceramidase
10563.7	2.92475	TRUE	Endoglycoceramidase
3152.38	4.63754	TRUE	Endoglycoceramidase
366.062	5.77627	TRUE	Endoglycoceramidase
19937.9	13.7499	TRUE	Hypothetical Protein
11781.7	12.0811	TRUE	Hypothetical Protein
11370.7	9.43116	TRUE	Hypothetical Protein
6391.01	12.6233	TRUE	Hypothetical Protein
44.1484	13.1236	TRUE	Hypothetical Protein
26.6284	11.9042	TRUE	Hypothetical Protein
30697.1	11.727	TRUE	Hypothetical Protein
3167.43	14.387	TRUE	Hypothetical Protein
6340.08	14.9425	TRUE	Hypothetical Protein
4909.03	12.3686	TRUE	Hypothetical Protein
3688.54	6.88746	TRUE	Hypothetical Protein
15977.3	12.9161	TRUE	Hypothetical Protein
6859.26	8.51577	TRUE	Hypothetical Protein
81665.1	16.0976	TRUE	Hypothetical Protein
2843.9	12.9468	TRUE	Hypothetical Protein
5177.93	12.2973	TRUE	Hypothetical Protein
1041.08	13.3189	TRUE	Hypothetical Protein
4807.56	5.48413	TRUE	Hypothetical Protein
4712.09	12.0522	TRUE	Hypothetical Protein
2409.31	7.13737	TRUE	Hypothetical Protein
6274.03	11.0071	TRUE	Hypothetical Protein
381.68	15.2342	TRUE	Hypothetical Protein
1370.8	12.4921	TRUE	Hypothetical Protein
16825.4	8.20704	TRUE	Hypothetical Protein
1061.37	7.40837	TRUE	Hypothetical Protein
15934.6	10.9161	TRUE	Hypothetical Protein
446.064	7.23136	TRUE	Hypothetical Protein
2299.44	10.476	TRUE	Hypothetical Protein
13220.7	13.386	TRUE	Hypothetical Protein
11191.5	10.7418	TRUE	Hypothetical Protein
7210.74	13.5679	TRUE	Hypothetical Protein
229.399	15.0115	TRUE	Hypothetical Protein
680.846	13.2656	TRUE	Hypothetical Protein
16463.9	15.0822	TRUE	Hypothetical Protein
2353.79	11.5489	TRUE	Hypothetical Protein
1615.69	8.75536	TRUE	Hypothetical Protein
5024.43	10.0598	TRUE	Hypothetical Protein
1061.9	11.381	TRUE	Hypothetical Protein
53.7038	4.42518	TRUE	Hypothetical Protein
1820.83	5.94413	TRUE	Hypothetical Protein
99.0988	8.07598	TRUE	Hypothetical Protein
117.979	9.26268	TRUE	Hypothetical Protein
6567.7	7.64411	TRUE	Hypothetical Protein
1138.23	13.9307	TRUE	Hypothetical Protein
1665.3	9.17572	TRUE	Hypothetical Protein
57614.9	7.38683	TRUE	Hypothetical Protein
6599.69	11.6955	TRUE	Hypothetical Protein
4576.65	13.4081	TRUE	Hypothetical Protein
1661.85	9.68225	TRUE	Hypothetical Protein
