# Supplementary material for: Subtelomeric plasticity contributes to gene family expansion in the human parasitic flatworm Schistosoma mansoni
Source: BMC Genomics. 2024 Feb 27;25:217. doi: 10.1186/s12864-024-10032-8 (PMC10900676; doi:10.1186/s12864-024-10032-8)
Supplement: Supplementary file 24 — Additional file 24: Supplementary Table 11. [file 12864_2024_10032_MOESM24_ESM.xlsx]

## Sheet: Sheet1
S table 11 - "Simplified tabulation of hmmsearch output, briefly showing distribution of taxa and domains present."
* Correct as of 24/07/23, using hmmsearch and egg_aa.aln Job ID CA4E9F68-2ACE-11EE-8A09-1D39F9E0C6C4.1
Phyla, Unfiltered
	Phyla	Number of Hits
	Metazoa	515
	Chordata	280
	Actinopteri	261
	Mammalia	8
	Chondrichthyes	6
	Amphibia	2
	Crocoylia / Lepidosauria / Aves	1
	Platyhelminthes	141
	Schistosomatidae	141
	Nematoda	46
	Chromadorea	28
	Enoplea	18
	Arthropoda	41
	Mollusca	3
	Bryozoa	2
	Brachiopoda / Tardigrada	1
	Viridiplantae	8
	No Taxa Information	5	Difference between "Significant Query Matches" and "All" under "Taxonomy"
	Total	528
Domains present in dataset			Where duplicate entries occured, highest number of entries was chosen (e.g. Malectins)
	Domain Architecture	Number of Sequences
	Plexin Semaphorin Integrin (PSI) domain	265
	No domain architecture	235
	MGC-24	4
	Malectin_like	3
	MGC-24 & PSI domain	2
	Reeler / SprT-like, DUF6451, FKBP_C & PSI, zf-NF-X1, HMG_box	1
Phyla, Filtered to PSI Domains
	Phyla	Number of Hits
	Chordata	242
	Actinopteri	231	Across 28 taxa
	Chondrichthyes	6
	Amphibia / Mammalia	2
	Lepidosauria	1
	Arthropoda	14
	Insecta	20
	Lepidoptera	10
	Diptera	8
	Hemiptera, Coleoptera	1
	Arachnida	3
	Total	265
