# Supplementary material for: Subtelomeric plasticity contributes to gene family expansion in the human parasitic flatworm Schistosoma mansoni
Source: BMC Genomics. 2024 Feb 27;25:217. doi: 10.1186/s12864-024-10032-8 (PMC10900676; doi:10.1186/s12864-024-10032-8)
Supplement: Supplementary file 25 — Additional file 25: Supplementary Table 12. [file 12864_2024_10032_MOESM25_ESM.xlsx]

## Sheet: Gene Product Annotations
S table 12 - "Demonstration of similarity between hypothetical gene cluster and “CP-391” genes. Both in gene annotation from wormbase and hmmsearch output."
Smp_ID	Gene Product (from V9 Gene Annotation)
Smp_179970.1	Plexin domain-containing protein 1
Smp_173350.1	ABC transporter G family member 21
Smp_165590.1	DNA gyrase subunit A
Smp_165600.1	Probable tRNA sulfurtransferase
Smp_329780.1	Schistosoma mansoni egg protein CP391B-like
Smp_192050.1	Uncharacterized protein YkuO
Smp_192040.1	Mycophenolic acid acyl-glucuronide esterase, mitochondrial
Smp_194130.1	Plexin domain-containing protein 1
Smp_154590.1	Protein sidekick homolog
Smp_086630.1	Allophycocyanin beta chain
Smp_093070.1	NAD(P)H-quinone oxidoreductase subunit 5, chloroplastic
Smp_179390.1	50S ribosomal protein L2
Smp_329780.1	Schistosoma mansoni egg protein CP391B-like	<- Pre-release V9.5 (SM_V9_updated_221114.gff3) also adds one more product

## Sheet: hmmsearch - output
Target Name	Target Accession	Target Length	Query Name	Query Accession	Query Length	E-value	Score	Bias	Domain Index	Domain Count	Cond. E-value	Domain Ind. E-value	Domain Bit-score	Domain Bias	Query Ali. Start	Query Ali. End	Target Ali. Start	Target Ali. End	Target Env. Start	Target Env. End	Acc	Description	Mapped PDB(s)
G4M158_SCHMA	G4M158_SCHMA	347	Query	-	345	1.8e-183	620.8	15.4	1	1	2.5e-188	2e-183	620.623	15.39	1	345	1	347	1	347	0.99	Egg protein CP391S-like	0
A0A3Q0KUB5_SCHMA	A0A3Q0KUB5_SCHMA	313	Query	-	345	5.3e-153	520.6	15.5	1	1	7.8e-158	6.4e-153	520.34	15.5	1	306	1	299	1	308	0.97	Egg protein CP391S-like	0
G4M157_SCHMA	G4M157_SCHMA	290	Query	-	345	4.4e-147	501.1	6.1	1	1	5.9e-152	4.9e-147	500.992	6.15	58	345	1	290	1	290	0.99	Egg protein CP391S-like	0
C4QPM1_SCHMA	C4QPM1_SCHMA	210	Query	-	345	4.9e-115	395.7	6.5	1	1	6.7e-120	5.5e-115	395.592	6.51	139	344	1	209	1	210	0.99	Egg protein CP391S-like	0
A0A094ZH39_SCHHA	A0A094ZH39_SCHHA	333	Query	-	345	4.8e-114	392.5	26.6	1	1	6.6e-119	5.4e-114	392.326	26.64	2	345	2	333	1	333	0.94	Egg protein CP391S-like protein (Fragment)	0
A0A6A5D0P1_SCHHA	A0A6A5D0P1_SCHHA	356	Query	-	345	4.5e-109	376.1	20.2	1	1	6.8e-114	5.6e-109	375.838	20.2	2	337	1	351	1	355	0.97	Egg protein CP391S-like protein (Fragment)	0
A0A6A5DLF4_SCHHA	A0A6A5DLF4_SCHHA	377	Query	-	345	3.9e-93	323.7	11.9	1	1	8.1e-98	6.6e-93	322.972	11.91	1	344	5	376	5	377	0.96	Egg protein CP391S-like protein	0
A0A6A5D431_SCHHA	A0A6A5D431_SCHHA	354	Query	-	345	1.7e-92	321.6	12.7	1	1	1.9e-96	1.6e-91	318.437	12.7	2	342	21	338	20	341	0.96	Egg protein CP391S-like protein	0
A0A6A5D9F3_SCHHA	A0A6A5D9F3_SCHHA	362	Query	-	345	5.2e-88	306.9	16	1	1	1.1e-92	9.2e-88	306.058	16.04	1	341	1	362	1	362	0.95	Egg protein CP391S-like protein	0
A0A6A5DC18_SCHHA	A0A6A5DC18_SCHHA	345	Query	-	345	2.9e-85	297.9	17.8	1	1	7.2e-90	5.9e-85	296.82	17.83	2	343	1	343	1	345	0.96	Egg protein CP391S-like protein (Fragment)	0
A0A6A5D1H5_SCHHA	A0A6A5D1H5_SCHHA	379	Query	-	345	4.7e-85	297.2	22.6	1	1	2.9e-88	2.3e-83	291.572	22.62	2	343	2	376	1	378	0.89	Egg protein CP391S-like protein (Fragment)	0
A0A6A5DGC5_SCHHA	A0A6A5DGC5_SCHHA	320	Query	-	345	1.6e-83	292.1	14.3	1	1	1.5e-87	1.2e-82	289.233	14.27	11	344	9	319	1	320	0.95	Egg protein CP391S-like protein (Fragment)	0
A0A6A5D2W3_SCHHA	A0A6A5D2W3_SCHHA	333	Query	-	345	1.6e-75	265.8	18.2	1	1	2.8e-79	2.3e-74	261.987	18.18	2	342	2	330	1	332	0.94	Egg protein CP391S-like protein (Fragment)	0
A0A6A5DBW9_SCHHA	A0A6A5DBW9_SCHHA	354	Query	-	345	5.5e-72	254.2	22.4	1	1	1.5e-75	1.3e-70	249.707	22.41	3	342	25	351	23	354	0.95	Egg protein CP391S-like protein	0
A0A6A5D9R6_SCHHA	A0A6A5D9R6_SCHHA	325	Query	-	345	2.2e-70	248.9	21	1	2	3.1e-69	2.5e-64	228.994	12.75	1	264	2	277	2	282	0.95	Egg protein CP391S-like protein (Fragment)	0
A0A6A5D9R6_SCHHA	A0A6A5D9R6_SCHHA	325	Query	-	345	2.2e-70	248.9	21	2	2	2.2e-07	0.018	25.5814	1.13	297	342	279	322	275	325	0.79	Egg protein CP391S-like protein (Fragment)	0
A0A6A5EBM0_SCHHA	A0A6A5EBM0_SCHHA	365	Query	-	345	5.2e-69	244.4	10.5	1	1	6.3e-73	5.2e-68	241.112	10.47	2	307	13	309	12	317	0.84	Egg protein CP391S-like protein	0
A0A6A5DM67_SCHHA	A0A6A5DM67_SCHHA	290	Query	-	345	1.1e-67	240	22.3	1	1	2.1e-71	1.7e-66	236.097	22.29	37	344	7	289	2	290	0.92	Egg protein CP391S-like protein	0
A0A6A5DIC9_SCHHA	A0A6A5DIC9_SCHHA	191	Query	-	345	1.8e-63	226.2	7	1	1	2.4e-68	1.9e-63	226.075	7.04	157	344	3	190	1	191	0.96	Egg protein CP391S-like protein (Fragment)	0
A0A6A5E6A0_SCHHA	A0A6A5E6A0_SCHHA	263	Query	-	345	5.3e-63	224.6	23.9	1	2	1.3e-20	1.1e-15	69.0422	7.21	2	99	2	110	1	122	0.92	Egg protein CP391S-like protein (Fragment)	0
A0A6A5E6A0_SCHHA	A0A6A5E6A0_SCHHA	263	Query	-	345	5.3e-63	224.6	23.9	2	2	1.2e-48	9.5e-44	161.318	8.68	155	275	140	260	123	262	0.96	Egg protein CP391S-like protein (Fragment)	0
A0A6A5DDU2_SCHHA	A0A6A5DDU2_SCHHA	397	Query	-	345	4.3e-55	198.6	35.1	1	4	2e-13	1.6e-08	45.4586	7.89	1	104	1	115	1	141	0.89	Egg protein CP391S-like protein	0
A0A6A5DDU2_SCHHA	A0A6A5DDU2_SCHHA	397	Query	-	345	4.3e-55	198.6	35.1	2	4	3e-12	2.4e-07	41.6	0.16	109	191	149	232	127	237	0.82	Egg protein CP391S-like protein	0
A0A6A5DDU2_SCHHA	A0A6A5DDU2_SCHHA	397	Query	-	345	4.3e-55	198.6	35.1	3	4	2.9e-15	2.4e-10	51.475	8.3	224	275	235	286	230	301	0.95	Egg protein CP391S-like protein	0
A0A6A5DDU2_SCHHA	A0A6A5DDU2_SCHHA	397	Query	-	345	4.3e-55	198.6	35.1	4	4	9.7e-22	7.9e-17	72.7921	1.42	274	341	330	397	315	397	0.92	Egg protein CP391S-like protein	0
A0A6A5DPC1_SCHHA	A0A6A5DPC1_SCHHA	341	Query	-	345	1.5e-53	193.6	21.3	1	2	8.4e-11	6.9e-06	36.8269	5.87	1	86	1	96	1	105	0.86	Egg protein CP391S-like protein	0
A0A6A5DPC1_SCHHA	A0A6A5DPC1_SCHHA	341	Query	-	345	1.5e-53	193.6	21.3	2	2	6.2e-47	5.1e-42	155.639	7.61	174	344	123	340	108	341	0.86	Egg protein CP391S-like protein	0
A0A6A5DY13_SCHHA	A0A6A5DY13_SCHHA	507	Query	-	345	9.1e-45	164.7	34.4	1	4	2.2e-25	1.8e-20	84.7668	2.59	224	344	8	140	5	141	0.91	Egg protein CP391S-like protein (Fragment)	0
A0A6A5DY13_SCHHA	A0A6A5DY13_SCHHA	507	Query	-	345	9.1e-45	164.7	34.4	2	4	1.5e-12	1.2e-07	42.5842	6.48	225	325	147	258	144	266	0.59	Egg protein CP391S-like protein (Fragment)	0
A0A6A5DY13_SCHHA	A0A6A5DY13_SCHHA	507	Query	-	345	9.1e-45	164.7	34.4	3	4	1.9e-07	0.015	25.8074	0.14	115	176	288	349	267	351	0.9	Egg protein CP391S-like protein (Fragment)	0
A0A6A5DY13_SCHHA	A0A6A5DY13_SCHHA	507	Query	-	345	9.1e-45	164.7	34.4	4	4	8.1e-08	0.0066	27.015	4.61	32	128	349	456	348	470	0.78	Egg protein CP391S-like protein (Fragment)	0
A0A6A5DC61_SCHHA	A0A6A5DC61_SCHHA	223	Query	-	345	3.7e-40	149.5	0.7	1	1	5.1e-45	4.2e-40	149.345	0.74	1	221	2	223	2	223	0.93	Egg protein CP391S-like protein (Fragment)	0
A0A6A5DVG4_SCHHA	A0A6A5DVG4_SCHHA	172	Query	-	345	1.4e-34	131.2	7.5	1	2	1.5e-37	1.2e-32	124.771	3.78	197	309	8	127	1	129	0.92	Egg protein CP391S-like protein	0
A0A6A5DVG4_SCHHA	A0A6A5DVG4_SCHHA	172	Query	-	345	1.4e-34	131.2	7.5	2	2	0.023	1900	9.09486	0.07	276	307	128	167	124	171	0.8	Egg protein CP391S-like protein	0
A0A6A5D137_SCHHA	A0A6A5D137_SCHHA	259	Query	-	345	1e-29	115.2	6	1	1	1.6e-34	1.3e-29	114.793	5.97	197	306	62	169	41	200	0.87	Egg protein CP391S-like protein	0
A0A6A5D6X5_SCHHA	A0A6A5D6X5_SCHHA	139	Query	-	345	3e-28	110.4	5.2	1	1	4.4e-33	3.6e-28	110.08	5.23	225	342	5	136	4	139	0.96	Egg protein CP391S-like protein (Fragment)	0
A0A6A5D975_SCHHA	A0A6A5D975_SCHHA	157	Query	-	345	4.9e-25	99.8	19.3	1	1	2.2e-29	1.8e-24	97.9284	19.3	226	342	18	156	2	157	0.95	Egg protein CP391S-like protein (Fragment)	0
